# Supplementary material for: Analysis of Effect of Schisandra in the Treatment of Myocardial Infarction Based on Three-Mode Gene Ontology Network
Source: Front Pharmacol. 2019 Mar 20;10:232. doi: 10.3389/fphar.2019.00232 (PMC6435518; doi:10.3389/fphar.2019.00232)
Supplement: TABLE S3 — Schisandra related pathways enriched through simulated targets. [file Table_3.XLSX]

## Sheet: pathway result
Pathways	Score
h_nfatPathway:NFAT and Hypertrophy of the heart (Transcription in the broken heart)	0.155806
h_egfr_smrtePathway:Map Kinase Inactivation of SMRT Corepressor	0.136938
h_nuclearRsPathway:Nuclear Receptors in Lipid Metabolism and Toxicity	0.1293
h_ptdinsPathway:Phosphoinositides and their downstream targets.	0.087272
h_sppaPathway:Aspirin Blocks Signaling Pathway Involved in Platelet Activation	0.0837158
h_biopeptidesPathway:Bioactive Peptide Induced Signaling Pathway	0.0796763
h_il2Pathway:IL 2 signaling pathway	0.0794316
h_bcrPathway:BCR Signaling Pathway	0.0777332
h_gleevecpathway:Inhibition of Cellular Proliferation by Gleevec	0.0624192
h_pyk2Pathway:Links between Pyk2 and Map Kinases	0.0623841
h_vobesityPathway:Visceral Fat Deposits and the Metabolic Syndrome	0.061487
h_eif4Pathway:Regulation of eIF4e and p70 S6 Kinase	0.0603181
h_igf1mtorpathway:Skeletal muscle hypertrophy is regulated via AKT/mTOR pathway	0.0547968
h_spryPathway:Sprouty regulation of tyrosine kinase signals	0.0451921
h_metPathway:Signaling of Hepatocyte Growth Factor Receptor	0.0388156
h_At1rPathway:Angiotensin II mediated activation of JNK Pathway via Pyk2 dependent signaling	0.037648
h_fcer1Pathway:Fc Epsilon Receptor I Signaling in Mast Cells	0.0365869
h_mTORPathway:mTOR Signaling Pathway	0.0336625
h_fxrPathway:FXR and LXR Regulation of Cholesterol Metabolism	0.0322839
h_crebPathway:Transcription factor CREB and its extracellular signals	0.0292085
h_igf1rPathway:Multiple antiapoptotic pathways from IGF-1R signaling lead to BAD phosphorylation	0.0292085
h_her2Pathway:Role of ERBB2 in Signal Transduction and Oncology	0.0265432
h_pparPathway:Basic mechanism of action of PPARa, PPARb(d) and PPARg and effects on gene expression	0.0237225
h_insulinPathway:Insulin Signaling Pathway	0.0215652
h_hcmvPathway:Human Cytomegalovirus and Map Kinase Pathways	0.0209666
h_epoPathway:EPO Signaling Pathway	0.0187231
h_keratinocytePathway:Keratinocyte Differentiation	0.0167837
h_mapkPathway:MAPKinase Signaling Pathway	0.0157965
h_bArrestin-srcPathway:Roles of arrestin-dependent Recruitment of Src Kinases in GPCR Signaling	0.0145886
h_RacCycDPathway:Influence of Ras and Rho proteins on G1 to S Transition	0.0142345
h_ghPathway:Growth Hormone Signaling Pathway	0.0131262
h_ptenPathway:PTEN dependent cell cycle arrest and apoptosis	0.0128809
h_tffPathway:Trefoil Factors Initiate Mucosal Healing	0.0125012
h_sam68Pathway:Regulation of Splicing through Sam68	0.0121434
h_fMLPpathway:fMLP induced chemokine gene expression in HMC-1 cells	0.0111684
h_ecmPathway:Erk and PI-3 Kinase Are Necessary for Collagen Binding in Corneal Epithelia	0.0107558
h_pelp1Pathway:Pelp1 Modulation of Estrogen Receptor Activity	0.00953709
h_igf1Pathway:IGF-1 Signaling Pathway	0.00900232
h_p38mapkPathway:p38 MAPK Signaling Pathway	0.00754903
h_trkaPathway:Trka Receptor Signaling Pathway	0.00735661
h_egfPathway:EGF Signaling Pathway	0.00695279
h_extrinsicPathway:Extrinsic Prothrombin Activation Pathway	0.00653102
h_integrinPathway:Integrin Signaling Pathway	0.00646281
h_tcrPathway:T Cell Receptor Signaling Pathway	0.00646281
h_dspPathway:Regulation of MAP Kinase Pathways Through Dual Specificity Phosphatases	0.00641499
h_cblPathway:CBL mediated ligand-induced downregulation of EGF receptors	0.00634226
h_gcrPathway:Corticosteroids and cardioprotection	0.00593738
h_pparaPathway:Mechanism of Gene Regulation by Peroxisome Proliferators via PPARa(alpha)	0.00593585
h_erkPathway:Erk1/Erk2 Mapk Signaling pathway	0.00546689
h_erk5Pathway:Role of Erk5 in Neuronal Survival	0.00546495
h_TPOPathway:TPO Signaling Pathway	0.00532806
h_cdk5Pathway:Phosphorylation of MEK1 by cdk5/p35 down regulates the MAP kinase pathway	0.0049272
h_hdacPathway:Control of skeletal myogenesis by HDAC & calcium/calmodulin-dependent kinase (CaMK)	0.0048917
h_longevityPathway:The IGF-1 Receptor and Longevity	0.00470326
h_malPathway:Role of MAL in Rho-Mediated Activation of SRF	0.00424548
h_HBxPathway:Calcium Signaling by HBx of Hepatitis B virus	0.00422734
h_badPathway:Regulation of BAD phosphorylation	0.00405455
h_ngfPathway:Nerve growth factor pathway (NGF)	0.00393278
h_no1Pathway:Actions of Nitric Oxide in the Heart	0.00384576
h_pdgfPathway:PDGF Signaling Pathway	0.00352197
h_ctla4Pathway:The Co-Stimulatory Signal During T-cell Activation	0.00336719
h_rasPathway:Ras Signaling Pathway	0.003296
h_chemicalPathway:Apoptotic Signaling in Response to DNA Damage	0.00324324
h_cdMacPathway:Cadmium induces DNA synthesis and proliferation in macrophages	0.00283962
h_aktPathway:AKT Signaling Pathway	0.00264874
h_p53hypoxiaPathway:Hypoxia and p53 in the Cardiovascular system	0.00223759
h_reckPathway:Inhibition of Matrix Metalloproteinases	0.00210729
h_edg1Pathway:Phospholipids as signalling intermediaries	0.00169638
h_amiPathway:Acute Myocardial Infarction	0.00155329
h_eea1Pathway:The role of FYVE-finger proteins in vesicle transport	0.000774731
h_il3Pathway:IL 3 signaling pathway	0.000590034
h_plateletAppPathway:Platelet Amyloid Precursor Protein Pathway	0.000296514
h_d4gdiPathway:D4-GDI Signaling Pathway	0.000281038
