# Supplementary material for: Analysis of Effect of Schisandra in the Treatment of Myocardial Infarction Based on Three-Mode Gene Ontology Network
Source: Front Pharmacol. 2019 Mar 20;10:232. doi: 10.3389/fphar.2019.00232 (PMC6435518; doi:10.3389/fphar.2019.00232)
Supplement: TABLE S4 — AMI related targets collected through datamining. [file Table_4.XLSX]

## Sheet: Reference mining
#Symbol	ID	Name	Occur	Paper	MatchStr	PMID
A1BG	5	alpha-1-B glycoprotein	4	2	A1BG |	23690342,
A1CF	24086	APOBEC1 complementation factor	1	1	ACF |	23486411,
A2M	7	alpha-2-macroglobulin	3	3	alpha 2 macroglobulin |	23519891,
AAAS	13666	achalasia, adrenocortical insufficiency, alacrimia (Allgrove, triple-A)	26	5	AAA |	22127623,22051869,
AATF	19235	apoptosis antagonizing transcription factor	1	1	che 1 |	21833815,
AAVS1	22	adeno-associated virus integration site 1	40	17	AAVS1 | AAV-mediated | adeno associated virus integration site 1 |	24833591,24833660,
ABCA1	29	ATP-binding cassette, sub-family A (ABC1), member 1	202	54	ABCA1-stimulated | ABCA1-mediated | atp binding cassette transporter 1 |	24481950,24583459,24603157,24606515,24639426,24647144,
ABCA4	34	ATP-binding cassette, sub-family A (ABC1), member 4	54	41	atp binding cassette transporter |	24481950,24583459,24603157,24606515,24639426,24647144,
ABCB1	40	ATP-binding cassette, sub-family B (MDR/TAP), member 1	153	43	ABCB1 | MDR1 |	20650435,20712525,20608754,20801494,20801498,
ABCC1	51	ATP-binding cassette, sub-family C (CFTR/MRP), member 1	9	7	MRP | multidrug resistance protein |	21887593,21900887,
ABCC2	53	ATP-binding cassette, sub-family C (CFTR/MRP), member 2	5	2	cMOAT | MRP2 | ABCC2 | canalicular multispecific organic anion transporte |	23429660,
ABCC3	54	ATP-binding cassette, sub-family C (CFTR/MRP), member 3	12	5	ABCC3 | multidrug resistance associated protein |	22040781,22012077,
ABCC4	55	ATP-binding cassette, sub-family C (CFTR/MRP), member 4	1	1	multidrug resistance associated protein 4 |	22012077,
ABCC5	56	ATP-binding cassette, sub-family C (CFTR/MRP), member 5	2	2	MRP5 |	22801743,
ABCC6	57	ATP-binding cassette, sub-family C (CFTR/MRP), member 6	72	9	Abcc6 | ABCC6 | PXE | Abcc6-deficient |	23935882,24008425,
ABCC8	59	ATP-binding cassette, sub-family C (CFTR/MRP), member 8	13	3	SUR-1 | SUR1 |	22766067,
ABCC9	60	ATP-binding cassette, sub-family C (CFTR/MRP), member 9	12	2	SUR2 | SUR2-containing |	20971764,
ABCG1	73	ATP-binding cassette, sub-family G (WHITE), member 1	53	17	ABCG1 |	21722899,21744164,21831378,21840418,
ABCG2	74	ATP-binding cassette, sub-family G (WHITE), member 2	85	18	BCRP | Bcrp1 | Abcg2 | ABCG2 | breast cancer resistance protein |	22628110,22700450,22736676,
ABCG5	13886	ATP-binding cassette, sub-family G (WHITE), member 5 (sterolin 1)	15	8	ABCG5 |	24657701,24710030,24811297,
ABCG8	13887	ATP-binding cassette, sub-family G (WHITE), member 8 (sterolin 2)	25	8	ABCG8 |	24710030,24811297,
ABHD5	21396	abhydrolase domain containing 5	3	3	CDS |	23526365,
ABI1	11320	abl-interactor 1	7	5	abi 1 |	25116876,25306553,
ABI2	24011	abl interactor 2	5	3	aip1 |	22902071,
ABI3BP	17265	ABI gene family, member 3 (NESH) binding protein	9	1	Abi3bp |	25296984,
ABL1	76	c-abl oncogene 1, receptor tyrosine kinase	6	4	Abl | c abl |	23985350,
ABL2	77	v-abl Abelson murine leukemia viral oncogene homolog 2 (arg, Abelson-related gene)	23	8	Arg |	21681430,21810021,
ABO	79	ABO blood group (transferase A, alpha 1-3-N-acetylgalactosaminyltransferase; transferase B, alpha 1-3-galactosyltransferase)	205	57	ABO | abo blood group |	24247436,24251769,24262325,24266306,24381150,24395926,
ABP1	80	amiloride binding protein 1 (amine oxidase (copper-containing))	27	14	Kao | histaminase |	25344086,25204462,
ABR	81	active BCR-related gene	1	1	MDB |	22941195,
ABRA	30655	actin-binding Rho activating protein	1	1	STARS |	22898751,
ACACA	84	acetyl-Coenzyme A carboxylase alpha	17	5	ACC1 | ACC |	25001074,
ACACB	85	acetyl-Coenzyme A carboxylase beta	1	1	ACC2 |	25001074,
ACADL	88	acyl-Coenzyme A dehydrogenase, long chain	3	3	acyl coenzyme a dehydrogenase |	24065054,
ACADM	89	acyl-Coenzyme A dehydrogenase, C-4 to C-12 straight chain	4	4	medium chain acyl coa dehydrogenase |	24329695,24336014,
ACADS	90	acyl-Coenzyme A dehydrogenase, C-2 to C-3 short chain	1	1	SCAD |	22936577,
ACAN	319	aggrecan	2	2	aggrecan |	25150873,
ACAT1	93	acetyl-Coenzyme A acetyltransferase 1 (acetoacetyl Coenzyme A thiolase)	3	1	ACAT-1 |	24577316,
ACCN1	99	amiloride-sensitive cation channel 1, neuronal (degenerin)	1	1	ASIC2a |	24445530,
ACCN2	100	amiloride-sensitive cation channel 2, neuronal	1	1	ASIC1a |	24445530,
ACCN3	101	amiloride-sensitive cation channel 3	20	2	ASIC3 | Asic3 |	24804235,
ACCS	23989	1-aminocyclopropane-1-carboxylate synthase homolog (Arabidopsis)(non-functional)	3	3	ACS |	21895760,
ACD	25070	adrenocortical dysplasia homolog (mouse)	1	1	ACD |	20937264,
ACE	2707	angiotensin I converting enzyme (peptidyl-dipeptidase A) 1	2959	1156	ACE | ACE-inhibitor | ACE-inhibition | ACE-inhibitors | angiotensin converting enzyme | peptidyl dipeptidase a | angiotensin i converting enzyme |	20424560,20515898,20569449,22393566,22478980,23675181,20395697,20429357,20442666,20446590,20470389,20478862,20504763,20507236,20514557,20517677,20518725,20529973,20538738,20549322,20558037,20568830,20577129,20577898,20590619,20399515,20407381,20411619,20430260,20454950,20472966,20509006,20569714,20595912,20392165,20393367,20403471,20419338,20424964,20426702,20435188,20448074,20464041,20472813,204…
ACE2	13557	angiotensin I converting enzyme (peptidyl-dipeptidase A) 2	181	26	ACE2 |	20411619,20392165,20470389,20507236,
ACHE	108	acetylcholinesterase (Yt blood group)	28	19	acetylcholinesterase |	21750701,21768808,
ACIN1	17066	apoptotic chromatin condensation inducer 1	2	2	apoptotic chromatin condensation inducer in the nu |	22508833,
ACLY	115	ATP citrate lyase	1	1	ACL |	23147911,
ACO2	118	aconitase 2, mitochondrial	11	10	aconitase |	24481843,24498043,
ACOX1	119	acyl-Coenzyme A oxidase 1, palmitoyl	1	1	acyl coa oxidase |	23266898,
ACP1	122	acid phosphatase 1, soluble	1	1	ACP1 |	23197232,
ACP5	124	acid phosphatase 5, tartrate resistant	11	5	TRAP-induced |	21821970,21678284,
ACPP	125	acid phosphatase, prostate	17	12	prostatic acid phosphatase |	23187902,23197232,
ACR	126	acrosin	7	3	ACR |	22378307,
ACRV1	127	acrosomal vesicle protein 1	1	1	sp 10 |	22130107,
ACSL1	3569	acyl-CoA synthetase long-chain family member 1	1	1	ACS-1 |	23816022,
ACSL3	3570	acyl-CoA synthetase long-chain family member 3	1	1	ACSL3 |	23266787,
ACSM3	10522	acyl-CoA synthetase medium-chain family member 3	7	6	Sah |	21057855,
ACTA1	129	actin, alpha 1, skeletal muscle	116	59	alpha-actin | alpha actin |	20637465,20703492,20832580,20798523,
ACTA2	130	actin, alpha 2, smooth muscle, aorta	4	3	alpha cardiac actin |	22898045,
ACTB	132	actin, beta	63	23	beta-actin | beta actin |	20629309,20646627,20691723,
ACTC1	143	actin, alpha, cardiac muscle 1	142	115	smooth muscle actin |	20189955,20041970,20093048,20127409,20154262,20213186,20363480,20375694,23334911,
ACTG1	144	actin, gamma 1	20	2	gamma-actin | gamma actin |	19615879,
ACTG2	145	actin, gamma 2, smooth muscle, enteric	1	1	smooth muscle gamma actin |	22898751,
ACTN2	164	actinin, alpha 2	1	1	Actn2 |	25834424,
ACTN3	165	actinin, alpha 3	1	1	ACTN3 |	23439425,
ACVR1B	172	activin A receptor, type IB	2	2	ACVR1B |	25364765,
ACVR1C	18123	activin A receptor, type IC	2	1	ALK7 |	23376954,
ACVR2A	173	activin A receptor, type IIA	1	1	ACVR2A |	25364765,
ACVR2B	174	activin A receptor, type IIB	1	1	ACVR2B |	23372767,
ACVRL1	175	activin A receptor type II-like 1	57	3	ACVRL-1 | HHT-related | activin a receptor type ii like 1 |	24499751,
ACYP2	180	acylphosphatase 2, muscle type	1	1	ACYP2 |	21658281,
ADA	186	adenosine deaminase	81	21	ADA | adenosine deaminase |	20571427,20581655,20460346,
ADAM10	188	ADAM metallopeptidase domain 10	7	3	ADAM10 |	20644114,
ADAM11	189	ADAM metallopeptidase domain 11	1	1	MDC |	22476611,
ADAM12	190	ADAM metallopeptidase domain 12 (meltrin alpha)	1	1	ADAM12 |	21850540,
ADAM15	193	ADAM metallopeptidase domain 15	3	2	ADAM15 |	20227692,
ADAM17	195	ADAM metallopeptidase domain 17 (tumor necrosis factor, alpha, converting enzyme)	25	9	TACE |	21153921,
ADAM33	15478	ADAM metallopeptidase domain 33	11	1	ADAM33 |	20227692,
ADAM8	215	ADAM metallopeptidase domain 8	25	4	ADAM8 |	21640993,
ADAMTS1	217	ADAM metallopeptidase with thrombospondin type 1 motif, 1	59	6	ADAMTS1 | ADAMTS-1 |	21037509,21092652,
ADAMTS12	14605	ADAM metallopeptidase with thrombospondin type 1 motif, 12	1	1	ADAMTS-12 |	23616109,
ADAMTS13	1366	ADAM metallopeptidase with thrombospondin type 1 motif, 13	111	25	Adamts13 | ADAMTS13 |	23051932,22975713,22983446,
ADAMTS14	14899	ADAM metallopeptidase with thrombospondin type 1 motif, 14	3	1	ADAMTS-14 |	22205175,
ADAMTS2	218	ADAM metallopeptidase with thrombospondin type 1 motif, 2	8	1	ADAMTS2 | ADAMTS-3 | adamts 3 | procollagen i n proteinase |	22205175,
ADAMTS3	219	ADAM metallopeptidase with thrombospondin type 1 motif, 3	29	5	adamts4 | adamts 4 |	20625753,
ADAMTS4	220	ADAM metallopeptidase with thrombospondin type 1 motif, 4	53	6	ADAMTS-4 | ADAMTS4 | ADAM-TS4 | aggrecanase 1 |	20625753,
ADAMTS5	221	ADAM metallopeptidase with thrombospondin type 1 motif, 5 (aggrecanase-2)	2	1	ADAM-TS5 | aggrecanase 2 |	20625753,
ADAMTS7	223	ADAM metallopeptidase with thrombospondin type 1 motif, 7	44	12	ADAMTS7 | ADAMTS-7 |	23561647,23591672,23616109,
ADAMTS8	224	ADAM metallopeptidase with thrombospondin type 1 motif, 8	10	2	ADAMTS8 |	21257285,
ADAMTS9	13202	ADAM metallopeptidase with thrombospondin type 1 motif, 9	3	2	ADAMTS9 |	21654741,
ADAR	225	adenosine deaminase, RNA-specific	3	1	DSH |	20596764,
ADARB1	226	adenosine deaminase, RNA-specific, B1 (RED1 homolog rat)	1	1	rna specific |	21464712,
ADCY1	232	adenylate cyclase 1 (brain)	2	2	adenyl cyclase |	20890194,
ADCY10	21285	adenylate cyclase 10 (soluble)	30	20	adenylate cyclase |	24265072,24276219,24424715,
ADCY2	233	adenylate cyclase 2 (brain)	1	1	adenylate cyclase 2 |	22328772,
ADCY5	236	adenylate cyclase 5	1	1	AC5 |	24276219,
ADCY6	237	adenylate cyclase 6	6	2	AC6 |	22051336,
ADCY7	238	adenylate cyclase 7	74	32	adenylyl cyclase |	22051336,22012077,22100641,22106416,
ADCYAP1	241	adenylate cyclase activating polypeptide 1 (pituitary)	69	2	PACAP | adenylate cyclase activating polypeptide |	22648511,
ADCYAP1R1	242	adenylate cyclase activating polypeptide 1 (pituitary) receptor type I	4	1	PAC1 |	22648511,
ADD1	243	adducin 1 (alpha)	1	1	ADD1 |	21119571,
ADD2	244	adducin 2 (beta)	1	1	adducin 2 |	21525964,
ADFP	248	adipose differentiation-related protein	2	2	ADFP |	23266787,
ADH1A	249	alcohol dehydrogenase 1A (class I), alpha polypeptide	6	5	ADH |	22363810,
ADH1B	250	alcohol dehydrogenase 1B (class I), beta polypeptide	5	2	ADH1B |	22363810,
ADH1C	251	alcohol dehydrogenase 1C (class I), gamma polypeptide	5	2	ADH1C |	22363810,
ADH7	256	alcohol dehydrogenase 7 (class IV), mu or sigma polypeptide	1	1	gastric alcohol dehydrogenase |	24928683,
ADHFE1	16354	alcohol dehydrogenase, iron containing, 1	4	1	HOT |	24172239,
ADIPOQ	13633	adiponectin, C1Q and collagen domain containing	3070	351	adiponectin | adiponectin-induced | adipocyte | Acrp30 | ACRP30 |	21484566,21484577,21512277,21479755,21492859,21498926,21499085,21545577,21552513,21586697,21600061,21611875,21626471,21637408,21641362,21643812,21646734,21654741,21655948,21628979,
ADIPOR1	24040	adiponectin receptor 1	75	17	ADIPOR1 | AdipoR1 |	20814418,20835900,
ADIPOR2	24041	adiponectin receptor 2	41	8	AdipoR2 | ADIPOR2 | adiponectin receptor 2 |	21768810,21744264,
ADK	257	adenosine kinase	2	2	adenosine kinase |	21291368,
ADM	259	adrenomedullin	163	44	ADM | adrenomedullin |	22328879,24175071,22197217,22307666,
ADM2	28898	adrenomedullin 2	31	11	AM2 | intermedin | adrenomedullin 2 |	23745696,23777472,
ADORA1	262	adenosine A1 receptor	43	23	adenosine a1 receptor |	22797560,22864681,22810500,22850979,
ADORA2A	263	adenosine A2a receptor	68	42	adenosine a2a receptor | adenosine a2 receptor |	23188626,23208701,23229649,23233371,
ADORA2B	264	adenosine A2b receptor	38	16	adenosine a2b receptor |	20379781,20054613,20349141,
ADORA3	268	adenosine A3 receptor	18	9	adenosine a3 receptor |	22797560,22850979,
ADRA1A	277	adrenergic, alpha-1A-, receptor	1	1	alpha 1a adrenergic receptor |	22307672,
ADRA1D	280	adrenergic, alpha-1D-, receptor	22	19	alpha-1 | alpha1 |	21933759,21982039,21994495,
ADRA2A	281	adrenergic, alpha-2A-, receptor	28	7	ADRA2A |	24201118,
ADRA2B	282	adrenergic, alpha-2B-, receptor	2	2	alpha 2b adrenergic receptor |	20692245,
ADRA2C	283	adrenergic, alpha-2C-, receptor	2	1	ADRA2C |	22703928,
ADRB1	285	adrenergic, beta-1-, receptor	138	76	RHR | adrenergic beta 1 receptor |	22083944,22152956,22152957,22156314,22011557,22017530,22048510,22187197,
ADRB2	286	adrenergic, beta-2-, receptor, surface	61	22	beta 2 adrenoceptor |	22382299,22411322,22452704,
ADRB3	288	adrenergic, beta-3-, receptor	35	5	ADRB3 |	24201118,
ADRBK1	289	adrenergic, beta, receptor kinase 1	125	21	GRK2-mediated |	23857453,23949971,23984976,24002692,
ADRBK2	290	adrenergic, beta, receptor kinase 2	2	1	GRK3 |	22685168,
ADRM1	15759	adhesion regulating molecule 1	3	3	m110 |	24756704,
AEBP1	303	AE binding protein 1	1	1	adipocyte enhancer binding protein 1 |	22261194,
AES	307	amino-terminal enhancer of split	1	1	aes 1 |	21187731,
AFF1	7135	AF4/FMR2 family, member 1	2	2	AFF1 | af 4 |	20864672,20869199,
AFP	317	alpha-fetoprotein	5	3	AFP | alpha fetoprotein |	23901232,
AGER	320	advanced glycosylation end product-specific receptor	16	6	AGER |	21521347,
AGGF1	24684	angiogenic factor with G patch and FHA domains 1	7	1	AGGF1 | angiogenic factor with g patch and fha domains 1 |	24893993,
AGR2	328	anterior gradient homolog 2 (Xenopus laevis)	2	1	agr2 | anterior gradient homolog 2 |	20179605,
AGRP	330	agouti related protein homolog (mouse)	4	1	AGRP | agouti related protein |	20371568,
AGT	333	angiotensinogen (serpin peptidase inhibitor, clade A, member 8)	2242	552	AngII | Ang | AGT | angiotensin ii | angiotensinogen | ang ii | ang i | angiotensin i |	20411619,20473742,20395697,20417517,20507236,20529973,20547537,20549134,20558820,20559773,20571888,20407820,20421514,20472966,20553779,20569714,20409690,20440582,20445570,20448639,20467270,20470389,20486280,20487124,20490903,20491606,20504763,20505987,20514557,20519641,20524096,20535115,20537563,20537748,20538738,20548976,20549322,20559769,20568830,20577129,20577898,20588186,20590619,20596764,205…
AGTR1	336	angiotensin II receptor, type 1	638	300	AGTR1 | AT1-receptor | AT-1R | AT1R | angiotensin ii receptor |	21163865,21167778,21104165,21105581,21110143,21112947,21119571,21140270,21184753,21229253,21246206,21233459,21122198,21146365,21153384,21191425,21242949,23960630,
AGTR2	338	angiotensin II receptor, type 2	188	31	AT2-receptor | agtr2 |	24385234,24414230,24420538,
AGTRL1	339	angiotensin II receptor-like 1	60	19	APJ | apj receptor |	23775121,23817170,23817469,
AHCY	343	S-adenosylhomocysteine hydrolase	1	1	SAHH |	24743898,
AHR	348	aryl hydrocarbon receptor	24	6	AhR | AHR | AhR-signalling | aryl hydrocarbon receptor |	22851653,22854411,
AHSA1	1189	AHA1, activator of heat shock 90kDa protein ATPase homolog 1 (yeast)	8	4	p38 |	24412522,
AHSG	349	alpha-2-HS-glycoprotein	376	35	fetuin a |	20436350,20501379,20538112,
AIF1	352	allograft inflammatory factor 1	105	10	AIF-1 | aif 1 | allograft inflammatory factor 1 | aif1 |	20726420,20680442,
AIFM1	8768	apoptosis-inducing factor, mitochondrion-associated, 1	84	26	AIFs | AIF | apoptosis inducing factor |	20653961,20658967,20729753,
AIM2	357	absent in melanoma 2	4	1	AIM2 |	24336017,
AIP	358	aryl hydrocarbon receptor interacting protein	2	1	AIP |	21812522,
AK1	361	adenylate kinase 1	4	2	AK1 | adenylate kinase 1 |	22229508,
AK2	362	adenylate kinase 2	8	7	adenylate kinase |	20940173,
AK3	17376	adenylate kinase 3	1	1	AK-6 |	20803056,
AK5	365	adenylate kinase 5	1	1	adenylate kinase 5 |	20460346,
AKAP1	367	A kinase (PRKA) anchor protein 1	8	4	AKAP121 |	22099302,
AKAP12	370	A kinase (PRKA) anchor protein (gravin) 12	1	1	AKAP12 |	21074540,
AKAP13	371	A kinase (PRKA) anchor protein 13	2	2	a kinase anchoring protein |	24276219,
AKAP9	379	A kinase (PRKA) anchor protein (yotiao) 9	2	2	Yotiao |	24276219,
AKR1A1	380	aldo-keto reductase family 1, member A1 (aldehyde reductase)	22	8	ALR |	22588269,
AKR1B1	381	aldo-keto reductase family 1, member B1 (aldose reductase)	81	20	AKR1B1 | ADR | aldose reductase |	24158692,24201118,
AKR1B10	382	aldo-keto reductase family 1, member B10 (aldose reductase)	1	1	HIS |	22646095,
AKR1C2	385	aldo-keto reductase family 1, member C2 (dihydrodiol dehydrogenase 2; bile acid binding protein; 3-alpha hydroxysteroid dehydrogenase, type III)	8	2	DD2 |	23071401,
AKT1	391	v-akt murine thymoma viral oncogene homolog 1	2311	784	AKT1 | Rac-actin-MAL | Akt-modified | Akt-1 | PKB | AKT | protein kinase b |	22752341,22752803,22753193,22754427,22775214,22797560,22806916,22809038,22815687,22817626,22843181,22851653,22851736,22865890,22872094,22873203,22882904,22886775,22898751,22916090,22922993,22924634,22740087,22752632,22766195,22767403,22770769,22776314,22789658,22810500,22864856,22878829,22899170,22910893,22917564,22925160,22927331,22930390,
AKT1S1	28426	AKT1 substrate 1 (proline-rich)	1	1	PRAS40 |	24008870,
AKT2	392	v-akt murine thymoma viral oncogene homolog 2	24	5	Akt2-deficient | AKT2 |	21279637,
AKT3	393	v-akt murine thymoma viral oncogene homolog 3 (protein kinase B, gamma)	2	2	Akt3 |	22609872,
ALB	399	albumin	1012	453	albumin | serum albumin |	21661457,21697734,21820222,21824000,21837742,21677579,21697729,21701413,21709548,21745693,21757166,21757644,21767674,21795988,21813825,21814210,21819735,21821523,21822148,21824923,21838881,21839592,
ALCAM	400	activated leukocyte cell adhesion molecule	10	6	CD166 | MEMD |	20713059,20632221,
ALDH1A2	15472	aldehyde dehydrogenase 1 family, member A2	1	1	aldehyde dehydrogenase 1a2 |	23028599,
ALDH2	404	aldehyde dehydrogenase 2 family (mitochondrial)	210	34	ALDH2-mediated |	25629048,25448285,25464432,25482108,
ALDH7A1	877	aldehyde dehydrogenase 7 family, member A1	2	1	PDEs |	24424715,
ALDH9A1	412	aldehyde dehydrogenase 9 family, member A1	77	45	aldehyde dehydrogenase |	25629048,25448285,25464432,25482108,
ALDOA	414	aldolase A, fructose-bisphosphate	3	2	aldolase a | fructose bisphosphate aldolase a |	22464572,
ALK	427	anaplastic lymphoma receptor tyrosine kinase	5	2	ALK-Driven |	23147911,
ALKBH1	17911	alkB, alkylation repair homolog 1 (E. coli)	1	1	ABH |	21735303,
ALMS1	428	Alstrom syndrome 1	7	2	ALMS1 | alstrom syndrome 1 |	24122612,
ALOX12	429	arachidonate 12-lipoxygenase	46	6	12-LOX-mediated | 12 lipoxygenase | 12 lox |	22155783,
ALOX15	433	arachidonate 15-lipoxygenase	15	5	ALOX15 | arachidonate 15 lipoxygenase |	22750246,
ALOX15B	434	arachidonate 15-lipoxygenase, type B	7	2	ALOX15B |	24373925,
ALOX5	435	arachidonate 5-lipoxygenase	87	18	arachidonate 5 lipoxygenase | 5 lo |	21153769,21238472,21199733,
ALOX5AP	436	arachidonate 5-lipoxygenase-activating protein	55	12	ALOX5AP | arachidonate 5 lipoxygenase activating protein |	21153769,21130994,21199733,
ALPI	437	alkaline phosphatase, intestinal	85	59	alkaline phosphatase | intestinal alkaline phosphatase |	24455828,24535155,24564633,24584032,24589572,
ALPK1	20917	alpha-kinase 1	8	2	ALPK1 | alpha kinase 1 |	24649083,
ALPK3	17574	alpha-kinase 3	1	1	Midori |	22914904,
ALPL	438	alkaline phosphatase, liver/bone/kidney	4	2	tissue nonspecific alp |	24769515,
ALPP	439	alkaline phosphatase, placental (Regan isozyme)	103	9	ALP |	24769515,24846368,
AMBP	453	alpha-1-microglobulin/bikunin precursor	1	1	protein hc |	23212802,
AMDP1	460	S-adenosylmethionine decarboxylase pseudogene 1	3	3	AMD |	25121738,
AMFR	463	autocrine motility factor receptor	5	1	GP78 | gp78 |	25200441,
AMICA1	19084	adhesion molecule, interacts with CXADR antigen 1	1	1	junctional adhesion molecule |	24072174,
AMOT	17810	angiomotin	5	2	angiomotin |	23231468,
AMOTL2	17812	angiomotin like 2	1	1	AMOTL2 |	21423240,
AMPD1	468	adenosine monophosphate deaminase 1 (isoform M)	3	2	AMPD1 |	23439425,
AMT	473	aminomethyltransferase	1	1	AMT |	24418380,
AMY1A	474	amylase, alpha 1A (salivary)	6	4	alpha amylase |	22056109,
ANAPC5	15713	anaphase promoting complex subunit 5	1	1	ANAPC5 |	23389042,
ANG	483	angiogenin, ribonuclease, RNase A family, 5	45	21	Ang | angiogenin |	21207057,21169907,21174281,
ANGPT1	484	angiopoietin 1	196	50	Ang-1 | Ang1 | angiopoietin 1 |	21672190,21840594,21735303,21738954,
ANGPT2	485	angiopoietin 2	82	14	Ang-2 | angiopoietin 2 |	23349297,23408510,
ANGPT4	487	angiopoietin 4	1	1	Ang-4 |	25892408,
ANGPTL2	490	angiopoietin-like 2	13	1	ANGPTL2 | Angptl2 |	23333801,
ANGPTL3	491	angiopoietin-like 3	23	3	ANGPTL3 |	24751931,
ANGPTL4	16039	angiopoietin-like 4	35	8	angptl4-deficient | ANGPTL4 | angiopoietin like 4 |	22086875,22100250,
ANGPTL5	19705	angiopoietin-like 5	5	5	fibrinogen like |	24747125,
ANK1	492	ankyrin 1, erythrocytic	1	1	ankyrin r |	22778271,
ANK2	493	ankyrin 2, neuronal	19	4	ANK2 | ankyrin b |	22778271,
ANK3	494	ankyrin 3, node of Ranvier (ankyrin G)	7	1	Ankyrin-G | ankyrinG | ankyrin g |	24155982,
ANKRD1	15819	ankyrin repeat domain 1 (cardiac muscle)	12	3	CARP |	20948378,
ANKS1A	20961	ankyrin repeat and sterile alpha motif domain containing 1A	1	1	ANKS1A |	21654741,
ANLN	14082	anillin, actin binding protein	3	1	anillin |	23011130,
ANPEP	500	alanyl (membrane) aminopeptidase (aminopeptidase N, aminopeptidase M, microsomal aminopeptidase, CD13, p150)	73	20	APN |	21912612,21911798,21916932,
ANXA1	533	annexin A1	20	5	ANX-A1 | annexin a1 |	22924634,
ANXA2	537	annexin A2	1	1	annexin a2 |	23519891,
ANXA4	542	annexin A4	1	1	annexin a4 |	21248247,
ANXA5	543	annexin A5	71	32	annexin a5 |	21421712,21423028,21315284,21406442,
ANXA6	544	annexin A6	1	1	annexin a6 |	25188916,
AOC2	549	amine oxidase, copper containing 2 (retina-specific)	16	12	Rao |	22147344,22160857,
AOC3	550	amine oxidase, copper containing 3 (vascular adhesion protein 1)	22	3	VAP-1 | vascular adhesion protein 1 | vap 1 |	24118377,
AOF2	29079	amine oxidase (flavin containing) domain 2	3	2	LSD1 | lysine specific demethylase 1 |	25420527,
AP1G2	556	adaptor-related protein complex 1, gamma 2 subunit	1	1	AP1G2 |	21658281,
AP2A1	561	adaptor-related protein complex 2, alpha 1 subunit	1	1	adaptor related protein complex 2 |	24097272,
AP2A2	562	adaptor-related protein complex 2, alpha 2 subunit	1	1	adaptor related protein complex 2 alpha 2 subunit |	24097272,
AP3B1	566	adaptor-related protein complex 3, beta 1 subunit	3	3	HPS-2 |	23044505,
APAF1	576	apoptotic peptidase activating factor 1	44	8	Apaf-1 | apoptotic protease activating factor 1 |	22609872,22535253,22707298,
APC	583	adenomatous polyposis coli	3	3	APC-conjugated |	24508946,
APCS	584	amyloid P component, serum	44	14	SAP | serum amyloid p component |	23992930,24012697,
APEX1	587	APEX nuclease (multifunctional DNA repair enzyme) 1	12	8	ape1 |	24293156,24435850,
APEX2	17889	APEX nuclease (apurinic/apyrimidinic endonuclease) 2	7	5	APEX |	22607857,
APLN	16665	apelin	582	56	apelin | APLN |	23771946,23727032,23775121,23794360,23817170,23817469,
APLP2	598	amyloid beta (A4) precursor-like protein 2	130	83	amyloid |	22963032,22955689,22972312,23033480,23069985,23075824,
APOA1	600	apolipoprotein A-I	392	162	Apo-A1 | apoA-1 | APOA1 | apolipoprotein a1 | apolipoprotein a i |	21114460,21173733,21122686,21223670,21224292,21252145,21122679,21150008,21188647,21211686,21214504,21222039,21226578,21255956,21255957,21271950,
APOA2	601	apolipoprotein A-II	11	8	apolipoprotein a ii |	25522994,
APOA4	602	apolipoprotein A-IV	12	5	apolipoprotein a iv |	25522994,
APOA5	17288	apolipoprotein A-V	139	30	ApoA-V | APOA5 | apolipoprotein a v | apoa v |	23009782,23050023,
APOB	603	apolipoprotein B (including Ag(x) antigen)	794	214	APOB | ApoB-containing | apoB | apolipoprotein b | apob100 |	20614945,20667056,20708914,20715933,20715976,20720529,20736250,20736502,20740329,20816088,20603841,20664258,20675955,20683785,20701788,20820753,20828647,
APOBEC1	604	apolipoprotein B mRNA editing enzyme, catalytic polypeptide 1	1	1	apolipoprotein b mrna editing enzyme |	21239893,
APOC1	607	apolipoprotein C-I	16	6	apoC1 | apolipoprotein c i |	22474067,
APOC3	610	apolipoprotein C-III	96	28	ApoC3 | APOC3 | apolipoprotein c iii |	24941082,25001250,25079293,
APOC4	611	apolipoprotein C-IV	2	2	APOC4 |	24334872,
APOD	612	apolipoprotein D	7	1	apoD | apolipoprotein d |	24082102,
APOE	613	apolipoprotein E	929	304	APOE | apoE-deficient | apoe | ApoE | apolipoprotein e |	22996192,23028736,23054657,22952653,22959484,22964992,22983911,22987045,23011468,23025809,23050023,23051009,23054552,23110590,22984010,23075824,23077140,
APOH	616	apolipoprotein H (beta-2-glycoprotein I)	23	11	beta 2 glycoprotein i |	23861221,23959159,
APOL1	618	apolipoprotein L, 1	8	1	APOL1 | apolipoprotein l1 |	25029429,
APOM	13916	apolipoprotein M	48	13	apoM | apolipoprotein m |	24578614,24606515,
APOO	28727	apolipoprotein O	12	1	apoO | ApoO | apolipoprotein o |	22693255,
APP	620	amyloid beta (A4) precursor protein (peptidase nexin-II, Alzheimer disease)	15	5	APP | Abeta | amyloid beta precursor protein | amyloid beta protein |	23033480,
APPL1	24035	adaptor protein, phosphotyrosine interaction, PH domain and leucine zipper containing 1	31	13	Appl |	20512540,20571888,
APPL2	18242	adaptor protein, phosphotyrosine interaction, PH domain and leucine zipper containing 2	2	1	APPL2 |	22340213,
APRT	626	adenine phosphoribosyltransferase	2	1	APRT |	21418995,
AQP1	633	aquaporin 1 (Colton blood group)	87	7	AQP1 | aquaporin 1 |	22777185,22865611,
AQP2	634	aquaporin 2 (collecting duct)	26	6	AQP2 | aquaporin 2 |	23906395,
AQP3	636	aquaporin 3 (Gill blood group)	4	1	AQP3 |	24158693,
AQP4	637	aquaporin 4	86	4	AQP4 | AQP-4 | MIWC | aquaporin 4 | mercurial insensitive water channel |	24158693,
AQP5	638	aquaporin 5	7	2	AQP5 | aquaporin 5 |	24158693,
AQP6	639	aquaporin 6, kidney specific	2	2	Kid |	21076895,
AQP7	640	aquaporin 7	20	5	AQP9 | AQP7 | aquaporin 7 |	24158693,
AQP8	642	aquaporin 8	3	1	AQP8 | aquaporin 8 |	24158693,
AR	644	androgen receptor (dihydrotestosterone receptor; testicular feminization; spinal and bulbar muscular atrophy; Kennedy disease)	24	15	AIS | androgen receptor |	23422021,23333872,23463182,
ARC	648	activity-regulated cytoskeleton-associated protein	6	4	ARC |	24043355,
ARCN1	649	archain 1	4	3	CopD | subunit delta |	23468072,23315007,
ARD1A	18704	ARD1 homolog A, N-acetyltransferase (S. cerevisiae)	2	2	n acetyltransferase |	21318887,
ARF6	659	ADP-ribosylation factor 6	1	1	ARF6 |	21058007,
ARG1	663	arginase, liver	3	1	Arg1 |	24406319,
ARHGAP11B	15782	Rho GTPase activating protein 11B	2	2	D-X |	25475041,
ARHGAP24	25361	Rho GTPase activating protein 24	1	1	ARHGAP24 |	21423240,
ARHGAP26	17073	Rho GTPase activating protein 26	8	8	Graf |	20922537,21058007,
ARHGAP4	674	Rho GTPase activating protein 4	1	1	p115 |	21058007,
ARHGEF1	681	Rho guanine nucleotide exchange factor (GEF) 1	1	1	p115 rhogef |	21058007,
ARHGEF7	15607	Rho guanine nucleotide exchange factor (GEF) 7	2	2	P50 |	25593580,
ARID3A	3031	AT rich interactive domain 3A (BRIGHT-like)	1	1	BRIGHT |	25775052,
ARID3B	14350	AT rich interactive domain 3B (BRIGHT-like)	1	1	ARID3B |	25364765,
ARID5B	17362	AT rich interactive domain 5B (MRF1-like)	12	1	Mrf2 | MRF2 | ARID5B | modulator recognition factor 2 mrf2 |	22971728,
ARL4C	698	ADP-ribosylation factor-like 4C	1	1	Arl7 |	25415674,
ARMET	15461	arginine-rich, mutated in early stage tumors	9	1	MANF |	22637475,
ARMS2	32685	age-related maculopathy susceptibility 2	12	3	ARMS2 | age related maculopathy susceptibility 2 |	23296223,23399375,
ARNT	700	aryl hydrocarbon receptor nuclear translocator	6	4	HIF-1beta | hif 1beta |	25679992,
ARNTL	701	aryl hydrocarbon receptor nuclear translocator-like	36	5	Bmal1 | bmal1 | BMAL1 |	20448639,
ARNTL2	18984	aryl hydrocarbon receptor nuclear translocator-like 2	10	1	CLIF | BMAL2 |	20448639,
ARSA	713	arylsulfatase A	1	1	MLD |	21744090,
ARSB	714	arylsulfatase B	9	2	n acetylgalactosamine 4 sulfatase | arylsulfatase b |	25648140,
ARSH	32488	arylsulfatase family, member H	3	3	sulfatase |	25648140,
ASB1	16011	ankyrin repeat and SOCS box-containing 1	2	2	asb 1 |	25138183,
ASB2	16012	ankyrin repeat and SOCS box-containing 2	3	2	ASB2 | asb2 |	21415726,
ASIP	745	agouti signaling protein, nonagouti homolog (mouse)	1	1	ASP |	21818697,
ASPA	756	aspartoacylase (Canavan disease)	3	3	ASP |	24612044,
ASPH	757	aspartate beta-hydroxylase	4	3	junctin |	22411973,
ASPM	19048	asp (abnormal spindle) homolog, microcephaly associated (Drosophila)	20	4	ASP | ASPs |	20004985,
ASPN	14872	asporin	1	1	asporin |	22261194,
ATF1	783	activating transcription factor 1	2	2	activating transcription factor 1 |	22864646,
ATF2	784	activating transcription factor 2	12	5	ATF-2 | activating transcription factor 2 |	22367504,
ATF3	785	activating transcription factor 3	9	7	Atf3 | activating transcription factor 3 |	24704022,
ATF4	786	activating transcription factor 4 (tax-responsive enhancer element B67)	12	5	ATF4 | activating transcription factor 4 |	23559016,
ATF6	791	activating transcription factor 6	76	7	ATF6 | activating transcription factor 6 |	20380836,
ATG12	588	ATG12 autophagy related 12 homolog (S. cerevisiae)	1	1	Atg12 |	21447043,
ATG16L1	21498	ATG16 autophagy related 16-like 1 (S. cerevisiae)	3	1	ATG16L1 | Atg16L1 |	21858542,
ATG3	20962	ATG3 autophagy related 3 homolog (S. cerevisiae)	1	1	Atg3 |	24212263,
ATG5	589	ATG5 autophagy related 5 homolog (S. cerevisiae)	14	9	Atg5 | ATG5 |	22190003,
ATG7	16935	ATG7 autophagy related 7 homolog (S. cerevisiae)	14	10	Atg7 | ATG7 |	25787015,25789971,25858075,
ATM	795	ataxia telangiectasia mutated	25	7	ATM | ATM-dependent | ataxia telangiectasia mutated |	24281401,24358288,
ATN1	3033	atrophin 1	60	1	NOD |	24128935,
ATOH1	797	atonal homolog 1 (Drosophila)	1	1	math 1 |	20165845,
ATP10D	13549	ATPase, class V, type 10D	5	1	ATP10D | Atp10d |	24125428,
ATP1A2	800	ATPase, Na+/K+ transporting, alpha 2 (+) polypeptide	8	2	ATP1A2 |	23439425,23459313,
ATP1A3	801	ATPase, Na+/K+ transporting, alpha 3 polypeptide	1	1	ATP1A3 |	20588186,
ATP1B1	804	ATPase, Na+/K+ transporting, beta 1 polypeptide	2	2	ATP1B1 |	20535070,20588186,
ATP2A1	811	ATPase, Ca++ transporting, cardiac muscle, fast twitch 1	1	1	SERCA1 |	23609327,
ATP2A2	812	ATPase, Ca++ transporting, cardiac muscle, slow twitch 2	42	20	SERCA2 | Serca2 |	21113058,21179275,
ATP2A3	813	ATPase, Ca++ transporting, ubiquitous	20	16	adenosine triphosphatase |	24896250,25037619,
ATP2B1	814	ATPase, Ca++ transporting, plasma membrane 1	3	2	ATP2B1 |	23727086,
ATP5D	837	ATP synthase, H+ transporting, mitochondrial F1 complex, delta subunit	5	3	ATP5D |	25305180,
ATP5E	838	ATP synthase, H+ transporting, mitochondrial F1 complex, epsilon subunit	2	2	mitochondrial atpase |	25150984,
ATP5J2	848	ATP synthase, H+ transporting, mitochondrial F0 complex, subunit F2	1	1	f1fo atpase |	23936451,
ATP5L2	13213	ATP synthase, H+ transporting, mitochondrial F0 complex, subunit G2 pseudogene	1	1	mitochondrial f1f0 |	25150984,
ATP5O	850	ATP synthase, H+ transporting, mitochondrial F1 complex, O subunit (oligomycin sensitivity conferring protein)	6	4	mitochondrial atp synthase |	22729861,22562809,
ATP6AP2	18305	ATPase, H+ transporting, lysosomal accessory protein 2	5	3	renin receptor |	25074986,
ATP6V1B1	853	ATPase, H+ transporting, lysosomal 56/58kDa, V1 subunit B1 (Renal tubular acidosis with deafness)	2	2	beta polypeptide |	25420527,
ATRN	885	attractin	1	1	attractin |	24412200,
ATRX	886	alpha thalassemia/mental retardation syndrome X-linked (RAD54 homolog, S. cerevisiae)	1	1	SHS |	25204462,
ATXN1	10548	ataxin 1	27	10	SCA1 | Sca1 |	21492166,21615679,
AURKA	11393	aurora kinase A	4	4	aurora a |	24165684,
AURKB	11390	aurora kinase B	13	4	aurora b |	23598943,23634243,
AVP	894	arginine vasopressin (neurophysin II, antidiuretic hormone, diabetes insipidus, neurohypophyseal)	66	48	antidiuretic hormone | diabetes insipidus | arginine vasopressin |	25650490,25839926,25704017,25819862,25823554,
AVPR1A	895	arginine vasopressin receptor 1A	3	2	AVPR1A |	21677697,
AVPR2	897	arginine vasopressin receptor 2 (nephrogenic diabetes insipidus)	4	4	V2-receptor | Dir |	22941195,22964653,
AXIN1	903	axin 1	1	1	Axin |	21170416,
AXIN2	904	axin 2 (conductin, axil)	14	3	axin2 | AXIN2 | Axin2 |	20373104,
AZU1	913	azurocidin 1 (cationic antimicrobial protein 37)	1	1	heparin binding protein |	21626289,
B2M	914	beta-2-microglobulin	17	7	B2M | beta 2 microglobulin |	21546482,
B3GALT6	17978	UDP-Gal:betaGal beta 1,3-galactosyltransferase polypeptide 6	1	1	3 galactosyltransferase |	23577774,
B3GALTL	20207	beta 1,3-galactosyltransferase-like	6	5	gal t |	22071954,
B3GAT1	921	beta-1,3-glucuronyltransferase 1 (glucuronosyltransferase P)	9	5	HNK-1 | nk 1 | hnk 1 |	21818551,21664833,
B3GAT3	923	beta-1,3-glucuronyltransferase 3 (glucuronosyltransferase I)	3	1	GlcAT-I | glcat i | glucuronosyltransferase i |	20717719,
BACE1	933	beta-site APP-cleaving enzyme 1	11	3	BACE1 | beta site amyloid precursor protein cleaving enzyme | beta secretase | memapsin 2 |	21643950,
BACH1	935	BTB and CNC homology 1, basic leucine zipper transcription factor 1	2	1	Bach1 |	23479260,
BAD	936	BCL2-antagonist of cell death	56	13	BAD | BADs |	24067542,24077324,24220799,
BAG1	937	BCL2-associated athanogene	5	3	BAG-1 | bcl2 associated athanogene | bcl2 associated athanogene 1 |	21282286,
BAG3	939	BCL2-associated athanogene 3	6	3	BIS |	25570157,
BAI1	943	brain-specific angiogenesis inhibitor 1	1	1	BAI1 |	20552278,
BAK1	949	BCL2-antagonist/killer 1	41	32	Bak | Bak-1 |	23123599,23212806,23262803,
BAMBI	30251	BMP and activin membrane-bound inhibitor homolog (Xenopus laevis)	1	1	NMA |	20535070,
BANF1P1	20252	barrier to autointegration factor 1 pseudogene 1	1	1	Bcrp1 |	21980409,
BAP1	950	BRCA1 associated protein-1 (ubiquitin carboxy-terminal hydrolase)	1	1	BaP1 |	20221893,
BATF	958	basic leucine zipper transcription factor, ATF-like	1	1	basic leucine zipper transcription factor |	20380836,
BAX	959	BCL2-associated X protein	81	57	bax protein |	21983658,21872532,21938741,21984540,21997261,22001368,
BBC3	17868	BCL2 binding component 3	2	2	PUMA |	23744057,
BBOX1	964	butyrobetaine (gamma), 2-oxoglutarate dioxygenase (gamma-butyrobetaine hydroxylase) 1	7	3	BBOX | gamma butyrobetaine dioxygenase |	24836867,
BBS2	967	Bardet-Biedl syndrome 2	1	1	BBS |	21302482,
BCDIN3D	27050	BCDIN3 domain containing	2	1	BCDIN3D |	21625854,
BCHE	983	butyrylcholinesterase	36	7	BChE | butyrylcholinesterase |	21473860,21465165,21559835,
BCKDHB	987	branched chain keto acid dehydrogenase E1, beta polypeptide (maple syrup urine disease)	10	6	E1B |	25654620,25673156,
BCL10	989	B-cell CLL/lymphoma 10	2	2	CARMEN |	21874556,
BCL11A	13221	B-cell CLL/lymphoma 11A (zinc finger protein)	2	2	BCL11A |	22825589,
BCL2	990	B-cell CLL/lymphoma 2	1721	385	bcl-2 | BCL2 | Bcl-2 | BCL-2 | bcl 2 | bcl2 |	24041927,24043355,24068046,24068165,24096202,24097125,24126566,24126706,24130379,24140513,24141421,24178239,24178745,24178833,24184252,24190328,24194194,24218009,24220799,24225234,24225235,24030394,24235024,
BCL2A1	991	BCL2-related protein A1	13	6	GRS | GRSs | Bcl-2A1 |	22609872,22664640,
BCL2L1	992	BCL2-like 1	83	45	Bcl-X | bcl xl | bcl x |	21822950,21795988,21723861,21788589,21833815,21839124,
BCL2L10	993	BCL2-like 10 (apoptosis facilitator)	5	5	Boo |	24664781,
BCL2L11	994	BCL2-like 11 (apoptosis facilitator)	20	8	BAM | BAMs |	22166642,
BCL2L2	995	BCL2-like 2	4	3	Bcl-w | bcl w |	23897095,
BCL3	998	B-cell CLL/lymphoma 3	8	1	BCL3 |	25374339,
BCR	1014	breakpoint cluster region	2	2	CML |	25304212,
BDKRB1	1029	bradykinin receptor B1	14	5	B1R |	23591995,
BDKRB2	1030	bradykinin receptor B2	21	10	BKR2 | BDKRB2 |	21677697,21685447,
BDNF	1033	brain-derived neurotrophic factor	230	34	BDNF-deficient | brain derived neurotrophic factor | neurotrophin |	22556331,22704942,22538429,
BECN1	1034	beclin 1, autophagy related	138	38	BECN1 | beclin-1 | beclin1 | beclin 1 |	24212263,24068046,24141421,24158692,24216106,24235024,
BEST1	12703	bestrophin 1	26	17	ARB | ARBs |	23742013,23787795,
BEX1	1036	brain expressed, X-linked 1	1	1	brain expressed |	21643950,
BGLAP	1043	bone gamma-carboxyglutamate (gla) protein (osteocalcin)	43	14	osteocalcin |	24455828,24479134,
BGN	1044	biglycan	58	14	biglycan |	22095710,22012077,
BHLHB2	1046	basic helix-loop-helix domain containing, class B, 2	3	1	dec1 | basic helix loop helix domain containing |	20448639,
BHLHB3	16617	basic helix-loop-helix domain containing, class B, 3	4	1	dec2 | DEC2 |	20448639,
BHLHB5	11963	basic helix-loop-helix domain containing, class B, 5	13	4	Beta3-Adrenergic | Beta3-adrenoceptors | Beta3-adrenoceptor | Beta3-adrenergic |	20661603,
BHLHB9	29353	basic helix-loop-helix domain containing, class B, 9	5	1	p60TRP |	22172954,
BHMT	1047	betaine-homocysteine methyltransferase	8	2	BHMT | betaine homocysteine methyltransferase |	22339686,
BID	1050	BH3 interacting domain death agonist	11	7	BID | bh3 interacting domain death agonist |	21076371,20980922,
BIRC2	590	baculoviral IAP repeat-containing 2	2	2	cIAP1 |	22190003,
BIRC5	593	baculoviral IAP repeat-containing 5 (survivin)	21	17	survivin |	22298084,22350458,22202974,
BLMH	1059	bleomycin hydrolase	1	1	bleomycin hydrolase |	22643843,
BMF	24132	Bcl2 modifying factor	1	1	Bmf |	25465869,
BMI1	1066	BMI1 polycomb ring finger oncogene	1	1	BMI1-Dependent |	23147911,
BMP1	1067	bone morphogenetic protein 1	14	5	Bmp1-epidermal | BMP1 | bone morphogenetic protein 1 |	25441837,25445868,
BMP10	20869	bone morphogenetic protein 10	12	1	BMP10-induced | bone morphogenetic protein 10 |	24906204,
BMP2	1069	bone morphogenetic protein 2	99	19	BMP2-induced | BMP-2 | bone morphogenetic protein 2 |	23400434,23316327,23372767,23376954,
BMP4	1071	bone morphogenetic protein 4	54	15	BMP4 | BMP4-treated | BMP4-mediated | bone morphogenetic protein 4 |	23483047,23522199,23522200,
BMP5	1072	bone morphogenetic protein 5	1	1	BMP5 |	24705272,
BMP6	1073	bone morphogenetic protein 6	5	4	bone morphogenetic protein 6 |	21262993,
BMP7	1074	bone morphogenetic protein 7 (osteogenic protein 1)	3	3	bone morphogenetic protein 7 |	23351877,
BMP8B	1075	bone morphogenetic protein 8b (osteogenic protein 2)	1	1	op 2 |	24779073,
BMPER	24154	BMP binding endothelial regulator	7	3	BMPER | cv 2 |	23064833,23031066,
BMPR1A	1076	bone morphogenetic protein receptor, type IA	3	2	BMPR1a |	24398041,
BMPR1B	1077	bone morphogenetic protein receptor, type IB	1	1	BMPR1B |	25364765,
BMPR2	1078	bone morphogenetic protein receptor, type II (serine/threonine kinase)	5	3	BMPR2 | BMPR-II | bmpr ii |	21626289,
BMX	1079	BMX non-receptor tyrosine kinase	4	3	Etk | Bmx |	20543088,20571888,
BNC1	1081	basonuclin 1	1	1	basonuclin |	20596535,
BNIP3	1084	BCL2/adenovirus E1B 19kDa interacting protein 3	178	19	Bnip3 | BNIP3-infected |	22227185,22297293,
BNIP3L	1085	BCL2/adenovirus E1B 19kDa interacting protein 3-like	5	4	Nix-mediated | BNip3L |	22426211,
BOC	17173	Boc homolog (mouse)	2	2	BOC |	23819015,
BOK	1087	BCL2-related ovarian killer	1	1	Bok |	23609828,
BOP1	15519	block of proliferation 1	2	1	BOP1 | block of proliferation 1 |	25915632,
BPI	1095	bactericidal/permeability-increasing protein	5	3	bactericidal/permeability increasing protein |	23020738,
BRAF	1097	v-raf murine sarcoma viral oncogene homolog B1	1	1	BRAF |	23463481,
BRAP	1099	BRCA1 associated protein	33	8	BRAP |	22122968,22085839,
BRCA1	1100	breast cancer 1, early onset	41	9	BRCA1 |	22932054,22809218,
BRCA2	1101	breast cancer 2, early onset	40	5	BRCA2 | BRCA2-associated |	21898151,
BRCC3	24185	BRCA1/BRCA2-containing complex, subunit 3	2	1	BRCC36 | BRCC36-containing |	21195082,
BRD1	1102	bromodomain containing 1	1	1	BRL |	23147911,
BRD2	1103	bromodomain containing 2	6	3	FSH |	22968255,
BRD4	13575	bromodomain containing 4	14	3	MCAP | CAP |	21316114,
BRE	1106	brain and reproductive organ-expressed (TNFRSF1A modulator)	1	1	BRE |	21195082,
BRPF1	14255	bromodomain and PHD finger containing, 1	2	2	peregrin |	24105017,24105018,
BSG	1116	basigin (Ok blood group)	84	12	EMMPRIN | extracellular matrix metalloproteinase inducer |	25241044,25267095,25294955,
BSND	16512	Bartter syndrome, infantile, with sensorineural deafness (Barttin)	2	1	BART |	24058592,
BTG1	1130	B-cell translocation gene 1, anti-proliferative	1	1	BTG1 |	20577843,
BTG2	1131	BTG family, member 2	3	2	PC3 |	22878937,
BTN2A1	1136	butyrophilin, subfamily 2, member A1	125	15	BTN2A1 | butyrophilin subfamily 2 member a1 |	21468600,21557786,21525964,
BTN3A2	1139	butyrophilin, subfamily 3, member A2	1	1	butyrophilin protein |	21525964,
BTRC	1144	beta-transducin repeat containing	1	1	betaTRCP |	24604614,
BUD13	28199	BUD13 homolog (S. cerevisiae)	1	1	BUD13 |	23505291,
BVES	1152	blood vessel epicardial substance	11	1	Popdc1 | Bves | popeye domain containing 1 | popeye domain containing1 |	24066022,
C10orf2	1160	chromosome 10 open reading frame 2	1	1	PEO |	22652098,
C10orf46	23727	chromosome 10 open reading frame 46	3	3	cullin |	25528587,
C10orf59	25641	chromosome 10 open reading frame 59	258	5	renalase | Renalase |	21178975,
C10orf97	23578	chromosome 10 open reading frame 97	2	2	CARP |	21677577,
C11orf17	1170	chromosome 11 open reading frame 17	9	1	AKIP1 |	24169435,
C11orf2	1172	chromosome 11 open reading frame2	2	2	Ang-2 |	24705272,
C12orf5	1185	chromosome 12 open reading frame 5	13	2	TIGAR | tp53 induced glycolysis and apoptosis regulator |	20935145,
C12orf51	26611	chromosome 12 open reading frame 51	1	1	C12orf51 |	22751097,
C12orf57	29521	chromosome 12 open reading frame 57	2	1	c10 |	21685787,
C16orf80	29523	chromosome 16 open reading frame 80	1	1	transcription factor iib |	25701432,
C17orf88	17505	chromosome 17 open reading frame 88	3	3	apr 2 |	22538429,22628053,
C18orf10	24561	chromosome 18 open reading frame 10	1	1	L-17 |	22359072,
C19orf10	16948	chromosome 19 open reading frame 10	22	6	il 27 |	22911112,
C19orf2	13236	chromosome 19 open reading frame 2	2	1	RMPs | RMP |	25524686,
C19orf48	29667	chromosome 19 open reading frame 48	1	1	multidrug resistance related protein |	21112334,
C1orf106	25599	chromosome 1 open reading frame 106	1	1	C1orf106 |	21437271,
C1orf107	28440	chromosome 1 open reading frame 107	6	2	def |	21775438,
C1orf132	32018	chromosome 1 open reading frame 132	3	1	MCP |	22915323,
C1QA	1241	complement component 1, q subcomponent, A chain	1	1	C1qa |	24591625,
C1QL1	24182	complement component 1, q subcomponent-like 1	14	2	CRFs | CRF |	24572339,
C1QL4	31416	complement component 1, q subcomponent-like 4	1	1	C1QL4 |	24582973,
C1QTNF3	14326	C1q and tumor necrosis factor related protein 3	13	1	CTRP3-treated |	22653084,
C1R	1246	complement component 1, r subcomponent	4	2	C1r |	23992930,
C1S	1247	complement component 1, s subcomponent	1	1	C1s |	25359215,
C20orf181	16174	chromosome 20 open reading frame 181	338	213	tissue plasminogen activator |	24036924,24043331,24057605,24071458,24104981,24107736,24126264,24126611,24175009,24176067,24201086,24222836,24240546,
C21orf63	13239	chromosome 21 open reading frame 63	3	1	B19 |	21555155,
C2orf28	24090	chromosome 2 open reading frame 28	1	1	apr 3 |	21913736,
C3	1318	complement component 3	6	4	complement component 3 | complement component c3 |	24806427,
C3AR1	1319	complement component 3a receptor 1	10	4	C3aR |	25544179,
C3orf37	24446	chromosome 3 open reading frame 37	1	1	DCs |	21297489,
C3orf39	25902	chromosome 3 open reading frame 39	2	2	glycosyltransferase |	22648071,
C4A	1323	complement component 4A (Rodgers blood group)	10	3	C4a |	21426755,
C4B	1324	complement component 4B (Childo blood group)	6	5	C4b-binding |	21856781,
C4BPA	1325	complement component 4 binding protein, alpha	13	4	C4bp | c4b binding protein |	21856781,
C5AR1	1338	complement component 5a receptor 1	79	24	C5aR-dependent | C5aR-deficiency | C5aR-antagonist | C5a |	23487597,23642836,
C6orf105	21214	chromosome 6 open reading frame 105	3	1	C6orf105 |	21378986,
C8orf17	17737	chromosome 8 open reading frame 17	2	2	most 1 |	24136291,
C9orf3	1361	chromosome 9 open reading frame 3	8	4	APO |	25526459,
C9orf5	1363	chromosome 9 open reading frame 5	3	3	C9orf5 |	24452806,
CA2	1373	carbonic anhydrase II	14	3	CA-II | CA-II-dependent | ca ii |	24670789,
CA4	1375	carbonic anhydrase IV	2	1	RP17 | carbonic anhydrase iv |	23370602,
CA6	1380	carbonic anhydrase VI	3	3	Gustin |	25860962,
CA9	1383	carbonic anhydrase IX	1	1	carbonic anhydrase ix |	23873524,
CACNA1A	1388	calcium channel, voltage-dependent, P/Q type, alpha 1A subunit	3	2	CaV2.1 |	23843437,
CACNA1C	1390	calcium channel, voltage-dependent, L type, alpha 1C subunit	21	11	CaV1.2 |	23685742,23843437,
CACNA1E	1392	calcium channel, voltage-dependent, R type, alpha 1E subunit	1	1	B-II |	22941195,
CACNA1G	1394	calcium channel, voltage-dependent, T type, alpha 1G subunit	18	2	Cav3.1 | Cav3.1- |	21622683,
CACNA1H	1395	calcium channel, voltage-dependent, T type, alpha 1H subunit	12	3	Cav3.2-knockout |	21622683,
CACNA2D1	1399	calcium channel, voltage-dependent, alpha 2/delta subunit 1	2	2	CACNA2D1 |	22825893,
CACNB1	1401	calcium channel, voltage-dependent, beta 1 subunit	1	1	CACNB1 |	20588186,
CACNB2	1402	calcium channel, voltage-dependent, beta 2 subunit	4	3	CACNB2 |	20588186,
CACNB4	1404	calcium channel, voltage-dependent, beta 4 subunit	1	1	EJM |	22318742,
CAD	1424	carbamoyl-phosphate synthetase 2, aspartate transcarbamylase, and dihydroorotase	7	1	CAD |	24925974,
CADM1	5951	cell adhesion molecule 1	26	17	cell adhesion molecule 1 |	24251701,24331808,24404343,
CADPS	1426	Ca2+-dependent secretion activator	2	1	CAPS |	23069985,
CALCA	1437	calcitonin-related polypeptide alpha	106	21	CGRP |	24477823,24566463,24607775,
CALCR	1440	calcitonin receptor	1	1	CRT |	23569146,
CALCRL	16709	calcitonin receptor-like	20	5	CGRP-receptor |	22278333,
CALR	1455	calreticulin	40	16	SSA | calreticulin |	24242213,24406486,
CALU	1458	calumenin	9	1	CALU | calumenin |	20673165,
CAMK1D	19341	calcium/calmodulin-dependent protein kinase ID	2	1	CAMK1D | calcium/calmodulin dependent protein kinase id |	24135527,
CAMK2D	1462	calcium/calmodulin-dependent protein kinase (CaM kinase) II delta	1	1	calcium/calmodulin dependent protein kinase ii del |	21464712,
CAMK2G	1463	calcium/calmodulin-dependent protein kinase (CaM kinase) II gamma	145	40	CaMKII |	22223353,22234427,22311731,22326848,
CAMK2N1	24190	calcium/calmodulin-dependent protein kinase II inhibitor 1	7	7	calcium/calmodulin dependent protein kinase ii |	23426181,23430000,
CAMK2N2	24197	calcium/calmodulin-dependent protein kinase II inhibitor 2	2	2	CaMKIIN |	24822046,
CAMK4	1464	calcium/calmodulin-dependent protein kinase IV	3	1	CaMK4 |	23130158,
CAMP	1472	cathelicidin antimicrobial peptide	17	5	LL-37 |	22186100,
CAMTA1	18806	calmodulin binding transcription activator 1	1	1	CAMTA1 |	23813974,
CAMTA2	18807	calmodulin binding transcription activator 2	1	1	CAMTA2 |	21879446,
CANT1	19721	calcium activated nucleotidase 1	5	4	scan 1 |	21279689,
CANX	1473	calnexin	5	3	P90 |	24705172,
CAP1	20040	CAP, adenylate cyclase-associated protein 1 (yeast)	220	32	CAP |	21763343,21737556,21807431,
CAPG	1474	capping protein (actin filament), gelsolin-like	5	5	MCP |	23232369,
CAPN1	1476	calpain 1, (mu/I) large subunit	10	3	calpain 1 |	25790544,
CAPN2	1479	calpain 2, (m/II) large subunit	4	3	calpain 2 |	22753411,
CAPN5	1482	calpain 5	1	1	ncl3 |	21869741,
CAPNS1	1481	calpain, small subunit 1	10	2	Capn4 | calcium dependent protease |	22753411,22778271,
CAPZA1	1488	capping protein (actin filament) muscle Z-line, alpha 1	15	2	CapZ |	22155006,
CARD11	16393	caspase recruitment domain family, member 11	1	1	CARMA1-mediated |	21279501,
CARD8	17057	caspase recruitment domain family, member 8	20	2	CARD8 | caspase recruitment domain 8 |	23611467,
CARS	1493	cysteinyl-tRNA synthetase	3	1	CARS | cysteinyl trna synthetase |	20835900,
CARTPT	24323	CART prepropeptide	32	9	CART |	21239893,
CASC3	17040	cancer susceptibility candidate 3	1	1	barentsz |	21153379,
CASD1	16014	CAS1 domain containing 1	3	3	o acetyltransferase |	23525439,
CASK	1497	calcium/calmodulin-dependent serine protein kinase (MAGUK family)	2	2	LIN2 |	23674056,
CASP1	1499	caspase 1, apoptosis-related cysteine peptidase (interleukin 1, beta, convertase)	149	39	ICE | caspase 1 |	22825528,22810500,22850979,22923737,
CASP10	1500	caspase 10, apoptosis-related cysteine peptidase	4	3	caspase 10 | fas associated death domain protein |	21286777,
CASP12	19004	caspase 12 (gene/pseudogene)	125	33	caspase 12 | caspase12 |	23559016,23609327,23619568,
CASP3	1504	caspase 3, apoptosis-related cysteine peptidase	1088	454	Casp-3 | Sca-1 | CASP3 | caspase 3 | sca 1 | caspase3 | sca1 |	23400434,23295943,23315007,23324881,23336598,23361433,23386194,23391442,23400327,23453036,23305837,23316291,23316311,23318173,23330016,23341883,23364599,23364609,23376954,23381197,23394076,23410819,23418859,23425860,23426181,23463182,23467745,23481492,
CASP7	1508	caspase 7, apoptosis-related cysteine peptidase	8	3	caspase 7 |	20729753,
CASP8	1509	caspase 8, apoptosis-related cysteine peptidase	170	56	caspase-8 | FLICE-inhibitory | caspase 8 |	25663976,25786501,25806690,25831209,25840773,25797678,
CASP8AP2	1510	CASP8 associated protein 2	16	7	CASP8AP2 | Casp8ap2 | FLASH |	22648522,
CASP9	1511	caspase 9, apoptosis-related cysteine peptidase	118	48	caspase 9 | caspase9 |	25637532,25672441,25672911,25733819,25658461,
CASQ2	1513	calsequestrin 2 (cardiac muscle)	5	3	CASQ2 |	21685173,
CASR	1514	calcium-sensing receptor (hypocalciuric hypercalcemia 1, severe neonatal hyperparathyroidism)	29	4	CaSR | calcium sensing receptor | extracellular calcium sensing receptor |	22527939,
CAST	1515	calpastatin	22	9	CAST | calpastatin |	25786109,
CAT	1516	catalase	337	156	CAT | catalase |	19842912,19728169,19830688,19962869,20045540,20107922,20139166,20151195,20307515,20213186,20304815,20371232,
CAV1	1527	caveolin 1, caveolae protein, 22kDa	93	22	caveolin 1 |	24251870,24372217,24447072,
CAV2	1528	caveolin 2	1	1	Cav2 |	24756704,
CAV3	1529	caveolin 3	115	20	Cav-3 | caveolin 3 | caveolin3 |	24030395,24066022,24068046,24194194,
CBFA2T2	1536	core-binding factor, runt domain, alpha subunit 2; translocated to, 2	9	2	EHTs |	20586830,
CBL	1541	Cas-Br-M (murine) ecotropic retroviral transforming sequence	12	2	c cbl |	24583314,
CBS	1550	cystathionine-beta-synthase	19	11	CBS | cystathionine beta synthase |	22738689,22643843,
CCBP2	1565	chemokine binding protein 2	3	3	CCR9 |	25150873,
CCDC47	24856	coiled-coil domain containing 47	1	1	CCDC47 |	24582973,
CCDC85B	24926	coiled-coil domain containing 85B	3	2	DipA |	21849352,
CCDC91	24855	coiled-coil domain containing 91	4	1	P56 |	24705172,
CCHCR1	13930	coiled-coil alpha-helical rod protein 1	60	13	SBP |	23588194,23615325,23625112,
CCK	1569	cholecystokinin	1	1	cholecystokinin |	24756704,
CCKBR	1571	cholecystokinin B receptor	1	1	cholecystokinin b receptor |	20532872,
CCL1	10609	chemokine (C-C motif) ligand 1	4	4	CCL1 |	25878031,
CCL11	10610	chemokine (C-C motif) ligand 11	59	7	eotaxin |	23072542,23092312,
CCL17	10615	chemokine (C-C motif) ligand 17	42	15	abcd2 |	25261166,25298772,25302931,
CCL18	10616	chemokine (C-C motif) ligand 18 (pulmonary and activation-regulated)	20	3	PARC | CCL18 | cc chemokine ligand 18 | pulmonary and activation regulated | pulmonary and activation regulated chemokine |	20674579,
CCL19	10617	chemokine (C-C motif) ligand 19	24	5	CCL19-induced |	24990231,
CCL2	10618	chemokine (C-C motif) ligand 2	1374	285	CCL2 | MCP-1-induced | monocyte chemoattractant protein 1 | mcp 1 | monocyte chemotactic protein 1 | monocyte chemotactic and activating factor |	21706142,21735303,21670849,21675801,21676590,21679057,21688043,21697732,21744268,21764664,21765369,21786025,21805404,21744265,21809138,21680897,21730827,
CCL20	10619	chemokine (C-C motif) ligand 20	19	2	CCL20 | chemokine ligand 20 |	21852561,
CCL21	10620	chemokine (C-C motif) ligand 21	25	5	CCL21-induced |	24990231,
CCL22	10621	chemokine (C-C motif) ligand 22	13	3	CCL22 | macrophage derived chemokine |	23005594,
CCL23	10622	chemokine (C-C motif) ligand 23	4	3	chemokine ligand 23 |	23537979,
CCL24	10623	chemokine (C-C motif) ligand 24	3	1	CCL24 | eotaxin-2 | eotaxin 2 |	22773402,
CCL25	10624	chemokine (C-C motif) ligand 25	7	3	CCL25 | chemokine ligand 25 |	20504763,
CCL26	10625	chemokine (C-C motif) ligand 26	1	1	tsc1 |	24235024,
CCL27	10626	chemokine (C-C motif) ligand 27	2	2	CTACK |	23092312,
CCL28	17700	chemokine (C-C motif) ligand 28	16	1	MEC |	21765369,
CCL3	10627	chemokine (C-C motif) ligand 3	14	9	MIP-1alpha |	25614742,
CCL3L3	30554	chemokine (C-C motif) ligand 3-like 3	1	1	Ccl3l3 |	23991079,
CCL4	10630	chemokine (C-C motif) ligand 4	25	14	MIP-1beta | CCL4 |	20382703,20332183,
CCL4L1	10631	chemokine (C-C motif) ligand 4-like 1	16	5	lag 1 | lag1 |	24936868,25069830,
CCL5	10632	chemokine (C-C motif) ligand 5	179	66	CCL5 | RANTES | chemokine ligand 5 |	24030423,24069305,24078580,24085453,24088997,24118494,24117346,
CCL7	10634	chemokine (C-C motif) ligand 7	11	7	CCL7 | Ccl7 | mcp 3 |	24037091,24100978,24115309,
CCL8	10635	chemokine (C-C motif) ligand 8	1	1	CCL8 |	22134703,
CCNA2	1578	cyclin A2	21	7	cyclin a2 | cyclin a |	20559770,23554631,
CCNB1	1579	cyclin B1	2	1	cyclin b1 |	20179605,
CCND1	1582	cyclin D1	21	12	CCND1 | cyclin d1 |	25124382,25305307,
CCND2	1583	cyclin D2	6	5	cyclin d2 |	21849352,
CCNE1	1589	cyclin E1	1	1	cyclin e1 |	25125302,
CCNF	1591	cyclin F	1	1	ccnf |	20179605,
CCNG2	1593	cyclin G2	1	1	cyclin g2 |	20179605,
CCNH	1594	cyclin H	1	1	p34 |	23494606,
CCNK	1596	cyclin K	1	1	ccnk |	20179605,
CCR1	1602	chemokine (C-C motif) receptor 1	21	11	CCR1 |	21706142,21735303,
CCR10	4474	chemokine (C-C motif) receptor 10	1	1	CCR10 |	21706142,
CCR2	1603	chemokine (C-C motif) receptor 2	135	55	CCR2 | CCR2- | chemokine receptor 2 |	23202375,23218573,23121518,23152489,23223950,23240665,23135962,23242654,
CCR3	1604	chemokine (C-C motif) receptor 3	6	4	CCR3 | CCR3-dependent |	22773402,
CCR4	1605	chemokine (C-C motif) receptor 4	1	1	CCR4 |	21706142,
CCR5	1606	chemokine (C-C motif) receptor 5	148	35	CCR5 | cc chemokine receptor 5 |	23498802,23636864,23656915,23591672,
CCR6	1607	chemokine (C-C motif) receptor 6	1	1	CCR6 |	23147911,
CCR7	1608	chemokine (C-C motif) receptor 7	24	8	CCR7 | CCR7-neutralizing |	24990231,
CCR9	1610	chemokine (C-C motif) receptor 9	10	2	CCR9-specific | CCR9-positive | chemokine receptor 9 |	20504763,
CCRK	21420	cell cycle related kinase	28	23	p42 |	21103992,21210089,21136310,
CCRL1	1611	chemokine (C-C motif) receptor-like 1	1	1	orphan seven transmembrane receptor |	24599747,
CCRL2	1612	chemokine (C-C motif) receptor-like 2	1	1	CCRL2 |	22042485,
CCRN4L	14254	CCR4 carbon catabolite repression 4-like (S. cerevisiae)	2	2	CCR4 |	24134608,
CCS	1613	copper chaperone for superoxide dismutase	6	6	CCS |	25690589,
CCT7	1622	chaperonin containing TCP1, subunit 7 (eta)	6	3	CCTeta |	25690589,25733135,
CD14	1628	CD14 molecule	421	111	CD14-dependent |	23121518,23135962,23146639,23152489,23223950,23240665,23242654,23277403,
CD151	1630	CD151 molecule (Raph blood group)	31	3	CD151 |	21336722,
CD163	1631	CD163 molecule	34	20	CD163-expressing |	24041790,24043442,24178745,
CD180	6726	CD180 molecule	10	1	CD180 | RP105 |	25156852,
CD19	1633	CD19 molecule	8	7	CD19 |	22903683,
CD1A	1634	CD1a molecule	1	1	CD1 |	24336017,
CD1B	1635	CD1b molecule	1	1	CD1b |	23656915,
CD1C	1636	CD1c molecule	50	2	CD1a-positive | BDCA1 |	21297489,
CD1D	1637	CD1d molecule	4	3	CD1d-restricted | CD1d-dependent |	23430000,
CD1E	1638	CD1e molecule	1	1	leukocyte differentiation antigen |	25023174,
CD200	7203	CD200 molecule	2	2	MRC |	23591672,
CD209	1641	CD209 molecule	2	1	CD209 |	24895162,
CD226	16961	CD226 molecule	1	1	CD226 |	24026423,
CD24	1645	CD24 molecule	2	2	CD24-differentiated |	23719943,
CD244	18171	CD244 molecule, natural killer cell receptor 2B4	1	1	2B4 |	22205499,
CD247	1677	CD247 molecule	1	1	CD247 |	24748432,
CD27	11922	CD27 molecule	5	2	CD27 |	22313962,
CD274	17635	CD274 molecule	33	5	PD-L1 | pd l1 |	25902191,
CD276	19137	CD276 molecule	1	1	CD276 |	23013234,
CD28	1653	CD28 molecule	38	11	CD28 |	22282196,22285481,22313962,
CD2AP	14258	CD2-associated protein	1	1	CMS |	25223582,
CD33	1659	CD33 molecule	2	2	CD33 |	23674056,
CD34	1662	CD34 molecule	802	278	CD34 | CD34-KDR-cell |	21475954,21503625,21518634,21591581,21621517,21655289,21463159,21484234,21492166,21493893,21533336,21535915,21539467,21541807,21543296,21560476,21619382,21626289,
CD36	1663	CD36 molecule (thrombospondin receptor)	225	96	CD36 | collagen type i | platelet collagen receptor | fatty acid translocase |	23739627,23856131,23689272,23716180,23839111,23841102,23841699,
CD38	1667	CD38 molecule	6	3	CD38 |	24370480,
CD3D	1673	CD3d molecule, delta (CD3-TCR complex)	1	1	CD3D |	24748432,
CD3E	1674	CD3e molecule, epsilon (CD3-TCR complex)	2	1	CD3E |	24748432,
CD3G	1675	CD3g molecule, gamma (CD3-TCR complex)	2	1	CD3G |	24748432,
CD4	1678	CD4 molecule	773	179	CD4 |	24262915,24265555,24300243,24312440,24326783,24361877,24370480,24374759,24385687,24401646,24419064,24442222,
CD40	11919	CD40 molecule, TNF receptor superfamily member 5	301	150	cd40 | p50-deficient | CD40-positive | tumor necrosis factor receptor |	19631970,19751953,20304615,20382965,20180823,20202975,20206356,20304868,20306290,20373128,20230427,
CD40LG	11935	CD40 ligand (TNF superfamily, member 5, hyper-IgM syndrome)	269	121	CD154 | CD40L | cd40 ligand | tumor necrosis factor superfamily |	21696538,21792360,21806491,21701167,21805404,21667071,21678453,21725858,21742271,21795297,
CD44	1681	CD44 molecule (Indian blood group)	76	53	CD44 |	23871790,23873524,23874472,23892469,23997098,24019856,24029947,
CD46	6953	CD46 molecule, complement regulatory protein	10	5	CD46-utilising |	24005577,
CD47	1682	CD47 molecule	23	8	CD47 |	25824988,25916938,
CD5	1685	CD5 molecule	5	2	CD5 | cd5 antigen |	24526693,
CD59	1689	CD59 molecule, complement regulatory protein	10	4	protectin |	21870769,
CD5L	1690	CD5 molecule-like	11	10	AIM | Api6 |	22964992,23000886,
CD6	1691	CD6 molecule	2	1	CD6 |	20660842,
CD63	1692	CD63 molecule	8	6	CD63 | LAMP-3 | lamp 3 |	21701167,21725858,
CD68	1693	CD68 molecule	121	60	CD68 |	23418311,23316311,23321460,23429367,23471228,
CD69	1694	CD69 molecule	8	7	CD69 |	22396788,22496207,
CD7	1695	CD7 molecule	2	1	CD7 |	20660842,
CD74	1697	CD74 molecule, major histocompatibility complex, class II invariant chain	5	4	Cd74 | CD74 |	23868943,23991079,
CD79A	1698	CD79a molecule, immunoglobulin-associated alpha	9	9	IgA | mb 1 |	24024023,21435513,
CD80	1700	CD80 molecule	32	13	CD80 | CD-80 |	24507064,24610037,
CD81	1701	CD81 molecule	4	2	CD81-immunoprecipitate |	24371518,
CD82	6210	CD82 molecule	1	1	CD82 |	20643923,
CD83	1703	CD83 molecule	9	7	CD83 |	21143200,
CD86	1705	CD86 molecule	76	20	CD86-positive |	21297491,21297489,
CD8A	1706	CD8a molecule	200	70	CD8 |	22806916,22838169,22789514,22872109,22882906,22886609,22903683,
CD9	1709	CD9 molecule	9	4	mrp1 |	21112334,
CD93	15855	CD93 molecule	18	2	CD93 |	21332844,
CDC123	16827	cell division cycle 123 homolog (S. cerevisiae)	2	1	CDC123 | cell division cycle 123 homolog |	24135527,
CDC2	1722	cell division cycle 2, G1 to S and G2 to M	14	6	Cdk1 | cyclin dependent kinase 1 |	25445585,
CDC20	1723	cell division cycle 20 homolog (S. cerevisiae)	1	1	cdc20 |	20179605,
CDC25A	1725	cell division cycle 25 homolog A (S. pombe)	1	1	Cdc25A |	21626289,
CDC25C	1727	cell division cycle 25 homolog C (S. pombe)	1	1	Cdc25C |	24448638,
CDC27	1728	cell division cycle 27 homolog (S. cerevisiae)	1	1	anaphase promoting complex |	21626289,
CDC2L5	1733	cell division cycle 2-like 5 (cholinesterase-related cell division controller)	3	1	C-HED |	23494212,
CDC34	1734	cell division cycle 34 homolog (S. cerevisiae)	1	1	ubiquitin protein ligase |	20936290,
CDC37	1735	cell division cycle 37 homolog (S. cerevisiae)	1	1	Cdc37 |	24859929,
CDC42	1736	cell division cycle 42 (GTP binding protein, 25kDa)	21	11	Cdc42 |	23531479,23598943,
CDCA4	14625	cell division cycle associated 4	1	1	Hepp |	20033845,
CDCA8	14629	cell division cycle associated 8	7	7	Bor |	20607468,20730500,
CDCP1	24357	CUB domain containing protein 1	2	2	Trask |	25733135,
CDH13	1753	cadherin 13, H-cadherin (heart)	16	6	CDH13 | h cadherin |	20835900,20814418,
CDH17	1756	cadherin 17, LI cadherin (liver-intestine)	21	18	cadherin |	21738954,21663646,21783219,
CDH3	1762	cadherin 3, type 1, P-cadherin (placental)	1	1	PCAD |	22387727,
CDH4	1763	cadherin 4, type 1, R-cadherin (retinal)	3	1	cadherin 4 |	24558106,
CDH5	1764	cadherin 5, type 2, VE-cadherin (vascular epithelium)	82	43	CD144 | ve cadherin |	22214418,22245039,22344262,22313962,
CDK2	1771	cyclin-dependent kinase 2	6	5	cdk-2 | cyclin dependent kinase 2 |	22492676,
CDK4	1773	cyclin-dependent kinase 4	3	3	cdk4 | CDKs |	21492166,21541807,
CDK5	1774	cyclin-dependent kinase 5	2	2	Cdk5 |	22898751,
CDK6	1777	cyclin-dependent kinase 6	1	1	CDKs |	21492166,
CDK9	1780	cyclin-dependent kinase 9	2	2	Tak |	24687627,
CDKAL1	21050	CDK5 regulatory subunit associated protein 1-like 1	5	4	CDKAL1 | cdk5 regulatory subunit associated protein 1 like |	20616309,
CDKN1A	1784	cyclin-dependent kinase inhibitor 1A (p21, Cip1)	58	18	p21CIP1 | p21 | Waf1 | WAF1 |	21492166,21626289,
CDKN1B	1785	cyclin-dependent kinase inhibitor 1B (p27, Kip1)	18	10	p27kip1 | Kip1 |	23941653,23948278,
CDKN1C	1786	cyclin-dependent kinase inhibitor 1C (p57, Kip2)	9	2	cdkn1c | p57 | kip2 | cyclin dependent kinase inhibitor 1c | cyclin dependent kinase inhibitor 1c p57 kip2 | cyclin dependent kinase inhibitor 1c p57 kip2 |	20179605,
CDKN2A	1787	cyclin-dependent kinase inhibitor 2A (melanoma, p16, inhibits CDK4)	255	60	Cdkn2a | p19 | p16 | INK4a | Arf | CDKN2A | ARF | INK4 | Ink4a | p14 |	22952318,22964992,23075824,23086272,23091611,
CDKN2B	1788	cyclin-dependent kinase inhibitor 2B (p15, inhibits CDK4)	105	25	Ink4b | INK4b | p15 | p15INK4B | p15INK4b | CDKN2B | Cdkn2b |	22952318,22964992,23086272,23091611,
CDKN2C	1789	cyclin-dependent kinase inhibitor 2C (p18, inhibits CDK4)	3	2	p18 |	22609872,
CDX2	1806	caudal type homeobox 2	1	1	CDX2 |	23312708,
CEACAM1	1814	carcinoembryonic antigen-related cell adhesion molecule 1 (biliary glycoprotein)	1	1	CEACAM1 |	21058007,
CEACAM5	1817	carcinoembryonic antigen-related cell adhesion molecule 5	9	4	CEA |	20604727,
CEACAM6	1818	carcinoembryonic antigen-related cell adhesion molecule 6 (non-specific cross reacting antigen)	16	7	NCA |	21524750,21543296,
CEACAM8	1820	carcinoembryonic antigen-related cell adhesion molecule 8	1	1	CD66b |	23869443,
CEBPA	1833	CCAAT/enhancer binding protein (C/EBP), alpha	31	11	ccaat/enhancer binding protein |	23160954,23224908,
CEBPB	1834	CCAAT/enhancer binding protein (C/EBP), beta	22	12	C/EBPbeta | LAP |	23224908,23238707,
CEBPD	1835	CCAAT/enhancer binding protein (C/EBP), delta	3	1	ccaat/enhancer binding protein delta |	24222245,
CECR	1838	cat eye syndrome chromosome region	7	2	CES |	25197328,
CEL	1848	carboxyl ester lipase (bile salt-stimulated lipase)	7	4	LIPA |	24072694,
CELSR2	3231	cadherin, EGF LAG seven-pass G-type receptor 2 (flamingo homolog, Drosophila)	16	7	CELSR2 |	20816088,20839009,
CELSR3	3230	cadherin, EGF LAG seven-pass G-type receptor 3 (flamingo homolog, Drosophila)	2	1	Celsr3 | CELSR3 |	25702058,
CENTD2	16925	centaurin, delta 2	1	1	CENTD2 |	21654741,
CERK	19256	ceramide kinase	2	1	ceramide kinase |	24318213,
CES1	1863	carboxylesterase 1 (monocyte/macrophage serine esterase 1)	27	5	Tgh | TGH | triacylglycerol hydrolase |	22872154,
CES2	1864	carboxylesterase 2 (intestine, liver)	2	2	carboxylesterase 2 |	23658137,
CES3	1865	carboxylesterase 3 (brain)	2	1	Ces3 | carboxylesterase 3 |	22872154,
CETP	1869	cholesteryl ester transfer protein, plasma	496	91	CETP | cholesteryl ester transfer protein |	22556171,22706914,22723175,22555756,22626947,22697388,22729917,
CFB	1037	complement factor B	6	4	Cfb | complement factor b |	22326848,
CFDP1	1873	craniofacial development protein 1	2	2	CFDP1 |	25093840,
CFH	4883	complement factor H	40	13	CFH | complement factor h |	23296223,23399375,23430853,
CFHR1	4888	complement factor H-related 1	3	1	CFHR1 | complement factor h related 1 |	23103884,
CFHR3	16980	complement factor H-related 3	2	1	CFHR3 | complement factor h related 3 |	23103884,
CFI	5394	complement factor I	1	1	CFI |	22323649,
CFL1	1874	cofilin 1 (non-muscle)	1	1	CFL1 |	23389042,
CFLAR	1876	CASP8 and FADD-like apoptosis regulator	35	9	c-FLIP | c flip |	21889313,21964562,
CFTR	1884	cystic fibrosis transmembrane conductance regulator (ATP-binding cassette sub-family C, member 7)	46	10	CFTR |	24756704,24763934,
CGB	1886	chorionic gonadotropin, beta polypeptide	16	5	chorionic gonadotropin |	21707946,21757607,21835557,
CHAT	1912	choline acetyltransferase	6	5	choline acetyltransferase |	23525439,
CHCHD9	23676	coiled-coil-helix-coiled-coil-helix domain containing 9	1	1	CHCHD9 |	21654741,
CHD1L	1916	chromodomain helicase DNA binding protein 1-like	8	1	cHDL |	23652363,
CHEK1	1925	CHK1 checkpoint homolog (S. pombe)	9	2	Chk1 |	24448638,
CHEK2	16627	CHK2 checkpoint homolog (S. pombe)	1	1	Chk2-associated |	25595210,
CHGA	1929	chromogranin A (parathyroid secretory protein 1)	82	23	CHGA | chromogranin a |	23319164,23441474,
CHGB	1930	chromogranin B (secretogranin 1)	6	3	Chgb | chromogranin b |	25217033,
CHI3L1	1932	chitinase 3-like 1 (cartilage glycoprotein-39)	179	15	CHI3L1 | YKL-40 | chitinase 3 like 1 |	21143859,21152016,21257319,
CHIT1	1936	chitinase 1 (chitotriosidase)	13	3	chitotriosidase |	22986554,
CHKA	1937	choline kinase alpha	1	1	CHK |	24068186,
CHL1	1939	cell adhesion molecule with homology to L1CAM (close homolog of L1)	4	4	neural cell adhesion molecule |	23873524,
CHM	1940	choroideremia (Rab escort protein 1)	3	3	rep 1 |	25150873,
CHML	1941	choroideremia-like (Rab escort protein 2)	5	4	rep 2 |	19953350,
CHN2	1944	chimerin (chimaerin) 2	1	1	CHN2 |	20835900,
CHORDC1	14525	cysteine and histidine-rich domain (CHORD)-containing 1	1	1	Chp-1 |	24859929,
CHPT1	17852	choline phosphotransferase 1	5	3	cholinephosphotransferase |	23389700,
CHRNA3	1957	cholinergic receptor, nicotinic, alpha 3	2	2	neuronal nicotinic acetylcholine receptor |	24777654,
CHRNA5	1959	cholinergic receptor, nicotinic, alpha 5	6	1	CHRNA5 |	24727484,
CHRNA7	1960	cholinergic receptor, nicotinic, alpha 7	2	2	nicotinic acetylcholine receptor alpha7 subunit |	23519622,
CHRNA9	14079	cholinergic receptor, nicotinic, alpha 9	24	16	acetylcholine receptor |	25230303,25230304,25356117,
CHUK	1974	conserved helix-loop-helix ubiquitous kinase	2	1	IKK-alpha | ikk alpha |	21314234,
CIB1	16920	calcium and integrin binding 1 (calmyrin)	3	1	calmyrin | calcium and integrin binding protein |	20306290,
CIC	14214	capicua homolog (Drosophila)	24	12	CIC |	21643950,21611889,21638102,
CIDEA	1976	cell death-inducing DFFA-like effector a	1	1	Cidea |	20980922,
CIITA	7067	class II, major histocompatibility complex, transactivator	15	4	CIITA | class ii transactivator |	23052709,
CILP	1980	cartilage intermediate layer protein, nucleotide pyrophosphohydrolase	1	1	cartilage intermediate layer protein |	22261194,
CILP2	24213	cartilage intermediate layer protein 2	2	2	clip 2 |	21512789,
CISH	1984	cytokine inducible SH2-containing protein	10	5	SOCS |	24058778,
CITED2	1987	Cbp/p300-interacting transactivator, with Glu/Asp-rich carboxy-terminal domain, 2	1	1	CITED2 |	21159781,
CKB	1991	creatine kinase, brain	1157	900	creatine kinase |	25438903,25440809,25442979,25447924,25453717,25512434,25518110,25518514,25524145,25545364,25549644,25552273,25558849,25563434,25565459,25571634,25576715,25579758,25581930,25586335,25593579,25609414,25618975,25631678,25633566,25634204,25371727,25373568,25374065,25381953,25382328,25402666,25405897,25424022,25440147,25448285,25465803,25468136,25475462,25476833,25477998,25478525,25634182,
CKM	1994	creatine kinase, muscle	31	15	creatine kinase muscle |	23528803,23572059,23588263,23638293,
CKMT1B	1995	creatine kinase, mitochondrial 1B	1	1	ubiquitous mitochondrial creatine kinase |	23724619,
CLC	2014	Charcot-Leyden crystal protein	1	1	ClC |	22179014,
CLCA4	2018	chloride channel, calcium activated, family member 4	3	1	CaCC |	24962810,
CLCN2	2020	chloride channel 2	5	2	CLC-2 |	23864885,
CLCN3	2021	chloride channel 3	17	2	Clcn3 | ClC-3 | clc 3 |	22179014,
CLCN6	2024	chloride channel 6	2	1	CLCN6 |	20588186,
CLCNKA	2026	chloride channel Ka	2	1	CLCNKA |	21423240,
CLCNKB	2027	chloride channel Kb	2	2	CLCNKB |	24477591,
CLDN16	2037	claudin 16	3	1	paracellin 1 | claudin 16 |	24896250,
CLDN5	2047	claudin 5 (transmembrane protein deleted in velocardiofacial syndrome)	3	2	claudin 5 |	24065393,
CLEC11A	10576	C-type lectin domain family 11, member A	1	1	p47 |	25591758,
CLEC16A	29013	C-type lectin domain family 16, member A	8	3	CLEC16A |	20372818,20036365,
CLEC1B	24356	C-type lectin domain family 1, member B	16	4	CLEC-2 | c type lectin like receptor 2 |	25795918,
CLEC2B	2053	C-type lectin domain family 2, member B	1	1	c type lectin 2 |	24677237,
CLEC3B	11891	C-type lectin domain family 3, member B	1	1	tetranectin |	24526693,
CLEC4A	13257	C-type lectin domain family 4, member A	1	1	superfamily member 6 |	20980922,
CLEC4C	13258	C-type lectin domain family 4, member C	6	1	BDCA-2 |	20888334,
CLEC4D	14554	C-type lectin domain family 4, member D	4	3	c type lectin receptor |	21058007,
CLEC4E	14555	C-type lectin domain family 4, member E	1	1	CLEC4E |	23375685,
CLEC5A	2054	C-type lectin domain family 5, member A	1	1	CLEC5A |	23375685,
CLEC7A	14558	C-type lectin domain family 7, member A	5	3	Dectin-1 | dectin 1 |	21805404,
CLOCK	2082	clock homolog (mouse)	2	2	CLOCK |	22232930,
CLU	2095	clusterin	178	18	ApoJ | clusterin | apolipoprotein j |	21043527,20854280,
CMA1	2097	chymase 1, mast cell	2	1	Cma1 | chymase 1 |	21699655,
CMBL	25090	carboxymethylenebutenolidase homolog (Pseudomonas)	1	1	Cmbl |	21699655,
CMKLR1	2121	chemokine-like receptor 1	14	4	CMKLR1 |	24779513,
CNBP	13164	CCHC-type zinc finger, nucleic acid binding protein	27	15	DM2 | sterol regulatory element binding protein |	21628510,21461683,
CNN1	2155	calponin 1, basic, smooth muscle	2	2	calponin 1 |	24530963,
CNNM2	103	cyclin M2	3	2	CNNM2 |	25738804,
CNP	2158	2',3'-cyclic nucleotide 3' phosphodiesterase	39	1	CNPs |	21709548,
CNR1	2159	cannabinoid receptor 1 (brain)	96	22	CNR1 | CB1 | cannabinoid receptor 1 |	22029183,22113346,22138970,
CNR2	2160	cannabinoid receptor 2 (macrophage)	101	18	CB2 |	23667607,23711495,23713981,
CNTF	2169	ciliary neurotrophic factor	15	4	CNTF-induced | ciliary neurotrophic factor |	22007720,
CNTN3	2173	contactin 3 (plasmacytoma associated)	4	2	big 1 |	21881937,
COASY	29932	Coenzyme A synthase	3	2	nucleotide binding protein |	22408428,
COG2	6546	component of oligomeric golgi complex 2	252	31	LDL-C |	24886532,25014391,25046003,25079147,
COG6	18621	component of oligomeric golgi complex 6	3	1	COG6 |	22883088,
COL11A2	2187	collagen, type XI, alpha 2	5	2	COL11A2 |	20618517,
COL14A1	2191	collagen, type XIV, alpha 1	52	19	und |	22760500,22810435,22767017,22930390,
COL17A1	2194	collagen, type XVII, alpha 1	4	4	lad 1 |	24267879,
COL18A1	2195	collagen, type XVIII, alpha 1	58	21	endostatin |	25620135,25428583,25491476,
COL1A1	2197	collagen, type I, alpha 1	1974	855	collagen | Col1a1 | collagen-induced | collagen-like | collagen-dependent |	20404256,20473742,20479008,20522804,20529094,20555308,20395697,20400900,20404682,20421368,20421791,20424962,20424964,20448074,20448639,20451332,20462867,20467748,20482500,20489058,20493567,20507236,20508896,20526607,20535115,20535240,20546778,20549322,20549342,20555391,20558820,20558854,20559773,20566951,20568830,20571440,20572901,20580187,20588186,20590615,20596764,
COL1A2	2198	collagen, type I, alpha 2	45	11	type i procollagen |	23569146,23598708,
COL1AR	2199	collagen, type I, alpha, receptor	104	55	collagen i |	23347614,23355476,23400434,23409139,23469229,
COL20A1	14670	collagen, type XX, alpha 1	1	1	collagen like protein |	20482500,
COL3A1	2201	collagen, type III, alpha 1 (Ehlers-Danlos syndrome type IV, autosomal dominant)	14	5	Col3a1 |	20558820,
COL4A1	2202	collagen, type IV, alpha 1	12	7	COL4A1 |	24156251,
COL4A2	2203	collagen, type IV, alpha 2	8	5	COL4A2 |	23994195,
COL4A3	2204	collagen, type IV, alpha 3 (Goodpasture antigen)	5	3	tumstatin |	24519465,
COL4A4	2206	collagen, type IV, alpha 4	6	6	collagen iv |	25823011,
COL4A5	2207	collagen, type IV, alpha 5 (Alport syndrome)	3	1	ATS |	23149804,
COL5A1	2209	collagen, type V, alpha 1	1	1	COL5A1 |	22613637,
COL5A2	2210	collagen, type V, alpha 2	6	3	Col5a2 |	23574622,
COL6A1	2211	collagen, type VI, alpha 1	14	9	Col6a1 |	22343710,
COL7A1	2214	collagen, type VII, alpha 1 (epidermolysis bullosa, dystrophic, dominant and recessive)	1	1	COL7A1 |	22577832,
COL8A1	2215	collagen, type VIII, alpha 1	3	1	endothelial collagen |	20546778,
COLQ	2226	collagen-like tail subunit (single strand of homotrimer) of asymmetric acetylcholinesterase	1	1	EADs |	24896250,
COMMD7	16223	COMM domain containing 7	2	1	commd7 | COMMD7 |	20833976,
COMP	2227	cartilage oligomeric matrix protein	8	4	thrombospondin 5 | cartilage oligomeric matrix protein |	23415669,
COMT	2228	catechol-O-methyltransferase	3	3	catechol o methyltransferase |	22775214,
COQ10A	26515	coenzyme Q10 homolog A (S. cerevisiae)	94	30	q10 | Q10 |	23020020,23055813,23098344,
COQ7	2244	coenzyme Q7 homolog, ubiquinone (yeast)	8	6	coenzyme q |	20878490,20969959,
COQ9	25302	coenzyme Q9 homolog (S. cerevisiae)	4	1	CoQ9 |	20969959,
CORIN	19012	corin, serine peptidase	13	2	Corin | Corin-deficient |	21903139,
COX10	2260	COX10 homolog, cytochrome c oxidase assembly protein, heme A: farnesyltransferase (yeast)	2	2	COX10 |	24218009,
COX4I1	2265	cytochrome c oxidase subunit IV isoform 1	2	1	COX-IV |	22727960,
COX5B	2269	cytochrome c oxidase subunit Vb	2	2	cox5b |	24692845,
COX6A1	2277	cytochrome c oxidase subunit VIa polypeptide 1	4	1	Cox6a |	19615879,
COX6A2	2279	cytochrome c oxidase subunit VIa polypeptide 2	28	1	Cox6a2 |	19615879,
COX8A	2294	cytochrome c oxidase subunit 8A (ubiquitous)	126	71	COX | COX-independent | COX-dependent |	20140892,22282685,19779026,19967720,20207433,20304815,
COX8B	31395	cytochrome c oxidase, subunit 8B pseudogene	64	24	cytochrome c oxidase |	20874686,20921441,20979156,21050865,
CP	2295	ceruloplasmin (ferroxidase)	42	17	ceruloplasmin |	24294813,24311705,
CPA1	2296	carboxypeptidase A1 (pancreatic)	1	1	CPA |	22260716,
CPB1	2299	carboxypeptidase B1 (tissue)	9	3	PASP |	21597395,
CPB2	2300	carboxypeptidase B2 (plasma)	76	13	TAFI | thrombin activatable fibrinolysis inhibitor |	20627371,20625277,
CPM	2311	carboxypeptidase M	2	1	carboxypeptidase m |	22679308,
CPT1A	2328	carnitine palmitoyltransferase 1A (liver)	19	15	carnitine palmitoyltransferase i |	23525500,23566841,
CPT1B	2329	carnitine palmitoyltransferase 1B (muscle)	6	1	CPT1B |	23566841,
CPT2	2330	carnitine palmitoyltransferase II	6	1	CPT2 |	23566841,
CPVL	14399	carboxypeptidase, vitellogenic-like	3	1	CPVL | serine carboxypeptidase vitellogenic like |	20835900,
CR1	2334	complement component (3b/4b) receptor 1 (Knops blood group)	11	7	CR1 | complement receptor 1 |	20538029,
CRBN	30185	cereblon	8	1	crbn | CRBN | cereblon |	24755080,
CREB1	2345	cAMP responsive element binding protein 1	65	27	CREB | CREB-binding |	21484577,21487412,21513889,
CREB3	2347	cAMP responsive element binding protein 3	1	1	basic leucine zipper protein |	21989715,
CREB3L1	18856	cAMP responsive element binding protein 3-like 1	2	1	OASIS |	21119336,
CREBBP	2348	CREB binding protein (Rubinstein-Taybi syndrome)	28	10	CBP-induced | creb binding protein |	20577843,20407820,
CREG1	2351	cellular repressor of E1A-stimulated genes 1	34	6	CREG | cellular repressor of e1a stimulated genes |	21041038,20951690,
CRELD1	14630	cysteine-rich with EGF-like domains 1	1	1	CRELD1 |	21964562,
CREM	2352	cAMP responsive element modulator	15	4	ICER | inducible camp early repressor icer |	20724525,
CRH	2355	corticotropin releasing hormone	27	11	CRH | corticotropin releasing hormone |	23962778,23877628,
CRHR1	2357	corticotropin releasing hormone receptor 1	2	1	CRF-R1 |	25658462,
CRHR2	2358	corticotropin releasing hormone receptor 2	13	3	CRF-R2 |	25658462,
CRIP3	17751	cysteine-rich protein 3	1	1	CRIP3 |	22991208,
CRK	2362	v-crk sarcoma virus CT10 oncogene homolog (avian)	1	1	Crk |	23291598,
CRKL	2363	v-crk sarcoma virus CT10 oncogene homolog (avian)-like	2	1	CrkL |	21921262,
CRMP1	2365	collapsin response mediator protein 1	89	13	drp1 |	24076965,24103571,
CRP	2367	C-reactive protein, pentraxin-related	5094	1679	CRP | c reactive protein |	21276621,21297144,21364539,21372302,21383631,21273106,21274757,21277015,21277016,21279932,21284802,21300043,21307818,21310412,21316055,21329621,21353222,21357512,21359948,21378450,21389698,21406102,21407077,21419112,21421511,21421513,21422167,21436796,21439539,21441231,21450635,21458436,24024023,21272698,21292125,21311063,21385579,21424917,21279501,21285018,21293120,21294867,21297489,21297529,212…
CRPP1	2368	C-reactive protein pseudogene 1	1	1	CRPP1 |	23046580,
CRTAP	2379	cartilage associated protein	20	2	Casp | casp |	22190003,
CRTC1	16062	CREB regulated transcription coactivator 1	28	10	TORC1 | mTORC1 |	25911189,25702058,
CRTC2	27301	CREB regulated transcription coactivator 2	9	7	mTORC2 |	24481845,24557881,
CRY1	2384	cryptochrome 1 (photolyase-like)	4	2	CRY1 | Cry1 |	20448639,
CRY2	2385	cryptochrome 2 (photolyase-like)	4	3	CRY2 |	20448639,
CRYAB	2389	crystallin, alpha B	70	9	CRYAB | CRYAB-specific | HSPB5 |	23546289,23559016,
CRYGEP1	2412	crystallin, gamma E pseudogene 1	1	1	CCL |	22773402,
CS	2422	citrate synthase	11	8	citrate synthase |	21697734,21685817,
CSF1	2432	colony stimulating factor 1 (macrophage)	107	43	macrophage colony stimulating factor |	21274660,21308491,21326109,21328025,21348574,
CSF1R	2433	colony stimulating factor 1 receptor, formerly McDonough feline sarcoma viral (v-fms) oncogene homolog	5	5	fms-like | c fms |	20498143,20552278,
CSF2	2434	colony stimulating factor 2 (granulocyte-macrophage)	183	26	GM-CSF | granulocyte macrophage colony stimulating factor | gm csf |	21326109,21328025,21348574,
CSF3	2438	colony stimulating factor 3 (granulocyte)	1551	159	G-CSF | granulocyte colony stimulating factor | g csf | filgrastim |	21299845,21327916,21372740,21276206,21325723,21326109,21328025,21384174,21394552,21421493,21372406,21388641,21437575,
CSF3R	2439	colony stimulating factor 3 receptor (granulocyte)	7	4	G-CSFR | GCSFR |	24771224,
CSH1	2440	chorionic somatomammotropin hormone 1 (placental lactogen)	1	1	placental lactogen |	20407820,
CSHL1	2442	chorionic somatomammotropin hormone-like 1	1	1	cs 5 |	25029155,
CSK	2444	c-src tyrosine kinase	2	2	CSK |	25655934,
CSN2	2447	casein beta	1	1	CSN2 |	24432335,
CSN3	2446	casein kappa	11	2	KCa |	20043229,
CSNK1A1	2451	casein kinase 1, alpha 1	4	2	casein kinase 1 | casein kinase 1 alpha1 |	25139490,
CSNK2A1	2457	casein kinase 2, alpha 1 polypeptide	5	4	casein kinase 2 |	22936458,
CSPG4	2466	chondroitin sulfate proteoglycan 4	2	2	NG2 |	24267154,
CSRP1	2469	cysteine and glycine-rich protein 1	1	1	CRP1 |	22421737,
CSRP2	2470	cysteine and glycine-rich protein 2	1	1	SmLIM |	22421737,
CSRP3	2472	cysteine and glycine-rich protein 3 (cardiac LIM protein)	39	3	MLP-deficient | CSRP3 | muscle lim protein |	22421737,
CST3	2475	cystatin C	432	112	cystatin c |	23811842,23683571,23698074,23706287,23714598,23799145,23835686,23849305,
CST4	2476	cystatin S	1	1	cystatin s |	22688311,
CTAG1B	2491	cancer/testis antigen 1B	44	1	NY-ESO-1 | NY-ESO-1-specific | ny eso 1 |	23609828,
CTAG2	2492	cancer/testis antigen 2	2	1	LAGE-1 | lage 1 |	23609828,
CTF1	2499	cardiotrophin 1	95	20	CT-1 | cardiotrophin 1 | ct 1 |	20505987,20407820,20496105,
CTGF	2500	connective tissue growth factor	168	52	CTGF | CCN2 | connective tissue growth factor |	25680868,25712640,25725809,25823554,
CTH	2501	cystathionase (cystathionine gamma-lyase)	1	1	cystathionase |	22331189,
CTLA4	2505	cytotoxic T-lymphocyte-associated protein 4	58	5	CTLA4 | CD152 | CTLA-4 | cytotoxic t lymphocyte associated antigen 4 | ctla 4 | ctla4 |	21082224,
CTNNA1	2509	catenin (cadherin-associated protein), alpha 1, 102kDa	3	2	Ctnna1 | alphae catenin |	25305307,
CTNNA3	2511	catenin (cadherin-associated protein), alpha 3	2	2	Ctnna3 |	25305307,
CTNNB1	2514	catenin (cadherin-associated protein), beta 1, 88kDa	112	54	beta catenin |	25641373,25781461,25848746,25662052,25677507,25840773,
CTNNBL1	15879	catenin, beta like 1	1	1	NAP |	22257172,
CTNND1	2515	catenin (cadherin-associated protein), delta 1	2	2	p120- |	21874467,
CTRL	2524	chymotrypsin-like	8	6	chymotrypsin like |	25095665,
CTSA	9251	cathepsin A	2	2	cathepsin a |	21638102,
CTSB	2527	cathepsin B	39	17	CTSB | cathepsin b |	25713304,25724787,
CTSC	2528	cathepsin C	2	2	JPD |	22941195,
CTSD	2529	cathepsin D	28	16	cathepsin d |	22552865,22560191,22648276,
CTSG	2532	cathepsin G	14	5	hCG | cathepsin g |	21707946,21809138,21739365,
CTSK	2536	cathepsin K	22	8	cathepsin k |	23369704,23430000,
CTSL1	2537	cathepsin L1	53	9	cathepsin l |	25507683,25434085,
CTSS	2545	cathepsin S	16	9	cathepsin s |	23736361,23771947,
CTSZ	2547	cathepsin Z	13	1	ctsz | cathepsin z |	20179605,
CTTN	3338	cortactin	7	2	cortactin |	25184222,
CUBN	2548	cubilin (intrinsic factor-cobalamin receptor)	2	1	cubilin |	23150009,
CUGBP2	2550	CUG triplet repeat, RNA binding protein 2	1	1	CUGBP2 |	22354898,
CUZD1	17937	CUB and zona pellucida-like domains 1	4	4	erg1 |	22517356,
CX3CL1	10647	chemokine (C-X3-C motif) ligand 1	125	25	fractalkine | CX3CL1 |	25878031,25693216,25795074,
CX3CR1	2558	chemokine (C-X3-C motif) receptor 1	134	22	CX3CR1 |	21706142,21735293,21744265,
CXADR	2559	coxsackie virus and adenovirus receptor	23	5	CXADR | CAR |	21641134,21596318,
CXCL1	4602	chemokine (C-X-C motif) ligand 1 (melanoma growth stimulating activity, alpha)	8	6	CXCL1 |	21718796,21731663,
CXCL10	10637	chemokine (C-X-C motif) ligand 10	69	24	IP-10 | CXCL10 | ip 10 |	21670500,21697732,21731663,21816762,
CXCL11	10638	chemokine (C-X-C motif) ligand 11	5	3	CXCL11 |	21731663,
CXCL12	10672	chemokine (C-X-C motif) ligand 12 (stromal cell-derived factor 1)	766	179	SDF-1 | CXCL12 | stromal cell derived factor 1 |	22134703,22146406,22146760,22015231,22044645,22058039,22080594,22115649,22048734,22090349,22115650,
CXCL13	10639	chemokine (C-X-C motif) ligand 13 (B-cell chemoattractant)	5	1	CXCL13s | CXCL13 |	24732574,
CXCL16	16642	chemokine (C-X-C motif) ligand 16	59	14	CXCL16-mediated | CXCL16-induced | CXCL16-specific | CXCL16-triggered |	22777185,22927331,
CXCL2	4603	chemokine (C-X-C motif) ligand 2	17	12	Cxcl2 | CXCL2 |	22134703,22030025,
CXCL5	10642	chemokine (C-X-C motif) ligand 5	10	6	CXCL5 |	21718796,21731663,
CXCL6	10643	chemokine (C-X-C motif) ligand 6 (granulocyte chemotactic protein 2)	21	4	GCP-2 | gcp 2 |	22886775,
CXCL9	7098	chemokine (C-X-C motif) ligand 9	7	5	MIG | CXCL9 | monokine induced by gamma interferon |	20060182,20224000,
CXCR3	4540	chemokine (C-X-C motif) receptor 3	18	4	CXCR3-defective | CXCR3-independent | CXCR3-driven |	24868552,24891401,
CXCR4	2561	chemokine (C-X-C motif) receptor 4	495	134	CXCR4-binding | CXCR-4 | CXCR4-specific | CXCR4-mediated | chemokine receptor 4 |	23139358,23148226,23155141,23170833,23202375,23282236,23204107,23223950,23238707,23291430,
CXCR5	1060	chemokine (C-X-C motif) receptor 5	9	2	CXCR5 |	24732574,
CXCR6	16647	chemokine (C-X-C motif) receptor 6	8	1	CXCR6-dependent |	23158928,
CXCR7	23692	chemokine (C-X-C motif) receptor 7	8	4	CXCR7 |	24168792,
CYBA	2577	cytochrome b-245, alpha polypeptide	138	32	p22phox | p22 | p22 phox |	22956342,22936072,23040216,23090009,
CYBB	2578	cytochrome b-245, beta polypeptide (chronic granulomatous disease)	176	64	NOX-2 | Gp91phox | Nox2 | NOX2 | gp91phox | gp91 phox |	25496837,25615792,25392853,25413327,25551214,25579758,
CYCS	19986	cytochrome c, somatic	347	134	cytochrome c |	23856922,23867523,23884160,23888344,23910256,23921313,23976968,24018748,
CYGB	16505	cytoglobin	5	5	HGB |	25524686,
CYLD	2584	cylindromatosis (turban tumor syndrome)	2	1	CYLD | cylindromatosis |	20559773,
CYP11A1	2590	cytochrome P450, family 11, subfamily A, polypeptide 1	1	1	CYP11A1 |	23831818,
CYP11B2	2592	cytochrome P450, family 11, subfamily B, polypeptide 2	40	11	Cyp11B2 | hCyp11B2 | CYP11B2 | aldosterone synthase |	25139782,25351194,25251996,
CYP17A1	2593	cytochrome P450, family 17, subfamily A, polypeptide 1	10	4	CYP17 | P450c17 |	24681790,
CYP19A1	2594	cytochrome P450, family 19, subfamily A, polypeptide 1	35	12	CYP19A1 | aromatase |	21170323,21204723,
CYP1A1	2595	cytochrome P450, family 1, subfamily A, polypeptide 1	214	73	CYP | CYP1A1 | CYP1a1 | CYP-mediated |	21464720,21472782,21592545,21648224,21476972,21499713,
CYP1A2	2596	cytochrome P450, family 1, subfamily A, polypeptide 2	19	10	CYP1A2 |	24262617,24378838,
CYP21A2	2600	cytochrome P450, family 21, subfamily A, polypeptide 2	2	2	21 hydroxylase |	22885143,
CYP24A1	2602	cytochrome P450, family 24, subfamily A, polypeptide 1	6	3	CYP24A1 |	20847308,
CYP26B1	20581	cytochrome P450, family 26, subfamily B, polypeptide 1	4	1	CYP26B1-dependent |	23554885,
CYP27A1	2605	cytochrome P450, family 27, subfamily A, polypeptide 1	14	4	CYP27A1 | sterol 27 hydroxylase | cerebrotendinous xanthomatosis |	24080357,
CYP27B1	2606	cytochrome P450, family 27, subfamily B, polypeptide 1	7	4	VDR | CYP27B1 |	23150009,
CYP2B6	2615	cytochrome P450, family 2, subfamily B, polypeptide 6	399	173	P450 | p450 | p-450 |	22562147,22592842,22735685,22535473,22562594,22591668,22595892,22613391,22623230,22643843,22644721,22685981,22704413,
CYP2C19	2621	cytochrome P450, family 2, subfamily C, polypeptide 19	725	160	CYP2C | CYP2C19 |	21464720,21511217,21511218,21533581,21592545,21604104,21476972,21479337,21483251,21556974,21594586,21627593,
CYP2C8	2622	cytochrome P450, family 2, subfamily C, polypeptide 8	35	5	CYP2C8 |	20436375,
CYP2C9	2623	cytochrome P450, family 2, subfamily C, polypeptide 9	101	29	CYP2C9 | CYP2C | CYP2C-derived |	23075823,22990067,23011468,23054463,
CYP2D6	2625	cytochrome P450, family 2, subfamily D, polypeptide 6	33	15	CYP2D6 |	23807721,23855716,
CYP2E1	2631	cytochrome P450, family 2, subfamily E, polypeptide 1	24	7	CYP2E1 | cyp2e1 | cytochrome p450 2e1 |	21274744,21352494,
CYP2J2	2634	cytochrome P450, family 2, subfamily J, polypeptide 2	28	8	CYP2J2 |	23011468,23041291,
CYP2R1	20580	cytochrome P450, family 2, subfamily R, polypeptide 1	2	1	CYP2R1 |	25003556,
CYP3A	2635	cytochrome P450, family 3, subfamily A	8	4	CYP3A |	21053990,
CYP3A4	2637	cytochrome P450, family 3, subfamily A, polypeptide 4	66	32	CYP3A4-active | CYP3A4-metabolized |	24262617,24378838,24389597,24419064,24444439,
CYP3A5	2638	cytochrome P450, family 3, subfamily A, polypeptide 5	99	64	cytochrome p 450 |	23075823,22955794,22974536,23054463,23083110,23085321,
CYP4A11	2642	cytochrome P450, family 4, subfamily A, polypeptide 11	15	3	CYP4A11 | cytochrome p450 family 4 subfamily a polypeptide 1 |	22327816,
CYP4F2	2645	cytochrome P450, family 4, subfamily F, polypeptide 2	13	3	CYP4F2 |	23797323,
CYP7A1	2651	cytochrome P450, family 7, subfamily A, polypeptide 1	6	4	CYP7A1 | cholesterol 7 alpha hydroxylase |	23666884,
CYR61	2654	cysteine-rich, angiogenic inducer, 61	35	7	CCN1 |	23690222,
CYSLTR1	17451	cysteinyl leukotriene receptor 1	10	3	CysLT1 |	22848603,
CYSLTR2	18274	cysteinyl leukotriene receptor 2	43	16	CysLT2R-knockout | CysLT2 | cysteinyl leukotriene receptor 2 |	24253666,24285579,
DAB2	2662	disabled homolog 2, mitogen-responsive phosphoprotein (Drosophila)	22	5	Dab2 | disabled 2 |	21762377,
DAB2IP	17294	DAB2 interacting protein	6	3	AIP1 |	22902071,
DACT1	17748	dapper, antagonist of beta-catenin, homolog 1 (Xenopus laevis)	7	1	Dapper-1 | Dpr1 | dapper 1 |	24879894,
DAND5	26780	DAN domain family, member 5	2	2	SP-1 |	21153348,
DAO	2671	D-amino-acid oxidase	2	1	Dao |	21988836,
DAP	2672	death-associated protein	2	2	death associated protein |	23467745,
DAPK1	2674	death-associated protein kinase 1	13	3	Dapk1 |	20837903,
DARC	4035	Duffy blood group, chemokine receptor	2	1	DARC |	23370602,
DAXX	2681	death-associated protein 6	5	3	Daxx |	22106414,
DBH	2689	dopamine beta-hydroxylase (dopamine beta-monooxygenase)	11	1	Dbh | DBH | dopamine beta hydroxylase |	25326128,
DBP	2697	D site of albumin promoter (albumin D-box) binding protein	69	14	DBP |	25248796,25250520,
DBT	2698	dihydrolipoamide branched chain transacylase E2	3	1	DBT |	23892947,
DCC	2701	deleted in colorectal carcinoma	33	5	DCC |	24859929,24928309,
DCD	14669	dermcidin	14	2	dermcidin |	20809104,
DCLRE1C	17642	DNA cross-link repair 1C (PSO2 homolog, S. cerevisiae)	7	3	ARTEMIS |	25589197,
DCN	2705	decorin	39	14	decorin |	24519465,24527325,
DCT	2709	dopachrome tautomerase (dopachrome delta-isomerase, tyrosine-related protein 2)	1	1	dCT |	25658461,
DCTN5	24594	dynactin 5 (p25)	3	2	p25 |	25240903,
DDAH1	2715	dimethylarginine dimethylaminohydrolase 1	77	13	DDAH1 | dimethylarginine dimethylaminohydrolase 1 |	23864585,23878601,
DDAH2	2716	dimethylarginine dimethylaminohydrolase 2	22	4	DDAH2 | dimethylarginine dimethylaminohydrolase 2 |	24934151,
DDEF1	2720	development and differentiation enhancing factor 1	10	3	PAP |	22257172,
DDHD2	29106	DDHD domain containing 2	8	2	SAM |	20595912,
DDIT3	2726	DNA-damage-inducible transcript 3	79	31	GADD153 | Gadd153 | CHOP | growth arrest and dna damage inducible |	22964992,23108649,23108759,
DDIT4	24944	DNA-damage-inducible transcript 4	8	4	RTP801 | rtp801 |	20607367,
DDR2	2731	discoidin domain receptor tyrosine kinase 2	1	1	discoidin domain receptor 2 |	25505600,
DDX4	18700	DEAD (Asp-Glu-Ala-Asp) box polypeptide 4	7	7	Vasa-Nicotera |	23949971,
DDX43	18677	DEAD (Asp-Glu-Ala-Asp) box polypeptide 43	3	3	Hage |	24504615,
DDX54	20084	DEAD (Asp-Glu-Ala-Asp) box polypeptide 54	4	4	apr 5 |	22974536,
DDX58	19102	DEAD (Asp-Glu-Ala-Asp) box polypeptide 58	1	1	rig i |	21643950,
DEFA1	2761	defensin, alpha 1	6	1	hnp1 |	22186100,
DEFA5	2764	defensin, alpha 5, Paneth cell-specific	5	5	hd 5 |	22336251,22266969,
DEFB4	2767	defensin, beta 4	8	1	hbd2 |	22510487,
DEGS1	13709	degenerative spermatocyte homolog 1, lipid desaturase (Drosophila)	4	4	des 1 |	22315330,
DERL1	28454	Der1-like domain family, member 1	2	2	derlin 1 |	23660774,
DES	2770	desmin	1282	202	DES | DESs | Des | desmin |	23862074,23895804,23913450,23922145,23924928,23954063,23962106,23991079,23994880,23994881,24007976,24011332,24028183,23912174,23949140,23974360,
DFFA	2772	DNA fragmentation factor, 45kDa, alpha polypeptide	2	2	ICAD |	22525374,
DFFB	2773	DNA fragmentation factor, 40kDa, beta polypeptide (caspase-activated DNase)	8	6	CAD | caspase activated dnase |	22525374,22508833,
DGCR2	2845	DiGeorge syndrome critical region gene 2	22	16	Lan | IDD |	22772817,22819754,
DGCR8	2847	DiGeorge syndrome critical region gene 8	5	4	DGCR8 |	21464712,
DGKA	2849	diacylglycerol kinase, alpha 80kDa	1	1	diacylglycerol kinase alpha |	23719772,
DGKB	2850	diacylglycerol kinase, beta 90kDa	1	1	DGK |	23117698,
DGKE	2852	diacylglycerol kinase, epsilon 64kDa	1	1	DGK |	23719772,
DGKG	2853	diacylglycerol kinase, gamma 90kDa	2	1	Dgkg | diacylglycerol kinase gamma |	21699655,
DGKI	2855	diacylglycerol kinase, iota	1	1	diacylglycerol kinase iota |	21699655,
DGKQ	2856	diacylglycerol kinase, theta 110kDa	10	2	diacylglycerol kinase |	23719772,
DGKZ	2857	diacylglycerol kinase, zeta 104kDa	5	2	diacylglycerol kinase zeta |	23719772,
DHDDS	20603	dehydrodolichyl diphosphate synthase	2	2	CPT |	23681842,
DHFR	2861	dihydrofolate reductase	3	3	dihydrofolate reductase |	25523001,
DHX40	18018	DEAH (Asp-Glu-Ala-His) box polypeptide 40	2	2	PAD |	23801460,
DHX9	2750	DEAH (Asp-Glu-Ala-His) box polypeptide 9	1	1	Rha |	21445598,
DIABLO	21528	diablo homolog (Drosophila)	22	6	DIABLO-deficient | Smac |	22609872,22535253,
DIAPH2	2877	diaphanous homolog 2 (Drosophila)	1	1	mDia |	22898751,
DICER1	17098	dicer 1, ribonuclease type III	28	15	Dicer |	20535240,20560046,20560049,20588186,20595655,
DIDO1	2680	death inducer-obliterator 1	2	1	DIDO1 | death inducer obliterator 1 |	25065646,
DIO2	2884	deiodinase, iodothyronine, type II	7	1	Dio2 | type 2 iodothyronine deiodinase |	20453157,
DIO3	2885	deiodinase, iodothyronine, type III	4	2	Dio3 |	23554452,
DIRAS3	687	DIRAS family, GTP-binding RAS-like 3	2	2	ras gene |	23661020,
DKK1	2891	dickkopf homolog 1 (Xenopus laevis)	130	13	DKK1 | dkk1 | dickkopf 1 |	19720407,19911112,
DKK2	2892	dickkopf homolog 2 (Xenopus laevis)	14	1	DKK2 | dickkopf2 | dkk2 |	21540552,
DKK3	2893	dickkopf homolog 3 (Xenopus laevis)	25	1	Dkk-3 | DKK3 | Dkk3 | REIC | dickkopf 3 | dickkopf3 |	25840773,
DLD	2898	dihydrolipoamide dehydrogenase	8	4	LAD |	24658657,
DLG1	2900	discs, large homolog 1 (Drosophila)	6	2	SAP-97 | SAP97 |	25184222,
DLG3	2902	discs, large homolog 3 (neuroendocrine-dlg, Drosophila)	2	1	MRx |	24088999,
DLL1	2908	delta-like 1 (Drosophila)	15	12	Delta1 | delta-1 |	21860754,21875909,
DLL4	2910	delta-like 4 (Drosophila)	9	5	delta 4 | delta like 4 |	22884133,22886691,
DMBT1	2926	deleted in malignant brain tumors 1	8	1	DMBT1 | deleted in malignant brain tumors 1 |	23218398,
DMD	2928	dystrophin (muscular dystrophy, Duchenne and Becker types)	44	14	dystrophin |	23400434,23330010,
DMKN	25063	dermokine	1	1	dermokine |	20596535,
DMN	24466	desmuslin	9	1	Syn |	22421230,
DMP1	2932	dentin matrix acidic phosphoprotein	3	1	DMP1 |	24459137,
DMPK	2933	dystrophia myotonica-protein kinase	1	1	DMPK |	23570561,
DNAI1	2954	dynein, axonemal, intermediate chain 1	1	1	ICS |	24018849,
DNAJA1	5229	DnaJ (Hsp40) homolog, subfamily A, member 1	2	1	dj 2 |	23812278,
DNAJA2	14884	DnaJ (Hsp40) homolog, subfamily A, member 2	1	1	DnaJ-related |	21879446,
DNAJB1	5270	DnaJ (Hsp40) homolog, subfamily B, member 1	1	1	Dnajb1 |	23991079,
DNAJB13	30718	DnaJ (Hsp40) related, subfamily B, member 13	1	1	dnaj related |	21879446,
DNAJB6	14888	DnaJ (Hsp40) homolog, subfamily B, member 6	5	2	DJ-4 |	23812278,
DNALI1	14353	dynein, axonemal, light intermediate chain 1	2	1	P28 |	24705172,
DNASE1	2956	deoxyribonuclease I	78	23	DNase1-treated | Dnase1 | dornase alfa | dnase i | deoxyribonuclease i |	25702039,25648140,25660055,25658461,
DNASE2	2960	deoxyribonuclease II, lysosomal	3	1	dnase ii |	22525374,
DNM1	2972	dynamin 1	2	1	DNM1 | Dnm1 |	20560049,
DNM1L	2973	dynamin 1-like	27	7	Drp1 |	25445585,
DNM2	2974	dynamin 2	1	1	Dnm2 |	20560049,
DNM3	29125	dynamin 3	23	16	dynamin |	25659608,25770118,25841124,
DNMT1	2976	DNA (cytosine-5-)-methyltransferase 1	20	7	DNMT | dna methyltransferase |	21886809,21933910,
DNMT3B	2979	DNA (cytosine-5-)-methyltransferase 3 beta	5	3	DNMT3B |	24301681,
DNTT	2983	deoxynucleotidyltransferase, terminal	20	17	TdT | terminal deoxynucleotidyltransferase | terminal transferase |	20375694,20189584,20228676,
DOCK1	2987	dedicator of cytokinesis 1	8	2	Dock180 | dedicator of cytokinesis 1 |	23497970,
DOCK8	19191	dedicator of cytokinesis 8	9	2	DOCK8 | dedicator of cytokinesis 8 |	21120687,
DOK3	24583	docking protein 3	1	1	Dokl |	23812278,
DPEP1	3002	dipeptidase 1 (renal)	1	1	DPEP1 |	23824729,
DPEP3	23029	dipeptidase 3	4	2	metallopeptidase |	22264416,
DPF2	9964	D4, zinc and double PHD fingers family 2	6	5	requiem |	24803385,
DPP4	3009	dipeptidyl-peptidase 4 (CD26, adenosine deaminase complexing protein 2)	457	92	DPP-4 | CD26 | DPP4 | dipeptidyl peptidase 4 |	24687214,24704323,24736945,24762119,24793580,24807733,24827939,24684173,24851042,
DPP6	3010	dipeptidyl-peptidase 6	7	3	DPP6 |	21430528,
DPPA3	19199	developmental pluripotency associated 3	45	33	Stella |	22622686,22623006,22733412,22588843,22669338,
DPT	3011	dermatopontin	12	2	DPT | dermatopontin |	23262218,
DPYD	3012	dihydropyrimidine dehydrogenase	3	1	DPD | DPDs |	23912495,
DRD1	3020	dopamine receptor D1	4	1	DRD1 |	22277051,
DRD2	3023	dopamine receptor D2	1	1	DRD2 |	20532872,
DRD4	3025	dopamine receptor D4	3	1	DRD4 |	23808292,
DSE	21144	dermatan sulfate epimerase	10	1	DSE |	23756415,
DSG2	3049	desmoglein 2	5	5	DSG2 |	25399050,
DSG4	21307	desmoglein 4	2	2	cdh13 |	22369086,
DSP	3052	desmoplakin	3	3	desmoplakin |	24155982,
DSPP	3054	dentin sialophosphoprotein	4	4	DPP |	23645229,
DST	1090	dystonin	1	1	DMH |	25161813,
DTL	30288	denticleless homolog (Drosophila)	5	3	RAMP |	23174675,
DUOX1	3062	dual oxidase 1	12	11	nicotinamide adenine dinucleotide phosphate oxidas |	23090009,23104250,
DUSP1	3064	dual specificity phosphatase 1	25	8	MKP1 | DUSP1 | mkp1 | mkp 1 |	22038056,22105312,
DUSP2	3068	dual specificity phosphatase 2	31	15	PAC-1 | pac 1 |	21565849,21470666,
DUSP4	3070	dual specificity phosphatase 4	3	1	DUSP4 |	25019380,
DUSP5	3071	dual specificity phosphatase 5	1	1	DUSP-mediated |	25019380,
DUSP6	3072	dual specificity phosphatase 6	6	3	MKP-3 | mkp 3 |	23201226,
DUSP9	3076	dual specificity phosphatase 9	2	1	DUSP9 |	21654741,
DUT	3078	deoxyuridine triphosphatase	6	1	dUTPase |	23349778,
DVL1	3084	dishevelled, dsh homolog 1 (Drosophila)	5	4	dishevelled 1 |	22675257,
DVL1L1	3085	dishevelled, dsh homolog 1 (Drosophila)-like 1	15	3	DSHs | DSH |	25469577,
DYNC1H1	2961	dynein, cytoplasmic 1, heavy chain 1	2	1	p22 |	21127212,
DYNLL1	15476	dynein, light chain, LC8-type 1	2	1	PIN |	24317407,
DYRK1A	3091	dual-specificity tyrosine-(Y)-phosphorylation regulated kinase 1A	10	6	Dyrk1a |	22392328,22426211,
DYRK1B	3092	dual-specificity tyrosine-(Y)-phosphorylation regulated kinase 1B	6	2	DYRK1B |	24827035,
DYSF	3097	dysferlin, limb girdle muscular dystrophy 2B (autosomal recessive)	8	2	dysferlin |	24572254,
E2F1	3113	E2F transcription factor 1	42	6	E2F1 | E2F1-induced | E2F-1 | e2f 1 | e2f1 |	25125302,25341896,25301066,
E2F2	3114	E2F transcription factor 2	16	1	E2F2 | e2f2 |	23799044,
E2F3	3115	E2F transcription factor 3	19	2	E2F3 | E2F3-deficient | e2f3 |	23799044,
E2F5	3119	E2F transcription factor 5, p130-binding	1	1	e2f5 |	21492166,
EBF1	3126	early B-cell factor 1	5	2	EBF1 |	22369142,
EBI3	3129	Epstein-Barr virus induced gene 3	3	2	EBI3 | ebi3 |	22911112,
EBP	3133	emopamil binding protein (sterol isomerase)	7	7	EBP |	22982986,23054552,
ECE1	3146	endothelin converting enzyme 1	6	3	ECE1 | endothelin converting enzyme 1 |	25216946,
ECHDC2	23408	enoyl Coenzyme A hydratase domain containing 2	10	1	ECHDC2 | enoyl coenzyme a hydratase domain containing 2 |	24108764,
ECHS1	3151	enoyl Coenzyme A hydratase, short chain, 1, mitochondrial	1	1	enoyl coenzyme a hydratase |	24108764,
ECM1	3153	extracellular matrix protein 1	1	1	extracellular matrix protein 1 |	23633127,
EDA	3157	ectodysplasin A	13	4	EDA |	21350212,
EDC4	17157	enhancer of mRNA decapping 4	4	4	ge 1 |	25205213,
EDF1	3164	endothelial differentiation-related factor 1	2	1	EDF-1 | edf 1 |	23519891,
EDN1	3176	endothelin 1	737	172	ET-1 | endothelin 1 |	20435200,20442267,20420790,20466804,20419338,20440582,20466442,20505987,20529285,20532602,20535070,20559773,20571888,
EDN2	3177	endothelin 2	3	3	endothelin 2 |	22825919,
EDN3	3178	endothelin 3	5	3	endothelin 3 |	22391414,
EDNRA	3179	endothelin receptor type A	25	10	ETA | ET-A |	24486303,24582813,24584032,
EDNRB	3180	endothelin receptor type B	16	8	ETB | ETB-deficient |	24486303,24503339,24584032,
EED	3188	embryonic ectoderm development	4	3	Eed |	22768157,
EEF1A1	3189	eukaryotic translation elongation factor 1 alpha 1	9	4	Eef1a1 | eef1a1 |	21858224,
EEF1B3	3209	eukaryotic translation elongation factor 1 beta 3	15	12	beta3 | beta-3 |	24951958,24956219,
EEF2	3214	eukaryotic translation elongation factor 2	16	4	eEF2 | eEF-2 | EEF2 | eef2 | eef 2 |	23389042,23466593,
EEF2K	24615	eukaryotic elongation factor-2 kinase	2	1	elongation factor 2 kinase | eukaryotic elongation factor 2 kinase |	22767403,
EFEMP1	3218	EGF-containing fibulin-like extracellular matrix protein 1	1	1	s1 5 |	21468766,
EFHC1	16406	EF-hand domain (C-terminal) containing 1	1	1	Jae |	23812278,
EFHD2	28670	EF-hand domain family, member D2	1	1	ef hand domain containing 2 |	22999735,
EFNA1	3221	ephrin-A1	10	2	ephrin a1 |	21415392,
EFNA2	3222	ephrin-A2	2	2	ephrin a2 |	21415392,
EFNA3	3223	ephrin-A3	35	8	Efna3 | ephrin a3 |	20837903,20972335,
EFNB2	3227	ephrin-B2	1	1	ephrin b2 |	22237590,
EGF	3229	epidermal growth factor (beta-urogastrone)	150	70	EGF | epidermal growth factor |	20435846,20559773,20407820,20421514,20559770,20432072,20552278,
EGFL7	20594	EGF-like-domain, multiple 7	3	2	Egfl7 |	20560049,
EGFR	3236	epidermal growth factor receptor (erythroblastic leukemia viral (v-erb-b) oncogene homolog, avian)	230	88	ErbB | eGFR | EGFR | epidermal growth factor receptor |	23333872,23360844,23361433,23338722,23351146,23358876,23426086,23437060,23463481,
EGLN1	1232	egl nine homolog 1 (C. elegans)	25	6	PHD-2 |	20729753,
EGLN2	14660	egl nine homolog 2 (C. elegans)	6	5	PHD1 |	22424133,
EGLN3	14661	egl nine homolog 3 (C. elegans)	14	4	PHD3 |	23978105,
EGR1	3238	early growth response 1	158	16	EGR-1 | Egr-1 | NGFIA-binding | early growth response 1 |	24365880,24392181,24419917,
EGR2	3239	early growth response 2 (Krox-20 homolog, Drosophila)	2	2	egr2 |	25824147,
EGR3	3240	early growth response 3	7	2	Egr3 | early growth response 3 |	24886494,
EHD1	3242	EH-domain containing 1	1	1	EHD1 |	20489164,
EHD2	3243	EH-domain containing 2	1	1	EHD2 |	20489164,
EHD3	3244	EH-domain containing 3	2	1	EHD3-deficient |	20489164,
EHD4	3245	EH-domain containing 4	1	1	EHD4 |	20489164,
EHHADH	3247	enoyl-Coenzyme A, hydratase/3-hydroxyacyl Coenzyme A dehydrogenase	2	1	enoyl coenzyme a |	24108764,
EHMT2	14129	euchromatic histone-lysine N-methyltransferase 2	1	1	ankyrin repeat containing protein |	21415726,
EIF2A	3254	eukaryotic translation initiation factor 2A, 65kDa	7	3	eIF2alpha |	25816071,
EIF2AK2	9437	eukaryotic translation initiation factor 2-alpha kinase 2	5	4	PKR-like |	23559016,
EIF2AK3	3255	eukaryotic translation initiation factor 2-alpha kinase 3	16	9	PERK | P-ERK |	25511504,25574192,
EIF2C2	3263	eukaryotic translation initiation factor 2C, 2	11	9	Ago2 | argonaute 2 |	20837903,20980922,
EIF2S1	3265	eukaryotic translation initiation factor 2, subunit 1 alpha, 35kDa	41	7	eIF2 | eIF-2 | eif2 | eif 2 |	25286361,
EIF3A	3271	eukaryotic translation initiation factor 3, subunit A	1	1	P180 |	23921310,
EIF3I	3272	eukaryotic translation initiation factor 3, subunit I	1	1	trip 1 |	21369780,
EIF3K	24656	eukaryotic translation initiation factor 3, subunit K	2	2	muscle specific gene |	20558820,
EIF4EBP1	3288	eukaryotic translation initiation factor 4E binding protein 1	5	5	4E-BP1 |	25911189,
EIF6	6159	eukaryotic translation initiation factor 6	5	2	CAB |	22395114,
ELA2	3309	elastase 2, neutrophil	37	9	HNE | HNE-modified | leukocyte elastase |	23328733,23459312,
ELAVL1	3312	ELAV (embryonic lethal, abnormal vision, Drosophila)-like 1 (Hu antigen R)	27	22	Hua | HuR | Hur |	22535253,22538632,22648276,
ELF5	3320	E74-like factor 5 (ets domain transcription factor)	1	1	ELF5 |	23279374,
ELL	23114	elongation factor RNA polymerase II	8	4	Men |	23633127,
ELMO1	16286	engulfment and cell motility 1	9	1	ELMO1 | elmo1 | engulfment and cell motility 1 |	20835900,
ELN	3327	elastin (supravalvular aortic stenosis, Williams-Beuren syndrome)	265	62	elastin | SVAS | tropoelastin |	22572815,22641550,22718481,22544383,22617336,
ELOVL2	14416	elongation of very long chain fatty acids (FEN1/Elo2, SUR4/Elo3, yeast)-like 2	4	2	ELOVL2 |	22293571,
ELOVL4	14415	elongation of very long chain fatty acids (FEN1/Elo2, SUR4/Elo3, yeast)-like 4	2	1	ELOVL4 |	22293571,
ELOVL5	21308	ELOVL family member 5, elongation of long chain fatty acids (FEN1/Elo2, SUR4/Elo3-like, yeast)	6	1	ELOVL5 |	22293571,
ELOVL6	15829	ELOVL family member 6, elongation of long chain fatty acids (FEN1/Elo2, SUR4/Elo3-like, yeast)	1	1	LCE |	22359072,
EMB	30465	embigin homolog (mouse)	4	3	EMBs |	21996224,
EMD	3331	emerin (Emery-Dreifuss muscular dystrophy)	2	1	EDMD |	21922471,
EMILIN1	19880	elastin microfibril interfacer 1	1	1	EMILIN |	21695575,
ENAH	18271	enabled homolog (Drosophila)	2	2	Ena |	25672911,
ENDOG	3346	endonuclease G	13	5	EndoG-dependent |	21437288,
ENDOGL1	3347	endonuclease G-like 1	1	1	Engl |	23378226,
ENG	3349	endoglin (Osler-Rendu-Weber syndrome 1)	212	91	CD105 | Eng | END | endoglin |	20499182,20535003,20538666,20552309,20559720,20571872,20559770,
ENO1	3350	enolase 1, (alpha)	1	1	enolase 1 |	21207057,
ENO2	3353	enolase 2 (gamma, neuronal)	10	3	NSE |	20216308,
ENPEP	3355	glutamyl aminopeptidase (aminopeptidase A)	17	2	APA |	24464749,
ENPP1	3356	ectonucleotide pyrophosphatase/phosphodiesterase 1	53	6	ENPP1 | PC-1 | pc 1 |	24242286,
ENPP2	3357	ectonucleotide pyrophosphatase/phosphodiesterase 2 (autotaxin)	3	2	autotaxin |	23664202,
ENTPD1	3363	ectonucleoside triphosphate diphosphohydrolase 1	66	9	CD39-overexpressing | CD39-silenced | ntpdase1 |	21325440,
ENTPD2	3364	ectonucleoside triphosphate diphosphohydrolase 2	3	2	NTPDase2 | ntpdase2 |	20460346,
ENTPD3	3365	ectonucleoside triphosphate diphosphohydrolase 3	1	1	CD39L3 |	25100739,
EP300	3373	E1A binding protein p300	12	9	p300 |	24338162,
EPAS1	3374	endothelial PAS domain protein 1	6	5	HIF-2alpha |	20972335,
EPHA1	3385	EPH receptor A1	10	5	EphA1 | Eph |	21282286,21415392,
EPHA2	3386	EPH receptor A2	4	3	EphA2 | EPHA2 | EphA2-positive |	21282286,21415392,
EPHA4	3388	EPH receptor A4	1	1	EphA4 |	21282286,
EPHA6	19296	EPH receptor A6	2	2	EphA6 |	24795639,
EPHA7	3390	EPH receptor A7	1	1	EphA7 |	21282286,
EPHB2	3393	EPH receptor B2	16	12	ERK |	25831128,25848746,25903305,
EPHB4	3395	EPH receptor B4	8	1	HTK |	23389583,
EPHX2	3402	epoxide hydrolase 2, cytoplasmic	112	16	sEH | epoxide hydrolase |	22236509,22324471,
EPO	3415	erythropoietin	1727	237	EPO | Epo | Epo-producing | erythropoietin | epoetin |	21863781,21900585,21934628,21944383,21912181,21929528,21984540,21846847,21856754,21900581,21900836,21984165,21987107,21846848,21859826,21892746,21897229,21961313,21966999,21979836,
EPOR	3416	erythropoietin receptor	67	29	erythropoietin receptor |	22086550,22027518,22038108,
EPRS	3418	glutamyl-prolyl-tRNA synthetase	1	1	PARS |	22476980,
ERAL1	3424	Era G-protein-like 1 (E. coli)	41	15	ERalpha | ERAs | ERA |	23429042,23422018,23435033,
ERAP1	18173	endoplasmic reticulum aminopeptidase 1	1	1	a lap |	21228643,
ERBB2	3430	v-erb-b2 erythroblastic leukemia viral oncogene homolog 2, neuro/glioblastoma derived oncogene homolog (avian)	90	27	HER2 | HER-2 | ErbB2 | neu | HER-2/neu | her2 | erbb2 | erbb 2 | her 2/neu |	23530877,23568716,23609828,23512147,
ERBB3	3431	v-erb-b2 erythroblastic leukemia viral oncogene homolog 3 (avian)	25	4	ErbB3 | erbb3 |	21312039,
ERBB4	3432	v-erb-a erythroblastic leukemia viral oncogene homolog 4 (avian)	6	2	ErbB4 | ERBB4 |	23530877,
ERC2	31922	ELKS/RAB6-interacting/CAST family member 2	1	1	CAST |	23314758,
ERCC2	3434	excision repair cross-complementing rodent repair deficiency, complementation group 2 (xeroderma pigmentosum D)	8	2	MAG-treated |	22034461,
ERCC5	3437	excision repair cross-complementing rodent repair deficiency, complementation group 5 (xeroderma pigmentosum, complementation group G (Cockayne syndrome))	1	1	XPG |	23368530,
ERCC6	3438	excision repair cross-complementing rodent repair deficiency, complementation group 6	1	1	CSB |	20645099,
ERCC8	3439	excision repair cross-complementing rodent repair deficiency, complementation group 8	1	1	CSA |	25614336,
EREG	3443	epiregulin	1	1	epiregulin |	20559784,
ERF	3444	Ets2 repressor factor	3	3	pe 2 |	25701104,
ERG	3446	v-ets erythroblastosis virus E26 oncogene homolog (avian)	15	6	ERG |	20588186,
ERN1	3449	endoplasmic reticulum to nucleus signaling 1	21	7	IRE-1 |	22964992,22982986,
ERRFI1	18185	ERBB receptor feedback inhibitor 1	1	1	gene 33 |	20455033,
ERV3	3454	endogenous retroviral sequence 3 (includes zinc finger protein H-plk/HPF9)	1	1	ERV-3 |	23549981,
ESAM	17474	endothelial cell adhesion molecule	36	23	ESAM | endothelial cell adhesion molecule |	23212802,23274712,
ESCO2	27230	establishment of cohesion 1 homolog 2 (S. cerevisiae)	2	1	RBS |	24294813,
ESM1	3466	endothelial cell-specific molecule 1	1	1	ESM1 |	23471223,
ESR1	3467	estrogen receptor 1	105	38	estrogen receptor alpha | oestrogen receptor |	20203089,18998207,19157583,20212261,
ESR2	3468	estrogen receptor 2 (ER beta)	44	15	ERbeta | estrogen receptor beta |	21486101,21519786,
ESRRA	3471	estrogen-related receptor alpha	9	4	ERRalpha | estrogen related receptor alpha |	18998207,
ESRRB	3473	estrogen-related receptor beta	5	3	orphan nuclear receptor |	25326539,
ESRRG	3474	estrogen-related receptor gamma	1	1	Esrrg |	25150873,
ETFA	3481	electron-transfer-flavoprotein, alpha polypeptide (glutaric aciduria II)	5	4	electron transfer flavoprotein | electron transfer flavoprotein alpha subunit |	21735218,
ETS1	3488	v-ets erythroblastosis virus E26 oncogene homolog 1 (avian)	8	4	ets1 | ets 1 |	21327916,
ETS2	3489	v-ets erythroblastosis virus E26 oncogene homolog 2 (avian)	1	1	v ets erythroblastosis virus e26 oncogene homolog |	23674056,
ETV1	3490	ets variant gene 1	1	1	ETV1 |	23468932,
ETV3	3492	ets variant gene 3	1	1	pe1 |	24158692,
ETV4	3493	ets variant gene 4 (E1A enhancer binding protein, E1AF)	2	1	Pea3 | PEA3 |	21327916,
ETV5	3494	ets variant gene 5 (ets-related molecule)	2	2	ERM |	24687627,
EVI1	3498	ecotropic viral integration site 1	3	2	EVI1 | evi1 |	21738486,
EXOSC4	18189	exosome component 4	7	3	P12A | p12a |	22987045,
EXTL3	3518	exostoses (multiple)-like 3	61	8	RPR |	21192314,
EZH2	3527	enhancer of zeste homolog 2 (Drosophila)	3	3	enhancer of zeste homolog 2 |	25114098,
F10	3528	coagulation factor X	287	120	fXa | FXa | factor xa | prothrombinase | stuart factor |	23714416,23746209,23787362,23672879,23689272,23701516,23747777,23794062,23803235,23817170,23848430,
F11	3529	coagulation factor XI (plasma thromboplastin antecedent)	21	9	F11 | FXI | FXI-deficient |	20625277,20614573,20627246,
F11R	14685	F11 receptor	88	17	JAMA | Jama |	24458828,24504449,24585112,
F12	3530	coagulation factor XII (Hageman factor)	22	9	F12 | coagulation factor xii | hageman factor |	20535070,20432072,
F13A1	3531	coagulation factor XIII, A1 polypeptide	15	9	F13A1 | coagulation factor xiii |	21901231,21986109,
F13B	3534	coagulation factor XIII, B polypeptide	4	2	F13B | FXIII-B |	25569091,
F2	3535	coagulation factor II (thrombin)	1309	503	prothrombin | thrombin | coagulation factor ii |	21463476,21502572,21533567,21533582,21557445,21598351,21610529,21624046,21638139,21461868,21479645,21483251,21491737,21499087,21502571,21502577,21512279,21519232,21521952,21551462,21555871,21557685,21584633,21601973,21602671,21603868,21617138,21626289,21640216,21643756,21646070,21655674,21659835,
F2R	3537	coagulation factor II (thrombin) receptor	298	121	PAR1 | thrombin receptor | protease activated receptor 1 |	25813797,25681465,25700561,25722431,25776457,25832492,25857224,25895464,25681464,25792124,
F2RL1	3538	coagulation factor II (thrombin) receptor-like 1	28	6	PAR-2 | protease activated receptor 2 |	24312345,
F2RL2	3539	coagulation factor II (thrombin) receptor-like 2	3	2	PAR3 |	21809138,
F2RL3	3540	coagulation factor II (thrombin) receptor-like 3	49	13	PAR4-activating | Par4 | PAR4-mediated | protease activated receptor 4 |	25278288,25278289,
F3	3541	coagulation factor III (thromboplastin, tissue factor)	11	3	TFA-activated | TFA-treated |	25546502,
F5	3542	coagulation factor V (proaccelerin, labile factor)	143	54	factor v leiden |	21584801,21642886,21654521,21465165,21559835,21605293,
F7	3544	coagulation factor VII (serum prothrombin conversion accelerator)	140	57	factor vii | coagulation factor vii |	21848866,21852330,21895627,21850503,21909639,21918818,21925715,
F8	3546	coagulation factor VIII, procoagulant component (hemophilia A)	67	16	FVIII | FVIII-deficient | coagulation factor viii |	20625277,20614573,20810930,
F9	3551	coagulation factor IX (plasma thromboplastic component, Christmas disease, hemophilia B)	16	7	FIX-deficient |	20625277,20614573,
FAAH	3553	fatty acid amide hydrolase	9	3	FAAH | fatty acid amide hydrolase |	20938668,
FABP1	3555	fatty acid binding protein 1, liver	23	3	L-FABP | l fabp |	23223350,
FABP2	3556	fatty acid binding protein 2, intestinal	30	4	I-FABP | i fabp |	21821499,
FABP3	3557	fatty acid binding protein 3, muscle and heart (mammary-derived growth inhibitor)	588	73	H-FABP | h fabp |	22032555,22078394,22022983,22037103,22119118,22173440,22044705,22169585,
FABP4	3559	fatty acid binding protein 4, adipocyte	227	21	A-FABP | a fabp |	21492859,21552513,21600061,21561701,
FABP5	3560	fatty acid binding protein 5 (psoriasis-associated)	32	3	FABP5 | FABPs |	20920650,
FABP6	3561	fatty acid binding protein 6, ileal (gastrotropin)	1	1	FABP-6 |	20679894,
FABP7	3562	fatty acid binding protein 7, brain	4	1	B-FABP | b fabp |	22173440,
FADD	3573	Fas (TNFRSF6)-associated via death domain	27	11	FADD- |	24058479,24113863,24140513,
FADS1	3574	fatty acid desaturase 1	10	4	FADS1 | delta 5 desaturase |	22911844,
FADS2	3575	fatty acid desaturase 2	6	4	delta 6 desaturase |	22911844,
FADS3	3576	fatty acid desaturase 3	1	1	FADS3 |	21040914,
FAIM2	17067	Fas apoptotic inhibitory molecule 2	10	2	FAIM2-rs7138803 | fas apoptotic inhibitory molecule 2 |	24393375,
FAIM3	14315	Fas apoptotic inhibitory molecule 3	1	1	Toso |	23147911,
FAM129B	25282	family with sequence similarity 129, member B	1	1	meg3 |	20560037,
FAM48A	20596	family with sequence similarity 48, member A	2	2	c13 | C-13 |	23075824,23108759,
FAM58A	28434	family with sequence similarity 58, member A	1	1	STAR |	21769665,
FAM5C	22393	family with sequence similarity 5, member C	19	3	FAM5C-positive |	25251368,
FAM78B	13495	family with sequence similarity 78, member B	2	1	FAM78B |	25813534,
FANCG	3588	Fanconi anemia, complementation group G	2	1	x ray repair |	23360319,
FAP	3590	fibroblast activation protein, alpha	33	6	FAP | fibroblast activation protein alpha |	23932048,
FAS	11920	Fas (TNF receptor superfamily, member 6)	177	80	Fas | Fas-associated | Fas-silencing | Fas-Associated |	24043355,24058479,24113863,24140513,24178745,24225234,24229414,
FASLG	11936	Fas ligand (TNF superfamily, member 6)	136	46	FASLG | CD95L | FAS-L | CD178 | FasL | fas ligand | cd95 ligand |	21286777,21297489,21316771,21324201,21422918,
FASN	3594	fatty acid synthase	4	3	FAS | fatty acid synthase |	24486395,
FASTK	24676	Fas-activated serine/threonine kinase	1	1	FAST |	25150873,
FAT	3595	FAT tumor suppressor homolog 1 (Drosophila)	6	3	FAT |	24558106,
FBLIM1	24686	filamin binding LIM protein 1	15	3	CAL |	20711835,
FBLN1	3600	fibulin 1	10	2	fibulin 1 |	24051963,
FBLN2	3601	fibulin 2	21	4	fibulin 2 |	22100229,
FBLN5	3602	fibulin 5	4	2	DANCE | fibulin 5 |	22718481,
FBN1	3603	fibrillin 1	22	6	FBN1 | fibrillin 1 |	24837032,
FBN2	3604	fibrillin 2 (congenital contractural arachnodactyly)	30	2	CCA |	21926859,
FBXL20	24679	F-box and leucine-rich repeat protein 20	2	2	SCr |	25097276,
FBXO32	16731	F-box protein 32	27	7	MAFbx | Atrogin-1 | atrogin-1 | atrogin 1 |	21312039,21415726,
FBXW10	1211	F-box and WD repeat domain containing 10	4	4	f box protein |	25528587,
FCAMR	24692	Fc receptor, IgA, IgM, high affinity	8	6	fc receptor |	22955732,22972312,
FCER2	3612	Fc fragment of IgE, low affinity II, receptor for (CD23)	1	1	CD23 |	21082224,
FCGR1A	3613	Fc fragment of IgG, high affinity Ia, receptor (CD64)	7	5	fc gamma receptor |	22559288,
FCGR2A	3616	Fc fragment of IgG, low affinity IIa, receptor (CD32)	2	2	FCGR2A |	23906684,
FCGR3A	3619	Fc fragment of IgG, low affinity IIIa, receptor (CD16a)	164	37	CD16 |	23873524,23918401,23936327,23975238,
FCGR3B	3620	Fc fragment of IgG, low affinity IIIb, receptor (CD16b)	77	14	CD16 |	22387340,22425357,22453004,22528677,
FCN1	3623	ficolin (collagen/fibrinogen domain containing) 1	1	1	ficolin 1 |	22848725,
FCN2	3624	ficolin (collagen/fibrinogen domain containing lectin) 2 (hucolin)	16	2	ficolin-2 | ficolin 2 |	23399387,
FCN3	3625	ficolin (collagen/fibrinogen domain containing) 3 (Hakata antigen)	2	2	ficolin 3 |	23399387,
FEN1	3650	flap structure-specific endonuclease 1	16	2	FEN1 | fen1 |	20802161,
FER	3655	fer (fps/fes related) tyrosine kinase	13	2	FER |	21781592,21812522,
FER1L3	3656	fer-1-like 3, myoferlin (C. elegans)	1	1	myoferlin |	23897803,
FERMT2	15767	fermitin family homolog 2 (Drosophila)	1	1	kindlin 2 |	24838375,
FERMT3	23151	fermitin family homolog 3 (Drosophila)	6	2	kindlin 3 | kindlin3 |	21058007,
FES	3657	feline sarcoma oncogene	1	1	Fe-S |	23212566,
FEV	18562	FEV (ETS oncogene family)	106	25	FEV |	22537113,22721944,22737244,
FGA	3661	fibrinogen alpha chain	4	2	FGA | fibrinogen alpha chain |	20709368,20811296,
FGB	3662	fibrinogen beta chain	25	11	FGB |	21293878,21322770,21332313,
FGF1	3665	fibroblast growth factor 1 (acidic)	49	14	FGF-1 | FGF1 |	22205273,22297612,
FGF10	3666	fibroblast growth factor 10	2	2	fibroblast growth factor 10 |	23598943,
FGF13	3670	fibroblast growth factor 13	1	1	fgf13 |	20179605,
FGF17	3673	fibroblast growth factor 17	1	1	fgf13 |	20179605,
FGF19	3675	fibroblast growth factor 19	12	2	FGF19 | fibroblast growth factor 19 |	23940810,
FGF2	3676	fibroblast growth factor 2 (basic)	263	107	FGF2 | fibroblast growth factor 2 | basic fibroblast growth factor | basic fibroblast growth factor bfgf |	20395697,20559773,20503355,20559770,20406325,20416372,20466563,20559776,
FGF20	3677	fibroblast growth factor 20	2	2	fibroblast growth factor 20 |	22974654,
FGF21	3678	fibroblast growth factor 21	108	12	FGF21 | fibroblast growth factor 21 |	23286472,23278761,
FGF23	3680	fibroblast growth factor 23	358	42	FGF23 | FGF-23 | fibroblast growth factor 23 |	24100218,24125760,24128885,24158986,24180481,24222832,24215017,
FGF3	3681	fibroblast growth factor 3 (murine mammary tumor virus integration site (v-int-2) oncogene homolog)	8	1	int-2 | FGF3 |	22297612,
FGF4	3682	fibroblast growth factor 4 (heparin secretory transforming protein 1, Kaposi sarcoma oncogene)	33	6	FGF-4 | FGF4 | fibroblast growth factor 4 |	24717649,24781729,
FGF5	3683	fibroblast growth factor 5	3	3	fibroblast growth factor 5 |	22120824,
FGF7	3685	fibroblast growth factor 7 (keratinocyte growth factor)	16	2	KGF | keratinocyte growth factor |	21164399,
FGF8	3686	fibroblast growth factor 8 (androgen-induced)	1	1	Fgf8 |	22806916,
FGF9	3687	fibroblast growth factor 9 (glia-activating factor)	26	3	FGF9-stimulated | fibroblast growth factor 9 |	21262993,
FGFR1	3688	fibroblast growth factor receptor 1 (fms-related tyrosine kinase 2, Pfeiffer syndrome)	15	6	FGFR1 |	24498293,24459137,
FGFR2	3689	fibroblast growth factor receptor 2 (bacteria-expressed kinase, keratinocyte growth factor receptor, craniofacial dysostosis 1, Crouzon syndrome, Pfeiffer syndrome, Jackson-Weiss syndrome)	47	7	FGFR2 | fgf receptor | fibroblast growth factor receptor 2 |	20717167,20837890,
FGFR3	3690	fibroblast growth factor receptor 3 (achondroplasia, thanatophoric dwarfism)	21	7	ACh | FGFR3 |	24459137,24573174,
FGFR4	3691	fibroblast growth factor receptor 4	21	4	FGFR4 | fgfr4 | fibroblast growth factor receptor 4 |	22587598,22696188,
FGG	3694	fibrinogen gamma chain	9	2	FGG |	20709368,
FGL2	3696	fibrinogen-like 2	30	4	fgl2 | Fgl2 | fibrinogen like protein 2 |	23432784,
FGR	3697	Gardner-Rasheed feline sarcoma viral (v-fgr) oncogene homolog	1	1	Fgr |	25655934,
FH	3700	fumarate hydratase	7	4	fumarase |	20878490,
FHL2	3703	four and a half LIM domains 2	4	2	Fhl2 | FHL2 |	22898751,
FHL5	17371	four and a half LIM domains 5	1	1	ACT |	22825534,
FIGF	3708	c-fos induced growth factor (vascular endothelial growth factor D)	52	8	VEGF-D | vascular endothelial growth factor d | vegf d |	21483160,21620738,21532175,
FIGN	13285	fidgetin	1	1	fidgetin |	25420527,
FIS1	21689	fission 1 (mitochondrial outer membrane) homolog (S. cerevisiae)	14	6	FIS1 | Fis1 |	22099302,22190003,
FJX1	17166	four jointed box 1 (Drosophila)	2	1	FJX1 | four jointed box 1 |	24558106,
FKBP11	18624	FK506 binding protein 11, 19 kDa	5	3	fk506 binding protein |	22311731,
FKBP1A	3711	FK506 binding protein 1A, 12kDa	33	12	peptidyl prolyl cis trans isomerase | fkbp12 |	22293599,22311731,
FKBP1B	3712	FK506 binding protein 1B, 12.6 kDa	28	8	FKBP12.6 | FKBP12.6-directed | calstabin2 |	22311731,
FKBP4	3720	FK506 binding protein 4, 59kDa	3	2	peptidylprolyl cis trans isomerase |	20658967,
FKBP5	3721	FK506 binding protein 5	10	1	PPIase |	20658967,
FLAD1	24671	FAD1 flavin adenine dinucleotide synthetase homolog (S. cerevisiae)	6	2	FADS |	23383292,
FLG	3748	filaggrin	8	1	FLG | filaggrin | epidermal filaggrin |	24367652,
FLG2	33276	filaggrin family member 2	1	1	flg2 |	23432784,
FLI1	3749	Friend leukemia virus integration 1	1	1	FLI1 |	22130716,
FLII	3750	flightless I homolog (Drosophila)	1	1	FLII |	20833976,
FLNA	3754	filamin A, alpha (actin binding protein 280)	15	4	FLNA | Flna | filamin a |	25344364,25351258,
FLNB	3755	filamin B, beta (actin binding protein 278)	1	1	Fh1 |	22405071,
FLOT2	3758	flotillin 2	7	1	ESA | ESA-treated |	24366171,
FLT1	3763	fms-related tyrosine kinase 1 (vascular endothelial growth factor/vascular permeability factor receptor)	76	28	flt-1 | VEGFR-1 | VEGFR1 | VEGFR1-positive |	22382299,22419888,22446996,
FLT3	3765	fms-related tyrosine kinase 3	20	5	FLT3 | FLT3-targeting |	24184252,
FLT4	3767	fms-related tyrosine kinase 4	7	5	VEGFR-3 | vascular endothelial growth factor receptor 3 |	22818386,
FLVCR2	20105	feline leukemia virus subgroup C cellular receptor family, member 2	1	1	CCT |	22553001,
FMN1	3768	formin 1	1	1	formin |	24084731,
FN1	3778	fibronectin 1	2	2	fibronectin 1 |	22778955,
FNRBL	3781	fibronectin receptor, beta polypeptide-like	1	1	fibronectin receptor |	22956156,
FNTB	3785	farnesyltransferase, CAAX box, beta	1	1	fntb |	25517466,
FOLH1	3788	folate hydrolase (prostate-specific membrane antigen) 1	25	4	GCPII | PSMA | FGCP | glutamate carboxypeptidase ii | prostate specific membrane antigen |	22310383,
FOLR2	3793	folate receptor 2 (fetal)	3	2	folate receptor |	23739627,
FOLR3	3795	folate receptor 3 (gamma)	4	2	FOLR3 | folate receptor 3 |	23739627,
FOS	3796	v-fos FBJ murine osteosarcoma viral oncogene homolog	245	69	AP-1 | AP-1-dependent | Fos-related | ap 1 | c fos | activator protein 1 |	20427335,20496105,20535240,20559776,20560046,24363742,20503072,20571888,
FOSB	3797	FBJ murine osteosarcoma viral oncogene homolog B	1	1	FosB |	24986221,
FOSL1	13718	FOS-like antigen 1	4	3	Fra-2-regulated | fos related antigen |	20427335,
FOSL2	3798	FOS-like antigen 2	7	1	Fra-2 |	20427335,
FOXA1	5021	forkhead box A1	1	1	hepatocyte nuclear factor 3 |	21499712,
FOXG1	3811	forkhead box G1	21	14	Qin |	23386286,23338675,
FOXL1	3817	forkhead box L1	1	1	Foxl1-Cre-marked |	23147911,
FOXM1	3818	forkhead box M1	4	1	HNF-3 | hnf 3 |	20577843,
FOXO1	3819	forkhead box O1	57	14	FKHR | FoxO1 |	23262803,23263330,
FOXO3	3821	forkhead box O3	129	22	Foxo3a | FOXO3-induced | FOXO3a | FoxO3a |	23386286,23382383,
FOXO4	7139	forkhead box O4	9	3	FOXO4 | Foxo4 | AFX |	20577843,
FOXO6	24814	forkhead box protein O6	2	1	FoxO6 |	20577843,
FOXP2	13875	forkhead box P2	1	1	forkhead/winged helix transcription factor |	25580940,
FOXP3	6106	forkhead box P3	125	33	FoxP3 | Foxp3 |	25580940,25518502,25523001,
FPR1	3826	formyl peptide receptor 1	17	4	FPR1-induced | FPR1-transfected | formyl peptide receptor 1 |	23670191,
FPR2	3827	formyl peptide receptor 2	6	5	FPR2 | lipoxin a4 receptor |	25870158,
FRAP1	3942	FK506 binding protein 12-rapamycin associated protein 1	2	2	FRAP |	24395711,
FRK	3955	fyn-related kinase	1	1	Rak |	21207057,
FRMD3	24125	FERM domain containing 3	3	1	FRMD3 | 4.1O |	20835900,
FRMD6	19839	FERM domain containing 6	8	1	EX1 |	20047742,
FRS2	16971	fibroblast growth factor receptor substrate 2	6	1	SNT |	24971143,
FRZB	3959	frizzled-related protein	75	21	sFRP3 | frizzled related | frizzled related protein |	24330105,24287730,24336656,
FSCN1	11148	fascin homolog 1, actin-bundling protein (Strongylocentrotus purpuratus)	2	1	fascin | actin bundling protein |	20552278,
FSD1	13745	fibronectin type III and SPRY domain containing 1	203	26	MiR-1 | miR-1 |	20499050,20535240,20560049,20588186,20595655,
FSHB	3964	follicle stimulating hormone, beta polypeptide	17	12	follicle stimulating hormone |	22968255,23048011,
FST	3971	follistatin	22	7	follistatin |	22884154,22929303,
FSTL1	3972	follistatin-like 1	30	6	follistatin like 1 |	25004991,24950674,
FTH1	3976	ferritin, heavy polypeptide 1	3	1	hFTH |	21335465,
FTL	3999	ferritin, light polypeptide	3	3	ferritin light chain |	21248247,
FTO	24678	fat mass and obesity associated	16	9	FTO | fat mass and obesity associated |	20400278,20498655,
FURIN	8568	furin (paired basic amino acid cleaving enzyme)	15	7	furin |	22450332,
FUS	4010	fusion (involved in t(12;16) in malignant liposarcoma)	74	16	CHOP |	25663988,25816071,
FUT1	4012	fucosyltransferase 1 (galactoside 2-alpha-L-fucosyltransferase, H blood group)	5	4	2 alpha l fucosyltransferase | galactoside 2 alpha l fucosyltransferase |	22117627,
FUT2	4013	fucosyltransferase 2 (secretor status included)	2	1	FUT2 |	22117627,
FUT3	4014	fucosyltransferase 3 (galactoside 3(4)-L-fucosyltransferase, Lewis blood group)	9	3	Les |	23609882,
FUT4	4015	fucosyltransferase 4 (alpha (1,3) fucosyltransferase, myeloid-specific)	4	2	CD15 |	24989171,
FXN	3951	frataxin	9	4	friedreich ataxia |	22633670,
FXR1	4023	fragile X mental retardation, autosomal homolog 1	1	1	fragile x mental retardation |	21464712,
FXYD1	4025	FXYD domain containing ion transport regulator 1 (phospholemman)	70	8	PLM-mediated | FXYD1 | phospholemman |	23224879,
FXYD3	4027	FXYD domain containing ion transport regulator 3	2	1	FXYD3 | phospholemman like protein |	23224879,
FXYD5	4029	FXYD domain containing ion transport regulator 5	48	2	RIC |	22858831,
FYB	4036	FYN binding protein (FYB-120/130)	1	1	ADAP |	21058007,
FYN	4037	FYN oncogene related to SRC, FGR, YES	1	1	FYN |	24748432,
FZD1	4038	frizzled homolog 1 (Drosophila)	1	1	Fzd-1 |	20189955,
FZD2	4040	frizzled homolog 2 (Drosophila)	9	2	frizzled 2 |	22510436,
G6PC2	28906	glucose-6-phosphatase, catalytic, 2	1	1	G6PC2 |	21654741,
G6PD	4057	glucose-6-phosphate dehydrogenase	39	10	G6PD | G6PD-deficient | glucose 6 phosphate dehydrogenase | glucose 6 phosphate dehydrogenase g6pd |	23170010,23241320,
G7P1	4064	kinase-like protein	1	1	kinase like protein |	22834837,
GAA	4065	glucosidase, alpha; acid (Pompe disease, glycogen storage disease type II)	19	10	alpha glucosidase | acid alpha glucosidase |	25648140,
GAB1	4066	GRB2-associated binding protein 1	7	4	Gab1-Shp2-ERK |	22609872,
GAB2	14458	GRB2-associated binding protein 2	3	1	Gab2 |	24951957,
GABARAP	4067	GABA(A) receptor-associated protein	1	1	GABARAP |	20559783,
GABARAPL1	4068	GABA(A) receptor-associated protein like 1	2	2	GABARAPL1 |	24427319,
GABPA	4071	GA binding protein transcription factor, alpha subunit 60kDa	20	7	NRF2 | Nrf2 |	24903489,24915518,
GABRA6	4080	gamma-aminobutyric acid (GABA) A receptor, alpha 6	1	1	GABRA6 |	23494256,
GABRB2	4082	gamma-aminobutyric acid (GABA) A receptor, beta 2	2	1	GABRB2 |	24402875,
GABRE	4085	gamma-aminobutyric acid (GABA) A receptor, epsilon	6	5	gaba receptor | gaba a receptor |	24800517,
GAD1	4092	glutamate decarboxylase 1 (brain, 67kDa)	25	7	GAD |	23011407,
GADD45A	4095	growth arrest and DNA-damage-inducible, alpha	10	3	GADD45-like | Gadd45 |	23948959,
GADD45B	4096	growth arrest and DNA-damage-inducible, beta	10	5	GADD45B | Gadd45beta |	20154065,20332183,
GADD45G	4097	growth arrest and DNA-damage-inducible, gamma	2	2	Gadd45g | CR6 |	23948959,23991079,
GADD45GIP1	29996	growth arrest and DNA-damage-inducible, gamma interacting protein 1	1	1	Crif1 |	20407820,
GAL	4114	galanin prepropeptide	8	4	GAL | galanin |	21035185,
GAL3ST1	24240	galactose-3-O-sulfotransferase 1	8	2	cerebroside sulfotransferase |	24065054,
GALNS	4122	galactosamine (N-acetyl)-6-sulfate sulfatase (Morquio syndrome, mucopolysaccharidosis type IVA)	3	3	chondroitinase |	24891401,
GALNT2	4124	UDP-N-acetyl-alpha-D-galactosamine:polypeptide N-acetylgalactosaminyltransferase 2 (GalNAc-T2)	9	5	GALNT2 |	22952570,
GALNT4	4126	UDP-N-acetyl-alpha-D-galactosamine:polypeptide N-acetylgalactosaminyltransferase 4 (GalNAc-T4)	1	1	GALNT4 |	23667179,
GAMT	4136	guanidinoacetate N-methyltransferase	4	1	GAMT | guanidinoacetate n methyltransferase |	23325497,
GAP43	4140	growth associated protein 43	57	19	GAP43- | B-50 | GAP-43 | growth associated protein 43 |	23711091,23754120,23844741,
GAPDH	4141	glyceraldehyde-3-phosphate dehydrogenase	122	60	GAPDH | hGAPDH | glyceraldehyde 3 phosphate dehydrogenase |	21297491,21347366,21297489,21415704,21422919,21281791,
GAS6	4168	growth arrest-specific 6	16	4	Gas6 |	24236135,
GAST	4164	gastrin	1	1	gastrin |	23467745,
GATA2	4171	GATA binding protein 2	8	5	GATA2 |	24782050,24786211,
GATA3	4172	GATA binding protein 3	8	3	GATA3 |	24223457,
GATA4	4173	GATA binding protein 4	130	56	GATA4 | GATA-4 | Gata4 | gata binding protein 4 |	22748493,22898751,22917235,22886691,22898045,22931955,
GATA6	4174	GATA binding protein 6	3	3	GATA-6 |	24414230,24425061,
GBA	4177	glucosidase, beta; acid (includes glucosylceramidase)	5	1	glucocerebrosidase |	25648140,
GC	4187	group-specific component (vitamin D binding protein)	66	17	DBP | vitamin d binding protein |	23549277,23588194,23533533,
GCA	15990	grancalcin, EF-hand calcium binding protein	2	2	GCa |	24492610,
GCAT	4188	glycine C-acetyltransferase (2-amino-3-ketobutyrate coenzyme A ligase)	1	1	KBL |	23147911,
GCG	4191	glucagon	623	106	GLP-1 | glucagon like peptide 1 |	20961501,20929995,20931339,21030006,21034402,21080957,20865418,20877770,20920528,
GCGR	4192	glucagon receptor	13	3	Gcgr | glucagon receptor |	25685700,
GCH1	4193	GTP cyclohydrolase 1 (dopa-responsive dystonia)	6	2	GTPCH-1 | gtp cyclohydrolase 1 |	21422102,
GCK	4195	glucokinase (hexokinase 4)	8	2	glucokinase |	20352598,
GCKR	4196	glucokinase (hexokinase 4) regulator	17	4	GCKR |	24385677,
GCLC	4311	glutamate-cysteine ligase, catalytic subunit	9	6	GCLC | glutamate cysteine ligase |	23808636,
GCLM	4312	glutamate-cysteine ligase, modifier subunit	23	4	GCLM | Gclm |	22824862,
GCNT2	4204	glucosaminyl (N-acetyl) transferase 2, I-branching enzyme (I blood group)	1	1	CCAT |	23302777,
GCSH	4208	glycine cleavage system protein H (aminomethyl carrier)	1	1	GCE |	20857200,
GDE1	29644	glycerophosphodiester phosphodiesterase 1	10	7	miR-16 |	24043355,
GDF1	4214	growth differentiation factor 1	10	1	GDF1 |	25726944,
GDF15	30142	growth differentiation factor 15	1270	503	NAG-1 | GDF15 | GDF-15 | MIC-1 | PDF | gdf 15 | mic 1 | growth differentiation factor 15 | gdf15 | nag 1 |	21312039,21327916,21359582,21424917,21431506,21274660,21279500,21279501,21298289,21301790,21305341,21308491,21312063,21327539,21327843,21328025,21328027,21331618,21345844,21359834,21359960,21360113,21394615,21399925,21416207,21416407,21437575,21437600,21452060,21461596,
GDF2	4217	growth differentiation factor 2	6	2	BMP9 | bmp9 | growth differentiation factor 2 |	21979437,
GDF5	4220	growth differentiation factor 5	1	1	cartilage derived morphogenetic protein 1 |	20730500,
GDNF	4232	glial cell derived neurotrophic factor	7	5	GDNF | glial derived neurotrophic factor |	20122881,
GEN1	26881	Gen homolog 1, endonuclease (Drosophila)	172	116	Gen |	23117251,22936072,22940871,22987045,23001745,23027444,23053993,23070655,23073864,23075824,
GFAP	4235	glial fibrillary acidic protein	22	8	GFAP | glial fibrillary acidic protein |	20204434,20379081,
GFI1	4237	growth factor independent 1 transcription repressor	3	2	Gfi-1 | gfi 1 |	24838375,
GFPT1	4241	glutamine-fructose-6-phosphate transaminase 1	1	1	GFAT |	22128088,
GFPT2	4242	glutamine-fructose-6-phosphate transaminase 2	1	1	GFAT2 |	22128088,
GGA2	16064	golgi associated, gamma adaptin ear containing, ARF binding protein 2	2	2	GGA2 |	25702058,
GGT1	4250	gamma-glutamyltransferase 1	299	30	GGT | gamma glutamyl transpeptidase |	23144292,23153622,23187879,23267237,23291671,
GH1	4261	growth hormone 1	5	1	GH1 | pituitary growth hormone |	21273694,
GHR	4263	growth hormone receptor	4	2	GHR |	21273694,
GHRH	4265	growth hormone releasing hormone	60	8	GHRH | growth hormone releasing hormone |	25827134,25797248,
GHRHR	4266	growth hormone releasing hormone receptor	5	3	GHRHR |	22203988,
GHRL	18129	ghrelin/obestatin preprohormone	682	45	ghrelin | obestatin |	23861368,23982700,23994275,24033956,
GHSR	4267	growth hormone secretagogue receptor	54	5	GHSR | Ghsr | GHS-R | growth hormone secretagogue receptor | ghrelin receptor |	24100676,
GIF	4268	gastric intrinsic factor (vitamin B synthesis)	9	4	INF |	22124363,
GIMAP5	18005	GTPase, IMAP family member 5	1	1	Gimap5-deficient |	23744057,
GIP	4270	gastric inhibitory polypeptide	17	10	GIP | glucose dependent insulinotropic polypeptide | gastric inhibitory polypeptide |	23645229,
GIPR	4271	gastric inhibitory polypeptide receptor	4	3	GIPR | gastric inhibitory polypeptide receptor |	22878937,
GJA1	4274	gap junction protein, alpha 1, 43kDa	964	225	GJA1 | Cx43 | connexin 43 | connexin43 |	20452621,20514543,20518852,20410616,20487124,20499050,20588186,20466804,20499182,20578958,20447346,20490903,20505987,20535240,20571888,
GJA4	4278	gap junction protein, alpha 4, 37kDa	43	9	CX37 | Cx37 | connexin 37 | connexin37 |	23926016,24029948,
GJA5	4279	gap junction protein, alpha 5, 40kDa	48	17	Cx40 | GJA5 | connexin 40 |	20560037,20560049,20588186,
GJA8	4281	gap junction protein, alpha 8, 50kDa	6	5	CAE |	23516848,
GJB1	4283	gap junction protein, beta 1, 32kDa	20	6	connexin 32 | charcot marie tooth neuropathy |	23184389,23192487,
GJB6	4288	gap junction protein, beta 6, 30kDa	3	1	EDH |	23011468,
GJC1	4280	gap junction protein, gamma 1, 45kDa	26	6	CX45 | Cx45 | connexin45 |	24853725,24853747,
GJC3	17495	gap junction protein, gamma 3, 30.2kDa	2	1	connexin 30.2 |	23184389,
GJD3	19147	gap junction protein, delta 3, 31.9kDa	2	1	connexin 31.9 |	23184389,
GLA	4296	galactosidase, alpha	48	21	Gla | alpha galactosidase a | alpha gal a |	22820716,22915323,22768187,
GLG1	4316	golgi apparatus protein 1	7	5	cfr 1 |	22959443,
GLI1	4317	glioma-associated oncogene homolog 1 (zinc finger protein)	10	3	Gli1 | glioma associated oncogene 1 |	22745384,
GLI2	4318	GLI-Kruppel family member GLI2	27	16	THP-1 |	23944632,23982700,23990138,
GLIS3	28510	GLIS family zinc finger 3	1	1	GLIS3 |	21654741,
GLMN	14373	glomulin, FKBP associated protein	3	3	GVM |	24072434,
GLO1	4323	glyoxalase I	4	2	GLO1 | glyoxalase i |	25033284,
GLP1R	4324	glucagon-like peptide 1 receptor	145	47	GLP-1R | glucagon like peptide 1 receptor |	25725809,25656522,25757907,25848859,25912591,
GLRX	4330	glutaredoxin (thioltransferase)	33	4	Grx | Grx-1 | glutaredoxin |	22523530,
GLS2	29570	glutaminase 2 (liver, mitochondrial)	3	1	GLS |	25583630,
GLUD1	4335	glutamate dehydrogenase 1	1	1	GLUD1 |	22553001,
GLUL	4341	glutamate-ammonia ligase (glutamine synthetase)	4	2	GLUL | glutamate ammonia ligase |	23982368,
GMFA	4372	glia maturation factor, alpha	1	1	glia maturation factor |	20179605,
GMFG	4374	glia maturation factor, gamma	11	1	Gmfg | gmfg | glia maturation factor gamma |	20179605,
GMPR	4376	guanosine monophosphate reductase	1	1	GMPR |	20864672,
GNA13	4381	guanine nucleotide binding protein (G protein), alpha 13	1	1	G13 |	22045984,
GNAQ	4390	guanine nucleotide binding protein (G protein), q polypeptide	2	2	g alpha q |	21847544,
GNAS	4392	GNAS complex locus	13	8	Poh |	22941195,23075824,
GNB1	4396	guanine nucleotide binding protein (G protein), beta polypeptide 1	1	1	Gnb1 |	20501665,
GNB2L1	4399	guanine nucleotide binding protein (G protein), beta polypeptide 2-like 1	10	2	RACK1 |	23651963,
GNB3	4400	guanine nucleotide binding protein (G protein), beta polypeptide 3	26	8	GNB3 | guanine nucleotide binding protein beta polypeptide 3 | g protein beta 3 subunit |	25420527,25463071,
GNL3	29931	guanine nucleotide binding protein-like 3 (nucleolar)	4	1	nucleostemin |	21444791,
GNLY	4414	granulysin	10	6	lag2 | lag 2 |	25250520,
GNPDA2	21526	glucosamine-6-phosphate deaminase 2	1	1	GNPDA2 |	21625854,
GNPTAB	29670	N-acetylglucosamine-1-phosphate transferase, alpha and beta subunits	6	3	ICD |	22421363,
GNRH1	4419	gonadotropin-releasing hormone 1 (luteinizing-releasing hormone)	21	4	GnRH-elicited |	21332841,
GOLGA6	13567	golgi autoantigen, golgin subfamily a, 6	1	1	GLP-1-independent |	23296071,
GOPC	17643	golgi associated PDZ and coiled-coil motif containing	134	21	CALs | CAL |	22038366,22104548,22159904,
GORASP1	16769	golgi reassembly stacking protein 1, 65kDa	47	26	p65 |	21140610,21185913,21186276,21215754,
GOSR2	4431	golgi SNAP receptor complex member 2	6	1	GOSR2 | golgi snap receptor complex member 2 |	23675987,
GP1BA	4439	glycoprotein Ib (platelet), alpha polypeptide	70	24	GP1Balpha | GP1BA | CD42b |	21701167,21740787,21742104,
GP2	4441	glycoprotein 2 (zymogen granule membrane)	1	1	glycoprotein 2 |	23064833,
GP5	4443	glycoprotein V (platelet)	1	1	glycoprotein v |	21058007,
GP6	14388	glycoprotein VI (platelet)	223	44	GPVI-mediated | GP6 | glycoprotein vi | platelet glycoprotein vi |	20637576,20723028,20820992,20644114,
GP9	4444	glycoprotein IX (platelet)	1	1	CD42a |	20448125,
GPA33	4445	glycoprotein A33 (transmembrane)	2	2	A33 |	24356432,
GPAM	24865	glycerol-3-phosphate acyltransferase, mitochondrial	2	1	glycerol 3 phosphate acyltransferase |	21484577,
GPBAR1	19680	G protein-coupled bile acid receptor 1	17	12	GPCR | m bar |	25739765,25860962,
GPC1	4449	glypican 1	1	1	glypican 1 |	21818551,
GPD1	4455	glycerol-3-phosphate dehydrogenase 1 (soluble)	2	1	glycerol 3 phosphate dehydrogenase | glycerol 3 phosphate dehydrogenase 1 |	21430528,
GPD1L	28956	glycerol-3-phosphate dehydrogenase 1-like	4	2	GPD1L |	21685173,
GPER	4485	G protein-coupled estrogen receptor 1	35	8	GPER-agonistic |	23594711,23602294,
GPI	4458	glucose phosphate isomerase	35	10	GPI | GPIs |	20636842,20802265,
GPIHBP1	24945	glycosylphosphatidylinositol anchored high density lipoprotein binding protein 1	9	4	GPIHBP1 | glycosylphosphatidylinositol anchored high density |	23666884,23831619,
GPLD1	4459	glycosylphosphatidylinositol specific phospholipase D1	13	6	phospholipase d |	20938668,21058007,20926949,
GPM6A	4460	glycoprotein M6A	2	1	M6A | glycoprotein m6a |	20596535,
GPNMB	4462	glycoprotein (transmembrane) nmb	9	2	NMB |	23442989,
GPR109A	24827	G protein-coupled receptor 109A	18	9	GPR109A | PUMA-G | puma g |	20664168,20614945,
GPR109B	16824	G protein-coupled receptor 109B	11	6	HM74 | PUMA-G |	20614945,20664168,
GPR135	19991	G protein-coupled receptor 135	2	1	PAFRs |	21378031,
GPR172A	30224	G protein-coupled receptor 172A	13	2	GPCRs | PAR1 | PAR1-dependent | GPCR |	22859370,
GPR182	13708	G protein-coupled receptor 182	3	2	AMR |	21544036,
GPR35	4492	G protein-coupled receptor 35	15	1	GPR35 | g protein coupled receptor 35 |	24095869,
GPR39	4496	G protein-coupled receptor 39	5	2	GPR39 | g protein coupled receptor 39 |	23982700,
GPR55	4511	G protein-coupled receptor 55	1	1	GPR55 |	22113346,
GPR68	4519	G protein-coupled receptor 68	7	1	GPR68 | GPR68-enriched | GPR68-expressing | g protein coupled receptor 68 |	22462679,
GPR77	4527	G protein-coupled receptor 77	8	2	C5L2 |	24073849,
GPR78	4528	G protein-coupled receptor 78	1	1	GPR78 |	25574192,
GPT	4552	glutamic-pyruvate transaminase (alanine aminotransferase)	69	52	alanine aminotransferase |	23364853,23419398,23301013,23390892,23399927,23438774,
GPX1	4553	glutathione peroxidase 1	35	9	Gpx1 | GPx1 | GPx-1 | GPX1 | gpx-1 | glutathione peroxidase 1 | cellular glutathione peroxidase |	21894794,21989715,21938407,
GPX4	4556	glutathione peroxidase 4 (phospholipid hydroperoxidase)	1	1	glutathione peroxidase 4 |	25670850,
GRAMD4	29113	GRAM domain containing 4	1	1	DIP |	20802132,
GRASP	18707	GRP1 (general receptor for phosphoinositides 1)-associated scaffold protein	2	1	GRASP |	21153379,
GRB10	4564	growth factor receptor-bound protein 10	2	2	RSS |	22426211,
GRB2	4566	growth factor receptor-bound protein 2	13	5	Grb2-associated | Grb-2 | GRB2 | growth factor receptor bound protein 2 |	24951957,24969630,
GRHL2	2799	grainyhead-like 2 (Drosophila)	8	1	GRHL2 | grainyhead like 2 |	21557239,
GRIA1	4571	glutamate receptor, ionotropic, AMPA 1	6	4	glutamate receptor |	22268111,
GRIN1	4584	glutamate receptor, ionotropic, N-methyl D-aspartate 1	1	1	n methyl d aspartate receptor channel |	24777654,
GRIN2B	4586	glutamate receptor, ionotropic, N-methyl D-aspartate 2B	4	3	NR2B |	22383217,
GRK4	4543	G protein-coupled receptor kinase 4	6	1	GRK4 |	22949529,
GRK5	4544	G protein-coupled receptor kinase 5	23	7	GRK5 |	22685168,22703928,
GRLF1	4591	glucocorticoid receptor DNA binding factor 1	1	1	p190RhoGAP |	22890784,
GRN	4601	granulin	3	2	granulin |	20179605,
GRP	4605	gastrin-releasing peptide	12	3	Grp |	21378606,
GSK3A	4616	glycogen synthase kinase 3 alpha	17	6	Gsk3alpha | GSK-3alpha | glycogen synthase kinase 3 alpha |	25125302,25125303,
GSK3B	4617	glycogen synthase kinase 3 beta	300	123	GSK-3B | GSK-3beta | GSK3beta | glycogen synthase kinase 3 beta |	20692265,20696171,20810112,20816812,20623185,20658967,20693399,20820992,
GSN	4620	gelsolin (amyloidosis, Finnish type)	19	5	gelsolin |	20558869,
GSR	4623	glutathione reductase	24	18	glutathione reductase |	23188132,23274852,23261676,
GSS	4624	glutathione synthetase	1	1	glutathione synthase |	21178975,
GSTA1	4626	glutathione S-transferase A1	47	19	GSTA1 | GST | glutathione s transferase a1 |	24423050,24435850,
GSTA4	4629	glutathione S-transferase A4	1	1	glutathione s transferase a4 |	21938407,
GSTCD	25806	glutathione S-transferase, C-terminal domain containing	123	42	glutathione s transferase |	23274852,23160801,23179362,23188564,23259321,23275234,
GSTM1	4632	glutathione S-transferase M1	99	25	GSTM1 | glutathione s transferase m1 |	23160801,23179362,23259321,23275234,
GSTM2	4634	glutathione S-transferase M2 (muscle)	2	2	GSTM |	22729902,
GSTP1	4638	glutathione S-transferase pi	72	22	GSTP1 | GSTP-1 | glutathione s transferase pi | glutathione transferase |	24412522,24423050,24435850,24342255,
GSTT1	4641	glutathione S-transferase theta 1	81	19	GSTT1 |	23160801,23179362,23188564,23259321,23275234,
GSTZ1	4643	glutathione transferase zeta 1 (maleylacetoacetate isomerase)	2	2	Mai |	23054890,
GTF2A1	4646	general transcription factor IIA, 1, 19/37kDa	35	29	glucose regulated protein |	21468766,21624310,21659557,
GTF2A1L	30727	general transcription factor IIA, 1-like	3	3	ALF |	23751287,
GTF3A	4662	general transcription factor IIIA	12	4	aP2 |	25122052,25150873,
GUCY1A2	4684	guanylate cyclase 1, soluble, alpha 2	1	1	guanylate cyclase 1 |	25733135,
GUCY1A3	4685	guanylate cyclase 1, soluble, alpha 3	4	2	GUCY1A3 |	24213632,
GUSB	4696	glucuronidase, beta	8	7	mGUSB |	23744057,
GYPA	4702	glycophorin A (MNS blood group)	27	9	MNS |	21362372,
GYS1	4706	glycogen synthase 1 (muscle)	2	1	glycogen synthase 1 |	24336014,
GZMA	4708	granzyme A (granzyme 1, cytotoxic T-lymphocyte-associated serine esterase 3)	1	1	granzyme a |	25702058,
GZMB	4709	granzyme B (granzyme 2, cytotoxic T-lymphocyte-associated serine esterase 1)	9	3	granzyme b |	21168312,
GZMM	4712	granzyme M (lymphocyte met-ase 1)	1	1	METs |	21677577,
H2AFZ	4741	H2A histone family, member Z	1	1	H2A.z |	21879446,
H2BFS	4762	H2B histone family, member S	1	1	histone protein |	24768807,
H6PD	4795	hexose-6-phosphate dehydrogenase (glucose 1-dehydrogenase)	4	2	G6PDH |	20962900,
HAAO	4796	3-hydroxyanthranilate 3,4-dioxygenase	1	1	Hao |	22383217,
HABP2	4798	hyaluronan binding protein 2	13	2	FSAP |	22850287,
HADHA	4801	hydroxyacyl-Coenzyme A dehydrogenase/3-ketoacyl-Coenzyme A thiolase/enoyl-Coenzyme A hydratase (trifunctional protein), alpha subunit	2	2	long chain hydroxyacyl coa dehydrogenase |	23097573,
HADHB	4803	hydroxyacyl-Coenzyme A dehydrogenase/3-ketoacyl-Coenzyme A thiolase/enoyl-Coenzyme A hydratase (trifunctional protein), beta subunit	9	8	3 ketoacyl coenzyme a thiolase |	23247666,23263451,
HAND1	4807	heart and neural crest derivatives expressed 1	11	4	Hand1 | hand1 |	24086110,
HAND2	4808	heart and neural crest derivatives expressed 2	10	10	HAND2 | Hand2 |	23674056,23716129,
HAO1	4809	hydroxyacid oxidase (glycolate oxidase) 1	2	1	GOX-treated | GOX-mediated |	23597145,
HAS1	4818	hyaluronan synthase 1	2	1	HAS | HAS1 |	25236954,
HAS2	4819	hyaluronan synthase 2	2	1	HAS2 | hyaluronan synthase 2 |	25236954,
HAVCR1	17866	hepatitis A virus cellular receptor 1	113	72	kim 1 |	20878254,20922490,20922491,20924792,20924793,20972833,20978851,
HAVCR2	18437	hepatitis A virus cellular receptor 2	30	12	kim 3 |	23860790,23913405,23982468,
HAX1	16915	HCLS1 associated protein X-1	20	3	HAX-1 |	22982986,
HBA1	4823	hemoglobin, alpha 1	5	2	Hba1 |	24642708,
HBB	4827	hemoglobin, beta	1249	692	hemoglobin | hemoglobin beta |	25422398,25438903,25438909,25440477,25452878,25467091,25471834,25511100,25512777,25515096,25524686,25538823,25546993,25547549,25547550,25581909,25634204,25370977,25392071,25395942,25402757,25403157,25430406,25437645,25438908,25443176,25462545,25477191,25484596,25487289,25490326,25533423,25544823,25596978,25621136,
HBEGF	3059	heparin-binding EGF-like growth factor	6	6	diphtheria toxin receptor | heparin binding egf like growth factor |	22308302,22359072,
HBG2	4832	hemoglobin, gamma G	16	9	methemoglobin |	20512540,
HCG27	27366	HLA complex group 27	1	1	HCG27 |	22319020,
HCK	4840	hemopoietic cell kinase	1	1	Hck |	25655934,
HCN2	4846	hyperpolarization activated cyclic nucleotide-gated potassium channel 2	23	6	HCN2 |	20588186,
HCN4	16882	hyperpolarization activated cyclic nucleotide-gated potassium channel 4	42	7	HCN4 |	20588186,
HCP5P3	23084	HLA complex P5 pseudogene 3	1	1	p5 3 |	23874472,
HCP5P6	21660	HLA complex P5 pseudogene 6	1	1	p5 6 |	22367505,
HCRT	4847	hypocretin (orexin) neuropeptide precursor	4	1	orexin |	23922819,
HCRTR1	4848	hypocretin (orexin) receptor 1	3	1	OX1R |	23922819,
HCRTR2	4849	hypocretin (orexin) receptor 2	1	1	OX2R |	23922819,
HDAC1	4852	histone deacetylase 1	9	3	HDAC1 |	25024745,
HDAC10	18128	histone deacetylase 10	1	1	histone deacetylase 10 |	21879446,
HDAC2	4853	histone deacetylase 2	13	4	HDAC2 |	25024745,
HDAC3	4854	histone deacetylase 3	6	3	HDAC3-selective | Hdac3 | histone deacetylase 3 |	21879446,
HDAC4	14063	histone deacetylase 4	30	7	histone deacetylase 4 |	22476028,22426211,
HDAC5	14068	histone deacetylase 5	11	4	HDAC5 | histone deacetylase 5 |	21879446,
HDAC6	14064	histone deacetylase 6	4	2	HDAC6 | HDAC-6 | histone deacetylase 6 |	20686817,
HDAC7	14067	histone deacetylase 7	1	1	histone deacetylase 7 |	22576336,
HDAC8	13315	histone deacetylase 8	5	1	HDAC8 | histone deacetylase 8 |	21879446,
HDAC9	14065	histone deacetylase 9	103	17	HDAC | HDACs |	24944198,25024745,
HDC	4855	histidine decarboxylase	3	1	HDC | histidine decarboxylase |	21989948,
HDGF	4856	hepatoma-derived growth factor (high-mobility group protein 1-like)	2	1	HDGF |	23389042,
HDHD1A	16818	haloacid dehalogenase-like hydrolase domain containing 1A	1	1	Gs-1 |	21326109,
HEG1	29227	HEG homolog 1 (zebrafish)	2	2	Heg |	25135290,
HELT	33783	HES/HEY-like transcription factor	1	1	hes like |	21879736,
HERPUD1	13744	homocysteine-inducible, endoplasmic reticulum stress-inducible, ubiquitin-like domain member 1	1	1	Herpud1 |	23991079,
HES1	5192	hairy and enhancer of split 1, (Drosophila)	7	3	Hes1 | hes1 |	24286423,
HES5	19764	hairy and enhancer of split 5 (Drosophila)	1	1	Hes5 |	23188564,
HESX1	4877	HESX homeobox 1	2	1	ANF |	24104878,
HEY1	4880	hairy/enhancer-of-split related with YRPW motif 1	4	4	Hey-1 | chf 2 |	23989801,24000647,
HFE	4886	hemochromatosis	14	9	HFE | hemochromatosis |	22120665,22187708,
HFE2	4887	hemochromatosis type 2 (juvenile)	2	1	hemojuvelin |	20553779,
HGF	4893	hepatocyte growth factor (hepapoietin A; scatter factor)	657	146	hHGF | HGF-expressing | hepatocyte growth factor |	21600027,21656074,21463159,21517829,21541335,21572126,21643812,21503625,21629987,21541807,21542698,21625852,21655933,
HHEX	4901	hematopoietically expressed homeobox	6	3	HEX |	22635074,
HHIPL1	19710	HHIP-like 1	2	2	HHIPL1 |	24573017,
HIF1A	4910	hypoxia-inducible factor 1, alpha subunit (basic helix-loop-helix transcription factor)	1108	181	HIF1a-deficient | HIF-1-dependent | HIF-1alpha | HIF1alpha | hif 1alpha | hypoxia inducible factor 1 | hypoxia inducible factor 1 alpha subunit |	24068046,24069057,24086110,24089028,24095869,24101519,24126264,24140799,24146269,24218009,
HIF1AN	17113	hypoxia-inducible factor 1, alpha subunit inhibitor	5	2	FIH-1 |	22644803,
HIGD1A	29527	HIG1 domain family, member 1A	7	1	HIGD1A |	23646141,
HIRA	4916	HIR histone cell cycle regulation defective homolog A (S. cerevisiae)	26	4	HIRA | hira |	24924885,
HISPPD2A	29023	histidine acid phosphatase domain containing 2A	1	1	IP6Ks |	24847908,
HIST1H2AA	18729	histone cluster 1, H2aa	1	1	histone h2a |	21879446,
HIST3H2A	20507	histone cluster 3, H2a	4	4	histone 3 |	25114098,
HIST4H4	20510	histone cluster 4, H4	1	1	histone h4 |	23818485,
HIVEP3	13561	human immunodeficiency virus type I enhancer binding protein 3	1	1	KRC |	23147911,
HK2	4923	hexokinase 2	12	4	HK-II |	20658967,
HLA-A	4931	major histocompatibility complex, class I, A	124	43	MHC | MHC-determined |	21321124,21378606,21430528,21458297,
HLA-B	4932	major histocompatibility complex, class I, B	13	9	HLA-B | hla b | lymphocyte antigen |	20936290,21082224,
HLA-C	4933	major histocompatibility complex, class I, C	4	2	HLA-C | hla c |	22902153,
HLA-DMA	4934	major histocompatibility complex, class II, DM alpha	1	1	DMA |	23477158,
HLA-DOA	4936	major histocompatibility complex, class II, DO alpha	1	1	mhc class ii antigen |	21541807,
HLA-DOB	4937	major histocompatibility complex, class II, DO beta	4	1	DOB |	23588030,
HLA-DPB1	4940	major histocompatibility complex, class II, DP beta 1	5	3	HLA-DPB1 | hla dpb1 |	23325007,
HLA-DQA1	4942	major histocompatibility complex, class II, DQ alpha 1	7	4	HLA-DQA1 | hla dqa1 |	23454623,
HLA-DQB1	4944	major histocompatibility complex, class II, DQ beta 1	4	3	HLA-DQB1 | hla dqb1 |	21971053,
HLA-DRA	4947	major histocompatibility complex, class II, DR alpha	2	1	HLA-DRA | hla dra |	24748432,
HLA-DRB1	4948	major histocompatibility complex, class II, DR beta 1	73	15	HLA-DRB1 | hla drb1 |	20936290,21082224,
HLA-DRB4	4952	major histocompatibility complex, class II, DR beta 4	4	2	HLA-DRB4 | hla drb4 |	23454623,
HLA-DRB5	4953	major histocompatibility complex, class II, DR beta 5	1	1	leukocyte antigen class ii |	22922551,
HLA-E	4962	major histocompatibility complex, class I, E	2	1	HLA-E | hla e |	23013234,
HLA-G	4964	major histocompatibility complex, class I, G	11	3	HLA-G | hla g |	22395526,
HLF	4977	hepatic leukemia factor	6	1	HLF | hlf | hepatic leukemia factor |	20448639,
HM13	16435	histocompatibility (minor) 13	6	3	spp |	22941195,
HMBS	4982	hydroxymethylbilane synthase	44	3	UPS |	21415726,
HMCN1	19194	hemicentin 1	13	2	fibulin 6 |	24951538,
HMG1L5	4997	high-mobility group (nonhistone chromosomal) protein 1-like 5	9	3	HMG-1 | hmg 1 |	20703492,
HMGA1	5010	high mobility group AT-hook 1	2	1	HMGR |	23232369,
HMGA2	5009	high mobility group AT-hook 2	4	4	HMGA2 | lipo |	21654741,21660913,
HMGB1	4983	high-mobility group box 1	529	100	HMGB1-inhibited | HMGB-1 | HMGB1-induced | high mobility group box 1 |	25664043,25735431,25772113,25780404,25780465,25864557,25752364,
HMGB2	5000	high-mobility group box 2	1	1	HMG2 |	22231645,
HMGCR	5006	3-hydroxy-3-methylglutaryl-Coenzyme A reductase	52	33	3 hydroxy 3 methylglutaryl coenzyme a reductase |	21037509,20823718,20842559,20868311,
HMHA1	17102	histocompatibility (minor) HA-1	2	2	ha 1 |	23138388,
HMHB1	29677	histocompatibility (minor) HB-1	1	1	hb 1 |	24753699,
HMOX1	5013	heme oxygenase (decycling) 1	1190	161	HO-1 | ho 1 | heme oxygenase 1 |	20624029,20684268,20684837,20689484,20716121,20649603,20704550,20714241,20838751,20690980,20607367,20706790,20711226,20828719,
HMOX2	5014	heme oxygenase (decycling) 2	11	5	HO-2 | ho 2 | heme oxygenase 2 |	22331189,
HMX1	5017	H6 family homeobox 1	2	2	homeobox 1 |	21694495,
HMX2	5018	H6 family homeobox 2	1	1	homeobox2 |	22082491,
HNF1A	11621	HNF1 homeobox A	13	7	HNF1a | hepatic nuclear factor 1 |	25057215,
HNF4A	5024	hepatocyte nuclear factor 4, alpha	6	6	Mody |	23990345,
HNRNPC	5035	heterogeneous nuclear ribonucleoprotein C (C1/C2)	1	1	hnRNP |	21464712,
HNRNPK	5044	heterogeneous nuclear ribonucleoprotein K	1	1	CSBP |	22205273,
HNRNPUL1	17011	heterogeneous nuclear ribonucleoprotein U-like 1	1	1	HNRPUL1 |	24782050,
HOPX	24961	HOP homeobox	4	2	HOP |	22198157,
HP	5141	haptoglobin	86	29	haptoglobin |	24075749,24130793,24145977,24240384,
HP1BP3	24973	heterochromatin protein 1, binding protein 3	1	1	heterochromatin protein 1 |	23434587,
HPGD	5154	hydroxyprostaglandin dehydrogenase 15-(NAD)	2	1	Hpgd | hydroxyprostaglandin dehydrogenase 15 |	21699655,
HPR	5156	haptoglobin-related protein	1	1	HPR |	21392617,
HPRT1	5157	hypoxanthine phosphoribosyltransferase 1 (Lesch-Nyhan syndrome)	7	4	Hprt |	21858224,
HPS1	5163	Hermansky-Pudlak syndrome 1	3	1	HPS |	22613523,
HPSE	5164	heparanase	36	7	heparanase |	23499530,
HPSE2	18374	heparanase 2	5	2	HPA-2 |	19562259,
HPX	5171	hemopexin	1	1	hemopexin |	24603157,
HRAS	5173	v-Ha-ras Harvey rat sarcoma viral oncogene homolog	6	3	p21 protein |	21938741,
HRB	5175	HIV-1 Rev binding protein	12	6	RIP |	20658273,
HRBL	5177	HIV-1 Rev binding protein-like	1	1	nucleoporin |	25341891,
HRC	5178	histidine rich calcium binding protein	40	3	HRC |	22551651,
HRH2	5183	histamine receptor H2	10	1	H2-receptor | H2R |	23467745,
HRH3	5184	histamine receptor H3	1	1	histamine h3 receptor |	22271392,
HRK	5185	harakiri, BCL2 interacting protein (contains only BH3 domain)	3	2	bcl2 interacting protein |	22190003,
HSD11B1	5208	hydroxysteroid (11-beta) dehydrogenase 1	51	19	HDL |	22961594,22934769,23007990,23036047,
HSD11B2	5209	hydroxysteroid (11-beta) dehydrogenase 2	5	1	HSD2 |	24500236,
HSF1	5224	heat shock transcription factor 1	40	9	HSF1-regulated | HSF-1 | heat shock transcription factor 1 |	20980922,20941531,
HSFY1	18568	heat shock transcription factor, Y-linked 1	1	1	heat shock transcription factor |	23902977,
HSH2D	24920	hematopoietic SH2 domain containing	1	1	ALX |	20483490,
HSP90AA1	5253	heat shock protein 90kDa alpha (cytosolic), class A member 1	34	7	Hsp90 | Hsp90-endothelial | HSP90AA1 |	21908789,21986399,
HSP90AB1	5258	heat shock protein 90kDa alpha (cytosolic), class B member 1	1	1	heat shock protein beta |	23049607,
HSP90B1	12028	heat shock protein 90kDa beta (Grp94), member 1	1	1	gp96 |	20552278,
HSPA12B	16193	heat shock 70kD protein 12B	11	2	HSPA12B-induced | hspa12b |	23729663,
HSPA1A	5232	heat shock 70kDa protein 1A	483	103	HSPs | HSP72 | HSP | HSP70 | heat shock protein 70 | hsp70 |	22785082,22789658,22810500,22886609,22933322,22752749,22834788,
HSPA1B	5233	heat shock 70kDa protein 1B	27	2	HSP70-2 | hsp70 2 |	25108126,
HSPA5	5238	heat shock 70kDa protein 5 (glucose-regulated protein, 78kDa)	282	41	GRP78 |	25547710,25574192,25615792,25485902,
HSPA8	5241	heat shock 70kDa protein 8	21	7	Hsc70-overexpression | Hsc70-interacting | constitutive heat shock protein 70 |	21937956,21958194,
HSPA9	5244	heat shock 70kDa protein 9 (mortalin)	6	2	CSA |	25060013,
HSPB1	5246	heat shock 27kDa protein 1	77	23	HSPB1 | HSP27 | Hsp27 |	20153787,20378850,20382860,
HSPB2	5247	heat shock 27kDa protein 2	1	1	HSPB2 |	22864681,
HSPB6	26511	heat shock protein, alpha-crystallin-related, B6	17	7	Hsp20 |	20535240,20560049,
HSPB7	5249	heat shock 27kDa protein family, member 7 (cardiovascular)	11	2	HSPB7 |	22785082,
HSPB8	30171	heat shock 22kDa protein 8	31	3	H11 | Hsp22-injected |	21317305,
HSPD1	5261	heat shock 60kDa protein 1 (chaperonin)	129	32	HSP60-induced | heat shock protein 60 | chaperonin |	21775438,21735218,21805404,21822148,
HSPG2	5273	heparan sulfate proteoglycan 2	20	2	perlecan |	20416372,
HSPH1	16969	heat shock 105kDa/110kDa protein 1	1	1	Hsph1 |	23991079,
HTR1A	5286	5-hydroxytryptamine (serotonin) receptor 1A	2	1	5-HT1a | 5 ht1a |	23325305,
HTR1D	5289	5-hydroxytryptamine (serotonin) receptor 1D	2	1	5-HT1D | 5 ht1d |	23325305,
HTR2A	5293	5-hydroxytryptamine (serotonin) receptor 2A	18	5	5-HT2A | 5 ht2a | 5 ht2 receptor |	20053538,
HTR2B	5294	5-hydroxytryptamine (serotonin) receptor 2B	66	21	5 ht |	21893349,21924274,21984165,21873959,21901315,
HTR3A	5297	5-hydroxytryptamine (serotonin) receptor 3A	30	16	serotonin receptor | 5 ht 3 |	23216317,23233321,23274405,
HTR4	5299	5-hydroxytryptamine (serotonin) receptor 4	5	3	5-HT4 | 5 ht4 |	21901315,
HTRA2	14348	HtrA serine peptidase 2	19	3	Omi |	22535253,
IAPP	5329	islet amyloid polypeptide	7	5	IAP | DAP |	25608996,
IBSP	5341	integrin-binding sialoprotein (bone sialoprotein, bone sialoprotein II)	2	2	BSP |	25344086,
ICAM1	5344	intercellular adhesion molecule 1 (CD54), human rhinovirus receptor	542	196	ICAM-1 | intercellular adhesion molecule 1 |	23324881,23471223,23314982,23324884,23325305,23349778,23400345,23456481,23481492,23328834,23460721,23467745,
ICAM2	5345	intercellular adhesion molecule 2	2	1	ICAM2 | intercellular adhesion molecule 2 |	20306290,
ICAM4	5347	intercellular adhesion molecule 4 (Landsteiner-Wiener blood group)	2	2	ICAM-4 |	22926332,
ICK	21219	intestinal cell (MAK-like) kinase	4	4	Mrk |	24424715,
ICOS	5351	inducible T-cell co-stimulator	9	3	ICOS |	22426168,
ICT1	5359	immature colon carcinoma transcript 1	1	1	ds 1 |	21237723,
ID1	5360	inhibitor of DNA binding 1, dominant negative helix-loop-helix protein	63	33	ID1 |	22826063,22879049,22918734,22918744,22918746,22918747,
ID2	5361	inhibitor of DNA binding 2, dominant negative helix-loop-helix protein	31	16	ID2 |	22879049,22780915,22918734,22918744,22918746,22918747,
ID3	5362	inhibitor of DNA binding 3, dominant negative helix-loop-helix protein	17	6	ID3 |	22918734,22918744,22918746,
ID4	5363	inhibitor of DNA binding 4, dominant negative helix-loop-helix protein	6	3	ID4 |	22918734,22918744,22918746,
IDE	5381	insulin-degrading enzyme	2	1	IDE | insulin degrading enzyme |	23989801,
IDH2	5383	isocitrate dehydrogenase 2 (NADP+), mitochondrial	2	1	IDH2 | isocitrate dehydrogenase 2 |	24370889,
IDH3A	5384	isocitrate dehydrogenase 3 (NAD+) alpha	4	2	isocitrate dehydrogenase 3 nad+ alpha |	23212566,
IDH3B	5385	isocitrate dehydrogenase 3 (NAD+) beta	7	6	isocitrate dehydrogenase |	22229508,22340511,
IDS	5389	iduronate 2-sulfatase (Hunter syndrome)	1	1	iduronate 2 sulfatase |	22105882,
IDUA	5391	iduronidase, alpha-L-	2	1	mps1 |	20179605,
IFI44	16938	interferon-induced protein 44	20	15	p44 |	24177336,24220799,
IFN1	5415	interferon, type 1, cluster	2	1	IFN-alpha |	23933542,
IFNA1	5417	interferon, alpha 1	73	9	IFN- | IFN-alpha | ifn alpha |	21654521,21658276,
IFNA17	5422	interferon, alpha 17	1	1	INF-alpha |	22789514,
IFNA2	5423	interferon, alpha 2	1	1	IFNA2 |	21889313,
IFNA21	5424	interferon, alpha 21	3	2	IFN-alpha21 |	23933542,
IFNAR1	5432	interferon (alpha, beta and omega) receptor 1	3	2	IFNAR1 |	24390148,
IFNAR2	5433	interferon (alpha, beta and omega) receptor 2	1	1	type i interferon receptor |	20960209,
IFNB1	5434	interferon, beta 1, fibroblast	1	1	IFN-beta |	23933542,
IFNG	5438	interferon, gamma	325	137	IFN-gamma | IFN-gamma-mediated | IFN-gamma-activated | IFNG | interferon gamma |	22903635,22780915,22789514,22872109,22882906,22902071,22795281,22931953,22850870,22886609,22894882,22902153,
IFNGR2	5440	interferon gamma receptor 2 (interferon gamma transducer 1)	1	1	af 1 |	20487120,
IGBP1	5461	immunoglobulin (CD79A) binding protein 1	3	3	alpha4 |	24248985,
IGF1	5464	insulin-like growth factor 1 (somatomedin C)	740	186	IGF-1 | IGF-I | insulin like growth factor 1 |	22080231,22154520,22169824,22173909,22017392,22045926,22073948,22102482,22159952,22166642,22086878,22038108,22102597,
IGF1R	5465	insulin-like growth factor 1 receptor	34	13	IGF-1R | insulin like growth factor 1 receptor |	24380833,24249720,
IGF2	5466	insulin-like growth factor 2 (somatomedin A)	23	6	IGF-II | insulin like growth factor 2 |	23282168,23147911,
IGF2BP2	28867	insulin-like growth factor 2 mRNA binding protein 2	3	2	p62 |	25787015,
IGF2R	5467	insulin-like growth factor 2 receptor	2	1	IGF-2R |	21546606,
IGFALS	5468	insulin-like growth factor binding protein, acid labile subunit	15	10	insulin like growth factor binding protein |	25422398,25489725,
IGFBP1	5469	insulin-like growth factor binding protein 1	11	2	IGFBP-1 |	20413521,
IGFBP2	5471	insulin-like growth factor binding protein 2, 36kDa	4	2	insulin like growth factor binding protein 2 |	25422398,
IGFBP3	5472	insulin-like growth factor binding protein 3	25	8	IGFBP-3 | insulin like growth factor binding protein 3 | igf binding protein 3 |	23423640,23463182,
IGFBP4	5473	insulin-like growth factor binding protein 4	32	5	IGFBP-4 | IGFBP4 | igfbp 4 | igfbp4 | insulin like growth factor binding protein 4 |	24072397,24201068,
IGFBP5	5474	insulin-like growth factor binding protein 5	1	1	IGFBP-5 |	22341692,
IGFBP7	5476	insulin-like growth factor binding protein 7	1	1	insulin like growth factor binding protein 7 |	24126264,
IGHG3	5527	immunoglobulin heavy constant gamma 3 (G3m marker)	1	1	IgG3 |	21188649,
IGKV1-22	5734	immunoglobulin kappa variable 1-22	1	1	A25 |	20535070,
IGKV1-27	5735	immunoglobulin kappa variable 1-27	1	1	A20 |	25840774,
IGKV2D-29	5800	immunoglobulin kappa variable 2D-29	61	10	A2a | A2A |	20532872,
IGKV3-20	5817	immunoglobulin kappa variable 3-20	1	1	A27 |	23756410,
IGKV3-25	5818	immunoglobulin kappa variable 3-25	1	1	A22 |	23255242,
IGKV6D-21	5837	immunoglobulin kappa variable 6D-21	1	1	A10 |	23625112,
IGLC2	5856	immunoglobulin lambda constant 2 (Kern-Oz- marker)	1	1	ig light chain |	22580845,
IGLV2-11	5887	immunoglobulin lambda variable 2-11	3	2	v1 3 |	25012225,
IGLV2-8	5895	immunoglobulin lambda variable 2-8	7	4	v1 2 |	23665492,
IGLV3-9	5918	immunoglobulin lambda variable 3-9	2	1	v2 6 |	23906332,
IGLV4-69	5921	immunoglobulin lambda variable 4-69	1	1	v5 6 |	22147903,
IGLV5-37	5922	immunoglobulin lambda variable 5-37	1	1	v4 1 |	25110276,
IGLV7-43	5929	immunoglobulin lambda variable 7-43	3	3	v3 2 |	25110276,
IGLV8-61	5931	immunoglobulin lambda variable 8-61	1	1	v3 4 |	20060123,
IGLV9-49	5933	immunoglobulin lambda variable 9-49	1	1	v5 2 |	25110276,
IGSF1	5948	immunoglobulin superfamily, member 1	1	1	immunoglobulin 1 |	20179608,
IGSF2	5949	immunoglobulin superfamily, member 2	1	1	immunoglobulin 2 |	22405251,
IKBKAP	5959	inhibitor of kappa light polypeptide gene enhancer in B-cells, kinase complex-associated protein	5	4	dysautonomia |	23086545,
IKBKB	5960	inhibitor of kappa light polypeptide gene enhancer in B-cells, kinase beta	18	12	IKK-2 | IKKbeta | IKK-beta | ikk beta |	21735303,21670849,21688043,21739365,
IKBKE	14552	inhibitor of kappa light polypeptide gene enhancer in B-cells, kinase epsilon	1	1	IKKi |	25099287,
IKBKG	5961	inhibitor of kappa light polypeptide gene enhancer in B-cells, kinase gamma	4	2	NEMO | IKKgamma |	20571888,
IKZF2	13177	IKAROS family zinc finger 2 (Helios)	26	18	HELIOS | Helios |	25416562,25620151,25393521,
IKZF5	14283	IKAROS family zinc finger 5 (Pegasus)	7	6	PEGASUS | Pegasus |	24276504,24435850,
IL10	5962	interleukin 10	1319	267	Il-10 | IL-10 | IL10 | interleukin 10 | il 10 | il10 |	22205499,22212516,22264418,22298084,22318706,22212813,22228177,22307842,22311014,22343037,23530410,22308302,22223212,22227998,22285481,
IL10RA	5964	interleukin 10 receptor, alpha	5	4	IL-10R1 | il 10r1 |	24566517,
IL11	5966	interleukin 11	51	9	IL11 | il11 | il 11 |	25878031,25797678,25911189,
IL12A	5969	interleukin 12A (natural killer cell stimulatory factor 1, cytotoxic lymphocyte maturation factor 1, p35)	23	15	p35 | interleukin 12 |	23285065,23165849,23277403,
IL12B	5970	interleukin 12B (natural killer cell stimulatory factor 2, cytotoxic lymphocyte maturation factor 2, p40)	2	2	IL12B |	25735143,
IL12RB2	5972	interleukin 12 receptor, beta 2	1	1	Il12rb2 |	21270629,
IL13	5973	interleukin 13	55	14	IL-13 | il 13 |	22894882,22903635,
IL15	5977	interleukin 15	38	4	IL-15 | il 15 | interleukin 15 |	24603895,
IL15RA	5978	interleukin 15 receptor, alpha	10	1	IL-15Ralpha | interleukin 15 receptor alpha |	24603895,
IL16	5980	interleukin 16 (lymphocyte chemoattractant factor)	56	6	IL-16 | interleukin 16 | il 16 |	22055099,
IL17A	5981	interleukin 17A	342	54	IL-17 | IL-17-mediated | IL-17A | interleukin 17 | il 17 | interleukin 17a | il 17a |	22956509,22996192,23023190,23054658,23096364,23104250,23108649,
IL17B	5982	interleukin 17B	4	1	IL-20 | il 20 |	22359072,
IL17C	5983	interleukin 17C	19	4	il 21 |	24673562,
IL17D	5984	interleukin 17D	16	6	IL-27 | il 22 |	23285065,23202375,
IL17F	16404	interleukin 17F	7	3	IL-17F | il 17f |	22030025,
IL17RA	5985	interleukin 17 receptor A	8	4	IL-17R | IL-17RA | interleukin 17 receptor | il 17ra |	23430000,23329076,
IL18	5986	interleukin 18 (interferon-gamma-inducing factor)	501	87	IL-18 | il 18 | interleukin 18 |	20689079,20735470,20811296,20730500,20706852,20726420,20828719,
IL18BP	5987	interleukin 18 binding protein	8	4	IL-18BP |	24733959,24804827,
IL18R1	5988	interleukin 18 receptor 1	3	2	IL-18R1 |	24389343,
IL18RAP	5989	interleukin 18 receptor accessory protein	1	1	IL18RAP |	22738689,
IL19	5990	interleukin 19	23	4	IL-19 | interleukin 19 | il 19 | il19 |	21855850,21958768,
IL1A	5991	interleukin 1, alpha	158	108	interleukin 1 |	20619343,20678474,20691327,20723957,20602249,20613550,20623185,20680442,20709104,
IL1B	5992	interleukin 1, beta	1381	295	IL-1 | IL-1beta | il 1 | interleukin 1 beta | il 1b |	23860330,23863120,23874021,23877628,23892469,23944632,23956501,23969119,23969167,23982700,24010954,24025980,23929312,23990026,24009302,24029947,
IL1F10	15552	interleukin 1 family, member 10 (theta)	1	1	IL1F10 |	21889313,
IL1F5	15561	interleukin 1 family, member 5 (delta)	2	2	interleukin 1 family |	20709104,
IL1R1	5993	interleukin 1 receptor, type I	77	38	IL-1R1 | interleukin 1 receptor type i |	22140485,22189560,22096031,22104207,
IL1R2	5994	interleukin 1 receptor, type II	4	3	IL-1R2 |	24078695,
IL1RAP	5995	interleukin 1 receptor accessory protein	2	1	IL-1RaP |	25673187,
IL1RAPL2	5997	interleukin 1 receptor accessory protein-like 2	36	23	il 1 receptor |	20602249,20709104,
IL1RL1	5998	interleukin 1 receptor-like 1	177	25	IL1RL1 | ST2 | interleukin 1 receptor related protein |	24046510,24065602,24075188,24112154,24165288,
IL1RN	6000	interleukin 1 receptor antagonist	112	38	IL1RN | IL-1Ra | IL-1ra | interleukin 1 receptor antagonist |	23324881,23471223,23308180,23440687,23453459,
IL2	6001	interleukin 2	183	57	IL-2 | interleukin 2 | il 2 |	20224000,20364398,19533303,20229266,20304584,
IL21	6005	interleukin 21	26	5	IL-21 | interleukin 21 |	24673562,
IL22	14900	interleukin 22	3	3	IL-22 | interleukin 22 |	22359072,22212516,
IL22RA1	13700	interleukin 22 receptor, alpha 1	1	1	interleukin 22 receptor |	23202375,
IL23A	15488	interleukin 23, alpha subunit p19	73	18	IL-23-dependent | il 23 | interleukin 23 |	22996192,23023190,23054658,23096364,23108649,
IL23R	19100	interleukin 23 receptor	19	3	IL-23R | interleukin 23 receptor | il 23r |	25192515,
IL24	11346	interleukin 24	3	2	IL-24 | il 24 |	20643923,
IL27	19157	interleukin 27	14	1	IL-27 | p28 | interleukin 27 |	22911112,
IL2RA	6008	interleukin 2 receptor, alpha	112	44	IL-2Ralpha | CD25 |	23329076,23330016,23340699,23356723,23430000,23467745,
IL2RG	6010	interleukin 2 receptor, gamma (severe combined immunodeficiency)	1	1	CD132-dependent |	24673562,
IL3	6011	interleukin 3 (colony-stimulating factor, multiple)	18	9	IL3 | IL-3 | il 3 | interleukin 3 |	25647369,25900163,
IL32	16830	interleukin 32	1	1	NK4 |	24189557,
IL33	16028	interleukin 33	162	26	IL-33 | IL33 | interleukin 33 |	24710352,24725541,24751794,24837094,
IL3RA	6012	interleukin 3 receptor, alpha (low affinity)	27	4	CD123 | interleukin 3 receptor |	20888334,20953685,
IL4	6014	interleukin 4	144	47	IL-4 | il 4 | interleukin 4 |	22433635,21127885,21118576,21271310,
IL4I1	19094	interleukin 4 induced 1	1	1	Fig1 |	25015733,
IL4R	6015	interleukin 4 receptor	1	1	IL4R |	20364398,
IL5	6016	interleukin 5 (colony-stimulating factor, eosinophil)	58	18	IL-5 | interleukin 5 | il 5 |	23699176,23797689,
IL6	6018	interleukin 6 (interferon, beta 2)	3978	780	IL-6 | IL6 | HGF | Il6 | interleukin 6 | il 6 |	23863120,23874021,23881440,23892469,23906927,23910516,23916871,23918902,23921302,23929312,23934117,23936025,23956501,23962000,23967262,23967310,23977055,23979367,23987834,23991079,23994331,24001892,24009302,24010954,24025980,24026779,24029947,24033321,23942733,23943054,23959959,23965948,23975238,23982700,23984427,23990026,24009291,
IL6R	6019	interleukin 6 receptor	61	25	IL-6R | IL6R | interleukin 6 receptor |	25649043,25792278,25820396,25781951,25910182,
IL6ST	6021	interleukin 6 signal transducer (gp130, oncostatin M receptor)	29	13	gp130-mediated | interleukin 6 signal transducer |	20407820,20585009,
IL7	6023	interleukin 7	41	7	IL-7 | il 7 | interleukin 7 |	21416113,21411094,21418620,
IL7R	6024	interleukin 7 receptor	3	3	CD127 |	23243206,
IL8	6025	interleukin 8	682	172	CXCL8 | IL-8 | il 8 | interleukin 8 |	21716108,21809634,21670849,21671014,21679057,21697732,21718796,21731663,21763153,21765369,21735293,21735303,21809138,21670500,21744268,
IL8RA	6026	interleukin 8 receptor, alpha	21	10	IL8RA | CXCR1 | il 8 receptor |	23739627,23771691,
IL8RB	6027	interleukin 8 receptor, beta	44	10	IL8RB | CXCR2 |	23739627,23771691,
IL9	6029	interleukin 9	42	7	IL-9 | interleukin 9 | il 9 |	24023645,
IL9R	6030	interleukin 9 receptor	5	1	IL-9R |	24023645,
ILF3	6038	interleukin enhancer binding factor 3, 90kDa	16	4	ILF3 |	21468600,21557786,
ILK	6040	integrin-linked kinase	78	24	ILK | integrin linked kinase |	21949693,21921262,22006090,
IMMT	6047	inner membrane protein, mitochondrial (mitofilin)	1	1	motor protein |	22403077,
IMPACT	20387	Impact homolog (mouse)	29	25	IMPACT |	20614945,20652300,20720529,
INA	6057	internexin neuronal intermediate filament protein, alpha	8	5	INa |	22767404,
INDO	6059	indoleamine-pyrrole 2,3 dioxygenase	6	3	indoleamine 2 | indoleamine 2 3 dioxygenase |	25310756,
ING1	6062	inhibitor of growth family, member 1	6	4	p47 |	24393559,
INHBE	24029	inhibin, beta E	49	18	activin |	22216087,22234949,
INPP5D	6079	inositol polyphosphate-5-phosphatase, 145kDa	7	4	SHIP-1 |	25319951,
INS	6081	insulin	4079	1343	proinsulin | insulin |	21519232,21562066,21464440,21472392,21484566,21484577,21490968,21499891,21536457,21540673,21542657,21593301,21606884,21628979,21633288,21636152,21643950,21653676,21464638,21466619,21471135,21471825,21473976,21475378,21479755,21480974,21487343,21487412,21489082,21489889,21490499,21491115,21492859,21496327,21499085,21503388,21505301,21512436,21518983,21525964,21526313,21531469,21532123,21545478,215…
INSIG1	6083	insulin induced gene 1	4	2	INSIG1 | insulin induced gene 1 |	24655714,
INSL3	6086	insulin-like 3 (Leydig cell)	2	1	INSL-3 |	24821730,
INSR	6091	insulin receptor	35	26	insulin receptor |	21700086,21744264,21811153,
INSRR	6093	insulin receptor-related receptor	21	3	IRR |	22410868,
INTU	29239	inturned planar cell polarity effector homolog (Drosophila)	1327	562	Int |	23307201,23321967,23328883,23340852,23370602,23371373,23378226,23386256,23400434,23408338,23443519,23456875,23463481,23471223,23299711,23307168,23314982,23324904,23329076,23338722,23381197,23389700,23400345,23404382,23423522,23423523,23430000,23436214,23459789,23463182,23468072,
IPPK	14645	inositol 1,3,4,5,6-pentakisphosphate 2-kinase	22	17	inositol 1 |	20472714,20514543,20453601,20532602,20552278,
IQGAP1	6110	IQ motif containing GTPase activating protein 1	4	3	IQGAP1 |	24859929,
IRAK1	6112	interleukin-1 receptor-associated kinase 1	34	10	IRAK1 | IRAK-1 | interleukin 1 receptor associated kinase 1 |	23794009,
IRAK2	6113	interleukin-1 receptor-associated kinase 2	6	2	IRAK-2 | IRAK2 | irak 2 | irak2 |	21643950,
IRAK3	17020	interleukin-1 receptor-associated kinase 3	32	5	IRAK-M | irak m |	22995519,
IRAK4	17967	interleukin-1 receptor-associated kinase 4	2	2	IRAK-4 |	24072174,
IRF1	6116	interferon regulatory factor 1	2	2	interferon regulatory factor 1 |	25840773,
IRF3	6118	interferon regulatory factor 3	5	4	IRF3 | interferon regulatory factor 3 |	21270629,
IRF4	6119	interferon regulatory factor 4	1	1	interferon regulatory factor 4 |	25840773,
IRF5	6120	interferon regulatory factor 5	10	3	IRF5 | interferon regulatory factor 5 |	24361313,24361318,
IRF6	6121	interferon regulatory factor 6	13	6	LPS-induced | LPS-activated | LPS-stimulated | LPS-treated |	21697732,
IRF8	5358	interferon regulatory factor 8	2	1	IRF8 | irf8 |	25840773,
IRF9	6131	interferon regulatory factor 9	14	2	interferon regulatory factor 9 | irf9 |	25150882,
IRS1	6125	insulin receptor substrate 1	77	23	IRS-1 | IRS1 | insulin receptor substrate 1 |	23107043,23054552,23083540,
IRS2	6126	insulin receptor substrate 2	13	5	IRS-2 | insulin receptor substrate 2 |	23216712,
IRX1	14358	iroquois homeobox 1	5	2	irx5 |	20535240,20588186,
IRX4	6129	iroquois homeobox 4	6	3	Irx4 | IRX4 |	20588186,
IRX5	14361	iroquois homeobox 5	4	1	Irx5 |	20588186,
ISCU	29882	iron-sulfur cluster scaffold homolog (E. coli)	3	2	ISCU |	24218009,
ISG20	6130	interferon stimulated exonuclease gene 20kDa	2	1	CD25-regulatory |	25023174,
ISL1	6132	ISL LIM homeobox 1	193	29	Isl1 | isl 1 | isl1 | islet1 | islet 1 |	22727192,22581917,22590612,22628110,22700450,22727190,
ITCH	13890	itchy E3 ubiquitin protein ligase homolog (mouse)	1	1	AIP4 |	24756704,
ITGA1	6134	integrin, alpha 1	2	2	ITGA1 |	25023174,
ITGA2	6137	integrin, alpha 2 (CD49B, alpha 2 subunit of VLA-2 receptor)	42	23	GPIa | adhesion receptor |	24005535,23918401,24030383,
ITGA2B	6138	integrin, alpha 2b (platelet glycoprotein IIb of IIb/IIIa complex, antigen CD41)	69	30	GP2b | GPIIb | HPA-3 | platelet fibrinogen receptor | integrin alpha 2b |	19562259,20147617,20306290,
ITGA3	6139	integrin, alpha 3 (antigen CD49C, alpha 3 subunit of VLA-3 receptor)	1	1	integrin alpha3 |	23262218,
ITGA4	6140	integrin, alpha 4 (antigen CD49D, alpha 4 subunit of VLA-4 receptor)	2	2	CD49d |	21735293,
ITGA5	6141	integrin, alpha 5 (fibronectin receptor, alpha polypeptide)	5	4	ITGA5 |	20560049,
ITGA6	6142	integrin, alpha 6	1	1	integrin alpha 6 |	24419917,
ITGA8	6144	integrin, alpha 8	1	1	integrin alpha8 |	24158693,
ITGAL	6148	integrin, alpha L (antigen CD11A (p180), lymphocyte function-associated antigen 1; alpha polypeptide)	59	8	CD11a | LFA-1-mediated | lfa 1 | lymphocyte function associated antigen 1 | lfa 1 alpha |	25023174,
ITGAM	6149	integrin, alpha M (complement component 3 receptor 3 subunit)	114	41	CD11b | mac 1 |	23017356,23054658,23091596,23107874,
ITGAV	6150	integrin, alpha V (vitronectin receptor, alpha polypeptide, antigen CD51)	8	8	integrin alpha v |	24984688,24986221,
ITGAX	6152	integrin, alpha X (complement component 3 receptor 4 subunit)	13	8	CD11c |	23430000,23471228,
ITGB1	6153	integrin, beta 1 (fibronectin receptor, beta polypeptide, antigen CD29 includes MDF2, MSK12)	39	30	CD29 |	21518634,21640405,21493893,21535915,
ITGB1BP2	6154	integrin beta 1 binding protein (melusin) 2	70	5	melusin | melusin-induced | Melusin |	24859929,25064220,
ITGB2	6155	integrin, beta 2 (complement component 3 receptor 3 and 4 subunit)	74	32	CD18 | ITGB2 |	21037509,21058007,20848159,
ITGB3	6156	integrin, beta 3 (platelet glycoprotein IIIa, antigen CD61)	102	33	ITGB3 | GPIIIa | platelet glycoprotein iiia | integrin beta3 | integrin beta 3 |	20138334,20306290,19562259,
ITGB4	6158	integrin, beta 4	5	1	integrin beta4 |	25326539,
ITGB7	6162	integrin, beta 7	1	1	integrin beta 7 |	20306290,
ITK	6171	IL2-inducible T-cell kinase	2	1	EMT |	20646126,
ITLN1	18259	intelectin 1 (galactofuranose binding)	152	51	hl 1 |	21865844,21900689,21911818,21937956,21938018,
ITPKC	14897	inositol 1,4,5-trisphosphate 3-kinase C	5	2	ITPKC | inositol 1 4 5 trisphosphate 3 kinase c |	23894522,
ITPR1	6180	inositol 1,4,5-triphosphate receptor, type 1	11	3	IP3R |	20472714,
IVNS1ABP	16951	influenza virus NS1A binding protein	5	4	ns 1 |	23596616,
IZUMO1	28539	izumo sperm-egg fusion 1	34	27	Izumo |	22956156,23027444,23055023,
JAG1	6188	jagged 1 (Alagille syndrome)	24	16	jagged 1 |	24366099,24405311,24419917,
JAG2	6189	jagged 2	1	1	jagged2 |	25037620,
JAK1	6190	Janus kinase 1 (a protein tyrosine kinase)	4	4	Jak1 |	25751817,
JAK2	6192	Janus kinase 2 (a protein tyrosine kinase)	99	46	JAK2 | janus kinase 2 |	22749532,22818858,22770769,22810500,
JAK3	6193	Janus kinase 3 (a protein tyrosine kinase, leukocyte)	8	1	JAK3 | jak3 |	23680658,
JAM3	15532	junctional adhesion molecule 3	22	3	JAM-C | junctional adhesion molecule c | jam c |	22415084,
JARID1D	11115	jumonji, AT rich interactive domain 1D	1	1	Smcy |	21378606,
JMJD1A	20815	jumonji domain containing 1A	1	1	Jmjd1a |	20407820,
JMJD6	19355	jumonji domain containing 6	5	4	phosphatidylserine receptor |	20552278,
JPH2	14202	junctophilin 2	11	3	JP2 | junctophilin 2 |	23405000,
JPH3	14203	junctophilin 3	5	2	HDL2 |	20307520,
JTB	6201	jumping translocation breakpoint	3	3	PAR |	24382127,24435325,
JUN	6204	jun oncogene	508	208	c-jun | c-Jun | c jun |	21275442,21304494,21324895,21356357,21360043,21424910,21424917,21279500,21279637,21305250,21396997,21424618,21433064,21459139,
JUNB	6205	jun B proto-oncogene	1	1	JunB |	24222245,
JUND	6206	jun D proto-oncogene	2	2	transcription factor jun d |	23369288,
JUP	6207	junction plakoglobin	139	59	catenin | gamma catenin | catenin gamma |	25641373,25781461,25848746,25662052,25677507,
KAAG1	21031	kidney associated antigen 1	3	1	RU2 |	20890194,
KAL1	6211	Kallmann syndrome 1 sequence	1	1	Kal |	23892889,
KALRN	4814	kalirin, RhoGEF kinase	2	1	KALRN |	23907653,
KCNA1	6218	potassium voltage-gated channel, shaker-related subfamily, member 1 (episodic ataxia with myokymia)	2	1	Kv1.1 |	22534468,
KCNA2	6220	potassium voltage-gated channel, shaker-related subfamily, member 2	1	1	MK2 |	24220799,
KCNA3	6221	potassium voltage-gated channel, shaker-related subfamily, member 3	1	1	MK3 |	24220799,
KCNA4	6222	potassium voltage-gated channel, shaker-related subfamily, member 4	11	7	Kv1.4 | KCNA4 |	20499050,20588186,
KCNA5	6224	potassium voltage-gated channel, shaker-related subfamily, member 5	29	9	KCNA5 | hPCN1 | Kv1.5 |	24065054,24068186,
KCNAB2	6229	potassium voltage-gated channel, shaker-related subfamily, beta member 2	1	1	KCNAB2 |	20588186,
KCNB1	6231	potassium voltage-gated channel, Shab-related subfamily, member 1	11	4	Kv2.1 | voltage gated potassium channel |	20588186,20499050,
KCNC1	6233	potassium voltage-gated channel, Shaw-related subfamily, member 1	2	2	Kv4 |	20483361,20499050,
KCND2	6238	potassium voltage-gated channel, Shal-related subfamily, member 2	29	10	KCND2 | Kv4.2 |	20483361,20499050,20535240,20588186,
KCND3	6239	potassium voltage-gated channel, Shal-related subfamily, member 3	21	9	Kv4.3 | KCND3 | voltage gated k+ channel |	20483361,20499050,20588186,20518594,
KCNE1	6240	potassium voltage-gated channel, Isk-related family, member 1	27	5	minK | KCNE1 |	20499050,20588186,
KCNE1L	6241	KCNE1-like	5	1	KCNE5 |	21985337,
KCNE2	6242	potassium voltage-gated channel, Isk-related family, member 2	31	11	KCNE2 | MiRP1 | potassium channel subunit |	20483361,20425254,20499050,20588186,20535240,
KCNE3	6243	potassium voltage-gated channel, Isk-related family, member 3	1	1	KCNE3 |	21430528,
KCNH2	6251	potassium voltage-gated channel, subfamily H (eag-related), member 2	34	15	KCNH2 | LQT2 | HERG-blocking |	20425254,20499050,20555232,20588186,
KCNH4	6253	potassium voltage-gated channel, subfamily H (eag-related), member 4	3	1	Elk-1 |	21478813,
KCNIP2	15522	Kv channel interacting protein 2	17	7	Kcnip2 | KCHIP2 | KChIP2 | Kchip2 |	20483361,20499050,20588186,
KCNJ1	6255	potassium inwardly-rectifying channel, subfamily J, member 1	2	2	ROMK |	24158692,24158693,
KCNJ11	6257	potassium inwardly-rectifying channel, subfamily J, member 11	43	15	BIR | KIR6.2 | Kir6.2 | KCNJ11 |	24068186,24135527,
KCNJ12	6258	potassium inwardly-rectifying channel, subfamily J, member 12	5	3	Kir2.2 |	25118981,
KCNJ14	6260	potassium inwardly-rectifying channel, subfamily J, member 14	1	1	KCNJ14 |	20588186,
KCNJ2	6263	potassium inwardly-rectifying channel, subfamily J, member 2	43	15	KCNJ2 | Kir2.1 |	20499050,20535240,20588186,
KCNJ3	6264	potassium inwardly-rectifying channel, subfamily J, member 3	1	1	KCNJ3 |	20588186,
KCNJ4	6265	potassium inwardly-rectifying channel, subfamily J, member 4	16	4	Kir2.3 |	25118981,
KCNJ5	6266	potassium inwardly-rectifying channel, subfamily J, member 5	15	6	Cir | KCNJ5 |	20532970,20588186,
KCNJ8	6269	potassium inwardly-rectifying channel, subfamily J, member 8	21	10	Kir6.1 |	24992765,
KCNK1	6272	potassium channel, subfamily K, member 1	3	2	TWIK1 | twik1 |	21565973,
KCNK10	6273	potassium channel, subfamily K, member 10	3	1	KCNK10 | TREK-2 | trek 2 |	24705172,
KCNK2	6277	potassium channel, subfamily K, member 2	197	2	KCNK2 | TREK-1_amp_#93 | TREK-1 | TREK-like | trek 1 |	24705172,
KCNK3	6278	potassium channel, subfamily K, member 3	4	2	TASK-1 | task 1 |	23389700,
KCNK4	6279	potassium channel, subfamily K, member 4	2	1	TRAAK | KCNK4 |	24705172,
KCNK6	6281	potassium channel, subfamily K, member 6	2	1	TWIK2 | twik2 |	21565973,
KCNMA1	6284	potassium large conductance calcium-activated channel, subfamily M, alpha member 1	5	1	KCNMA1 | KCa1.1 | Slo | MaxiK | hSlo |	20043229,
KCNMB1	6285	potassium large conductance calcium-activated channel, subfamily M, beta member 1	9	2	KCNMB1 |	20043229,
KCNN1	6290	potassium intermediate/small conductance calcium-activated channel, subfamily N, member 1	1	1	potassium intermediate/small conductance calcium a |	21107608,
KCNN3	6292	potassium intermediate/small conductance calcium-activated channel, subfamily N, member 3	9	2	KCNN3 | potassium intermediate/small conductance calcium a |	21107608,
KCNN4	6293	potassium intermediate/small conductance calcium-activated channel, subfamily N, member 4	13	7	KCa3.1 | IK1 |	24705172,24744906,
KCNQ1	6294	potassium voltage-gated channel, KQT-like subfamily, member 1	131	61	LQT | KCNQ1 | long qt syndrome |	21410720,21430528,21293854,21336997,21432000,
KCNQ1OT1	6295	KCNQ1 overlapping transcript 1 (non-protein coding)	5	1	KCNQ1OT1 |	25035150,
KCTD11	21302	potassium channel tetramerisation domain containing 11	34	31	Ren |	23203208,23208074,23212178,23224879,23224894,
KDR	6307	kinase insert domain receptor (a type III receptor tyrosine kinase)	451	170	VEGFR-2 | KDR | VEGFR2 | Flk1 | flk-1 | Flk-1 | kinase insert domain receptor |	22382299,22386650,22392530,22402606,22435954,22509287,22388688,22411322,22419888,22449332,22474430,22517646,
KEAP1	23177	kelch-like ECH-associated protein 1	4	2	Keap-1 |	24915051,
KHDRBS1	18116	KH domain containing, RNA binding, signal transduction associated 1	9	6	P62 |	25684185,
KIAA0101	28961	KIAA0101	5	3	PAF |	24088997,
KIAA0157	28975	KIAA0157	14	1	KIAA0157 | Abro1 | kiaa0157 |	21195082,
KIAA0232	28992	KIAA0232	2	1	KIAA0232 | kiaa0232 |	25705162,
KIAA0391	19958	KIAA0391	2	1	KIAA0391 | kiaa0391 |	23111455,
KIAA1274	23530	KIAA1274	3	2	palladin |	21054356,
KIAA1279	23419	KIAA1279	4	1	kbp |	20436375,
KIAA1462	29283	KIAA1462	26	6	KIAA1462 | kiaa1462 |	24349219,
KIAA1524	29302	KIAA1524	2	1	p90 |	21325817,
KIF5A	6323	kinesin family member 5A	1	1	KIF5A |	24026423,
KIF6	21202	kinesin family member 6	90	16	KIF6 | kinesin family member 6 |	20927332,20854963,20886236,20888161,20933357,
KIF9	16666	kinesin family member 9	1	1	KIF9 |	20886236,
KIR2DS2	6334	killer cell immunoglobulin-like receptor, two domains, short cytoplasmic tail, 2	1	1	nk receptor |	21805404,
KIR2DS4	6336	killer cell immunoglobulin-like receptor, two domains, short cytoplasmic tail, 4	1	1	PAX |	20577843,
KIR3DL1	6338	killer cell immunoglobulin-like receptor, three domains, long cytoplasmic tail, 1	5	5	Kir | KIR |	20936290,20971764,
KISS1	6341	KiSS-1 metastasis-suppressor	2	1	kisspeptin |	24756704,
KIT	6342	v-kit Hardy-Zuckerman 4 feline sarcoma viral oncogene homolog	603	207	C-kit | c kit | kit protein | mast/stem cell growth factor receptor |	22752803,22749776,22753078,22815687,22842035,22847442,22915504,22917235,22931954,22752632,22819498,22847771,22869254,22879597,22899170,
KITLG	6343	KIT ligand	253	51	SCF | hSCF | MGF | stem cell factor |	23680593,23695367,23712705,23811833,23674056,
KL	6344	klotho	90	17	klotho |	24498293,24459137,24525546,24632542,
KLB	15527	klotho beta	13	1	KLB | klotho beta |	20717167,
KLF17	18830	Kruppel-like factor 17	1	1	KLF17 |	25860962,
KLF2	6347	Kruppel-like factor 2 (lung)	30	7	KLF2 | kruppel like factor | kruppel like factor 2 |	20494899,
KLF4	6348	Kruppel-like factor 4 (gut)	17	6	Klf4 | Klf4-responsive | kruppel like factor 4 |	25860962,
KLF5	6349	Kruppel-like factor 5 (intestinal)	6	2	KLF5 |	24001939,
KLF7	6350	Kruppel-like factor 7 (ubiquitous)	1	1	KLF7 |	23468932,
KLHDC2	20231	kelch domain containing 2	9	2	LCP |	22532512,
KLK1	6357	kallikrein 1	33	12	KLK1 | tissue kallikrein |	23639635,23508045,
KLK2	6363	kallikrein-related peptidase 2	1	1	kallikrein 2 |	19185931,
KLK3	6364	kallikrein-related peptidase 3	154	31	PSA | prostate specific antigen |	19615765,20230380,19138808,19185931,19321213,20310055,
KLKB1	6371	kallikrein B, plasma (Fletcher factor) 1	1	1	KLKB1 |	21463476,
KLRB1	6373	killer cell lectin-like receptor subfamily B, member 1	4	1	NKR |	21817101,
KLRC2	6375	killer cell lectin-like receptor subfamily C, member 2	1	1	NKG2C |	21817101,
KLRG1	6380	killer cell lectin-like receptor subfamily G, member 1	1	1	KLRG1 |	25385851,
KLRK1	18788	killer cell lectin-like receptor subfamily K, member 1	9	3	NKG2D |	24178745,
KNG1	6383	kininogen 1	6	5	kininogen |	22964765,22978483,
KRAS	6407	v-Ki-ras2 Kirsten rat sarcoma viral oncogene homolog	3	3	Kras2 |	24259500,
KREMEN1	17550	kringle containing transmembrane protein 1	1	1	Kremen |	24293041,
KRR1	5176	KRR1, small subunit (SSU) processome component, homolog (yeast)	28	9	rip1 |	22553001,
KRT1	6412	keratin 1 (epidermolytic hyperkeratosis)	2	1	keratin 1 |	23707440,
KRT124P	30195	keratin 124 pseudogene	32	21	HbA |	24996234,25014391,25079147,
KRT14	6416	keratin 14 (epidermolysis bullosa simplex, Dowling-Meara, Koebner)	3	2	keratin 14 |	23147911,
KRT18	6430	keratin 18	4	4	cytokeratin 18 |	23625523,
KRT20	20412	keratin 20	1	1	CK20 |	23312708,
KRT7	6445	keratin 7	1	1	cytokeratin 7 |	20712013,
KRT8	6446	keratin 8	1	1	keratin 8 |	20822921,
KRT82	6459	keratin 82	1	1	hb 2 |	20634906,
KRT85	6462	keratin 85	1	1	hb 5 |	22190128,
KTN1	6467	kinectin 1 (kinesin receptor)	1	1	C-gamma1 |	22212500,
L1CAM	6470	L1 cell adhesion molecule	4	1	S10 |	21468766,
LAMA3	6483	laminin, alpha 3	3	1	LAMA3 |	20036365,
LAMA4	6484	laminin, alpha 4	1	1	laminin alpha4 |	20213186,
LAMA5	6485	laminin, alpha 5	1	1	laminin alpha 5 |	24519465,
LAMB1	6486	laminin, beta 1	1	1	laminin beta 1 |	20882531,
LAMC2	6493	laminin, gamma 2	2	2	CSF |	24990232,
LAMP1	6499	lysosomal-associated membrane protein 1	3	2	CD107a | LAMP-1 |	21701167,
LAMP2	6501	lysosomal-associated membrane protein 2	38	15	LAMP-2 | LAMP2 |	24267781,24336014,24427319,
LAMP3	14582	lysosomal-associated membrane protein 3	1	1	LAMP |	24267781,
LAP3	18449	leucine aminopeptidase 3	1	1	leucine aminopeptidase |	21136197,
LASS1	14253	LAG1 homolog, ceramide synthase 1	2	1	lag1 |	25069830,
LAT	18874	linker for activation of T cells	2	2	LAT |	24386454,
LATS2	6515	LATS, large tumor suppressor, homolog 2 (Drosophila)	2	1	Lats2 | lats2 |	25050107,
LBP	6517	lipopolysaccharide binding protein	21	7	LBP | lipopolysaccharide binding protein | lps binding protein |	23277403,23282236,
LBR	6518	lamin B receptor	1	1	lamin b receptor |	23632813,
LCAT	6522	lecithin-cholesterol acyltransferase	65	17	LCAT | lecithin cholesterol acyltransferase |	23666884,23707991,
LCK	6524	lymphocyte-specific protein tyrosine kinase	7	2	LCK | lymphocyte specific protein tyrosine kinase |	25209966,
LCN2	6526	lipocalin 2	313	40	LCN2 | NGAL | neutrophil gelatinase associated lipocalin | lipocalin 2 |	24285128,24359145,24429554,24295549,
LCP1	6528	lymphocyte cytosolic protein 1 (L-plastin)	1	1	lcp1 |	20179605,
LCP2	6529	lymphocyte cytosolic protein 2 (SH2 domain containing leukocyte protein of 76kDa)	1	1	slp 76 |	21058007,
LCT	6530	lactase	3	3	Lac |	23884160,
LDB2	6533	LIM domain binding 2	10	1	Ldb2 | LDB2 | lim domain binding 2 |	24925974,
LDB3	15710	LIM domain binding 3	67	15	CYPHER |	21503825,21526419,21542955,
LDHA	6535	lactate dehydrogenase A	6	6	LDH-1 |	24247190,
LDHAL6B	21481	lactate dehydrogenase A-like 6B	1	1	LDH-L |	20664993,
LDHB	6541	lactate dehydrogenase B	8	4	LDHB | lactate dehydrogenase b |	22443514,
LDHC	6544	lactate dehydrogenase C	1	1	lactate dehydrogenase c |	21385579,
LDLR	6547	low density lipoprotein receptor (familial hypercholesterolemia)	599	198	LDLR-deficient | Ldlr | LDLR-double | ldl receptor | low density lipoprotein receptor |	23877202,23887641,23942269,23962000,23973703,24005217,24025248,23860881,23874812,23877206,23881580,23881582,23934117,23959159,24029948,24030386,
LDLRAP1	18640	low density lipoprotein receptor adaptor protein 1	14	8	LDLRAP1 | ARH | ldl receptor adaptor protein |	23510778,
LECT1	17005	leukocyte cell derived chemotaxin 1	2	2	chondromodulin i |	23545737,
LEFTY2	3122	left-right determination factor 2	7	6	transforming growth factor beta superfamily |	24950674,25052838,
LEP	6553	leptin	470	139	leptin | leptin leptin |	21484577,21471825,21498926,21545577,21562066,21625854,21635925,21643812,21649916,21655948,
LEPR	6554	leptin receptor	39	13	Lepr | leptin receptor |	20936290,21062917,
LFNG	6560	LFNG O-fucosylpeptide 3-beta-N-acetylglucosaminyltransferase	1	1	lunatic fringe |	23989801,
LGALS1	6561	lectin, galactoside-binding, soluble, 1 (galectin 1)	30	7	Gal-1 | Lgals1 | galectin | beta galactoside binding lectin |	23142379,
LGALS2	6562	lectin, galactoside-binding, soluble, 2	11	4	LGALS2 | galectin 2 |	22310064,
LGALS3	6563	lectin, galactoside-binding, soluble, 3	166	41	Gal-3 | galectin 3 |	25285749,25316666,25150483,25181912,25218738,
LGR5	4504	leucine-rich repeat-containing G protein-coupled receptor 5	1	1	Lgr5 |	23400434,
LHX1	6593	LIM homeobox 1	4	4	lim 1 |	23860790,
LIF	6596	leukemia inhibitory factor (cholinergic differentiation factor)	54	21	LIF | LIF-treated | leukemia inhibitory factor |	23291613,23165704,23238707,
LIFR	6597	leukemia inhibitory factor receptor alpha	4	3	LIFR | leukemia inhibitory factor receptor |	20691723,
LILRB1	6605	leukocyte immunoglobulin-like receptor, subfamily B (with TM and ITIM domains), member 1	7	2	LILRB1 |	21817101,
LIMS1	6616	LIM and senescent cell antigen-like domains 1	6	2	PINCH | PINCH-1 |	21625516,
LIMS2	16084	LIM and senescent cell antigen-like domains 2	3	2	PINCH2 |	19937392,
LIMS3	30047	LIM and senescent cell antigen-like domains 3	2	2	pinch 2 |	21625516,
LIN28	15986	lin-28 homolog (C. elegans)	15	3	Lin-28 | lin 28 |	23712715,
LIN9	30830	lin-9 homolog (C. elegans)	4	1	TGS | TGS-treated |	23108293,
LIPA	6617	lipase A, lysosomal acid, cholesterol esterase (Wolman disease)	20	7	LIPA | lipase a | lysosomal acid lipase |	21606135,
LIPC	6619	lipase, hepatic	34	11	LIPC |	24334872,24435850,
LIPE	6621	lipase, hormone-sensitive	9	5	HSL | hormone sensitive lipase |	21484577,
LIPG	6623	lipase, endothelial	47	18	endothelial lipase |	24603157,24634127,
[truncated: 1,931 more rows]

## Sheet: Database
A2M
ABCA1
ABCB1
ABCB7
ABCC6
ABCC8
ABCC9
ABCG1
ABCG2
ABO
ACE
ACE2
ACKR2
ACTA1
ACTA2
ACTC1
ACVR1
ADA
ADAM17
ADAM8
ADAMTS1
ADAMTS13
ADAMTS14
ADAMTS17
ADAMTS2
ADAMTS3
ADAMTS4
ADAMTS5
ADAMTS7
ADAMTSL1
ADCY10
ADD1
ADH1B
ADH1C
ADIPOQ
ADM
ADORA1
ADRA2B
ADRA2C
ADRB1
ADRB2
ADRB3
ADRBK1
AGER
AGK
AGT
AGTR1
AGTR2
AHSG
AHSP
AIF1
AKAP10
AKR1A1
AKR1B1
AKT1
ALB
ALDH2
ALDH9A1
ALOX12
ALOX12B
ALOX15
ALOX5
ALOX5AP
AMBP
AMH
AMPD1
ANGPT1
ANGPT2
ANGPTL4
ANK2
ANXA3
ANXA5
AP3B1
APEX1
APLN
APLNR
APOA1
APOA2
APOA4
APOA5
APOB
APOC2
APOC3
APOE
APOH
AQP10
AR
ARG1
ATP2A2
ATP5J
ATR
AVP
B2M
BAX
BCL2
BDKRB1
BDKRB2
BDNF
BGLAP
BIRC5
BLZF1
BMP2
BMP6
BMP7
BPI
BRAP
BRCA1
BRINP3
BSG
BSND
BTN2A1
C18orf54
C1S
C3
C3AR1
C4A
C4B
C4B_2
C4BPA
C9orf53
CA3
CALB2
CALCA
CALCRL
CALM1
CAMK2D
CAMK2G
CARD16
CASP1
CASP10
CASP12
CASP14
CASP2
CASP3
CASP4
CASP5
CASP6
CASP7
CASP8
CASP9
CASR
CAT
CBS
CCL11
CCL2
CCL3
CCL5
CCR2
CCR5
CD14
CD151
CD163
CD2
CD34
CD36
CD40
CD40LG
CD55
CD59
CD63
CD79A
CDCA3
CDH5
CDK1
CDKN1A
CDKN1B
CDKN1C
CDKN2A
CDKN2B
CDKN2B-AS1
CDKN3
CELSR2
CETP
CFH
CGB
CHAT
CHDS4
CHGA
CHI3L1
CHKA
CHKB
CHRM2
CIITA
CKB
CKLF
CKM
CKMT1A
CKMT1B
CKMT2
CLDN5
CLEC16A
CLEC3B
CLEC4A
CLOCK
CLU
CMA1
CNR1
CNR2
CNTF
COG2
COL1A1
COL3A1
COL4A1
COL4A2
COMT
COX5A
CP
CPB2
CPQ
CPT1B
CPT2
CR1
CREB3
CRH
CRP
CSF3
CSRP3
CST3
CTF1
CTGF
CTLA4
CTNNB1
CTSB
CTSD
CTSG
CX3CR1
CXADR
CXCL10
CXCL12
CXCL6
CXCR3
CXCR4
CYBA
CYBRD1
CYCS
CYP11B2
CYP17A1
CYP1A2
CYP24A1
CYP27B1
CYP2B6
CYP2C19
CYP2C8
CYP2C9
CYP2D6
CYP2J2
CYP3A
CYP3A4
CYP3A5
CYP4A11
CYP4F2
CYP7A1
CYSLTR2
DCC
DCD
DCN
DDX39B
DIO3
DKK1
DMXL2
DNASE1
DPP4
DPT
DRD1
DUSP2
DYT10
ECE1
EDN1
EDN3
EDNRA
EGR1
EIF2AK2
ELANE
ELN
ELOVL5
ENG
ENO1
ENO2
ENPP1
ENSG00000206320
ENSG00000229058
ENSG00000230514
ENSG00000231268
ENSG00000234729
ENSG00000237405
ENTPD1
EP300
EPHX1
EPO
EPOR
EPRS
ERBB4
ESR1
ESR2
F10
F11
F12
F13A1
F13B
F2
F2R
F2RL1
F3
F5
F7
F8
F9
FABP1
FABP12
FABP2
FABP3
FADS2
FAM175B
FAM20A
FAS
FBXO32
FCAR
FCGR2A
FCRLB
FGA
FGB
FGF1
FGF2
FGG
FLNC
FLT1
FN1
FSTL4
FTH1
FTO
FXN
G6PD
GAL
GAPDH
GATA2
GATA4
GC
GCG
GCLC
GCLM
GDF15
GGT1
GH1
GHRL
GHSR
GJA1
GJA4
GLA
GLUD1
GNB3
GOT1
GOT2
GP1BA
GP5
GP6
GPR182
GPT
GPX1
GPX3
GRM8
GSN
GSR
GSTM1
GSTP1
GSTT1
GZMB
HADHA
HAMP
HBA1
HBEGF
HEATR5B
HELLS
HERPUD1
HFE
HGF
HIF1A
HLA-DPB2
HLA-DQA1
HLA-DQB1
HLA-DRB1
HLA-E
HMGB1
HMGCR
HMOX1
HNRNPA3P1
HNRNPUL1
HOXD13
HP
HPS1
HPSE
HRG
HSPA1A
HSPA4
HSPA8
HSPB1
HSPB8
HSPD1
HSPG2
HTR2A
HTR3A
HTRA2
HYOU1
ICAM1
IFNG
IGES
IGF1
IGFBP1
IGFBP3
IGFBP7
IGHE
IKZF2
IL10
IL11
IL12B
IL13
IL16
IL17A
IL17F
IL18
IL18BP
IL1A
IL1B
IL1F10
IL1R1
IL1RAPL2
IL1RL1
IL1RN
IL2
IL21
IL23R
IL2RA
IL2RB
IL33
IL36RN
IL4
IL4R
IL5
IL6
IL6R
IL6ST
IL8
ILF3
INHBA
INS
INSIG2
INSR
INTS5
INTS8
IRF1
IRF5
IRS1
IRS2
IRX1
ITGA2
ITGA2B
ITGA3
ITGA4
ITGAE
ITGAL
ITGAM
ITGB1
ITGB1BP2
ITGB2
ITGB3
ITIH3
JAK2
JUN
JUP
KCND2
KCND3
KCNE1
KCNE2
KCNJ11
KCNJ2
KCNJ5
KCNJ8
KCNMA1
KCNQ1
KDR
KIAA0391
KIF2C
KIF6
KITLG
KLK1
KLK3
KNG1
KRT5
KRT74
LAMA3
LAMA4
LAMP3
LBP
LCAT
LCN2
LDB3
LDHA
LDHAL6A
LDHAL6B
LDHB
LDHC
LDLR
LEP
LEPQTL1
LGALS1
LGALS14
LGALS2
LGALS3
LIPC
LIPG
LPA
LPL
LPO
LPXN
LRP1
LRP8
LRPAP1
LTA
LTA4H
LTB
LY6G5B
MAP2K6
MAPK1
MAPK10
MAPK14
MAPK8
MAS1
MB
MBL2
MCI2
MCL1
MCM10
MDH2
MDK
MED12L
MEF2A
MEFV
MGP
MIA3
MIAT
MIF
MIR106B
MIR1-1
MIR126
MIR133A1
MIR133A2
MIR133B
MIR146A
MIR150
MIR155
MIR15B
MIR186
MIR192
MIR194-1
MIR195
MIR208A
MIR208B
MIR210
MIR29A
MIR30A
MIR320B1
MIR328
MIR34A
MIR451A
MIR499A
MIR92A1
MIRLET7B
MKI67
MLF1
MME
MMP1
MMP10
MMP13
MMP14
MMP2
MMP3
MMP7
MMP8
MMP9
MMRN1
MPO
MRPS6
MS
MTAP
MT-CO3
MTERF
MTHFR
MT-ND2
MTNR1A
MTR
MYB
MYBPC3
MYH15
MYH6
MYH7
MYL3
MYL4
MYOCD
MYOM3
NAGLU
NAMPT
NF2
NFE2L2
NFKB1
NFKBIA
NFKBIL1
NGF
NOS1
NOS2
NOS3
NOTCH3
NOX5
NPPA
NPPB
NPPC
NPR1
NPR2
NPY
NR1I2
NR3C2
NRG1
NRP1
NSF
NUDT6
NUP93
OGDH
OLR1
OPRM1
OR13G1
OR2A25
OXA1L
OXT
P2RX6
P2RY1
P2RY11
P2RY12
P2RY2
P2RY6
PAFAH1B1
PALLD
PAPPA
PARK7
PARP1
PCSK2
PCSK9
PDCD1
PDE4D
PDE5A
PDP1
PDX1
PEAR1
PECAM1
PF4
PFDN4
PGF
PGLYRP2
PHACTR1
PI3
PIK3C2A
PIK3C2G
PIK3CG
PLA2G2A
PLA2G3
PLA2G4A
PLA2G5
PLA2G6
PLA2G7
PLAT
PLAU
PLAUR
PLCB3
PLCB4
PLG
PLK4
POMC
PON1
PON2
PON3
POSTN
POU2F3
PPARA
PPARD
PPARG
PPARGC1A
PPBP
PPIA
PPIC
PPIG
PRF1
PRKAA2
PRKCA
PRKCE
PRKG1
PRL
PROC
PROCR
PROM1
PROZ
PRRC2A
PSG2
PSMA6
PSRC1
PTEN
PTGES
PTGIS
PTGS1
PTGS2
PTK2
PTPRC
PTX3
PYGB
RAMP1
RAMP2
RBP1
RCAN1
RECK
REN
RETN
RHOA
RLN2
ROS1
RPA1
RPLP0P4
RPS27A
RXFP1
RXFP2
S100A1
S100A6
S100B
S100P
S1PR1
SAA1
SAA4
SCAP
SCARB1
SCG2
SCN5A
SELE
SELL
SELP
SELPLG
SEMA3F
SERPINA1
SERPINA10
SERPINA3
SERPINA4
SERPINA5
SERPINA9
SERPINB2
SERPINB8
SERPINC1
SERPIND1
SERPINE1
SERPINF1
SERPINF2
SERPING1
SETD2
SGCB
SGIP1
SH2B1
SH2B3
SHBG
SHH
SIRT1
SIX4
SLC12A3
SLC17A5
SLC26A8
SLC2A4
SLC39A7
SLC5A3
SLC6A18
SLC6A4
SLC8A1
SLC9A1
SLC9A3R2
SLCO1B1
SMARCA4
SMPD2
SMPX
SMTN
SNX19
SOCS3
SOD1
SOD2
SOD3
SORD
SORT1
SP1
SPARC
SPP1
SRC
SREBF2
SRF
STAT3
STC1
STRN
SULT1A3
SYNCRIP
TAF1
TAF3
TAS2R50
TAT
TBXA2R
TBXAS1
TCF4
TEK
TF
TFAM
TFPI
TFRC
TGFB1
TGFBR1
TGIF1
TH
THAP5
THBD
THBS1
THBS2
THBS4
THPO
THSD1
TIMP1
TIMP2
TIMP3
TIMP4
TLR2
TLR3
TLR4
TLR5
TLR9
TMED10P2
TMPRSS11B
TMSB4X
TNC
TNF
TNFRSF11B
TNFRSF1A
TNFRSF1B
TNFRSF4
TNFSF10
TNFSF11
TNFSF12
TNFSF4
TNNC1
TNNI1
TNNI3
TNNI3K
TNNT1
TNNT2
TNXA
TNXB
TOX
TP53
TPO
TRIM54
TRIM63
TRPC4
TSLP
TSPO
TTF2
TTPA
TTR
TUBA1B
TUBA4A
TUBB
TUBB1
TXN
UBA52P6
UBAP1
UCP2
UCP3
UGT1A1
USP4
USP5
UTS2
VAMP8
VASP
VCAM1
VCAN
VCL
VDR
VEGFA
VIP
VKORC1
VTI1A
VTN
VWF
WARS
WDR12
WDR31
WDR36
WDR55
WNT1
WRN
WRNIP1
XDH
XRCC1
XRCC3
ZACN
ZFHX3
ZNF132
ZNF627
ZNF85

## Sheet: GEO mining
42064
42065
42068
42069
42070
42071
42072
42073
42074
42248
42249
42250
42251
42253
42254
42255
42256
42257
42258
42259
42262
2016-09-05
2016-09-09
0610005C13Rik
0610006L08Rik
0610007C21Rik
0610007L01Rik
0610007P08Rik
0610007P14Rik
0610007P22Rik
0610008F07Rik
0610009B14Rik
0610009B22Rik
0610009D07Rik
0610009K14Rik
0610009L18Rik
0610009O20Rik
0610010F05Rik
0610010K06Rik
0610010K14Rik
0610010O12Rik
0610011F06Rik
0610011L14Rik
0610012G03Rik
0610012H03Rik
0610030E20Rik
0610031J06Rik
0610037L13Rik
0610037P05Rik
0610039H22Rik
0610040B09Rik
0610040B10Rik
0610040J01Rik
0710001D07Rik
0710007G10Rik
0910001L09Rik
1010001B22Rik
1100001G20Rik
1100001I12Rik
1110001A16Rik
1110001D16Rik
1110001J03Rik
1110002B05Rik
1110002E22Rik
1110002L01Rik
1110002N22Rik
1110003E01Rik
1110003O08Rik
1110004E09Rik
1110004F10Rik
1110005A03Rik
1110007A13Rik
1110007C09Rik
1110008F13Rik
1110008J03Rik
1110008L16Rik
1110008P14Rik
1110012D08Rik
1110012J17Rik
1110012L19Rik
1110014N23Rik
1110017D15Rik
1110018F16Rik
1110018G07Rik
1110018J18Rik
1110018N20Rik
1110019D14Rik
1110020A21Rik
1110020G09Rik
1110021J02Rik
1110021L09Rik
1110028C15Rik
1110029L17Rik
1110031I02Rik
1110032A03Rik
1110032A04Rik
1110032A13Rik
1110032F04Rik
1110034A24Rik
1110034B05Rik
1110034G24Rik
1110034N17Rik
1110035D15Rik
1110035H17Rik
1110036E04Rik
1110036O03Rik
1110037F02Rik
1110038B12Rik
1110038D17Rik
1110038F14Rik
1110046J04Rik
1110049F12Rik
1110050P16Rik
1110051M20Rik
1110054M08Rik
1110054O05Rik
1110057K04Rik
1110057P08Rik
1110058L19Rik
1110059E24Rik
1110059G02Rik
1110059G10Rik
1110059M19Rik
1110064A23Rik
1110065P20Rik
1110067D22Rik
1110069O07Rik
1190001L17Rik
1190001M18Rik
1190002A17Rik
1190002F15Rik
1190002H23Rik
1190002N15Rik
1190003J15Rik
1190003K10Rik
1190005F20Rik
1190005I06Rik
1190007F08Rik
1190007I07Rik
1200003I10Rik
1200009I06Rik
1200009O22Rik
1200011I18Rik
1200011M11Rik
1200014J11Rik
1200014M14Rik
1200015M12Rik
1200016B10Rik
1300001I01Rik
1300002E11Rik
1300002K09Rik
1300003B13Rik
1300010F03Rik
1300014I06Rik
1300017J02Rik
1300018I17Rik
1300018J18Rik
1500001M20Rik
1500002O20Rik
1500003O03Rik
1500004F05Rik
1500005C15Rik
1500009C09Rik
1500009L16Rik
1500010J02Rik
1500011H22Rik
1500011K16Rik
1500012F01Rik
1500015L24Rik
1500015O10Rik
1500016L03Rik
1500017E21Rik
1500031L02Rik
1500032F14Rik
1500035N22Rik
1600002D24Rik
1600002H07Rik
1600010M07Rik
1600012F09Rik
1600012H06Rik
1600012P17Rik
1600014C10Rik
1600014K23Rik
1600015I10Rik
1600020E01Rik
1600021P15Rik
1600023N17Rik
1600025M17Rik
1600027N09Rik
1600029D21Rik
1700001C02Rik
1700001C07Rik
1700001C19Rik
1700001F09Rik
1700001G11Rik
1700001G17Rik
1700001K19Rik
1700001L05Rik
1700001L19Rik
1700001O22Rik
1700001P01Rik
1700003D09Rik
1700003E16Rik
1700003E24Rik
1700003F12Rik
1700003H04Rik
1700003I22Rik
1700003M02Rik
1700006D18Rik
1700006F04Rik
1700006J14Rik
1700007B14Rik
1700007E06Rik
1700007G11Rik
1700007I08Rik
1700007J24Rik
1700007K09Rik
1700007K13Rik
1700007L15Rik
1700008A04Rik
1700008F21Rik
1700008J07Rik
1700008K24Rik
1700008P02Rik
1700008P20Rik
1700009N14Rik
1700010B08Rik
1700010B09Rik
1700010B13Rik
1700010D01Rik
1700010H22Rik
1700010I14Rik
1700010J16Rik
1700010L04Rik
1700010N08Rik
1700011A15Rik
1700011B04Rik
1700011D18Rik
1700011E24Rik
1700011H14Rik
1700011I03Rik
1700011M02Rik
1700012A03Rik
1700012B07Rik
1700012B09Rik
1700012B15Rik
1700012D01Rik
1700012I11Rik
1700012L04Rik
1700012M20Rik
1700012O15Rik
1700012P22Rik
1700013D24Rik
1700013F07Rik
1700013G23Rik
1700013K18Rik
1700013N18Rik
1700015C15Rik
1700015E13Rik
1700015G11Rik
1700015O03Rik
1700015O11Rik
1700016C15Rik
1700016D06Rik
1700016G14Rik
1700016G22Rik
1700016K19Rik
1700016M24Rik
1700016P04Rik
1700017B05Rik
1700017D01Rik
1700017G19Rik
1700017I07Rik
1700017L05Rik
1700017N19Rik
1700018A04Rik
1700018A23Rik
1700018B08Rik
1700018B24Rik
1700018G05Rik
1700018L02Rik
1700018L24Rik
1700018P22Rik
1700019A02Rik
1700019C18Rik
1700019D03Rik
1700019E19Rik
1700019G17Rik
1700019L22Rik
1700019M22Rik
1700019N12Rik
1700019N19Rik
1700019P21Rik
1700020C11Rik
1700020I14Rik
1700020K04Rik
1700020L24Rik
1700020N01Rik
1700020N15Rik
1700020N18Rik
1700020O03Rik
1700021F05Rik
1700021F07Rik
1700021K19Rik
1700021N20Rik
1700021N21Rik
1700022A21Rik
1700022C07Rik
1700022F17Rik
1700022I11Rik
1700022K14Rik
1700022N22Rik
1700022P22Rik
1700023A20Rik
1700023D09Rik
1700023E05Rik
1700023F02Rik
1700023I07Rik
1700023L04Rik
1700024F20Rik
1700024G13Rik
1700024I08Rik
1700024N20Rik
1700024P04Rik
1700024P16Rik
1700025E21Rik
1700025F22Rik
1700025G04Rik
1700025K23Rik
1700026D08Rik
1700026J04Rik
1700026J12Rik
1700026J14Rik
1700026L06Rik
1700027A15Rik
1700027A23Rik
1700027D21Rik
1700027J07Rik
1700028P14Rik
1700029F09Rik
1700029F12Rik
1700029G01Rik
1700029H14Rik
1700029I01Rik
1700029I15Rik
1700029J11Rik
1700029M03Rik
1700029M20Rik
1700029P11Rik
1700030F18Rik
1700030G06Rik
1700030J22Rik
1700030K09Rik
1700030L22Rik
1700031L13Rik
1700031M16Rik
1700034E13Rik
1700034G24Rik
1700034H14Rik
1700034I23Rik
1700034J05Rik
1700034K08Rik
1700037C18Rik
1700037H04Rik
1700039I01Rik
1700039M15Rik
1700040D17Rik
1700040I03Rik
1700040K01Rik
1700040L02Rik
1700041B01Rik
1700041I07Rik
1700042B14Rik
1700042D02Rik
1700042G07Rik
1700042G15Rik
1700042O10Rik
1700042O13Rik
1700044C05Rik
1700044K19Rik
1700045I19Rik
1700047A11Rik
1700047F07Rik
1700047G07Rik
1700047K16Rik
1700048C15Rik
1700051A21Rik
1700051K13Rik
1700052I12Rik
1700052I22Rik
1700052K11Rik
1700052M18Rik
1700052N19Rik
1700054A03Rik
1700054K19Rik
1700054M17Rik
1700054N08Rik
1700054O13Rik
1700055D18Rik
1700055N04Rik
1700056E22Rik
1700057A11Rik
1700058C13Rik
1700058J15Rik
1700058M13Rik
1700060L04Rik
1700061F12Rik
1700061G19Rik
1700061I17Rik
1700061J05Rik
1700061N14Rik
1700063I16Rik
1700063J08Rik
1700063K16Rik
1700064H15Rik
1700064N11Rik
1700065I16Rik
1700065I17Rik
1700065J11Rik
1700066J03Rik
1700066M21Rik
1700066O22Rik
1700067A10Rik
1700067P10Rik
1700071G01Rik
1700071K01Rik
1700072B07Rik
1700072I22Rik
1700073E17Rik
1700074H08Rik
1700074P13Rik
1700080E11Rik
1700080G11Rik
1700080O16Rik
1700081H22Rik
1700081L11Rik
1700081N11Rik
1700082C02Rik
1700084C01Rik
1700084D21Rik
1700085B13Rik
1700085C21Rik
1700086D15Rik
1700086L19Rik
1700086O06Rik
1700086P04Rik
1700088E04Rik
1700090G07Rik
1700091H14Rik
1700092E19Rik
1700093K21Rik
1700094D03Rik
1700095K22Rik
1700096K18Rik
1700097M23Rik
1700097N02Rik
1700100M05Rik
1700102H20Rik
1700102P08Rik
1700104A03Rik
1700104B16Rik
1700105P06Rik
1700106N22Rik
1700108J01Rik
1700108M19Rik
1700109G14Rik
1700109H08Rik
1700110C19Rik
1700110I01Rik
1700110M21Rik
1700111E14Rik
1700112D23Rik
1700112E06Rik
1700112J05Rik
1700112K13Rik
1700113A16Rik
1700113B09Rik
1700113B19Rik
1700113H08Rik
1700113I22Rik
1700116H05Rik
1700119I11Rik
1700120K04Rik
1700121C10Rik
1700121F15Rik
1700121I08Rik
1700121L03Rik
1700121L16Rik
1700123K08Rik
1700123L14Rik
1700123M08Rik
1700123O20Rik
1700123O21Rik
1700125D06Rik
1700125H20Rik
1700129C05Rik
1810006K21Rik
1810007C17Rik
1810007D17Rik
1810008A18Rik
1810008B01Rik
1810009A15Rik
1810009J06Rik
1810009N02Rik
1810010D01Rik
1810010H24Rik
1810011O10Rik
1810012K16Rik
1810012P15Rik
1810013A23Rik
1810013D10Rik
1810013D15Rik
1810013L24Rik
1810014F10Rik
1810019J16Rik
1810019N24Rik
1810020D17Rik
1810021B22Rik
1810022K09Rik
1810026B05Rik
1810026J23Rik
1810027O10Rik
1810028F09Rik
1810029B16Rik
1810030J14Rik
1810030N24Rik
1810030O07Rik
1810031K17Rik
1810032O08Rik
1810035K13Rik
1810035L17Rik
1810037I17Rik
1810041L15Rik
1810043G02Rik
1810043H04Rik
1810044D09Rik
1810046J19Rik
1810048J11Rik
1810049H13Rik
1810055G02Rik
1810058I24Rik
1810059H22Rik
1810062O18Rik
1810063B05Rik
1810063B07Rik
1810063I02Rik
1810064F22Rik
1810065E05Rik
1810074P20Rik
2010000I03Rik
2010001A14Rik
2010001E11Rik
2010001K21Rik
2010001M06Rik
2010001M09Rik
2010002M12Rik
2010002N04Rik
2010003K10Rik
2010003K15Rik
2010003O02Rik
2010004M13Rik
2010007E15Rik
2010007H12Rik
2010010I01Rik
2010011I20Rik
2010012O05Rik
2010015L04Rik
2010015M23Rik
2010106C02Rik
2010106G01Rik
2010107E04Rik
2010107G23Rik
2010107H07Rik
2010109A12Rik
2010109I03Rik
2010109K09Rik
2010109K11Rik
2010109P13Rik
2010110G14Rik
2010110P09Rik
2010111I01Rik
2010204K13Rik
2010205J10Rik
2010300C02Rik
2010305A19Rik
2010309G21Rik
2010310C07Rik
2010313P22Rik
2010315B03Rik
2010317E24Rik
2010320M18Rik
2010321M09Rik
2200001I15Rik
2200001K16Rik
2200002D01Rik
2200002J24Rik
2210009G21Rik
2210009P08Rik
2210010C04Rik
2210010C17Rik
2210011C24Rik
2210011G09Rik
2210012G02Rik
2210013O21Rik
2210015D19Rik
2210016F16Rik
2210016H18Rik
2210016L21Rik
2210018M11Rik
2210019I11Rik
2210020M01Rik
2210021J22Rik
2210037E17Rik
2210403K04Rik
2210404J11Rik
2210404O07Rik
2210404O09Rik
2210406O10Rik
2210408F21Rik
2210408I21Rik
2210408K08Rik
2210409E12Rik
2210411A11Rik
2210414I22Rik
2210415F13Rik
2210417A02Rik
2210418O10Rik
2210419D22Rik
2300009A05Rik
2310001A20Rik
2310001H12Rik
2310001H17Rik
2310001H18Rik
2310001K24Rik
2310002J15Rik
2310002L09Rik
2310002L13Rik
2310003C23Rik
2310003F16Rik
2310003H01Rik
2310003L22Rik
2310004I24Rik
2310004N24Rik
2310007B03Rik
2310007H06Rik
2310007O11Rik
2310008B10Rik
2310008H04Rik
2310008H09Rik
2310009A05Rik
2310009B15Rik
2310010J17Rik
2310011J03Rik
2310014H01Rik
2310014L17Rik
2310015A10Rik
2310015B20Rik
2310015K22Rik
2310016C08Rik
2310016M24Rik
2310021H06Rik
2310021P13Rik
2310022A10Rik
2310022B05Rik
2310026I22Rik
2310026L22Rik
2310028H24Rik
2310028O11Rik
2310029O18Rik
2310030G06Rik
2310030N02Rik
2310031A07Rik
2310033E01Rik
2310033P09Rik
2310034C09Rik
2310034G01Rik
2310034P14Rik
2310035C23Rik
2310035K24Rik
2310036O22Rik
2310037I24Rik
2310039H08Rik
2310040G24Rik
2310042D19Rik
2310042E22Rik
2310043L19Rik
2310044G17Rik
2310044H10Rik
2310045N01Rik
2310046A06Rik
2310046K01Rik
2310046O06Rik
2310047B19Rik
2310047D07Rik
2310047K21Rik
2310047M10Rik
2310047N11Rik
2310051F07Rik
2310057B04Rik
2310057J16Rik
2310057J18Rik
2310057M21Rik
2310057N15Rik
2310058D17Rik
2310058N22Rik
2310061C15Rik
2310061I04Rik
2310061J03Rik
2310065H11Rik
2310066F23Rik
2310067B10Rik
2310069G16Rik
2310074N15Rik
2310075K07Rik
2310079F09Rik
2310079N02Rik
2400001E08Rik
2400003C14Rik
2410001C21Rik
2410002F23Rik
2410002I01Rik
2410002O22Rik
2410003I16Rik
2410003K15Rik
2410004A20Rik
2410004B18Rik
2410004I01Rik
2410004N09Rik
2410006H16Rik
2410012M07Rik
2410015M20Rik
2410016O06Rik
2410017I17Rik
2410017P07Rik
2410017P09Rik
2410018L13Rik
2410022L05Rik
2410042D21Rik
2410049M19Rik
2410066E13Rik
2410075B13Rik
2410076I21Rik
2410088K16Rik
2410089E03Rik
2410114N07Rik
2410127L17Rik
2410129H14Rik
2410131K14Rik
2410133F24Rik
2410137M14Rik
2410141K09Rik
2500002B13Rik
2500003M10Rik
2500004C02Rik
2510002D24Rik
2510003D18Rik
2510003E04Rik
2510006D16Rik
2510009E07Rik
2510012J08Rik
2510016D11Rik
2510022D24Rik
2510039O18Rik
2600001M11Rik
2600014E21Rik
2600014K08Rik
2610001J05Rik
2610002D18Rik
2610002I17Rik
2610002J02Rik
2610002J23Rik
2610002M06Rik
2610005L07Rik
2610005M20Rik
2610008E11Rik
2610015P09Rik
2610017I09Rik
2610018G03Rik
2610019E17Rik
2610019F03Rik
2610020C07Rik
2610020H08Rik
2610021K21Rik
2610027K06Rik
2610027L16Rik
2610029G23Rik
2610029I01Rik
2610029K11Rik
2610030H06Rik
2610034B18Rik
2610034M16Rik
2610035D17Rik
2610037D02Rik
2610037P13Rik
2610039C10Rik
2610042L04Rik
2610044O15Rik
2610100L16Rik
2610101N10Rik
2610104F20Rik
2610201A13Rik
2610203C20Rik
2610206C17Rik
2610300A13Rik
2610300M13Rik
2610301B20Rik
2610301G19Rik
2610301H18Rik
2610303G11Rik
2610305D13Rik
2610307P16Rik
2610318N02Rik
2610319H10Rik
2610507I01Rik
2610509F24Rik
2610524H06Rik
2610528A11Rik
2610528B01Rik
2610528E23Rik
2610528J11Rik
2700005E23Rik
2700007P21Rik
2700008G24Rik
2700022O18Rik
2700023E23Rik
2700029M09Rik
2700046A07Rik
2700049A03Rik
2700050L05Rik
2700054A10Rik
2700060E02Rik
2700062C07Rik
2700069I18Rik
2700078E11Rik
2700078K21Rik
2700079J08Rik
2700081L22Rik
2700081O15Rik
2700089E24Rik
2700090O03Rik
2700094K13Rik
2700097O09Rik
2700099C18Rik
2810001A02Rik
2810001G20Rik
2810002D19Rik
2810002N01Rik
2810004N23Rik
2810007J24Rik
2810008D09Rik
2810008M24Rik
2810013P06Rik
2810019C22Rik
2810021B07Rik
2810021G02Rik
2810021J22Rik
2810025M15Rik
2810026P18Rik
2810029C07Rik
2810032G03Rik
2810037O22Rik
2810039B14Rik
2810040C05Rik
2810043O03Rik
2810047C21Rik1
2810055F11Rik
2810055G20Rik
2810402E24Rik
2810403A07Rik
2810404F17Rik
2810405F17Rik
2810405K02Rik
2810407C02Rik
2810408A11Rik
2810408B13Rik
2810408I11Rik
2810408M09Rik
2810410D24Rik
2810416G20Rik
2810417H13Rik
2810422J05Rik
2810422O20Rik
2810428I15Rik
2810432D09Rik
2810432L12Rik
2810449D17Rik
2810449G22Rik
2810453I06Rik
2810454H06Rik
2810454L23Rik
2810455D13Rik
2810459M11Rik
2810468A05Rik
2810468N07Rik
2810471M01Rik
2810474O19Rik
2810488G03Rik
2900002K06Rik
2900002M20Rik
2900006K08Rik
2900008C10Rik
2900009J20Rik
2900010J23Rik
2900010M23Rik
2900016G23Rik
2900026A02Rik
2900035I09Rik
2900042E19Rik
2900052N01Rik
2900053A13Rik
2900056L01Rik
2900056M20Rik
2900060B14Rik
2900060N18Rik
2900062L11Rik
2900064A13Rik
2900072G11Rik
2900073G15Rik
2900075N08Rik
2900076A07Rik
2900076G11Rik
2900079G21Rik
2900092C05Rik
2900092E17Rik
2900097C17Rik
3010001F23Rik
3010003L21Rik
3010026O09Rik
3010033K07Rik
3021401N23Rik
3110001D03Rik
3110001I22Rik
3110002H16Rik
3110003A17Rik
3110007F17Rik
3110009E18Rik
3110021A11Rik
3110027N22Rik
3110035E14Rik
3110038A09Rik
3110039M20Rik
3110040M04Rik
3110040N11Rik
3110043O21Rik
3110045C21Rik
3110047M12Rik
3110047P20Rik
3110048L19Rik
3110049J23Rik
3110052M02Rik
3110056K07Rik
3110056O03Rik
3110057O12Rik
3110062M04Rik
3110067C02Rik
3110068a07rik
3110070M22Rik
3110073H01Rik
3110079O15Rik
3110082I17Rik
3110083C13Rik
3200002M19Rik
3222401L13Rik
3230401D17Rik
3300002A11Rik
3300002P09Rik
3300005D01Rik
3425401B19Rik
3632451O06Rik
3830403N18Rik
3830406C13Rik
3830431G21Rik
3930401B19Rik
4122401K19Rik
4430402I18Rik
4631416L12Rik
4632404H12Rik
4632411B12Rik
4632411P08Rik
4632415L05Rik
4632419I22Rik
4632428C04Rik
4632428N05Rik
4632434I11Rik
4732415M23Rik
4732418C07Rik
4732440D04Rik
4732465J04Rik
4732471D19Rik
4732471J01Rik
4732491K20Rik
4732496C06Rik
4733401A01Rik
4831440E17Rik
4832406H04Rik
4833403I15Rik
4833405L11Rik
4833408A19Rik
4833413E03Rik
4833415N18Rik
4833419F23Rik
4833420G11Rik
4833420G17Rik
4833423E24Rik
4833423F13Rik
4833424O15Rik
4833427G06Rik
4833438C02Rik
4833439L19Rik
4833441D16Rik
4833442J19Rik
4921507P07Rik
4921509J17Rik
4921510H08Rik
4921513D23Rik
4921513H07Rik
4921517D22Rik
4921517L17Rik
4921517O11Rik
4921521F21Rik
4921524J17Rik
4921525O09Rik
4921528I01Rik
4921528O07Rik
4921530D09Rik
4921530L21Rik
4921531C22Rik
4921536K21Rik
4922501C03Rik
4922501L14Rik
4922502D21Rik
4922502N22Rik
4922505E12Rik
4922505G16Rik
4930401A07Rik
4930401O12Rik
4930402D18Rik
4930402H24Rik
4930402K13Rik
4930402M22Rik
4930403L05Rik
4930403N07Rik
4930404A10Rik
4930404A12Rik
4930404H21Rik
4930404I05Rik
4930404O17Rik
4930405A10Rik
4930405A21Rik
4930405E02Rik
4930405H06Rik
4930405O22Rik
4930406D14Rik
4930408F14Rik
4930408K08Rik
4930408O17Rik
4930412C18Rik
4930412F15Rik
4930412O13Rik
4930414F18Rik
4930414L22Rik
4930414N08Rik
4930415N12Rik
4930417G10Rik
4930422G04Rik
4930422I07Rik
4930423M02Rik
4930425K10Rik
4930426D05Rik
4930427A07Rik
4930428F12Rik
4930429B21Rik
4930429E23Rik
4930430F08Rik
4930431A04Rik
4930431P03Rik
4930432O21Rik
4930434E21Rik
4930434J08Rik
4930435E12Rik
4930435H24Rik
4930440I19Rik
4930441O14Rik
4930442L01Rik
4930442P07Rik
4930444A02Rik
4930447K04Rik
4930449I21Rik
4930451G09Rik
4930452B06Rik
4930453N24Rik
4930455C21Rik
4930455F23Rik
4930466K18Rik
4930471M09Rik
4930471M23Rik
4930473A02Rik
4930474M22Rik
4930479M11Rik
4930481B07Rik
4930483C13Rik
4930486L24Rik
4930488B01Rik
4930500F04Rik
4930503B20Rik
4930503L19Rik
4930504O13Rik
4930506M07Rik
4930507A01Rik
4930511I11Rik
4930511M11Rik
4930512H18Rik
4930513N10Rik
4930515G01Rik
4930518I15Rik
4930519D14Rik
4930519H02Rik
4930519N06Rik
4930519P11Rik
4930520O04Rik
4930522H14Rik
4930523C07Rik
4930523O13Rik
4930524B15Rik
4930524J08Rik
4930524O07Rik
4930526I15Rik
4930527F14Rik
4930532J02Rik
4930534B04Rik
4930535I16Rik
4930539E08Rik
4930539H15Rik
4930544D05Rik
4930544G11Rik
4930544L04Rik
4930544M13Rik
4930544O15Rik
4930545H06Rik
4930547N16Rik
4930548H24Rik
4930555G01Rik
4930556M19Rik
4930558N01Rik
4930563D23Rik
4930563H03Rik
4930564K09Rik
4930565B19Rik
4930567K20Rik
4930570G19Rik
4930571K23Rik
4930572J05Rik
4930577N17Rik
4930578G10Rik
4930578I06Rik
4930578M01Rik
4930578N16Rik
4930579C15Rik
4930579F01Rik
4930579G22Rik
4930579G24Rik
4930579J09Rik
4930583H14Rik
4930584F24Rik
4930588J15Rik
4930591A17Rik
4930592I03Rik
4930596D02Rik
4930599N23Rik
4931402G19Rik
4931406C07Rik
4931406P16Rik
4931407G18Rik
4931414P19Rik
4931417E11Rik
4931428F04Rik
4931429I11Rik
4931432E15Rik
4931439C15Rik
4931440F15Rik
4932415G12Rik
4932416H05Rik
4932418E24Rik
4932422M17Rik
4932425I24Rik
4932433N03Rik
4932438A13Rik
4932438H23Rik
4932439E07Rik
4932441J04Rik
4932702P03Rik
4933401H06Rik
4933402C05Rik
4933402N22Rik
4933402P03Rik
4933403F05Rik
4933403G14Rik
4933404G15Rik
4933404M02Rik
4933404O12Rik
4933405O20Rik
4933406C10Rik
4933406F09Rik
4933407C03Rik
4933407L21Rik
4933407O12Rik
4933409G03Rik
4933409L14Rik
4933411G11Rik
4933411K16Rik
4933411K20Rik
4933412E12Rik
4933413G19Rik
4933415F23Rik
4933416E03Rik
4933416O17Rik
4933417A18Rik
4933417C20Rik
4933421E11Rik
4933421I07Rik
4933422H20Rik
4933424B01Rik
4933424G06Rik
4933425D22Rik
4933426I21Rik
4933426M11Rik
4933427D06Rik
4933427D14Rik
4933427E11Rik
4933428G20Rik
4933429F08Rik
4933430H16Rik
4933431E20Rik
4933432K03Rik
4933433P14Rik
4933434E20Rik
4933434I20Rik
4933436I20Rik
4933438K21Rik
4933439C10Rik
4933439F18Rik
4933439G12Rik
4933439K11Rik
4933440N22Rik
5031410I06Rik
5031425E22Rik
5031434O11Rik
5031439G07Rik
5033411D12Rik
5033414D02Rik
5033430I15Rik
5133401N09Rik
5230400M03Rik
5330417C22Rik
5330426P16Rik
5330434G04Rik
5330438D12Rik
5430401F13Rik
5430407P10Rik
5430411K18Rik
5430413K10Rik
5430414B12Rik
5430416O09Rik
5430417L22Rik
5430421B17
5430421N21Rik
5430427O19Rik
5430431A17Rik
5430435G22Rik
5430437P03Rik
5430439G13Rik
5430439M09Rik
5430440L12Rik
5530400B01Rik
5530401A14Rik
5530402H23Rik
5530601H04Rik
5730403B10Rik
5730403M16Rik
5730405O15Rik
5730408K05Rik
5730409E04Rik
5730419I09Rik
5730422E09Rik
5730433K22Rik
5730453C05Rik
5730455O13Rik
5730455P16Rik
5730469M10Rik
5730471H19Rik
5730493B19Rik
5730494M16Rik
5730494N06Rik
5730507C01Rik
5730508B09Rik
5730522E02Rik
5730526G10Rik
5730528L13Rik
5730590G19Rik
5730601F06Rik
5830403F22Rik
5830405N20Rik
5830408B19Rik
5830415F09Rik
5830417I10Rik
5830418K08Rik
5830433G22Rik
5830433M19Rik
5830443J22Rik
5930403L14Rik
5930412G12Rik
5930416I19Rik
5930430L01Rik
5930433N17Rik
5930434B04Rik
6030422H21Rik
6030422M02Rik
6030429G01Rik
6030440G07Rik
6030458C11Rik
6230415J03Rik
6230424C14Rik
6230426M11Rik
6230427J02Rik
6330403A02Rik
6330403K07Rik
6330403L08Rik
6330403M23Rik
6330406I15Rik
6330407J23Rik
6330408A02Rik
6330409D20Rik
6330409N04Rik
6330416G13Rik
6330416L07Rik
6330418K02Rik
6330503K22Rik
6330509M05Rik
6330512M04Rik
6330522J23Rik
6330527O06Rik
6330531I01Rik
6330564D18Rik
6330576A10Rik
6330577E15Rik
6330578E17Rik
6430519N07Rik
6430520M22Rik
6430527G18Rik
6430537K16Rik
6430547I21Rik
6430548M08Rik
6430571L13Rik
6430590A07Rik
6430598A04Rik
6430604M11Rik
6430704M03Rik
6430706D22Rik
6430706H07Rik
6430710C18Rik
6430710M23Rik
6530401D17Rik
6530401N04Rik
6530402F18Rik
6530403G13Rik
6530403H02Rik
6530406A20Rik
6530415H11Rik
6720401G13Rik
6720416L17Rik
6720422M22Rik
6720456B07Rik
6720457D02Rik
6720463M24Rik
6720468P15Rik
6820408C15Rik
6820431F20Rik
6820445E23Rik
7030407O06Rik
7530428D23Rik
7630402I04Rik
8030402F09Rik
8030411F24Rik
8030453O22Rik
8030462N17Rik
8030497I03Rik
8430406I07Rik
8430406M14Rik
8430408G22Rik
8430410A17Rik
8430410K20Rik
8430416G17Rik
8430419K02Rik
8430419L09Rik
8430423G03Rik
8430426H19Rik
8430426J06Rik
8430427H17Rik
8430436C05Rik
9030025P20Rik
9030203C11Rik
9030224M15Rik
9030409G11Rik
9030411K21Rik
9030418K01Rik
9030425E11Rik
9030601B04Rik
9030612E09Rik
9030617O03Rik
9030619P08Rik
9030624J02Rik
9030625A04Rik
9130004C02Rik
9130009I01Rik
9130011E15Rik
9130011J15Rik
9130015A21Rik
9130017N09Rik
9130019O22Rik
9130023H24Rik
9130024F11Rik
9130204L05Rik
9130208D14Rik
9130221J18Rik
9130404D08Rik
9130413E14Rik
9130604C24Rik
9230102K24Rik
9230105E10Rik
9230110C19Rik
9230111E07Rik
9230114K14Rik
9230115E21Rik
9330102E08Rik
9330118A15Rik
9330129D05Rik
9330159K06
9330161A08Rik
9330162012Rik
9330162L04Rik
9330164J24Rik
9330171B17Rik
9330174C13Rik
9330179D12Rik
9330182L06Rik
9330188P03Rik
9330210C06
9430008C03Rik
9430013L14Rik
9430015G10Rik
9430016H08Rik
9430020K01Rik
9430023L20Rik
9430038I01Rik
9430091N11Rik
9430098F02Rik
9530008L14Rik
9530010C24Rik
9530028C05
9530029O12Rik
9530053H05Rik
9530056K15Rik
9530059O14Rik
9530068E07Rik
9530077C05Rik
9630010G10Rik
9630013A20Rik
9630017O17
9630023C09Rik
9630025H16Rik
9630033F20Rik
9630041G16Rik
9630045H20Rik
9830001H06Rik
9830004L10Rik
9930004E17Rik
9930005F22Rik
9930012K11Rik
9930013L23Rik
9930014A18Rik
9930021D14Rik
9930021J03Rik
9930024M15Rik
9930105H17Rik
a
A030001D20Rik
A030003K21Rik
A030005K14Rik
A030005L19Rik
A030009H04Rik
A030014E15Rik
A130009E19Rik
A130010J15Rik
A130022J15Rik
A130026P03Rik
A130033P14
A130038J17Rik
A130040M12Rik
A130042E20Rik
A130049A11Rik
A130082M07Rik
A1bg
A1cf
A230006K03Rik
A230046K03Rik
A230048O21Rik
A230050P20Rik
A230051G13Rik
A230056P14Rik
A230058F20Rik
A230060F14Rik
A230065H16Rik
A230103O09Rik
A230107N01Rik
A2ld1
A2m
A330021E22Rik
A330032B11Rik
A330044H09
A330049M08Rik
A330050F15Rik
A330076H08Rik
A330093E20Rik
A330102I10Rik
A430005L14Rik
A430018G15Rik
A430027H14Rik
A430028G04Rik
A430033K04Rik
A430035B10Rik
A430071A18Rik
A430093F15Rik
A430104N18Rik
A430107O13Rik
A4galt
A4gnt
A530016L24Rik
A530017D24Rik
A530020G20Rik
A530023O14Rik
A530040E14Rik
A530041M06Rik
A530047J11Rik
A530054K11Rik
A630007B06Rik
A630014C17Rik
A630023A22Rik
A630023P12Rik
A630026N12Rik
A630033E08Rik
A630033H20Rik
A630038E17Rik
A630040H13Rik
A630043P06
A630052C17Rik
A630071D13Rik
A630071L07Rik
A630072M18Rik
A630081J09Rik
A630084N20Rik
A630098A13Rik
A730011C13Rik
A730011L01Rik
A730028G07Rik
A730034C02
A730035I17Rik
A730037C10Rik
A730054J21Rik
A730056A06Rik
A730063M14Rik
A730082K24Rik
A730091E23Rik
A730098P11Rik
A830005F24Rik
A830010M20Rik
A830018L16Rik
A830021K08Rik
A830039N20Rik
A830080D01Rik
A830080H07Rik
A930001N09Rik
A930002I21Rik
A930003A15Rik
A930005C09Rik
A930005H10Rik
A930005I04Rik
A930005K07Rik
A930006K02Rik
A930007D18Rik
A930010G16Rik
A930011O12Rik
A930012L18Rik
A930012N16Rik
A930015D03Rik
A930017K11Rik
A930024E05Rik
A930026I22Rik
A930033H14Rik
A930033M14Rik
A930035E12Rik
A930038C07Rik
AA060545
AA386476
AA407107
AA407331
AA408251
AA408296
AA408396
AA408650
AA408954
AA409587
AA409749
AA414903
AA414992
AA414993
AA415014
AA415038
AA415437
AA416453
AA419673
AA467197
AA511254
AA511261
AA516738
AA517023
AA517446
AA517545
AA517562
AA517566
AA517631
AA517650
AA517841
AA517858
AA517864
AA536658
AA536748
AA536965
AA545190
AA589418
AA672641
AA673491
AA675035
AA675344
AA681502
AA684185
AA763521
AA881470
AA986695
AA986715
AA986860
AA986891
AA987161
Aaas
Aadac
Aadat
Aagab
Aak1
Aamp
Aanat
Aard
Aars
Aarsd1
Aasdh
Aasdhppt
Aass
Aatf
Aatk
AB041803
AB056442
AB069917
AB099516
AB124611
Abat
Abca1
Abca13
Abca14
Abca15
Abca2
Abca3
Abca4
Abca5
Abca6
Abca7
Abca8a
Abca8b
Abca9
Abcb10
Abcb11
Abcb1a
Abcb1b
Abcb6
Abcb7
Abcb8
Abcb9
Abcc1
Abcc10
Abcc12
Abcc2
Abcc3
Abcc4
Abcc5
Abcc6
Abcc8
Abcc9
Abcd1
Abcd2
Abcd3
Abcd4
Abce1
Abcf1
Abcf2
Abcf3
Abcg1
Abcg2
Abcg3
Abcg4
Abcg5
Abcg8
Abhd1
Abhd10
Abhd11
Abhd12
Abhd13
Abhd14a
Abhd14b
Abhd15
Abhd2
Abhd4
Abhd5
Abhd6
Abhd8
Abi1
Abi2
Abi3
Abi3bp
Abl1
Abl2
Ablim1
Ablim2
Ablim3
Abo
Abp1
Abpa
Abpd
Abr
Abra
Abt1
Abtb2
Acaa1a
Acaa1b
Acaa2
Acaca
Acacb
Acad10
Acad11
Acad8
Acad9
Acadl
Acadm
Acads
Acadsb
Acadvl
Acan
Acap1
Acap2
Acap3
Acat1
Acat2
Acat3
Acbd3
Acbd4
Acbd5
Acbd6
Accn1
Accn2
Accn3
Accn5
Accs
Accsl
Acd
Ace
Ace2
Acer1
Acer2
Acer3
Ache
Acin1
Acly
Acn9
Acnat2
Aco1
Aco2
Acot1
Acot10
Acot11
Acot12
Acot13
Acot2
Acot3
Acot4
Acot7
Acot8
Acot9
Acox1
Acox2
Acox3
Acoxl
Acp1
Acp2
Acp5
Acp6
Acpl2
Acpp
Acr
Acrbp
Acrv1
Acsbg1
Acsf3
Acsl1
Acsl3
Acsl4
Acsl5
Acsl6
Acsm1
Acsm2
Acsm3
Acsm5
Acss1
Acss2
Acta1
Acta2
Actb
Actg1
Actg2
Actl6a
Actl6b
Actl7a
Actl7b
Actl9
Actn1
Actn2
Actn3
Actn4
Actr10
Actr1a
Actr1b
Actr2
Actr3
Actr5
Actr6
Actr8
Actrt1
Actrt2
Acvr1
Acvr1b
Acvr2a
Acvr2b
Acvrl1
Acy1
Acy3
Acyp1
Acyp2
Ada
Adad1
Adal
Adam10
Adam11
Adam12
Adam15
Adam17
Adam18
Adam19
Adam1a
Adam1b
Adam2
Adam22
Adam23
Adam25
Adam28
Adam3
Adam32
Adam33
Adam39
Adam4
Adam5
Adam6b
Adam7
Adam8
Adam9
Adamdec1
Adamts1
Adamts10
Adamts12
Adamts15
Adamts17
Adamts18
Adamts2
Adamts4
Adamts5
Adamtsl1
Adamtsl2
Adamtsl3
Adamtsl4
Adamtsl5
Adap1
Adap2
Adar
Adarb1
Adarb2
Adat3
Adc
Adck1
Adck2
Adck3
Adck4
Adck5
Adcy1
Adcy2
Adcy3
Adcy4
Adcy5
Adcy7
Adcy8
Adcy9
Adcyap1
Adcyap1r1
Add1
Add2
Add3
Adh1
Adh4
Adh5
Adh6b
Adh7
Adhfe1
Adi1
Adig
Adipoq
Adipor1
Adipor2
Adk
Adm
Adnp
Adnp2
Ado
Adora1
Adora2a
Adora2b
Adpgk
Adprh
Adprhl2
Adra1a
Adra1b
Adra2a
Adra2b
Adra2c
Adrb1
Adrb2
Adrb3
Adrbk1
Adrbk2
Adrm1
Adsl
Adss
Adssl1
Aebp1
Aebp2
Aen
Aes
AF067061
AF067063
AF251705
Afap1
Afap1l1
Afap1l2
Aff1
Aff2
Aff3
Aff4
Afg3l2
Afm
Afmid
Afp
Aftph
Aga
Agap1
Agap2
Agap3
Agbl3
Ager
Agfg1
Agfg2
Aggf1
Agk
Agl
Agmat
Agpat1
Agpat2
Agpat3
Agpat4
[truncated: 16,159 more rows]

## Sheet: Union of Reference and Database
CRP
INS
TNNI3
STN
ACE
TNF
TNNT2
CKB
COL1A1
AKT1
IL6
VEGFA
HBB
INTU
AGT
F2
GDF15
NOS3
PDF
CASP3
ALB
REN
BCL2
MMP9
MAPK1
PIK3CA
ADIPOQ
NOS2A
SOD1
NPPB
NFKB1
SERPINA5
TGFB1
PDLIM5
APOE
AGTR1
IL1B
CCL2
CD34
LPAL2
IL10
LY86
MMP2
P2RY14
EPO
MPO
PLAT
GJA1
APOB
C20orf181
VWF
PRKCA
JUN
KIT
MAPK3
DES
LDLR
SERPINE1
ICAM1
P2RY12
IGF1
HIF1A
CD4
CXCL12
STAT3
CYP2B6
EDN1
IL8
KDR
MYH14
TLR4
APOA1
HMOX1
CYP2C19
CSF3
TBXAS1
CAT
TGFA
PPARG
CD40
MB
HGF
NPPA
VCAM1
LEP
TIMP1
MAPK8
NOX5
IFNG
PECAM1
CXCR4
CYCS
MAPK14
TP53
MAPK6
PTGS2
GSK3B
PRKAA1
F2R
CD40LG
F10
NOS1
GEN1
ACTC1
PLA2G1B
CST3
SERPINC1
CD14
STAT1
IL1A
FGF2
PON1
GCG
HSPA1A
HMGB1
LY96
CD36
PPARA
PLAU
DPP4
SETD2
CETP
ENG
NR3C2
EGFR
IL18
PROM1
APLP2
PTH
TLR2
VASP
PTPRC
MYH7
FAS
MMP1
PIK3CG
PRKAR2A
ADRB1
FABP3
CYP1A1
MIRN21
MARK2
HAVCR1
SIRT1
LPL
COX8A
CD8A
EGF
FOS
NUDT6
MTHFR
XDH
CCL5
CYBB
PDGFB
CYP3A5
TNFRSF11B
SPP1
SOD2
ELN
KCNQ1
CDKN2A
GAPDH
CD68
MMP3
JUP
ACTA1
ALPI
NGF
ABO
IL2
F7
RHOD
BAX
APLN
CASP8
GATA4
RPS27A
RETN
CCR2
COL1AR
IL17A
ABCA1
F5
NKX2-5
PLG
CTNNB1
PTGS1
CD44
CTGF
MYH6
PRKCE
GPT
PARP1
PTX3
PCSK9
KITLG
ITLN1
OPRD1
SLC2A4
ANGPT1
PLN
CASP9
AVP
MAPK10
SCARB1
GLP1R
IL4
PRKAA2
FASLG
JAK2
OLR1
GHRL
SMAD3
LPA
BCL2L1
ALDH9A1
GP6
ADM
SMAD2
IL2RA
TXN
ABCB1
TNFRSF1A
HLA-A
CSF1
TIMP2
CDH5
THBD
ZBP1
PAPPA
FGF23
THBS1
PGF
NFE2L2
GSTCD
ADORA2A
HSPA5
LGALS3
ITGAM
TEK
ABCA4
TNC
LCN2
UBAP1
CAMK2G
MIRN126
TMSB4X
PIAS1
MAPT
CASP1
PTEN
BECN1
IL1RN
ESR1
IL1R1
FCGR3A
TFPI
P2RY1
MAL
AHSG
TIMP3
CCR5
PPID
MKI67
POMC
PDGFA
BDNF
ALDH2
MIF
CASP12
FOXP3
ITGB3
ID1
HMGCR
DPPA3
CAP1
CYBA
HSPD1
ADCY7
ITGB2
ANXA5
SELP
CYP3A4
THY1
BAK1
NRCAM
COG2
AGTR2
SLC25A20
KLK3
NOX4
SCN5A
DDIT3
RHOA
KCTD11
GGT1
PPARGC1A
APOA5
PDE5A
COQ10A
ITGA2B
MIRN208A
PDHB
ITGB1
ISL1
NLRP3
MMP8
CYP2C9
HP
EPOR
VIM
GTF2A1
S100A1
NRG1
APOC3
PI3
FLT1
MYC
TAC1
MIRN155
MCL1
ERBB2
RYR2
CREB1
MET
IZUMO1
TSHB
FSD1
NAMPT
CSF2
ACE2
IL33
MMP7
NOX1
AIFM1
PLA2G7
MBNL1
GORASP1
INSR
MIRN210
IL1RL1
NOTCH1
VDR
CX3CL1
MIRN145
ADAMTS13
FEV
CDKN2B
GSTM1
IL6R
MYLIP
MYBPC1
IMPACT
S100A8
POSTN
NPY
C5AR1
ILK
PLA2G2A
GP1BA
CXCL10
COX8B
NANOG
MMP14
TIMP4
S100B
CHGA
DNASE1
HSPB1
IRS1
ACTB
RAC1
TNNC1
ADORA1
NCF1
TF
ITGA2
ESAM
IL1RAPL2
SRC
CCRK
RPS6KA1
TH
CX3CR1
FOXO3
TNFRSF1B
CNR1
CAV1
S100A9
GSTP1
ADRB2
PNPLA2
SERPINE2
PCNA
PLCB1
ELAVL1
FABP4
GOPC
SOD3
ADRBK1
CALCA
ADA
FRZB
LTA
HTR2B
COL18A1
LIF
NT5E
GLA
ANG
TTN
KRT124P
MAP3K5
SHBG
CAV3
CTF1
MYD88
AKR1B1
CD86
ANPEP
ATP2A2
SHH
CD163
SP1
ADCY10
SLC24A3
BNIP3
TIPARP
BMP2
GSTT1
AGTRL1
GAP43
COL14A1
HSD11B1
GSTA1
SMAD4
ACHE
MIRN499
SH3YL1
ADRA1D
CLU
MBL2
CNR2
SRF
ALOX5
ABCG2
IL23A
MMP12
CDKN1A
IL5
NR1I2
TNFSF12
UCP2
INHBE
LIPG
OPRK1
POU5F1
MMP13
MAP2K1
MEF2C
PDGFRB
RBPJ
IKZF2
GSR
PLCG1
NHS
CDH17
SORT1
HDAC9
KL
F11R
MIRN34A
ADIPOR1
GC
LCAT
PIM1
MYOCD
NR1H3
ABCG1
GJA5
S1PR3
CP
AAVS1
CTSB
NTRK1
BEST1
CADM1
IPPK
BIRC5
DNTT
PDGFRA
EGR1
POU2F3
EPHX2
KIF6
SCD
FUS
MAP3K7
F8
PHACTR1
LRP1
SELE
CYSLTR2
CALR
ADORA2B
PPP2R4
ID2
HTR3A
CTSD
PYGM
STAT5A
GLI2
NFKBIA
CHRNA9
JAG1
DNM3
DGCR2
PFDN1
ATP2A3
SRY
CHI3L1
BTN2A1
MBTPS1
HLA-DRB1
VEGFB
LDB3
SFRP2
MGP
SMAD7
BMP4
ESR2
OSM
KCNJ11
KCNJ2
CCL17
ERAL1
LAMP2
KCNH2
CYP2D6
UCN
CKM
DUSP2
DICER1
NQO1
CNBP
AR
IL12A
SCN3A
TRNAA1
IFI44
CPT1A
SLC22A5
MIRN146A
ANGPT2
FCGR3B
NTN1
DBP
CXCL16
BGN
MAP1LC3A
PPBP
FOXO1
IL13
FGF1
APCS
DMD
SAA
TSPAN33
BGLAP
RYR1
SELPLG
NR3C1
SMAD1
DCN
SPHK1
MIRN122
PAWR
TNFRSF12A
ABP1
CCL4
PRKCD
FOXG1
PF4V1
RARRES2
DKK1
MIRN17
SERPINF1
CRMP1
DDAH1
CPB2
NPPC
NES
SIRT3
CCHCR1
LMNA
BAD
F2RL3
APOM
NCAM1
LOX
CFH
MEFV
LEPR
WARS
IGF1R
PSMD9
PTPRU
CD80
NR1H4
PPA1
APPL1
IL6ST
SELL
SLC17A5
SH2D1A
MME
MYLK
FGF21
BSG
TRIM63
SLC9A1
MIRN150
UCP3
ALOX5AP
TRPV1
NGFR
SOCS3
ADAMTS7
MIRN133B
CYP19A1
MIRN221
THPO
FKBP1A
KLK1
HAVCR2
MIRN223
PDCD4
CIC
CEBPB
CCND1
PRKAR1A
RORC
IKBKB
ACPP
CXCL2
FSHB
GPBAR1
RNF123
TNFRSF14
AOC2
EPHB2
USP9X
DLL1
EEF1B3
PPIF
NR4A1
P2RX7
SERPINA1
SKAP2
SLC5A5
TXNIP
COL1A2
MTTP
S1PR1
RAF1
CYP11B2
CD28
MYEF2
LIPC
ADM2
CEBPA
KCNE2
PRL
CRH
FADD
FGB
SLC6A2
APOH
PRPF6
STK11
CACNA1C
CCR1
CDC42
PPARD
CBS
PDK4
SLC2A1
SDHB
SHMT1
TCFL5
PPP1CA
SOX2
DUOX1
MIRN208B
TNS1
MRC1
SEMA3B
AIF1
MIRN214
MSR1
SERPINA12
PTPN1
IGKV2D-29
SHC1
SDC1
CFTR
MEF2A
TNFSF10
MAS1
IL8RB
MSC
G6PD
TLR9
GPI
IRAK1
NOD2
KCND2
CREBBP
CRTC1
ATXN1
SLC6A4
EDNRA
TBX5
RPS6KB1
SREBF2
BDKRB2
IL8RA
KCNJ8
TERT
CYP1A2
GAA
SPARC
CDKN1B
NCF2
PARK2
GIP
IGFALS
ROCK1
ATG7
PPP1R13L
RAD51
MAPK9
MAFK
PML
PPP1R3C
ACO2
CD5L
NEUROD1
HAND2
ALPP
IFNA1
ABCC6
CRYAB
ENTPD1
THBS2
TNFSF11
PER2
VKORC1
CTSL1
IL11
GJA4
MON2
BRCA1
HSF1
VCAN
ELA2
CFLAR
GPX1
CARTPT
PROCR
KCNA5
KRR1
GYPA
SPHK2
ADAM17
SAT1
TNFAIP6
PTGIR
CAST
F12
PLA2G4A
F11
KCND3
VHL
SLCO1B1
TGFBR2
ADORA3
GPR109A
IL3
CTSS
EIF2AK3
FTO
HBG2
MDM2
F13A1
MCAM
VTN
ATG5
CCL3
COL6A1
HFE
HLA-B
UBASH3B
EP300
TFRC
EIF2C2
MYL6B
CD79A
RAGE
STS
FXYD1
TCF7L2
EXTL3
GHRH
ITGAL
THBS4
PTPN22
FIGF
APAF1
ADIPOR2
TLR3
ANGPTL4
EFNA3
GPER
BRAP
MSTN
MIRN195
MTAP
PAG1
RNASE3
SDC4
CYP2J2
FKBP1B
LRPAP1
XBP1
S1PR2
SREBF1
TFAM
GNB3
ABCG8
DUSP1
IGFBP3
ZAP70
CCR7
MFN2
NOTCH3
ABL2
CD47
LTA4H
AKR1A1
CTSK
GFAP
PRTN3
MYOD1
PRKCB1
BCL2L11
NPR1
TGFBR1
RAPGEF3
TRAF6
EDNRB
TAT
ABCG5
MIRN206
LDLRAP1
PF4
RNASEN
GNAS
ITGAX
APEX1
MYL2
APOA2
CS
NRF1
P4HA1
HADHB
NFE2
SSRP1
TPM1
ARHGAP26
ITGAV
PDHX
PRAP1
MKL1
AQP1
ATF6
UTS2
CCL11
TRIB1
FGFR2
OGG1
PPIA
SCN4A
HCN4
IL9
RBP4
EIF2S1
IL7
LRP8
BCHE
HPSE
MTRR
TNFSF4
CYR61
TNFRSF9
HSP90AA1
MMP28
PTGER4
HDAC4
KLF2
LGALS1
PTPN11
ADRA2A
P4HB
RIPK1
DNM1L
FBXO32
SLC25A4
ATM
GAD1
PTK2
SIRT2
CYP2E1
PON2
GRK5
TNFRSF4
FST
MIRN33A
CCNA2
ERN1
FGFR3
HSPA8
LBP
MLYCD
SFRP1
DNMT1
GABPA
LIPA
ME1
TSC2
SLC8A1
LTF
LYVE1
PSIP1
UCP1
B2M
HSPB6
KCNIP2
PIK3R1
CASP8AP2
CEACAM6
CELSR2
F9
FURIN
NOG
MUC1
HNF1A
KCNN4
MAFD2
PDPK1
PLTP
COL4A1
TPSAB1
TRPC6
VLDLR
BID
CCL7
CR1
KCNA4
MIRN199B
MIRN29A
VIP
GDE1
P2RX2
ABCC1
ATF3
CD83
CRTC2
REL
AK2
CD19
CD69
GUSB
MIRN320
RUNX1T1
CAMK2N1
CDCA8
DDX4
EBP
PPP1R14B
RPS6KA2
SLC37A4
VGF
S100A12
ADAMTS1
UCN2
IL16
ADAMTS4
ENPP1
ALOX12
E2F1
OGT
MDK
CREG1
FAP
FGF4
WT1
PES1
SLPI
FSTL1
S100A4
TSPO
F2RL1
P2RX3
SPAG8
AQP2
GJC1
KIAA1462
EGLN1
AHR
MIA3
MIRNLET7B
TFAP2A
HCN2
IGF2
MIP
C19orf10
DIABLO
FBN1
GJB1
SH2B3
TRPC3
GSK3A
ID3
KLF4
P2RY2
TAGLN
AGER
APOC1
CDH13
IL17D
MYBPC3
NOS1AP
PDCD1
PYCARD
TRPC1
ERG
FGFR1
KCNJ5
MC4R
PDXP
SPRY1
CDC2
FIS1
PDE3B
RARA
SNRPN
BCL2A1
GPLD1
IRF6
PDE4A
HRB
MIRN132
MRAS
MTHFD1L
GPR109B
LRP2
NPR2
TBXA2R
ALCAM
BCKDHB
CXCL5
DYRK1A
GNLY
MAOB
MAPK7
PDK1
RELA
SH3D19
VEGFC
WHSC1
GCLC
KHDRBS1
CD63
COQ7
CTRL
CXCL1
DFFB
FCAMR
MAK
SST
SYP
TRA
ACSM3
IDH3B
IKZF5
LEFTY2
SYK
TH1L
VCL
CCS
COL4A4
HBEGF
HNF4A
LDHA
MIRN125A
MIRN494
NR1I3
RET
RXRA
SDCBP2
SHC3
USH1G
C10orf59
NCL
ITGB1BP2
MICA
STUB1
VDAC1
CTLA4
MASP2
GHSR
PARK7
MIRN15B
BRCA2
TRPM4
TRPC4
ARNTL
ADRB3
CYP2C8
CD274
DCC
IGFBP4
IRAK3
XIAP
ADAMTS3
LRP6
THRA
CES1
KCNE1
RAMP1
AAAS
IL21
TTR
CCL21
AKT2
CCL19
PSMA6
CXADR
PON3
DAB2
PANX1
PDLIM7
TBP
PLA2G6
ANXA1
AQP7
CALCRL
FLT3
MASP1
PLAUR
GSN
HTR2A
RCAN1
ACACA
CAMP
CCL4L1
CGB
MLXIPL
MTR
PKN1
TRPV4
ALOX15
APP
MYOG
TGFB3
XRCC1
BDKRB1
BMP1
COL3A1
CTSG
MLC1
NPC1L1
PSRC1
SGK1
TACR1
TCF21
TRAF2
ENDOG
GRB2
IRS2
MAPKAP1
MIRN23A
PDGFD
ABCC3
APOA4
ATF2
ATF4
NOTCH2
PPP3CA
PRDX6
ACP5
HMOX2
SLC5A2
SPRED1
CD46
CISH
EPHA1
GADD45B
NOC2L
PTGER3
SLC22A3
B3GAT1
DLL4
GALNT2
LIPE
MN1
NF2
PCTK1
TNPO1
COL4A2
GATA2
INA
P2RY4
PTHLH
SERPINA3
TNFSF13B
ULK1
YY1
ABI1
APEX2
CXCL9
FCGR1A
FLT4
GDNF
GLG1
IAPP
MSN
PDCD6IP
SPRY2
TYK2
UOX
ADH1A
B3GALTL
C4B
CCND2
CDK2
CHAT
DPF2
EGLN2
EPAS1
FPR2
GABRE
GJA8
KNG1
MYST2
NONO
SMPD1
STAR
TLR8
ANGPTL5
BCL2L10
CAPG
CSF1R
CYGB
DEFA5
DSG2
EIF4EBP1
KIR3DL1
MAGEH1
NEDD9
NFATC3
NPTXR
SAR1A
SLC45A2
XPO5
AQP4
SNORD50A
LTBP1
IL15
SERPING1
YAP1
GLRX
FABP2
FGL2
CASR
PTPN6
IL3RA
RIPK3
HIRA
ADAM8
ERBB3
FOLH1
MIRN107
GCLM
IL19
NPR3
TEC
DDAH2
MIRN31
CXCL6
FBLN2
FGFR4
GNRH1
MIRN378
ASPM
PTGIS
ANK2
IL17C
PPM2C
S100A6
SORL1
CXCR3
MFGE8
PKP2
FPR1
GCKR
MGEA5
MOAP1
RUNX2
SMN1
SQSTM1
STIM1
CLEC1B
EEF2
GAS6
ILF3
KCNJ4
PTGDS
PYY
TRPM7
TYMS
CIITA
CNTF
CREM
FLNA
CMKLR1
CYP27A1
EGLN3
RPS6
UGT1A1
AURKB
BHLHB5
C4BPA
EDA
HDAC2
MIRN18A
SERPINH1
GTF3A
HK2
MT-CYB
OPRM1
PTAFR
SCAP
HAND1
HDAC5
KCNB1
LGALS2
PFN1
SLC6A3
TBX21
TNFRSF8
WRN
C3AR1
CD59
CYP17A1
FADS1
MAF
MIRN15A
SKIL
CD9
CEACAM5
EEF1A1
ESRRA
FXN
GIF
GPIHBP1
LRRFIP1
MAG
PDE4D
PPP1R12A
YARS
AHSA1
AKAP1
C9orf3
COMP
CXCR7
CYP3A
DDIT4
DLD
ELL
ETS1
GAL
IL17RA
IL18BP
LDHB
MT-CO1
RB1
TBC1D4
UGT1A3
CEL
CSF3R
CYP27B1
FH
GAB1
HLA-DQA1
HPRT1
IGLV2-8
INPP5D
MUT
NKX2-1
SLC7A1
SRPR
TNFRSF11A
ABL1
AMY1A
ARC
ARNT
ATP5O
C3
CCR3
CFB
CYP7A1
FADS2
GRIA1
ING1
LTBR
NRP1
ORM2
P2RX1
PDE1A
PKLR
PPP1R13B
RAPGEF5
SLC16A1
SOX6
TWIST1
BMP6
BNIP3L
CANT1
CD74
CDKAL1
CHML
CSNK2A1
DGCR8
DVL1
EIF2AK2
ETFA
FUT1
IKBKAP
IL10RA
IRF3
ITGA5
IVNS1ABP
JMJD6
MYH11
MYOZ2
NAIP
NCOA6
NP
PRKG1
PTGER1
ROS1
SRA1
TDRD9
TMEM54
ACADM
AURKA
AVPR2
CCL1
CHL1
COL17A1
CUZD1
DDX54
DEGS1
DSPP
EDC4
FBXW10
HEY1
HIST3H2A
HMGA2
ICK
JAK1
KRT18
LHX1
LTC4S
MIRN328
MSTP1
MT-RNR2
PRKCZ
PTGDR
RIT2
RPS6KA3
S100A10
SPAG9
SUCLG1
ZNF318
NDRG2
ACVRL1
HMBS
TRIB3
HRC
CSRP3
MIRN22
MLXIP
SCYE1
SCG2
FABP5
CD151
HSPB8
MCTS1
OGN
TRPM2
RHEB
STXBP5
SULT1E1
FGF9
MIRNLET7E
NDRG1
ANGPTL3
FABP1
SSB
AOC3
JAM3
INSRR
TMEM11
CCL18
HAX1
FAM5C
HTRA2
IL23R
PLA2R1
RBP1
TGFB2
MAP2K3
SP2
TBX20
P2RX4
PTN
ROCK2
SMARCA4
CYP4A11
DVL1L1
FBLIM1
LIN28
MT-CO2
PLD1
AXIN2
BRD4
CA2
MIRN100
NR1H2
STC1
ABCC8
CCL22
CHIT1
CRHR2
CYP4F2
DAPK1
GCGR
PDAP1
SCPEP1
ANKRD1
ARMS2
CACNA1H
GRP
OPN1MW
PEAR1
SAA1
SIRPA
SMS
BACE1
F3
HLA-G
ITPR1
JPH2
MIRN140
MYH9
RUNX1
VAMP8
C4A
CAPN1
CYSLTR1
DDEF1
ENO2
GADD45A
GLI1
IRF5
NPC1
SEMA3A
TRIM69
ZFHX3
CPB1
FAAH
FOXO4
FUT3
GZMB
HDAC1
HMG1L5
ICOS
KLRK1
MAP3K7IP1
PDX1
PKD2L1
TRPM6
TUBA1B
WNT5A
CASP7
CLEC16A
GATA3
MALAT1
MECP2
MIAT
MIRN196A2
NPAS2
ORM1
PITX2
PTPRV
TAZ
ACR
ADAM10
BBOX1
BMPER
CCL25
DCLRE1C
DPP6
EIF2A
EXOSC4
HES1
IL17F
LYPD4
MIA
MTNR1B
MYBPHL
NTRK2
OPA1
PAFAH1B1
PDZK1
SKI
SLC29A1
SPI1
STK38
TRDN
TXN2
BAG3
BRD2
CCT7
CD38
CHGB
COL5A2
CYP24A1
DAB2IP
DUSP6
ECE1
FAT
GNPTAB
HDAC3
HHEX
HM13
HRAS
ID4
INDO
IRX4
MAP3K10
MIRN590
MMP10
MORF4
PPP3R1
RGMA
SCN2A
SLC6A8
SLC9A3R2
ST13
TJP1
ABI2
AFP
ATP5D
ATP6AP2
BAG1
BMPR2
BPI
CANX
CASQ2
CHPT1
CLEC7A
COL4A3
CXCL11
DAXX
DNMT3B
DTL
EDN3
ESRRB
FKBP11
GHRHR
HLA-DPB1
HTR4
KCNJ12
KIAA0101
MAOA
MAPK11
MAT1A
MYL9
PLIN
PPP3CB
PTGER2
SLC40A1
SP6
TIGD7
TLX2
TMEM18
TNFAIP3
TRIM37
TRIM71
USF1
USP5
VTNR
XCL1
ACTA2
ARCN1
ASPH
BCL2L2
BMX
CACNB2
CAPN2
CASP10
CCL23
CD1D
CLEC4D
CRY2
EED
EMB
EPHA2
FASN
FOSL1
GIPR
GRIN2B
HLA-DQB1
IL1R2
IQGAP1
LIFR
MIRN182
MTNR1A
NFATC4
RCBTB1
RDX
SFTPD
SIL1
SLC14A2
SP3
TCF7
TERF2IP
TFF3
TLR1
TNFRSF10B
WASF1
A2M
ABHD5
ACADL
ACCS
ADRM1
AMDP1
AP3B1
APC
ARSH
ASPA
BMP7
C10orf46
C17orf88
C9orf5
CA6
CASD1
CCBP2
CDK4
CHM
COMT
DDX43
DHFR
DSP
EDN2
ERF
EZH2
FGF5
FTL
GALNS
GATA6
GLMN
GTF2A1L
IGBP1
IGLV7-43
IL22
IL7R
JTB
KRAS
LCT
MAP2K5
MBP
MIRN130A
MIRN20A
MIRN30B
MIRN424
MPI
MYOM2
PDIK1L
PDPN
PMAIP1
PRDX1
PRKAG2
PRMT1
PXN
RACGAP1
RNF19A
ROD1
SCN4B
SCYL3
SLC26A5
SLC35A2
SLC6A10P
SNAP25
SNCA
SOAT1
TCF4
TGFBR3
TKT
TNFRSF13C
TUBB3
WIT1
XPO1
YES1
YWHAE
KCNK2
ADCYAP1
CD1C
FXYD5
FBN2
RTN4
HSPA1B
PTGES
TREM1
TRIM72
NFIC
PROKR1
ACCN3
ACTG1
CARD8
CRTAP
HSPG2
PCSK1
SERPINB6
TRPC5
CCL20
E2F3
RBM12
TOLLIP
WNT11
CACNA1G
CD93
PC
SGCA
CLCN3
ENPEP
TES
TLR7
FCN2
FEN1
FGF7
TARDBP
WDR12
CAPZA1
MIRN19A
TXNRD2
ZACN
C1QL1
DCD
IRF9
NR4A2
PENK
PHB
PIK3C2A
C12orf5
CORIN
FER
GPR172A
HABP2
HMCN1
LPP
NEXN
SLC39A3
SOCS1
ABCC9
CBL
DPT
FGF19
MERTK
MFN1
NTSR1
CSN3
HSPA12B
HSPB7
IGFBP1
NTF3
PPIB
RAN
SERPINB2
SPTLC1
ADAMTS8
CAPNS1
CCR9
DGKQ
EFNA1
FAIM2
FBLN1
GNB2L1
MAP2K6
NOTCH4
PIK3CB
S100P
SPN
TM6SF2
ARSB
CBFA2T2
CDKN1C
CHEK1
CXCR5
DOCK8
FGG
FZD2
GPNMB
KCNMB1
KCNN3
KLHDC2
MIRN204
MKL2
MT-TK
RPL32
SERP1
SMYD2
TAS2R50
TLR5
TRPM5
TYMP
VSX1
XRCC3
AKR1C2
ALPK1
ATP1A2
BHMT
DDHD2
DOCK1
DYSF
ERCC2
GAL3ST1
GCK
GPR77
MED13
MYB
MYCN
NRIP1
PDCD10
QPCT
RECK
SIAH2
SMTN
SNAI1
UCN3
WNT1
ALMS1
ALOX15B
AQP5
CECR
CTTN
EGR3
LCK
LILRB1
MIRN192
MSRA
MUC16
MYCBP2
PALLD
PARVA
PFKM
PRKD1
SCUBE1
SIAH1
SIGLEC12
SLC18A3
THBS3
WISP1
ADCY6
C1orf107
DLG1
DYRK1B
ERBB4
FERMT3
FLAD1
GCH1
GDF2
HSPA9
IRAK2
KLF5
[truncated: 2,117 more rows]

## Sheet: Intersection of GEO 
ABCB7
ACVR1
ADAMTS17
ADAMTSL1
AGK
AKAP10
ALOX12B
AMH
ANXA3
APLNR
APOC2
ATP5J
ATR
BLZF1
CALB2
CALM1
CASP14
CASP2
CASP4
CASP6
CD2
CD55
CDCA3
CDK1
CDKN3
CHKB
CKLF
CKMT2
COX5A
CYBRD1
DMXL2
ELANE
EPHX1
FAM175B
FAM20A
FLNC
FSTL4
GOT1
GOT2
GPX3
GRM8
HAMP
HEATR5B
HELLS
HOXD13
HRG
HSPA4
HYOU1
IL2RB
INHBA
INSIG2
INTS5
INTS8
ITGAE
ITIH3
KIF2C
KRT5
LPXN
MCM10
MED12L
MIRLET7B
MLF1
MYL4
NOS2
NUP93
OXA1L
OXT
P2RX6
PDP1
PFDN4
PGLYRP2
PLA2G3
PLCB3
PLCB4
PLK4
PPIG
PRF1
PROZ
PYGB
RAMP2
RPA1
SAA4
SERPINA10
SERPINA9
SERPINB8
SGIP1
SIX4
SMPD2
SMPX
STRN
SYNCRIP
TAF3
TGIF1
THSD1
TSLP
TTF2
TTPA
TUBB1
USP4
VTI1A
WDR31
WDR36
WDR55
WRNIP1
CRP
TNNI3
ACE
TNF
TNNT2
CKB
COL1A1
AKT1
IL6
VEGFA
AGT
F2
GDF15
NOS3
PDF
CASP3
ALB
BCL2
MMP9
MAPK1
PIK3CA
ADIPOQ
SOD1
NPPB
NFKB1
SERPINA5
TGFB1
PDLIM5
APOE
IL1B
CCL2
CD34
IL10
LY86
MMP2
P2RY14
EPO
MPO
PLAT
GJA1
APOB
VWF
PRKCA
JUN
KIT
MAPK3
DES
LDLR
ICAM1
SERPINE1
P2RY12
IGF1
HIF1A
CD4
CXCL12
STAT3
EDN1
KDR
MYH14
APOA1
TLR4
HMOX1
CSF3
TBXAS1
CAT
TGFA
PPARG
CD40
MB
HGF
NPPA
VCAM1
LEP
IFNG
MAPK8
TIMP1
PECAM1
CXCR4
CYCS
MAPK14
MAPK6
GSK3B
PTGS2
PRKAA1
CD40LG
F2R
F10
NOS1
PLA2G1B
CST3
SERPINC1
CD14
IL1A
STAT1
FGF2
GCG
PON1
HSPA1A
HMGB1
LY96
CD36
PLAU
PPARA
DPP4
SETD2
ENG
EGFR
IL18
PROM1
APLP2
PTH
MYH7
PTPRC
TLR2
VASP
FAS
PIK3CG
PRKAR2A
ADRB1
CYP1A1
FABP3
HAVCR1
MARK2
COX8A
LPL
SIRT1
CD8A
EGF
FOS
NUDT6
MTHFR
XDH
CCL5
CYBB
PDGFB
SOD2
SPP1
TNFRSF11B
ELN
KCNQ1
CD68
CDKN2A
GAPDH
ACTA1
ALPI
JUP
MMP3
ABO
BAX
F7
IL2
NGF
RHOD
APLN
CASP8
GATA4
RPS27A
CCR2
RETN
ABCA1
CTNNB1
F5
IL17A
NKX2-5
PLG
CD44
PTGS1
CTGF
GPT
MYH6
PRKCE
ITLN1
OPRD1
PARP1
PCSK9
PTX3
SLC2A4
ANGPT1
PLN
AVP
CASP9
MAPK10
IL4
PRKAA2
SCARB1
JAK2
ALDH9A1
BCL2L1
GHRL
OLR1
SMAD3
ADM
IL2RA
SMAD2
CDH5
CSF1
THBD
TIMP2
TNFRSF1A
ADORA2A
FGF23
GSTCD
NFE2L2
PAPPA
PGF
THBS1
ABCA4
HSPA5
ITGAM
LGALS3
TEK
CAMK2G
LCN2
MAPT
PIAS1
TMSB4X
TNC
UBAP1
CASP1
BECN1
ESR1
IL1R1
IL1RN
PTEN
TFPI
MAL
P2RY1
AHSG
CCR5
MKI67
PDGFA
POMC
PPID
TIMP3
ALDH2
BDNF
CASP12
DPPA3
HMGCR
ID1
ITGB3
MIF
ADCY7
ANXA5
BAK1
CAP1
CYBA
HSPD1
ITGB2
NRCAM
SELP
THY1
AGTR2
COG2
DDIT3
KCTD11
NOX4
RHOA
SCN5A
SLC25A20
APOA5
COQ10A
GGT1
ITGA2B
ITGB1
PDE5A
PDHB
PPARGC1A
EPOR
GTF2A1
HP
ISL1
MMP8
NLRP3
VIM
FLT1
MYC
S100A1
CREB1
ERBB2
IZUMO1
MCL1
MET
RYR2
TSHB
ACE2
AIFM1
CSF2
FSD1
GORASP1
IL33
INSR
MBNL1
MMP7
NAMPT
PLA2G7
CDKN2B
CX3CL1
FEV
GSTM1
IL1RL1
IMPACT
MYBPC1
MYLIP
NOTCH1
VDR
C5AR1
COX8B
CXCL10
GP1BA
ILK
NANOG
NPY
PLA2G2A
POSTN
S100A8
ACTB
ADORA1
CHGA
DNASE1
ESAM
HSPB1
IL1RAPL2
IRS1
ITGA2
MMP14
NCF1
RAC1
RPS6KA1
S100B
SRC
TH
TIMP4
TNNC1
ADRB2
CAV1
CNR1
CX3CR1
ELAVL1
FOXO3
GSTP1
PCNA
PLCB1
PNPLA2
S100A9
SERPINE2
TNFRSF1B
ADA
ADRBK1
ANG
CALCA
COL18A1
FABP4
FRZB
GLA
GOPC
HTR2B
LTA
NT5E
SOD3
TTN
ANPEP
ATP2A2
CAV3
CD163
CD86
CTF1
MAP3K5
MYD88
SHBG
SHH
SLC24A3
SP1
ACHE
BMP2
BNIP3
COL14A1
GAP43
GSTA1
GSTT1
HSD11B1
SH3YL1
SMAD4
TIPARP
ABCG2
ALOX5
CDH17
CDKN1A
CLU
CNR2
GSR
IKZF2
IL5
INHBE
LIPG
MAP2K1
MBL2
MEF2C
MMP12
MMP13
NR1I2
OPRK1
PDGFRB
PLCG1
POU5F1
RBPJ
SRF
TNFSF12
UCP2
ABCG1
ADIPOR1
BEST1
BIRC5
CADM1
CP
CTSB
DNTT
F11R
GC
GJA5
HDAC9
IPPK
KL
LCAT
MYOCD
NR1H3
NTRK1
PDGFRA
PIM1
S1PR3
ADORA2B
ATP2A3
CALR
CTSD
DGCR2
DNM3
EGR1
EPHX2
F8
FUS
GLI2
HTR3A
ID2
JAG1
KIF6
LRP1
MAP3K7
NFKBIA
PFDN1
PHACTR1
POU2F3
PPP2R4
PYGM
SELE
SRY
STAT5A
AR
BMP4
CCL17
CHI3L1
CKM
CNBP
CPT1A
DICER1
DUSP2
ERAL1
ESR2
IFI44
IL12A
KCNH2
KCNJ11
KCNJ2
LAMP2
LDB3
MBTPS1
MGP
NQO1
SCN3A
SFRP2
SMAD7
VEGFB
ABP1
ANGPT2
APCS
BGLAP
BGN
CCL4
CXCL16
DBP
DCN
DMD
FGF1
FOXG1
FOXO1
IL13
MAP1LC3A
NR3C1
NTN1
PAWR
PPBP
PRKCD
RYR1
SELPLG
SLC22A5
SMAD1
SPHK1
TNFRSF12A
TSPAN33
APOM
APPL1
BAD
CCHCR1
CD80
CFH
CPB2
CRMP1
DDAH1
DKK1
F2RL3
IGF1R
IL6ST
LEPR
LMNA
LOX
MEFV
MME
MYLK
NCAM1
NES
NPPC
NR1H4
PPA1
PSMD9
PTPRU
RARRES2
SELL
SERPINF1
SH2D1A
SIRT3
SLC17A5
WARS
ACPP
ALOX5AP
BSG
CCND1
CEBPB
CIC
CXCL2
CYP19A1
DLL1
EPHB2
FGF21
FKBP1A
FSHB
IKBKB
KLK1
NGFR
PDCD4
PRKAR1A
RNF123
RORC
SLC9A1
SOCS3
THPO
UCP3
USP9X
APOH
CACNA1C
CBS
CCR1
CD28
CDC42
CEBPA
COL1A2
CYP11B2
FADD
FGB
KCNE2
LIPC
MRC1
MTTP
MYEF2
NR4A1
P2RX7
PDK4
PPARD
PPIF
PPP1CA
PRL
PRPF6
S1PR1
SDHB
SEMA3B
SHMT1
SKAP2
SLC2A1
SLC5A5
SLC6A2
SOX2
STK11
TCFL5
TNS1
TXNIP
ACO2
AIF1
ATG7
ATXN1
BDKRB2
CD5L
CDKN1B
CFTR
CREBBP
CRTC1
CYP1A2
EDNRA
GAA
GIP
HAND2
IGFALS
IRAK1
KCND2
MAFK
MAPK9
MAS1
MEF2A
MSC
MSR1
NCF2
NEUROD1
PARK2
PML
PPP1R13L
PPP1R3C
PTPN1
RAD51
ROCK1
RPS6KB1
SDC1
SERPINA12
SHC1
SLC6A4
SPARC
SREBF2
TBX5
TERT
TLR9
TNFSF10
ABCC6
ADAM17
ATG5
BRCA1
CARTPT
CAST
CCL3
CD79A
CFLAR
COL6A1
CRYAB
CTSS
EIF2AK3
EIF2C2
ENTPD1
EP300
F11
F12
F13A1
FTO
GJA4
GPX1
GYPA
HFE
HSF1
IFNA1
IL11
IL3
KCNA5
KCND3
KRR1
MCAM
MDM2
MON2
MYL6B
PER2
PLA2G4A
PROCR
PTGIR
SAT1
SPHK2
STS
TFRC
TGFBR2
THBS2
TNFAIP6
TNFSF11
UBASH3B
VCAN
VHL
VKORC1
VTN
ABCG5
ABCG8
ABL2
ADIPOR2
ANGPTL4
APAF1
APEX1
APOA2
ARHGAP26
BCL2L11
BRAP
CCR7
CD47
CS
CTSK
DUSP1
EDNRB
EFNA3
EXTL3
FIGF
FKBP1B
FXYD1
GFAP
GHRH
GNAS
GNB3
HADHB
IGFBP3
ITGAL
ITGAV
ITGAX
LDLRAP1
LRPAP1
LTA4H
MFN2
MSTN
MTAP
MYL2
MYOD1
NFE2
NOTCH3
NPR1
NRF1
P4HA1
PAG1
PDHX
PF4
PRAP1
PRTN3
PTPN22
RAPGEF3
RNASEN
S1PR2
SDC4
SREBF1
SSRP1
TAT
TCF7L2
TFAM
TGFBR1
THBS4
TLR3
TPM1
TRAF6
XBP1
ZAP70
ABCC1
ADRA2A
AK2
AQP1
ATF3
ATF6
ATM
B2M
BCHE
BID
CAMK2N1
CASP8AP2
CCL11
CCL7
CCNA2
CD19
CD69
CD83
CDCA8
CELSR2
COL4A1
CRTC2
CYP2E1
CYR61
DDX4
DNM1L
DNMT1
EBP
EIF2S1
ERN1
F9
FBXO32
FGFR2
FGFR3
FST
FURIN
GABPA
GAD1
GDE1
GRK5
GUSB
HDAC4
HNF1A
HPSE
HSP90AA1
HSPA8
IL7
IL9
KCNA4
KCNIP2
KCNN4
KLF2
LBP
LGALS1
LIPA
LRP8
LTF
LYVE1
ME1
MKL1
MLYCD
MMP28
MUC1
NOG
OGG1
P4HB
PDPK1
PIK3R1
PLTP
PON2
PPIA
PPP1R14B
PSIP1
PTGER4
PTK2
PTPN11
RBP4
REL
RIPK1
RPS6KA2
RUNX1T1
SCN4A
SFRP1
SIRT2
SLC25A4
SLC37A4
SLC8A1
TNFRSF4
TNFRSF9
TNFSF4
TPSAB1
TRIB1
TRPC6
TSC2
UCP1
VIP
VLDLR
ACSM3
ADAMTS1
ADAMTS4
AGER
AHR
ALCAM
ALOX12
APOC1
AQP2
BCKDHB
CCS
CD63
CDH13
COL4A4
COQ7
CREG1
CTRL
CXCL1
CXCL5
DFFB
DIABLO
DYRK1A
E2F1
EGLN1
ENPP1
F2RL1
FAP
FBN1
FGF4
FGFR1
FIS1
FSTL1
GCLC
GJB1
GJC1
GPLD1
GSK3A
HBEGF
HCN2
HNF4A
ID3
IDH3B
IGF2
IKZF5
IL16
IL17D
IRF6
KCNJ5
KHDRBS1
KLF4
LDHA
LEFTY2
LRP2
MAK
MAOB
MAPK7
MDK
MIA3
MIP
MRAS
MTHFD1L
MYBPC3
NOS1AP
NR1I3
OGT
P2RY2
PDCD1
PDE3B
PDE4A
PDK1
PDXP
PES1
PYCARD
RARA
RELA
RET
RXRA
S100A4
SDCBP2
SH2B3
SH3D19
SHC3
SLPI
SNRPN
SPRY1
SST
SYP
TAGLN
TBXA2R
TH1L
TRPC1
TRPC3
TSPO
VCL
VEGFC
WHSC1
WT1
AAAS
ABCC3
ABI1
ACACA
ACP5
ADRB3
AKT2
ALOX15
ANXA1
APEX2
APOA4
APP
AQP7
ARNTL
ATF2
ATF4
B3GALTL
BCL2L10
BDKRB1
BMP1
BRCA2
C4B
CALCRL
CAMP
CAPG
CCL19
CCND2
CD274
CD46
CDK2
CISH
COL3A1
COL4A2
CSF1R
CTLA4
CTSG
CXADR
CXCL9
CYGB
DAB2
DCC
DLL4
DPF2
DSG2
EGLN2
EIF4EBP1
ENDOG
EPAS1
EPHA1
FLT3
FLT4
FPR2
GADD45B
GALNT2
GATA2
GDNF
GJA8
GLG1
GRB2
GSN
HMOX2
IAPP
IGFBP4
INA
IRAK3
IRS2
ITGB1BP2
KNG1
LIPE
LRP6
MAGEH1
MAPKAP1
MASP1
MASP2
MLC1
MLXIPL
MN1
MSN
MTR
MYOG
MYST2
NCL
NEDD9
NF2
NFATC3
NOC2L
NONO
NOTCH2
NPTXR
P2RY4
PANX1
PARK7
PDCD6IP
PDGFD
PDLIM7
PKN1
PLA2G6
PLAUR
PON3
PPP3CA
PRDX6
PSMA6
PSRC1
PTGER3
PTHLH
RAMP1
RCAN1
SAR1A
SGK1
SLC22A3
SLC45A2
SLC5A2
SMPD1
SPRED1
SPRY2
STAR
STUB1
TACR1
TBP
TCF21
TGFB3
THRA
TNFSF13B
TNPO1
TRAF2
TRPC4
TRPM4
TRPV4
TTR
TYK2
ULK1
UOX
VDAC1
XIAP
XPO5
XRCC1
YY1
ABL1
ACADM
ADAM8
AKAP1
ANK2
AQP4
ARC
ARNT
ASPM
ATP5O
AURKA
AURKB
AVPR2
BMP6
BNIP3L
C3
C3AR1
CANT1
CASR
CCL1
CCR3
CD74
CD9
CDKAL1
CEL
CFB
CHL1
CHML
CIITA
CLEC1B
CMKLR1
COL17A1
COMP
CREM
CSF3R
CSNK2A1
CUZD1
CXCR3
CXCR7
CYP17A1
CYP27A1
CYP27B1
CYP7A1
DDAH2
DDIT4
DDX54
DEGS1
DGCR8
DLD
DSPP
DVL1
EDA
EDC4
EEF1A1
EEF2
EGLN3
EIF2AK2
ELL
ERBB3
ESRRA
ETFA
ETS1
FABP2
FADS1
FADS2
FBLN2
FBXW10
FGFR4
FGL2
FLNA
FOLH1
FPR1
FUT1
FXN
GAB1
GAL
GAS6
GCKR
GCLM
GIF
GLRX
GNRH1
GPIHBP1
GRIA1
GTF3A
HAND1
HDAC2
HDAC5
HEY1
HIRA
HIST3H2A
HK2
HMGA2
ICK
IKBKAP
IL10RA
IL15
IL17RA
IL18BP
IL3RA
ILF3
ING1
INPP5D
IRF3
ITGA5
IVNS1ABP
JAK1
JMJD6
KCNB1
KCNJ4
KRT18
LDHB
LGALS2
LHX1
LRRFIP1
LTBP1
LTBR
LTC4S
MAF
MAG
MFGE8
MGEA5
MUT
MYH11
MYOZ2
NCOA6
NKX2-1
NPR3
NRP1
OPRM1
ORM2
P2RX1
PDE1A
PDE4D
PFN1
PKLR
PKP2
PPP1R12A
PPP1R13B
PRKCZ
PRKG1
PTAFR
PTGDR
PTGDS
PTGER1
PTGIS
PTPN6
PYY
RAPGEF5
RB1
RIPK3
RIT2
ROS1
RPS6
RPS6KA3
RUNX2
S100A10
S100A6
SCAP
SERPING1
SERPINH1
SKIL
SLC16A1
SLC6A3
SLC7A1
SMN1
SORL1
SOX6
SPAG9
SQSTM1
SRA1
SRPR
STIM1
SUCLG1
TBC1D4
TBX21
TEC
TMEM54
TNFRSF11A
TNFRSF8
TRPM7
TWIST1
TYMS
UGT1A1
WRN
YAP1
YARS
A2M
ABCC8
ABHD5
ABI2
ACADL
ACCS
ACR
ACTA2
ACVRL1
ADAM10
ADRM1
AFP
ANGPTL3
ANKRD1
AOC3
AP3B1
APC
ARCN1
ASPA
ASPH
ATP5D
ATP6AP2
AXIN2
BACE1
BAG1
BAG3
BBOX1
BCL2L2
BMP7
BMPR2
BMX
BRD2
BRD4
C4A
CACNA1H
CACNB2
CANX
CAPN1
CAPN2
CASD1
CASP7
CASQ2
CCBP2
CCL22
CCL25
CCT7
CD151
CD38
CDK4
CHGB
CHIT1
CHM
CHPT1
CLEC16A
CLEC4D
CLEC7A
COL4A3
COL5A2
CPB1
CRHR2
CRY2
CSRP3
CXCL11
CYP24A1
CYSLTR1
DAB2IP
DAPK1
DAXX
DCLRE1C
DDX43
DHFR
DNMT3B
DPP6
DSP
DTL
DUSP6
ECE1
EDN2
EDN3
EED
EIF2A
EMB
ENO2
EPHA2
ERF
ESRRB
EXOSC4
EZH2
F3
FAAH
FABP1
FABP5
FAM5C
FASN
FBLIM1
FGF5
FGF9
FKBP11
FOSL1
FOXO4
GADD45A
GALNS
GATA3
GATA6
GCGR
GHRHR
GLI1
GLMN
GNPTAB
GRIN2B
GRP
GTF2A1L
GZMB
HAX1
HDAC1
HDAC3
HES1
HHEX
HMBS
HRC
HSPB8
HTR4
HTRA2
ICOS
ID4
IGBP1
IL17F
IL1R2
IL7R
INSRR
IQGAP1
IRF5
IRX4
ITPR1
JAM3
JPH2
JTB
KCNJ12
KLRK1
KRAS
LCT
LIFR
LYPD4
MALAT1
MAOA
MAP2K3
MAP2K5
MAP3K10
MAPK11
MAT1A
MBP
MCTS1
MECP2
MIAT
MMP10
MPI
MTNR1A
MYBPHL
MYH9
MYL9
MYOM2
NDRG1
NDRG2
NFATC4
NPAS2
NPC1
NR1H2
NTRK2
OGN
OPA1
OPN1MW
ORM1
P2RX4
PAFAH1B1
PDAP1
PDIK1L
PDPN
PDX1
PDZK1
PITX2
PLA2R1
PLD1
PMAIP1
PPP3CB
PPP3R1
PRDX1
PRKAG2
PRMT1
PTGER2
PTN
PTPRV
PXN
RACGAP1
RBP1
RCBTB1
RDX
RGMA
RHEB
RNF19A
ROCK2
ROD1
RUNX1
SCG2
SCN4B
SCPEP1
SCYL3
SEMA3A
SFTPD
SIL1
SIRPA
SKI
SLC14A2
SLC29A1
SLC35A2
SLC40A1
SLC6A8
SLC9A3R2
SMARCA4
SMS
SNAP25
SNCA
SOAT1
SP2
SP3
SP6
SSB
ST13
STC1
STK38
STXBP5
SULT1E1
TAZ
TBX20
TCF4
TCF7
TERF2IP
TFF3
TGFB2
TGFBR3
TJP1
TKT
TLR1
TLX2
TMEM11
TMEM18
TNFAIP3
TNFRSF10B
TNFRSF13C
TRDN
TRIB3
TRIM37
TUBA1B
TUBB3
TXN2
USF1
USP5
VAMP8
WASF1
WNT5A
XCL1
XPO1
YES1
YWHAE
ZFHX3
A1BG
ABCC2
ABCC5
ABCC9
ACAN
ACCN3
ACIN1
ACTG1
ACVR1B
ADAM15
ADCY1
ADCYAP1
ADK
ADRA2B
AFF1
AK1
AKAP13
AKAP9
AKT3
ALDOA
ALK
ALMS1
ALPK1
ALPL
AMOT
AMPD1
APOC4
AQP5
AQP6
ARHGEF7
ARSB
ASB1
ATF1
ATP1A2
ATP1B1
ATP2B1
ATP5E
ATP6V1B1
AVPR1A
BBC3
BCL10
BCL11A
BCR
BHMT
BIRC2
BMPR1A
BOC
BRPF1
BTG2
C1QL1
CACNA1A
CACNA1G
CACNA2D1
CAMK2N2
CAPNS1
CAPZA1
CASK
CBFA2T2
CBL
CCDC85B
CCL20
CCR9
CCRN4L
CD200
CD27
CD33
CD5
CD81
CD93
CDCP1
CDK5
CDK9
CDKN1C
CDKN2C
CFDP1
CHEK1
CHRNA3
CHRNA7
CILP2
CLCN2
CLCN3
CLCNKB
CLDN5
CLOCK
CNN1
CNNM2
CNTN3
COASY
COL11A2
CORIN
COX10
COX5B
CRTAP
CRY1
CSK
CSN3
CSNK1A1
CSPG4
CTNNA1
CTNNA3
CTNND1
CTSA
CTSC
CTTN
CXCR5
DAP
DCTN5
DDHD2
DERL1
DFFA
DGKZ
DHDDS
DHX40
DIO3
DLG1
DNAJB6
DOCK1
DOCK8
DPEP3
DPT
DYRK1B
DYSF
E2F3
EBF1
EBI3
EFNA1
EFNA2
EGFL7
EGR2
EGR3
EIF3K
EIF6
ELOVL2
ENAH
ENPEP
ENPP2
ENTPD2
EPHA6
ERBB4
ERCC2
ETV5
F13B
F2RL2
FAIM2
FAM48A
FBLN1
FBLN5
FBN2
FBXL20
FEN1
FERMT3
FGA
FGF10
FGF7
FGG
FHL2
FKBP4
FLAD1
FN1
FOLR2
FUT4
FXYD5
FZD2
GABARAPL1
GADD45G
GCA
GCH1
GCK
GFI1
GGA2
GHR
GLO1
GLUL
GNAQ
GNB2L1
GPA33
GPD1L
GPNMB
GPR182
GRB10
GRN
GSTM2
GSTZ1
GUCY1A3
H6PD
HABP2
HADHA
HDAC6
HEG1
HHIPL1
HIF1AN
HMCN1
HMHA1
HOPX
HRK
HSPA12B
HSPA1B
HSPA9
HSPB7
HSPG2
IBSP
ICAM4
IDH3A
IFNAR1
IGF2BP2
IGFBP1
IGFBP2
IKBKG
IL12B
IL18R1
IL1F5
INSIG1
IRAK2
IRAK4
IRF1
IRF9
IRX1
ISCU
ITGA1
ITGA4
ITPKC
JPH3
JUND
KCNC1
KCNJ1
KCNK1
KCNK2
KCNK3
KCNMB1
KEAP1
KLF5
KLHDC2
KRT14
LAMC2
LAMP1
LAT
LCK
LECT1
LIMS1
LIMS2
LMBR1
LPP
LRP5
M6PR
MAEA
MAGIX
MAP2K4
MAP2K6
MAP3K1
MAP4K5
MAPK12
MAPKAPK5
MARCO
MARK1
MAX
MC3R
MDH2
MED13
MEF2D
MERTK
MESP1
MFN1
MKL2
MNT
MPL
MPST
MRPL13
MSMB
MSRA
MTHFD1
MTPN
MTSS1
MTUS1
MVD
MYB
MYCBP2
MYCN
MYF6
MYO6
NBN
NCOR1
NCOR2
NET1
NEXN
NF1
NFAT5
NFIC
NFIL3
NHLRC1
NOTCH4
NPNT
NR0B1
NR2F2
NR4A2
NRIP1
NTF3
NTRK3
NTS
NTSR1
NTSR2
NUP85
NXT1
OCA2
OCLN
OPRL1
PALLD
PAOX
PARVA
PARVB
PAX6
PCSK1
PCSK2
PDCD10
PDYN
PENK
PER3
PFKM
PGR
PHB
PHB2
PIK3C2A
PIK3CB
PIK3R2
PIN1
PKD2
PKM2
PLCG2
PLVAP
PMP22
PNKD
PNPLA3
POF1B
POLR2A
POMGNT1
POR
PPAP2B
PPARGC1B
PPIB
PPIL1
PPP1R3B
PPP2CA
PPP5C
PRC1
PRDM16
PRDX2
PRDX3
PRDX5
PREB
PRELP
[truncated: 1,288 more rows]
