# Supplementary material for: Analysis of Effect of Schisandra in the Treatment of Myocardial Infarction Based on Three-Mode Gene Ontology Network
Source: Front Pharmacol. 2019 Mar 20;10:232. doi: 10.3389/fphar.2019.00232 (PMC6435518; doi:10.3389/fphar.2019.00232)
Supplement: TABLE S5 — Gene ontology terms of AMI related targets. [file Table_5.XLSX]

## Sheet: AMI GO
Category	Term	Count	%	PValue	Genes	List Total	Pop Hits	Pop Total	Fold Enrichment	Bonferroni	Benjamini	FDR
GOTERM_BP_FAT	GO:0042127~regulation of cell proliferation	295	9.84646	2.235e-76	EDN3, NOG, PTGS2, IL6ST, STAT5A, PTGS1, EDN1, HOXD13, ADORA1, SHH, CTNNB1, PGR, BDNF, MYD88, S1PR1, SERPINE1, ILK, IFNG, RARA, PITX2, CD3E, MECP2, LIFR, CD40, CTNNA1, PROX1, HES1, VEGFC, CD38, MSX1, HNF4A, SERPINF1, PTPRV, JUN, VEGFA, FOXG1, PLA2G2A, TGIF1, EIF2AK2, RBP4, ERBB2, NFKBIA, BCL2L1, ADA, PIN1, KRAS, AGGF1, RAC2, LHX1, ZAP70, NKX2-5, NKX2-3, KLF5, COL18A1, BMP4, ODC1, TCF7, BMP2, SPHK2…	2661	538	13588	2.79995	1.1108e-72	1.1108e-72	4.25065e-73
GOTERM_CC_FAT	GO:0044421~extracellular region part	337	11.2483	1.5479e-62	NOG, A2M, GDF1, LTBP1, MASP1, GDF5, EDN1, POSTN, SHH, OGN, DSPP, HMCN1, SERPINE2, CTGF, APOE, LCAT, IFNG, APOH, CFI, APOM, F12, C4A, C4B, CRTAP, F8, SERPING1, PRELP, VEGFC, RETN, F5, SERPINF1, IFNB1, CD40LG, VEGFA, LAMC2, ADAMTS1, STC1, ADAMTS2, ADAMTS5, ADAMTS4, GC, RBP4, ENPP1, ELN, CALR, AHSG, ARG1, IFNA2, IL17A, IFNA1, IL17B, CKLF, IL17F, SPP1, PLAT, BMP4, COL18A1, BMP2, BMP1, LGALS3, LGALS1,…	2303	774	12504	2.36398	9.53504e-60	9.53504e-60	2.29436e-59
GOTERM_BP_FAT	GO:0009611~response to wounding	199	6.64219	3.01142e-55	NOG, MASP1, MASP2, SHH, S1PR3, MYD88, CD44, CFH, APOH, CFI, F11, F12, F10, C4A, PIK3CB, NCF1, C4B, MYH2, F8, F9, SERPING1, F7, PLAUR, C1QA, CCR5, F5, CD40LG, SERPINF2, CCR4, F3, CCR2, F2, TFPI, NFKBID, MST1, AHSG, F13B, IL17D, ARG1, IL17A, IL17B, PROCR, KLKB1, IL17F, BMP2, CFB, MAP2K3, TGFBR2, SPHK1, SMAD1, NOTCH2, CD55, CLEC7A, BMP6, PPARA, PPARD, TOLLIP, LY86, PPARG, GJA1, GPX1, NOS2, AP3B1, LY…	2661	347	13588	2.92843	1.49667e-51	7.48337e-52	5.72727e-52
GOTERM_CC_FAT	GO:0005576~extracellular region	555	18.5247	1.06454e-54	A2M, IL9R, LTBP1, MASP1, MASP2, PGF, FSTL4, FSTL1, B2M, OGN, HMCN1, SERPINE2, CTGF, SERPINE1, FAS, C4A, C4B, CRTAP, LIFR, F8, F9, SERPING1, F7, PLAUR, RETN, SERPINF1, F5, SERPINF2, IFNB1, F2, TFPI, ADAMTS1, ADAMTS2, ADAMTS5, ADAMTS4, GC, IBSP, SERPINA10, SERPINA12, MST1, GAST, ESM1, OTOR, ADCYAP1, PFN1, IFNA2, IL17D, ARG1, IFNA1, IL17A, IL17B, KLKB1, IL17F, CKLF, PIP, FGL2, PLTP, SPP1, NTF3, IL1R…	2303	1680	12504	1.79365	6.55757e-52	3.27879e-52	1.57791e-51
GOTERM_CC_FAT	GO:0005615~extracellular space	243	8.11081	5.94653e-53	A2M, NOG, GDF1, MASP1, EDN1, GDF5, SHH, SERPINE2, APOE, LCAT, IFNG, APOH, CFI, APOM, F12, C4A, C4B, F8, SERPING1, VEGFC, RETN, F5, SERPINF1, IFNB1, CD40LG, VEGFA, STC1, GC, RBP4, ENPP1, CALR, AHSG, IFNA2, ARG1, IL17A, IFNA1, IL17B, CKLF, IL17F, SPP1, BMP4, PLAT, BMP2, BMP1, LGALS1, IL1RN, CHI3L1, MSTN, ECM1, AGER, NPY, NOTCH4, PON1, FJX1, BMP7, PON3, BMP8B, BMP5, BMP6, MSR1, LDLR, FGF9, LY86, GPL…	2303	511	12504	2.58191	3.66306e-50	1.22102e-50	8.8142e-50
GOTERM_BP_FAT	GO:0001944~vasculature development	155	5.17356	5.2931e-49	MEF2C, GNA13, CDX2, PGF, PDGFA, IL18, EDN1, CSPG4, FOXO1, FGF10, ENPEP, TNFSF12, CXCL12, MMP2, SHH, TGFB2, CITED2, CTNNB1, MAP3K7, BAK1, APOB, S1PR1, ATG5, MYOCD, APOE, CTGF, ROBO4, IL1B, LOX, RAPGEF1, PITX2, PTPRJ, RECK, PDPN, SOCS3, EFNB2, MYH9, PROX1, JUNB, THY1, VEGFB, MAPK1, VEGFC, HIF1A, DLL4, VEGFA, COL1A1, SMARCA4, FGFR2, FGFR1, CAV1, TNFRSF12A, CX3CL1, SRF, WT1, TCF21, PTK2, AGGF1, ITGAV…	2661	250	13588	3.16594	2.63067e-45	8.7689e-46	1.00667e-45
GOTERM_BP_FAT	GO:0001568~blood vessel development	151	5.04005	1.37842e-47	MEF2C, GNA13, CDX2, PGF, PDGFA, IL18, EDN1, CSPG4, FOXO1, FGF10, ENPEP, TNFSF12, CXCL12, MMP2, SHH, TGFB2, CITED2, CTNNB1, MAP3K7, BAK1, APOB, S1PR1, ATG5, MYOCD, APOE, CTGF, ROBO4, IL1B, LOX, RAPGEF1, PITX2, PTPRJ, RECK, SOCS3, MYH9, PROX1, JUNB, THY1, VEGFB, MAPK1, VEGFC, HIF1A, DLL4, VEGFA, COL1A1, SMARCA4, FGFR2, FGFR1, CAV1, TNFRSF12A, CX3CL1, SRF, WT1, PTK2, AGGF1, ITGAV, ADRA2B, ANGPTL3, P…	2661	244	13588	3.16008	6.85076e-44	1.71269e-44	2.62156e-44
GOTERM_BP_FAT	GO:0010941~regulation of cell death	257	8.5781	2.36367e-46	STAT5A, SNCA, GDF5, ADORA1, CITED2, MAP3K7, BAK1, AGTR2, PGP, BDNF, HTRA2, APOE, PIK3CA, FAS, PIK3CG, ZC3HC1, CD3G, ROCK1, CD3E, MECP2, PIM1, CTNNA1, BCL2L11, BCL2L10, MSX1, CD40LG, PTPRV, CX3CR1, VEGFA, MNT, MAPK9, MAPK8, EIF2AK3, NFKBID, ERBB3, BCL2L2, HSPA1A, BCL2L1, BDKRB2, HSPA1B, ADA, CD74, KRAS, DIABLO, NKX2-5, SPP1, COL18A1, BMP4, TCF7, NTF3, SPHK2, TGFBR1, SPHK1, CIDEA, HGF, RPS6, ATM, N…	2661	563	13588	2.33096	1.17475e-42	2.34949e-43	4.49536e-43
GOTERM_BP_FAT	GO:0043067~regulation of programmed cell death	256	8.54473	2.60882e-46	STAT5A, SNCA, GDF5, ADORA1, CITED2, MAP3K7, BAK1, AGTR2, PGP, BDNF, HTRA2, APOE, PIK3CA, FAS, PIK3CG, ZC3HC1, CD3G, ROCK1, CD3E, MECP2, PIM1, CTNNA1, BCL2L11, BCL2L10, MSX1, CD40LG, PTPRV, CX3CR1, VEGFA, MNT, MAPK9, MAPK8, EIF2AK3, NFKBID, ERBB3, BCL2L2, HSPA1A, BCL2L1, BDKRB2, HSPA1B, ADA, CD74, KRAS, DIABLO, NKX2-5, SPP1, COL18A1, TCF7, NTF3, SPHK2, TGFBR1, SPHK1, CIDEA, HGF, RPS6, ATM, NOTCH2,…	2661	560	13588	2.33433	1.29658e-42	2.16097e-43	4.96159e-43
GOTERM_BP_FAT	GO:0042981~regulation of apoptosis	253	8.44459	7.83153e-46	STAT5A, SNCA, GDF5, ADORA1, CITED2, MAP3K7, BAK1, AGTR2, PGP, BDNF, HTRA2, APOE, PIK3CA, FAS, PIK3CG, ZC3HC1, CD3G, ROCK1, CD3E, PIM1, MECP2, CTNNA1, BCL2L11, BCL2L10, MSX1, CD40LG, PTPRV, CX3CR1, VEGFA, MNT, MAPK9, MAPK8, EIF2AK3, NFKBID, ERBB3, BCL2L2, HSPA1A, BCL2L1, BDKRB2, HSPA1B, ADA, CD74, KRAS, DIABLO, NKX2-5, SPP1, COL18A1, TCF7, NTF3, SPHK2, TGFBR1, SPHK1, CIDEA, HGF, RPS6, ATM, NOTCH2,…	2661	553	13588	2.33618	3.89227e-42	5.56039e-43	1.48944e-42
GOTERM_BP_FAT	GO:0008284~positive regulation of cell proliferation	162	5.40721	1.74509e-44	BMP10, EDN3, NOG, PDGFB, IL6ST, PDGFA, FGF17, IL18, STAT5A, EDN1, FGF10, TLR4, PDX1, IL15, TNFSF12, SHH, GHRHR, TGFB1, TGFB2, IL11, CTNNB1, CXCL10, FNTB, MYD88, S1PR1, MYOCD, IFNG, ILK, RARA, PDGFC, SPN, EGFR, IRS2, CD3E, MECP2, LIFR, CD40, FGF21, PROX1, IRS1, HES1, PTHLH, VEGFC, CD38, FOXG1, VEGFA, TGIF1, RIPK2, FGFR2, HMGB1, ITGAL, FGFR1, CNBP, FGFR4, FGFR3, CCL2, SOX2, CLU, BEX1, BCL2L1, ITGB1…	2661	284	13588	2.91278	8.67311e-41	1.08414e-41	3.31891e-41
GOTERM_BP_FAT	GO:0042592~homeostatic process	257	8.5781	7.91532e-43	STAT5A, SNCA, EDN1, AQP4, ADORA1, CTNNB1, BAK1, APOB, APP, GOT1, S1PR1, GRIN2B, APOE, IFNG, CHRNA7, FAS, CHRNA3, PIK3CB, PIK3CD, MED12, MECP2, BCL2L11, DCLRE1C, NPC1, DLD, VEGFA, RYR1, PDGFRB, RYR2, STC1, PMP22, ADD1, TXN2, ERBB2, ACP5, HFE, HSPA1A, CACNB4, HSPA1B, ADRB3, ACD, DMD, RAC1, NKX2-3, BMP4, TRPC6, NTF3, SMAD7, ACACA, CIDEA, ALMS1, SMAD1, RPS6, TNNI3, USF1, CSRP3, KCNK2, KDR, PTPN11, AB…	2661	584	13588	2.24714	3.93391e-39	4.37102e-40	1.50538e-39
GOTERM_BP_FAT	GO:0044093~positive regulation of molecular function	167	5.5741	2.02421e-42	CASR, ADCY1, ADCY2, ADCY7, EFNA1, EDN2, ADCY5, TLR1, EDN1, TGFB3, CSPG4, TLR2, LPAR3, TLR3, TLR4, LPAR1, ADORA1, GHRHR, SHH, TGFB1, BAK1, MAP3K5, AGTR2, MYD88, APOA1, S1PR1, CASP8AP2, MDFIC, GAB1, ABRA, PSENEN, PDGFC, FRS2, CHRNA3, MAP2K6, BCL10, MADD, RELA, STIM1, IRS1, NTSR2, THY1, PTHLH, SPAG9, RASGRF1, RIPK2, CARTPT, RELN, EIF2AK3, ACR, HMGB2, CAV1, ADORA2B, ADORA2A, ITGB2, GCLM, CD74, PXN, A…	2661	306	13588	2.7868	1.00603e-38	1.00603e-39	3.84975e-39
KEGG_PATHWAY	hsa05200:Pathways in cancer	205	6.84246	4.53749e-42	PTGS2, PGF, STAT5A, SHH, CTNNB1, PIK3CA, RARA, FAS, PIK3CG, BCR, BRAF, PIK3CB, RXRA, PIK3CD, CTNNA1, CTNNA3, VEGFB, JUP, VEGFC, MAPK1, JUN, VEGFA, MAPK3, PDGFRA, MAPK9, PDGFRB, LAMC2, MAPK8, PIAS1, ITGA2B, ERBB2, NFKBIA, BCL2L1, KRAS, RAC2, RAC1, BMP4, TCF7, BMP2, MAP2K1, TGFBR1, TGFBR2, CREBBP, SMAD4, SMAD3, SMAD2, HGF, DVL1, LAMA4, LAMA3, NTRK1, FGF5, PPARD, FGF8, FGF7, FGF9, MITF, PPARG, NFKB1…	1608	323	5738	2.26478	8.57586e-40	8.57586e-40	5.63457e-39
GOTERM_BP_FAT	GO:0010604~positive regulation of macromolecule metabolic process	269	8.97864	1.75033e-41	MEF2C, MEF2A, STAT5A, HOXD13, RORA, ADORA1, SHH, CTNNB1, CITED2, APP, MYD88, S1PR1, IFNG, ABRA, RARA, CCNA2, PITX2, CD3E, RXRA, MED12, MECP2, CD40, MED13, PPARGC1A, PPARGC1B, HES1, MSX1, HNF4A, MTF1, HES5, JUN, VEGFA, PIAS1, FUS, CRTC1, TCF21, IL17A, IL17F, NKX2-1, NKX2-5, NKX2-3, KLF5, BMP4, BMP2, ESRRA, KLF7, IKZF2, NTF3, SRA1, CREBBP, SMAD4, ESRRG, SMAD3, SMAD2, SMAD1, USF1, NOTCH1, NUP62, ETS…	2661	633	13588	2.17	8.69914e-38	7.90831e-39	3.32887e-38
GOTERM_BP_FAT	GO:0007507~heart development	135	4.50601	5.13691e-41	MEF2C, BMP10, WNT3A, EDN1, PDLIM3, TTN, SHH, TGFB2, CITED2, CTNNB1, MYOCD, ATG5, GATA6, ATG7, GATA4, GAB1, RARA, CHRNA3, MAP2K5, MB, PITX2, PTPRJ, RXRA, VANGL2, MYH6, PROX1, TNNT2, HHEX, MSX1, HIF1A, EP300, ADAMTS1, SMARCA4, RBP4, MYL2, ERBB4, ERBB3, ERBB2, ADRBK1, SOX6, SRF, ITGB1, GYS1, NKX3-1, NKX2-5, BMP4, BMP2, SMAD7, TGFBR1, TGFBR2, SMAD3, SMAD2, ITGA4, TNNI3, CSRP3, ATM, HDAC5, NOTCH1, PKP…	2661	223	13588	3.09129	2.55304e-37	2.12754e-38	9.76964e-38
GOTERM_BP_FAT	GO:0007167~enzyme linked receptor protein signaling pathway	153	5.10681	9.77673e-41	BMP10, NOG, LTBP1, PDGFB, EFNA1, PDGFA, FGF17, STAT5A, FST, CSPG4, TGFB3, FOXO1, FGF10, FOXO4, GDNF, TGFB1, TGFB2, MAP3K7, EIF4EBP1, MYD88, CTGF, GAB1, PDGFC, RAPGEF1, FRS2, INSR, CHRNA3, EGFR, IRS2, RET, FGF23, FGF21, PTPRN, IRS1, VEGFC, GRB10, MSX1, VEGFA, PDGFRA, PDGFRB, EIF2AK3, FGFR2, FGFR1, FGFR4, FGFR3, CCL2, ERBB4, ERBB3, GRB2, ERBB2, BMPR2, BEX1, SRC, EPHB2, PTK2, TEK, SKIL, EGF, CSF1R, …	2661	273	13588	2.8618	4.85903e-37	3.73772e-38	1.85939e-37
GOTERM_BP_FAT	GO:0006468~protein amino acid phosphorylation	269	8.97864	1.91527e-40	EFNA1, STAT5A, LPAR3, RORC, AURKA, AURKB, LPAR1, PRKG1, ADORA1, MAP3K7, MAP3K5, APP, MAP3K4, GAB1, ILK, IFNG, MAP3K8, PIK3C3, PIK3CA, ROS1, MAP2K7, MAP2K6, MAP2K5, PIK3CG, BCR, ROCK1, BRAF, ROCK2, MYLK3, PIM1, PIM3, SCYL3, MARK3, MARK4, MARK1, MARK2, MAPK1, SPAG9, MAPK6, CAMK4, EIF2S1, MAPK4, MAPK3, PDGFRA, PDGFRB, MAPK9, MAPK8, MAPK7, EIF2AK2, EIF2AK3, ERBB4, ERBB3, ERBB2, ADRBK2, CHEK1, ADRBK1,…	2661	640	13588	2.14626	9.5189e-37	6.79922e-38	3.64257e-37
GOTERM_BP_FAT	GO:0016310~phosphorylation	289	9.64619	2.96827e-39	EFNA1, STAT5A, SNCA, LPAR3, RORC, AURKA, AURKB, LPAR1, PRKG1, ADORA1, MAP3K7, MAP3K5, APP, MAP3K4, PIK3C3, GAB1, ILK, IFNG, MAP3K8, PIK3CA, ROS1, MAP2K7, MAP2K6, MAP2K5, PIK3CG, BCR, ROCK1, BRAF, PIK3CB, ROCK2, MYLK3, PIK3CD, MECP2, PIM1, PIM3, SCYL3, MARK3, MARK4, MARK1, MARK2, MAPK1, SPAG9, MAPK6, CAMK4, EIF2S1, MAPK4, MAPK3, DLD, PDGFRA, PDGFRB, MAPK9, MAPK8, MAPK7, EIF2AK2, EIF2AK3, ERBB4, ER…	2661	718	13588	2.05534	1.47523e-35	9.83486e-37	5.64521e-36
GOTERM_BP_FAT	GO:0048514~blood vessel morphogenesis	123	4.10547	5.19872e-39	MEF2C, GNA13, PGF, PDGFA, IL18, EDN1, CSPG4, FGF10, ENPEP, TNFSF12, CXCL12, SHH, TGFB2, CITED2, CTNNB1, MAP3K7, BAK1, APOB, S1PR1, MYOCD, ATG5, APOE, CTGF, ROBO4, IL1B, PITX2, PTPRJ, MYH9, PROX1, JUNB, THY1, VEGFB, VEGFC, HIF1A, DLL4, VEGFA, SMARCA4, FGFR2, FGFR1, CAV1, TNFRSF12A, CX3CL1, SRF, WT1, PTK2, AGGF1, ITGAV, ADRA2B, ANGPTL3, PLXND1, NKX2-5, COL18A1, KLF5, BMP4, EPAS1, SMAD7, TGFBR1, TGF…	2661	198	13588	3.17213	2.58377e-35	1.61485e-36	9.88721e-36
GOTERM_BP_FAT	GO:0035295~tube development	147	4.90654	1.06507e-38	GNA13, NOG, ENAH, PGF, PDGFA, BTRC, WNT3A, EDN1, TGFB3, FGF10, CXCL12, GDNF, SHH, TGFB1, CTNNB1, MAP3K7, PGR, BDNF, CD44, CTGF, GATA6, GATA4, ILK, RARA, LOX, TWIST1, PITX2, BCL10, RET, PDPN, VANGL2, MGP, CYP1A2, BCL2L11, HES1, PTHLH, HHEX, PPP1CA, EP300, HIF1A, VEGFA, PDGFRA, HSD11B1, TGIF1, EDA, ADAMTS2, WNT5A, FGFR2, RBP4, HMGB1, FGFR1, FGFR4, CLCN2, BMPR2, SRF, ADA, PXN, SRC, PFN1, VDR, TCF21,…	2661	264	13588	2.84331	5.29338e-35	3.11375e-36	2.0256e-35
GOTERM_BP_FAT	GO:0042325~regulation of phosphorylation	156	5.20694	1.30447e-38	BMP10, PDGFB, EFNA1, PDGFA, HMGCR, IMPACT, TLR1, EDN1, CSPG4, TGFB3, LPAR3, TLR4, LPAR1, ADORA1, IL11, BAK1, APP, PRKAR2A, MAP3K5, APOA1, CDKN2A, MDFIC, GAB1, IFNG, IL1B, PDGFC, PDGFD, RAPGEF3, SPRED1, FRS2, CHRNA3, MAP2K6, EGFR, BCL10, CD3E, MADD, SOCS3, SOCS1, IRS1, THY1, SPAG9, HNF4A, JUN, CARTPT, PDGFRB, RELN, CAV3, HMGB1, CAV1, FGFR3, ADORA2A, ITLN1, BMPR2, BDKRB2, CD74, PXN, IRAK3, NPM1, RA…	2661	290	13588	2.74686	6.48323e-35	3.6018e-36	2.48092e-35
GOTERM_BP_FAT	GO:0006796~phosphate metabolic process	328	10.9479	2.77292e-38	PDP1, EFNA1, STAT5A, SNCA, LPAR3, PTPN22, RORC, AURKA, AURKB, LPAR1, PRKG1, ADORA1, MAP3K7, MAP3K5, APP, MAP3K4, PIK3C3, MAP3K8, IFNG, GAB1, ILK, PIK3CA, ROS1, MAP2K7, MAP2K6, MAP2K5, PTPRJ, PIK3CG, BCR, PTPRM, PTPRF, BRAF, ROCK1, PIK3CB, ROCK2, MYLK3, PIK3CD, MECP2, PIM1, PTPRS, PIM3, PTPRT, PTPRU, SCYL3, MARK3, PTPRN, MARK4, MARK1, MARK2, MAPK1, SPAG9, PPP1CA, MAPK6, CAMK4, PTPRV, EIF2S1, MAPK4…	2661	866	13588	1.93405	1.37814e-34	7.25337e-36	5.27368e-35
GOTERM_BP_FAT	GO:0006793~phosphorus metabolic process	328	10.9479	2.77292e-38	PDP1, EFNA1, STAT5A, SNCA, LPAR3, PTPN22, RORC, AURKA, AURKB, LPAR1, PRKG1, ADORA1, MAP3K7, MAP3K5, APP, MAP3K4, PIK3C3, MAP3K8, IFNG, GAB1, ILK, PIK3CA, ROS1, MAP2K7, MAP2K6, MAP2K5, PTPRJ, PIK3CG, BCR, PTPRM, PTPRF, BRAF, ROCK1, PIK3CB, ROCK2, MYLK3, PIK3CD, MECP2, PIM1, PTPRS, PIM3, PTPRT, PTPRU, SCYL3, MARK3, PTPRN, MARK4, MARK1, MARK2, MAPK1, SPAG9, PPP1CA, MAPK6, CAMK4, PTPRV, EIF2S1, MAPK4…	2661	866	13588	1.93405	1.37814e-34	7.25337e-36	5.27368e-35
GOTERM_BP_FAT	GO:0009891~positive regulation of biosynthetic process	240	8.01068	4.04684e-38	MEF2C, MEF2A, STAT5A, HOXD13, RORA, SHH, CITED2, CTNNB1, APP, MYD88, S1PR1, IFNG, ABRA, RARA, CCNA2, PITX2, CD3E, RXRA, MED12, MECP2, MED13, PPARGC1A, PPARGC1B, HES1, MSX1, HNF4A, MTF1, HES5, JUN, VEGFA, FUS, CRTC1, TCF21, IL17A, IL17F, NKX2-1, NKX2-5, NKX2-3, KLF5, BMP4, BMP2, ESRRA, KLF7, IKZF2, NTF3, SRA1, CREBBP, SMAD4, ESRRG, SMAD3, SMAD2, SMAD1, USF1, ABCG1, NOTCH1, NUP62, ETS1, BMP7, KLF2,…	2661	557	13588	2.20022	2.01128e-34	1.00564e-35	7.6965e-35
GOTERM_BP_FAT	GO:0051174~regulation of phosphorus metabolic process	159	5.30708	4.52507e-38	BMP10, PDGFB, EFNA1, PDGFA, HMGCR, IMPACT, TLR1, EDN1, CSPG4, TGFB3, LPAR3, TLR4, LPAR1, ADORA1, IL11, BAK1, APP, PRKAR2A, MAP3K5, APOA1, CDKN2A, MDFIC, GAB1, IFNG, IL1B, PDGFC, RAPGEF3, PDGFD, SPRED1, FRS2, CHRNA3, MAP2K6, EGFR, BCL10, CD3E, MADD, SOCS3, SOCS1, IRS1, THY1, SPAG9, HNF4A, JUN, CARTPT, PDGFRB, RELN, CAV3, HMGB1, CAV1, FGFR3, ADORA2A, ITLN1, BMPR2, BDKRB2, CD74, PXN, IRAK3, NPM1, RA…	2661	301	13588	2.69737	2.24896e-34	1.07093e-35	8.60602e-35
GOTERM_BP_FAT	GO:0019220~regulation of phosphate metabolic process	159	5.30708	4.52507e-38	BMP10, PDGFB, EFNA1, PDGFA, HMGCR, IMPACT, TLR1, EDN1, CSPG4, TGFB3, LPAR3, TLR4, LPAR1, ADORA1, IL11, BAK1, APP, PRKAR2A, MAP3K5, APOA1, CDKN2A, MDFIC, GAB1, IFNG, IL1B, PDGFC, RAPGEF3, PDGFD, SPRED1, FRS2, CHRNA3, MAP2K6, EGFR, BCL10, CD3E, MADD, SOCS3, SOCS1, IRS1, THY1, SPAG9, HNF4A, JUN, CARTPT, PDGFRB, RELN, CAV3, HMGB1, CAV1, FGFR3, ADORA2A, ITLN1, BMPR2, BDKRB2, CD74, PXN, IRAK3, NPM1, RA…	2661	301	13588	2.69737	2.24896e-34	1.07093e-35	8.60602e-35
GOTERM_BP_FAT	GO:0031328~positive regulation of cellular biosynthetic process	238	7.94393	7.46924e-38	MEF2C, MEF2A, STAT5A, HOXD13, RORA, SHH, CITED2, CTNNB1, APP, MYD88, S1PR1, IFNG, ABRA, RARA, CCNA2, PITX2, CD3E, RXRA, MED12, MECP2, MED13, PPARGC1A, PPARGC1B, HES1, MSX1, HNF4A, MTF1, HES5, JUN, VEGFA, FUS, CRTC1, TCF21, IL17A, IL17F, NKX2-1, NKX2-5, NKX2-3, KLF5, BMP4, BMP2, ESRRA, KLF7, IKZF2, NTF3, SRA1, CREBBP, SMAD4, ESRRG, SMAD3, SMAD2, SMAD1, USF1, NOTCH1, NUP62, ETS1, BMP7, KLF2, KLF4, …	2661	552	13588	2.20165	3.71221e-34	1.68737e-35	1.42054e-34
GOTERM_BP_FAT	GO:0051094~positive regulation of developmental process	126	4.20561	1.50401e-36	MYOD1, BMP10, CDX2, STAR, THRB, STAT5A, GDF5, FST, TGFB3, JAG1, FOXO3, SHH, TGFB2, CTNNB1, GATA2, BDNF, ATOH1, CDKN2A, GATA6, GATA4, IL1B, ERAP1, ACIN1, IL1A, SOCS3, MECP2, PROX1, JUNB, VEGFC, CD36, HIF1A, SERPINF1, FOXG1, RIPK2, TGIF1, NGF, FGFR2, FGFR1, HMGB1, FGFR3, TNFRSF12A, SOX2, CLU, BEX1, ITGB2, CX3CL1, SRF, ADA, CD74, EPHB2, VDR, AGGF1, JUND, ZAP70, ANGPTL3, RUNX1, NKX2-5, RUNX2, BMP4, L…	2661	214	13588	3.00654	7.47493e-33	3.24997e-34	2.86041e-33
KEGG_PATHWAY	hsa04060:Cytokine-cytokine receptor interaction	161	5.37383	7.54927e-36	IL9R, PDGFB, OSMR, IL6ST, PDGFA, IL18, GDF5, TGFB3, IL13, TNFSF12, IL15, CXCL11, CXCL12, TGFB1, IL17RA, IL10, TGFB2, IL11, CXCL10, IFNG, IL1B, IL15RA, CSF3R, PDGFC, FAS, PDGFD, IL1A, EGFR, LIFR, CD40, CCR9, VEGFB, VEGFC, CCR7, CCR6, CCR5, PPBP, CD40LG, IFNB1, CCR4, CCR3, CX3CR1, VEGFA, CCR2, PDGFRA, PDGFRB, EDA, CCL1, IL1R2, CCL3, IL1R1, CCL2, TNFRSF12A, BMPR2, CCL8, CX3CL1, CCL5, CCL4, CCL7, IL1…	1608	244	5738	2.35456	1.42681e-33	7.13406e-34	9.37453e-33
GOTERM_BP_FAT	GO:0043085~positive regulation of catalytic activity	141	4.70628	3.47191e-35	CASR, ADCY1, ADCY2, ADCY7, EFNA1, ADCY5, EDN2, TLR1, EDN1, CSPG4, TGFB3, LPAR3, TLR4, LPAR1, ADORA1, GHRHR, BAK1, MAP3K5, AGTR2, APOA1, S1PR1, CASP8AP2, MDFIC, GAB1, PSENEN, PDGFC, FRS2, CHRNA3, MAP2K6, BCL10, MADD, IRS1, NTSR2, THY1, PTHLH, SPAG9, RASGRF1, CARTPT, RELN, EIF2AK3, ACR, CAV1, ADORA2B, ADORA2A, GCLM, CD74, PXN, ADCYAP1, ADRB3, NPM1, RAC1, DIABLO, EGF, MAP2K1, SPHK2, MAP2K3, MET, TGF…	2661	261	13588	2.7586	1.72554e-31	7.18975e-33	6.60306e-32
GOTERM_BP_FAT	GO:0051173~positive regulation of nitrogen compound metabolic process	223	7.44326	4.01645e-34	MEF2C, MEF2A, STAT5A, HOXD13, RORA, SHH, CITED2, CTNNB1, APP, MYD88, S1PR1, IFNG, ABRA, RARA, CCNA2, PITX2, RXRA, MECP2, MED12, MED13, CD40, PPARGC1A, PPARGC1B, HES1, MSX1, HNF4A, MTF1, HES5, JUN, VEGFA, FUS, CRTC1, TCF21, IL17A, IL17F, NKX2-1, NKX2-5, NKX2-3, KLF5, BMP4, BMP2, ESRRA, KLF7, IKZF2, NTF3, SRA1, CREBBP, ESRRG, SMAD4, SMAD3, SMAD2, SMAD1, USF1, NOTCH1, NUP62, ETS1, BMP7, KLF2, KLF4, …	2661	526	13588	2.16486	1.99618e-30	7.98471e-32	7.6387e-31
GOTERM_BP_FAT	GO:0010557~positive regulation of macromolecule biosynthetic process	224	7.47664	4.92596e-34	MEF2C, MEF2A, STAT5A, HOXD13, RORA, SHH, CITED2, CTNNB1, APP, MYD88, S1PR1, IFNG, ABRA, RARA, CCNA2, PITX2, CD3E, RXRA, MECP2, MED12, MED13, PPARGC1A, PPARGC1B, HES1, MSX1, HNF4A, MTF1, HES5, JUN, VEGFA, FUS, CRTC1, TCF21, IL17A, IL17F, NKX2-1, NKX2-5, NKX2-3, KLF5, BMP4, BMP2, ESRRA, KLF7, IKZF2, NTF3, SRA1, CREBBP, ESRRG, SMAD4, SMAD3, SMAD2, SMAD1, USF1, NOTCH1, NUP62, ETS1, BMP7, KLF2, KLF4, …	2661	530	13588	2.15816	2.4482e-30	9.41615e-32	9.36844e-31
GOTERM_BP_FAT	GO:0008283~cell proliferation	134	4.47263	1.04508e-33	BMP10, PDGFB, PGF, PDGFA, BTRC, WNT3A, FST, CSPG4, FGF10, ENPEP, IL15, CXCL12, TGFB1, SHH, TGFB2, CTNNB1, BAK1, APOA1, PLA2G1B, IL1B, FRS2, IL1A, ASPM, IRS2, NCF1, PDPN, RXRA, PIM1, HHEX, CD40LG, RASGRF1, VEGFA, RIPK2, WNT5A, FGFR2, ITGAL, RBP4, BCL2L2, ITGB2, BCL2L1, BOP1, ITGAM, CD74, SRC, ITGAX, RAC1, NKX3-1, SCARB1, HELLS, BMP4, CRIP3, MAP2K1, SPHK2, MKI67, CFB, ESRRB, SRA1, CREBBP, MET, ALMS…	2661	247	13588	2.77025	5.19403e-30	1.92372e-31	1.98758e-30
GOTERM_BP_FAT	GO:0048878~chemical homeostasis	172	5.74099	4.79497e-33	SNCA, EDN1, AQP4, PDE3B, PDX1, FOXO3, ADORA1, TGFB1, GHRHR, DMPK, BAK1, APOA2, APP, APOB, GOT1, S1PR1, SLC2A4, GRIN2B, APOE, APOA5, IL1B, CHRNA7, OLIG2, CHRNA3, IDUA, PIK3CB, MED12, MECP2, MLXIPL, FGF23, NTSR2, PTHLH, NPC1, HIF1A, VEGFA, DLD, RYR1, CARTPT, RYR2, STC1, PMP22, CAV3, CAV1, GCLC, CCL2, ADORA2A, ERBB2, DRD4, HFE, CACNB4, KCNA5, ATP6V1B1, GCLM, FTH1, VDR, GCKR, SFTPD, SCARB1, ANGPTL3, …	2661	365	13588	2.40628	2.3831e-29	8.51108e-31	9.11933e-30
GOTERM_BP_FAT	GO:0045935~positive regulation of nucleobase, nucleoside, nucleotide and nucleic acid metabolic process	215	7.17623	1.78828e-32	MEF2C, MEF2A, STAT5A, HOXD13, RORA, SHH, CITED2, CTNNB1, APP, MYD88, S1PR1, IFNG, ABRA, RARA, CCNA2, PITX2, RXRA, MECP2, MED12, MED13, CD40, PPARGC1A, PPARGC1B, HES1, MSX1, HNF4A, MTF1, HES5, JUN, VEGFA, FUS, CRTC1, TCF21, IL17A, IL17F, NKX2-1, NKX2-5, NKX2-3, KLF5, BMP4, BMP2, KLF7, ESRRA, IKZF2, NTF3, SRA1, CREBBP, ESRRG, SMAD4, SMAD3, SMAD2, SMAD1, USF1, NOTCH1, NUP62, ETS1, KLF2, BMP7, KLF4, …	2661	510	13588	2.15268	8.88777e-29	3.06475e-30	3.40105e-29
GOTERM_BP_FAT	GO:0008285~negative regulation of cell proliferation	124	4.13885	2.35792e-32	NOG, PTGS2, TGFB3, FGF10, PDX1, PMAIP1, FOXO4, ADORA1, TGFB1, SHH, IL10, TGFB2, FNTB, BDNF, CDKN2A, CDKN2B, CDKN2C, GATA3, ASPH, ITCH, SPN, CTNNA1, PROX1, MSX1, HNF4A, SERPINF1, PTPRV, JUN, PLA2G2A, TGIF1, EIF2AK2, WNT5A, RBP4, CAV2, CAV1, FGFR3, ADORA2A, STK11, ERBB2, TIMP2, FTH1, NPM1, NKX3-1, AXIN2, BMP4, PTPN6, BMP2, BECN1, TGFBR2, CD276, SMAD4, SMAD1, NOTCH2, HDAC4, CDKN1A, CDKN1B, NUP62, TS…	2661	224	13588	2.82673	1.17188e-28	3.90628e-30	4.48441e-29
GOTERM_BP_FAT	GO:0010628~positive regulation of gene expression	208	6.94259	3.25108e-32	MEF2C, MEF2A, STAT5A, HOXD13, RORA, SHH, CITED2, CTNNB1, APP, MYD88, S1PR1, IFNG, ABRA, RARA, CCNA2, PITX2, RXRA, MECP2, MED12, MED13, PPARGC1A, PPARGC1B, HES1, MSX1, MTF1, HES5, HNF4A, JUN, VEGFA, FUS, CRTC1, TCF21, IL17A, IL17F, NKX2-1, NKX2-5, NKX2-3, KLF5, BMP4, BMP2, KLF7, ESRRA, IKZF2, NTF3, SRA1, CREBBP, ESRRG, SMAD4, SMAD3, SMAD2, SMAD1, USF1, NOTCH1, NUP62, ETS1, KLF2, BMP7, KLF4, PPARA,…	2661	488	13588	2.17648	1.61579e-28	5.21221e-30	6.18307e-29
GOTERM_BP_FAT	GO:0006954~inflammatory response	124	4.13885	4.21388e-32	MASP1, MASP2, TLR1, TLR2, TLR3, TLR4, CXCL11, TLR7, TGFB1, TLR9, CXCL10, S1PR3, MYD88, CD44, CFH, IL1B, CFI, IL1A, CIITA, C4A, NCF1, C4B, F8, SERPING1, C1QA, HIF1A, CCR5, CD40LG, CCR4, DARC, SERPINF2, F2, CCR2, CCL3, CCL2, NFKBID, CCL8, ITGB2, CCL5, CCL4, CCL7, AHSG, IL17D, IL17A, IL17B, KLKB1, CNR2, IL17F, SCN9A, FN1, BMP2, CFB, MAP2K3, SPHK1, EPHX2, SMAD1, HDAC5, LAT, CD55, P2RX7, P2RX1, CXCL13…	2661	225	13588	2.81417	2.0943e-28	6.54468e-30	8.01418e-29
KEGG_PATHWAY	hsa04510:Focal adhesion	134	4.47263	1.78093e-31	PDGFB, PGF, PDGFA, VTN, VCL, CTNNB1, ACTG1, ILK, PIK3CA, PDGFC, PDGFD, RAPGEF1, EGFR, PIK3CG, ROCK1, BRAF, PIK3CB, ROCK2, MYLK3, PIK3CD, ACTN2, ACTN3, VEGFB, MAPK1, VEGFC, PPP1CA, RASGRF1, JUN, MAPK3, VEGFA, PDGFRA, COL1A2, MAPK9, PDGFRB, LAMC2, MAPK8, RELN, COL1A1, ITGA2B, IBSP, CAV3, MYL7, CAV2, CAV1, MYL2, GRB2, ERBB2, ITGB4, ITGB3, ITGB1, PXN, SRC, MYL9, PTK2, DOCK1, RAC2, ITGB7, ITGAV, RAC1,…	1608	198	5738	2.41498	3.36595e-29	1.12198e-29	2.21152e-28
GOTERM_BP_FAT	GO:0048732~gland development	113	3.7717	2.16063e-31	NOG, PDGFB, STAT5A, WNT3A, SLC6A3, BTRC, TGFB3, FGF10, HOXD13, TGFB1, GHRHR, SHH, CITED2, CTNNB1, PGR, GATA2, APOA1, CD44, FRS2, PITX2, EGFR, IRS2, RXRA, NR0B1, IRS1, AHR, BCL2L11, PTHLH, HES1, HHEX, VEGFA, EDA, EIF2AK3, XDH, WNT5A, FGFR2, FGFR1, CAV1, CLCN2, SOX2, MDK, SRC, VDR, NKX2-1, NKX3-1, PLXND1, EGF, NKX2-5, NKX2-3, CYP19A1, BMP4, TGFBR1, FOXA1, MET, TGFBR2, BRCA2, SMAD3, NTN1, NOTCH1, TN…	2661	197	13588	2.92902	1.07383e-27	3.25403e-29	4.10919e-28
GOTERM_BP_FAT	GO:0045941~positive regulation of transcription	199	6.64219	1.22529e-29	MEF2C, MEF2A, STAT5A, HOXD13, RORA, SHH, CITED2, CTNNB1, APP, S1PR1, MYD88, IFNG, ABRA, RARA, CCNA2, PITX2, RXRA, MECP2, MED12, MED13, PPARGC1A, PPARGC1B, HES1, MSX1, HES5, MTF1, HNF4A, JUN, VEGFA, FUS, CRTC1, TCF21, IL17A, IL17F, NKX2-1, NKX2-5, NKX2-3, KLF5, BMP4, KLF7, ESRRA, BMP2, IKZF2, NTF3, SRA1, CREBBP, ESRRG, SMAD4, SMAD3, SMAD2, SMAD1, USF1, NOTCH1, NUP62, ETS1, KLF2, BMP7, KLF4, PPARA,…	2661	475	13588	2.13929	6.08969e-26	1.79108e-27	2.33032e-26
GOTERM_BP_FAT	GO:0043069~negative regulation of programmed cell death	126	4.20561	5.26577e-29	STAT5A, SNCA, TGFB3, FOXO1, ADORA1, GDNF, CITED2, MAP3K7, BDNF, AGTR2, ATG5, ATG7, PIK3CA, FAS, PIK3CG, BCL10, ZC3HC1, ROCK1, PIM1, MECP2, CTNNA1, BCL2L10, MSX1, CD40LG, VEGFA, CX3CR1, MAPK8, NGF, FGFR1, TRAF2, GCLC, ERBB3, ADORA2A, CLU, HSPA1A, BCL2L1, HSPA1B, BDKRB2, CX3CL1, GCLM, ADA, CD74, TIMP1, AKT1S1, KRAS, ALB, GLO1, NKX2-5, HELLS, SPP1, ANGPTL4, CFLAR, SPHK2, TGFBR1, SPHK1, GRIN1, NR4A2,…	2661	244	13588	2.63689	2.61709e-25	7.4774e-27	1.00147e-25
GOTERM_BP_FAT	GO:0043066~negative regulation of apoptosis	124	4.13885	8.41822e-29	STAT5A, SNCA, TGFB3, FOXO1, ADORA1, GDNF, CITED2, MAP3K7, BDNF, AGTR2, ATG5, ATG7, PIK3CA, FAS, PIK3CG, BCL10, ZC3HC1, ROCK1, PIM1, MECP2, CTNNA1, BCL2L10, MSX1, CD40LG, VEGFA, CX3CR1, MAPK8, NGF, FGFR1, TRAF2, GCLC, ERBB3, ADORA2A, CLU, HSPA1A, BCL2L1, HSPA1B, BDKRB2, CX3CL1, GCLM, ADA, CD74, TIMP1, AKT1S1, KRAS, ALB, GLO1, NKX2-5, HELLS, ANGPTL4, SPP1, CFLAR, SPHK2, TGFBR1, SPHK1, GRIN1, NR4A2,…	2661	239	13588	2.64932	4.18385e-25	1.16218e-26	1.60102e-25
GOTERM_BP_FAT	GO:0060548~negative regulation of cell death	126	4.20561	8.70857e-29	STAT5A, SNCA, TGFB3, FOXO1, ADORA1, GDNF, CITED2, MAP3K7, BDNF, AGTR2, ATG5, ATG7, PIK3CA, FAS, PIK3CG, BCL10, ZC3HC1, ROCK1, PIM1, MECP2, CTNNA1, BCL2L10, MSX1, CD40LG, VEGFA, CX3CR1, MAPK8, NGF, FGFR1, TRAF2, GCLC, ERBB3, ADORA2A, CLU, HSPA1A, BCL2L1, HSPA1B, BDKRB2, CX3CL1, GCLM, ADA, CD74, TIMP1, AKT1S1, KRAS, ALB, GLO1, NKX2-5, HELLS, SPP1, ANGPTL4, CFLAR, SPHK2, TGFBR1, SPHK1, GRIN1, NR4A2,…	2661	245	13588	2.62612	4.32816e-25	1.16977e-26	1.65624e-25
GOTERM_BP_FAT	GO:0001525~angiogenesis	85	2.83712	2.49018e-28	RTN4, GNA13, FGF8, NRP1, ACVRL1, PDGFA, PGF, FGF9, LEPR, IL18, TBX20, DICER1, EDN1, CSPG4, ANPEP, TNFSF12, ENPEP, CXCL12, PTEN, SHH, CTNNB1, MAP3K7, EDNRA, WARS, GPX1, S1PR1, ANG, CXCR4, CTGF, HMOX1, CASP8, ROBO4, IL1B, TGFA, ANGPT1, NOS3, SHC1, FGF1, FGF2, ANGPT2, PITX2, CYR61, EGFL7, MYH9, ARHGAP24, MMP14, THY1, VEGFB, PROK2, VEGFC, HIF1A, EREG, DLL4, VEGFA, ACVR1, FGFR2, FGFR1, TNFRSF12A, CX3C…	2661	133	13588	3.26346	1.23762e-24	3.25689e-26	4.73596e-25
GOTERM_BP_FAT	GO:0007169~transmembrane receptor protein tyrosine kinase signaling pathway	107	3.57143	2.60053e-28	EFNA1, STAT5A, FGF17, CSPG4, FGF10, FOXO1, FOXO4, GDNF, EIF4EBP1, CTGF, GAB1, PDGFC, INSR, FRS2, RAPGEF1, CHRNA3, EGFR, RET, IRS2, FGF23, FGF21, IRS1, VEGFC, GRB10, VEGFA, PDGFRA, PDGFRB, EIF2AK3, FGFR2, FGFR1, FGFR4, FGFR3, CCL2, ERBB4, ERBB3, GRB2, ERBB2, BMPR2, BEX1, SRC, EPHB2, PTK2, TEK, EGF, CSF1R, NR1H3, PLAT, KLB, MET, HGF, EPHA1, EPHA2, DVL1, PTPN11, KDR, NTRK3, LAT, EPHA4, EPHA7, EPHA6,…	2661	192	13588	2.84573	1.29246e-24	3.314e-26	4.94582e-25
GOTERM_BP_FAT	GO:0051254~positive regulation of RNA metabolic process	178	5.94126	2.1231e-27	MEF2C, MYOD1, THRA, THRB, STAT5A, TGFB3, FOXO1, CASK, HOXD13, PDX1, FOXO3, RORA, SHH, TGFB1, IL11, CITED2, CTNNB1, GATA2, APP, ATOH1, MYD88, S1PR1, MYOCD, MDFIC, GATA6, GATA3, GATA4, IFNG, ABRA, RARA, PITX2, CIITA, BCL10, RELA, MTA2, RXRA, MED12, MLXIPL, MECP2, FGF23, ARNTL, MED13, SIX4, PPARGC1A, AHR, PPARGC1B, HES1, MSX1, EP300, HIF1A, HNF4A, MTF1, HES5, JUN, VEGFA, NFE2L2, FUS, HMGB1, HMGB2, C…	2661	419	13588	2.16929	1.05518e-23	2.63795e-25	4.03782e-24
GOTERM_BP_FAT	GO:0045893~positive regulation of transcription, DNA-dependent	177	5.90788	2.41659e-27	MEF2C, MYOD1, THRA, THRB, STAT5A, TGFB3, FOXO1, CASK, HOXD13, PDX1, FOXO3, RORA, SHH, TGFB1, IL11, CITED2, CTNNB1, GATA2, APP, ATOH1, MYD88, S1PR1, MYOCD, MDFIC, GATA6, GATA3, GATA4, IFNG, ABRA, RARA, PITX2, CIITA, BCL10, RELA, MTA2, RXRA, MED12, MLXIPL, MECP2, FGF23, ARNTL, MED13, SIX4, PPARGC1A, AHR, PPARGC1B, HES1, MSX1, EP300, HIF1A, HNF4A, MTF1, HES5, JUN, VEGFA, NFE2L2, FUS, HMGB1, HMGB2, C…	2661	416	13588	2.17265	1.20104e-23	2.92937e-25	4.59599e-24
GOTERM_CC_FAT	GO:0005886~plasma membrane	737	24.5995	3.65671e-27	IL9R, SCN3A, OSMR, AIF1, L1CAM, AMOTL2, B2M, CTNNB1, SYP, AGTR2, HMCN1, HTR1A, GRIN2B, ILK, FAS, HTR1D, ADAM8, ARC, BSG, BRAF, PDPN, CRYAB, ROCK2, LIFR, PTPRU, MYH9, CTNNA1, PTPRN, SIRPA, CTNNA3, THY1, PLAUR, MARK2, JUP, NPC1, RYR1, ERBB3, ERBB2, CACNB1, CACNB2, HFE, ARF6, CACNB4, KCNJ3, SLC29A1, ALCAM, ADRB3, HCRTR1, GORASP1, PVRL2, RAC1, ZAP70, NTF3, TGFBR1, MAOA, MAOB, TGFBR2, KCNK2, CAMK2N1, …	2303	2906	12504	1.37698	2.25253e-24	5.63133e-25	5.42013e-24
GOTERM_BP_FAT	GO:0045944~positive regulation of transcription from RNA polymerase II promoter	158	5.2737	1.65937e-26	MEF2C, MYOD1, THRA, THRB, STAT5A, TGFB3, FOXO1, HOXD13, CASK, PDX1, RORA, FOXO3, SHH, TGFB1, IL11, CITED2, CTNNB1, GATA2, APP, ATOH1, MYD88, S1PR1, MYOCD, GATA6, GATA3, GATA4, ABRA, RARA, PITX2, MTA2, RXRA, MED12, MLXIPL, ARNTL, MED13, SIX4, PPARGC1A, AHR, PPARGC1B, HES1, MSX1, EP300, HIF1A, HNF4A, HES5, MTF1, JUN, VEGFA, FUS, HMGB1, HMGB2, CAMTA2, CNBP, CRTC1, SOX2, SOX6, SRF, WT1, ARNT, IL17A, …	2661	358	13588	2.25364	8.24709e-23	1.96359e-24	3.15588e-23
GOTERM_MF_FAT	GO:0004672~protein kinase activity	217	7.24299	2.34634e-26	AURKA, AURKB, PRKG1, MAP3K7, MAP3K5, MAP3K4, ILK, MAP3K8, PIK3C3, MAP2K7, ROS1, MAP2K6, MAP2K5, BCR, ROCK1, BRAF, ROCK2, MYLK3, PIM1, PIM3, SCYL3, MARK3, MARK4, MARK1, MARK2, MAPK1, MAPK6, CAMK4, MAPK4, MAPK3, PDGFRA, PDGFRB, MAPK9, MAPK8, MAPK7, EIF2AK2, EIF2AK3, ERBB4, ERBB3, ERBB2, ADRBK2, CHEK1, ADRBK1, CHEK2, EPHB2, ZAP70, MAP2K1, MAP2K3, TGFBR1, TGFBR2, MAP2K4, ATR, EPHA1, EPHA2, ATM, KDR, …	2506	583	13288	1.97365	3.92778e-23	3.92778e-23	3.95027e-23
GOTERM_BP_FAT	GO:0001775~cell activation	122	4.0721	4.71567e-26	GNA13, STAT5A, TLR1, SNCA, JAG2, RORC, PTPN22, TLR4, IL15, CXCL12, TGFB1, CTNNB1, BAK1, MS4A1, CHRNA7, FAS, SPN, BCL10, CD3D, PIK3CB, CD3E, PIK3CD, CD40, MYH9, DCLRE1C, CD40LG, IGBP1, F2, CX3CR1, RIPK2, ITGAL, ADORA2A, KLRK1, ITGB2, CACNB4, ADA, CD74, ITGAM, TIMP1, FGG, ITGAX, FGA, FGB, ZAP70, NDRG1, ENTPD1, TRAF6, ENTPD2, HELLS, NKX2-3, CRIP3, TGFBR2, SMAD3, RPS6, HDAC5, LAT, P2RX7, P2RX1, NTRK1…	2661	246	13588	2.53242	2.34369e-22	5.45044e-24	8.96851e-23
GOTERM_BP_FAT	GO:0010627~regulation of protein kinase cascade	90	3.00401	1.24929e-25	PPARD, FGF9, BTRC, LPAR3, TLR3, FGF10, TLR4, LPAR1, PDCD4, PTEN, PRDX1, CTNNB1, IL11, MAP3K7, SPRY2, GPX1, SPRY1, NOD1, MYD88, GRIN2B, MDFIC, IFNG, GAB1, RHOA, IL1B, CAT, LTB, PRL, CHUK, LTA, AKT2, IRAK1, BCL10, AR, SOCS1, FGF23, FGF21, FLNA, CARD11, ADRB2, HNF4A, RIPK2, EDA, MAP3K11, FGFR2, CAV3, TRAF2, FGFR1, CAV1, FGFR3, TNF, NFKBID, GRB2, STK11, TIMP2, IGF1R, ADRB3, SQSTM1, MAP3K1, AGT, TGM2,…	2661	155	13588	2.96498	6.20895e-22	1.41113e-23	2.37596e-22
GOTERM_BP_FAT	GO:0006928~cell motion	159	5.30708	1.27751e-25	EDN3, ENAH, IL16, PDGFB, S100A9, CSPG4, FGF10, L1CAM, ENPEP, PRKG1, CXCL12, GDNF, CD2AP, SHH, TGFB1, TGFB2, NRCAM, APP, ATOH1, APOB, BDNF, APOA1, GAB2, ANK3, CTGF, ROBO1, IFNG, IL1B, CSF3R, CHRNA7, TWIST1, EGFR, RET, C5AR1, PDPN, SIX4, MYH9, SIRPA, TNS1, HIF1A, CCR4, CD34, CX3CR1, FOXG1, VEGFA, MNX1, RELN, TNFRSF12A, ERBB2, ITGB2, CX3CL1, ITGB1, SRF, ITGAM, PXN, SRC, EPHB2, ALCAM, PTK2, DOCK1, IL…	2661	367	13588	2.21229	6.34925e-22	1.41094e-23	2.42964e-22
GOTERM_BP_FAT	GO:0010647~positive regulation of cell communication	102	3.40454	1.53314e-25	BMP10, PDGFB, SNCA, TGFB3, LPAR3, TLR3, FGF10, TLR4, L1CAM, LPAR1, JAG1, CTNNB1, CITED2, IL11, MAP3K7, CDKN2A, MYD88, IFNG, GAB1, ABRA, IL1B, BCL10, CD3E, MECP2, FGF23, FGF21, CTNNA1, NCAM1, HHEX, HIF1A, VEGFA, CARTPT, RIPK2, RELN, EDA, EIF2AK3, FGFR2, ITGAL, FGFR1, FGFR3, ADORA2A, SOX2, SRC, ADA, ADRB3, ECE1, KRAS, ZAP70, AXIN1, KLB, BECN1, SMAD4, PTPN11, NOTCH2, P2RX7, TNFSF11, NUP62, ITGA8, NT…	2661	189	13588	2.75581	7.61971e-22	1.65646e-23	2.91581e-22
GOTERM_BP_FAT	GO:0008015~blood circulation	73	2.43658	1.61819e-25	EDN3, PTGS2, CYP11B2, EDN2, TBX20, MYBPC3, PTGS1, EDN1, ADORA1, AQP2, EDNRA, GPX1, EDNRB, AGTR2, FLI1, ANK2, ATG5, APOE, HMOX1, GUCY1A3, CHRNA7, NOS3, MAP2K6, KNG1, KCNMA1, AVP, ACTA2, MECP2, CFTR, MYH6, ADRB2, ADRB1, F5, PDE5A, VEGFA, NPPC, HSD11B2, NPPB, CARTPT, NPPA, AVPR2, CAV1, GCLC, MYL2, ADORA2B, ADORA2A, BMPR2, POMC, TPM1, GCLM, GCH1, CALCA, ADRB3, ACE, AGT, CAMK2D, TES, NOS1, MAP2K3, EPH…	2661	111	13588	3.35823	8.04239e-22	1.71115e-23	3.07755e-22
GOTERM_BP_FAT	GO:0003013~circulatory system process	73	2.43658	1.61819e-25	EDN3, PTGS2, CYP11B2, EDN2, TBX20, MYBPC3, PTGS1, EDN1, ADORA1, AQP2, EDNRA, GPX1, EDNRB, AGTR2, FLI1, ANK2, ATG5, APOE, HMOX1, GUCY1A3, CHRNA7, NOS3, MAP2K6, KNG1, KCNMA1, AVP, ACTA2, MECP2, CFTR, MYH6, ADRB2, ADRB1, F5, PDE5A, VEGFA, NPPC, HSD11B2, NPPB, CARTPT, NPPA, AVPR2, CAV1, GCLC, MYL2, ADORA2B, ADORA2A, BMPR2, POMC, TPM1, GCLM, GCH1, CALCA, ADRB3, ACE, AGT, CAMK2D, TES, NOS1, MAP2K3, EPH…	2661	111	13588	3.35823	8.04239e-22	1.71115e-23	3.07755e-22
GOTERM_BP_FAT	GO:0043549~regulation of kinase activity	103	3.43792	1.63458e-25	HMGCR, EFNA1, EDN1, TLR1, TGFB3, CSPG4, LPAR3, TLR4, LPAR1, ADORA1, MAP3K5, APP, CDKN2A, MDFIC, GAB1, IL1B, PDGFC, SPRED1, FRS2, CHRNA3, MAP2K6, MADD, IRS1, THY1, SPAG9, CARTPT, RELN, CAV3, CAV1, ADORA2A, CD74, PXN, IRAK3, RAC1, NPM1, EGF, PTPN6, SPHK2, MAP2K1, MAP2K3, MET, TGFBR2, SPHK1, HGF, PTPN11, P2RX7, CDKN1A, CDKN1B, NUP62, TSC2, IKBKG, FABP4, PRDX2, PDCD4, LATS2, SPRY2, CDC42, SPRY1, CASP…	2661	192	13588	2.73934	8.12387e-22	1.69247e-23	3.10873e-22
GOTERM_BP_FAT	GO:0007610~behavior	170	5.67423	1.73196e-25	ADCY1, S100A8, IL16, HMGCR, IL18, SLC6A3, ADCY5, SNCA, S100A9, FGF10, CNP, CXCL11, CXCL12, TGFB2, CXCL10, S1PR2, APP, AGTR2, BDNF, HTRA2, GRIN2B, ROBO1, ATG7, IFNG, IL1B, CSF3R, CHRNA7, CHRNA3, MYO6, C5AR1, MED12, MECP2, NTSR1, CCR9, CRHR1, CCR7, AAAS, CCR4, CCR3, CX3CR1, CARTPT, RELN, CCL1, C3AR1, CCL3, CCL2, CYSLTR1, ADORA2A, ENPP2, GLUD1, DRD4, CCL8, ITGB2, CACNB4, CX3CL1, CCL5, CCL4, ITGAM, C…	2661	405	13588	2.14341	8.60785e-22	1.7567e-23	3.29393e-22
GOTERM_BP_FAT	GO:0010033~response to organic substance	198	6.60881	3.60946e-25	EIF2C2, STAR, STAT5A, B2M, MYD88, GRIN2B, APOE, LCAT, IFNG, CREB3L1, CHRNA7, FAS, DDAH2, APOM, CHRNA3, C5AR1, RETN, MAPK1, GLUL, MSX1, HNF4A, MAPK3, RYR2, EIF2AK2, EIF2AK3, RBP4, NFKBIA, ACP5, BDKRB1, BCL2L1, AHSG, AGRP, NR1H3, MAP2K1, CFB, TGFBR1, TGFBR2, SMAD2, PTPN11, CLEC7A, SLC9A1, HNF1A, PPARG, LATS2, HSF1, MYC, GHR, CYR61, KCNMA1, APCS, LY96, SLC22A8, CFTR, MMP14, MMP13, SCAP, CCND1, SERP1…	2661	505	13588	2.00209	1.7939e-21	3.5878e-23	6.86465e-22
GOTERM_BP_FAT	GO:0042060~wound healing	73	2.43658	3.66084e-25	F2RL2, GNA13, PPARA, F2RL3, PPARD, NOG, F13A1, F2RL1, HPS1, GJA1, TGFB1, SHH, GP9, TGFB2, FNTB, GPX1, GP5, DYSF, CD44, PROZ, APOH, AP3B1, KNG1, F11, F12, F10, PIK3CB, MYH2, F8, F9, SERPING1, F7, PLAUR, PROC, HIF1A, THBD, F5, CD40LG, F3, F2, TFPI, PROS1, GAP43, MST1, PF4, CX3CL1, TIMP3, F13B, FGG, FGA, PROCR, FGB, MTPN, POU2F3, MAP3K1, KLKB1, SERPINC1, GP1BA, ENTPD1, ENTPD2, FN1, PLEK, NF1, TGFBR2…	2661	112	13588	3.32825	1.81944e-21	3.56753e-23	6.96239e-22
GOTERM_BP_FAT	GO:0045859~regulation of protein kinase activity	100	3.33778	6.94413e-25	HMGCR, EFNA1, EDN1, TLR1, TGFB3, CSPG4, LPAR3, TLR4, LPAR1, ADORA1, MAP3K5, APP, CDKN2A, MDFIC, GAB1, IL1B, PDGFC, SPRED1, FRS2, MAP2K6, CHRNA3, MADD, THY1, SPAG9, CARTPT, RELN, CAV3, CAV1, ADORA2A, PXN, CD74, IRAK3, NPM1, EGF, PTPN6, SPHK2, MAP2K1, MAP2K3, MET, TGFBR2, SPHK1, HGF, PTPN11, P2RX7, CDKN1A, CDKN1B, NUP62, TSC2, IKBKG, FABP4, PRDX2, PDCD4, LATS2, SPRY2, SPRY1, CASP3, TGFA, SHC1, FGF2…	2661	186	13588	2.74535	3.45123e-21	6.63698e-23	1.32067e-21
GOTERM_BP_FAT	GO:0009967~positive regulation of signal transduction	95	3.17089	8.15543e-25	BMP10, PPARD, CD8A, PDGFB, FGF9, NPNT, TGFB3, LPAR3, TLR3, FGF10, TLR4, L1CAM, EIF2A, LPAR1, JAG1, CTNNB1, CITED2, IL11, MAP3K7, GPX1, NOD1, MYD88, CDKN2A, IFNG, GAB1, RHOA, IL1B, TGFA, ABRA, CAT, LTB, PRL, CHUK, LTA, BCL10, AR, CD3E, FGF23, FGF21, CTNNA1, MBD2, FLNA, NCAM1, CARD11, HHEX, ADRB2, HIF1A, EREG, VEGFA, ADAM17, RIPK2, RELN, EDA, EIF2AK3, FGFR2, FGFR1, ITGAL, FGFR3, TNF, CSF1, SOX2, AD…	2661	172	13588	2.82037	4.05325e-21	7.64764e-23	1.55104e-21
GOTERM_BP_FAT	GO:0006952~defense response	181	6.04139	8.56524e-25	RARRES2, MASP1, MASP2, TLR1, TLR2, PGLYRP1, TLR3, TLR4, CXCL11, TLR7, IL10, TGFB1, B2M, TLR9, CXCL10, APOA4, S1PR3, MYD88, CD44, GRIN2B, PGLYRP2, IFNG, CFH, IL1B, CFI, DDAH2, MX2, APOM, SPN, IL1A, CIITA, BCL10, PLD1, C5AR1, C4A, NCF1, C4B, RELA, F8, MECP2, SERPING1, C1QA, HIF1A, CCR5, CD40LG, IFNB1, SERPINF2, DARC, CCR4, F2, CCR2, RIPK2, CCL3, IL1R1, CCL2, FGR, NFKBID, CCL8, ITGB2, CCL5, CCL4, CC…	2661	448	13588	2.06306	4.25692e-21	7.88319e-23	1.62898e-21
GOTERM_BP_FAT	GO:0051338~regulation of transferase activity	104	3.4713	1.41455e-24	HMGCR, EFNA1, EDN1, TLR1, TGFB3, CSPG4, LPAR3, TLR4, LPAR1, ADORA1, MAP3K5, APP, CDKN2A, APOA1, MDFIC, GAB1, IL1B, PDGFC, SPRED1, FRS2, CHRNA3, MAP2K6, MADD, IRS1, THY1, SPAG9, CARTPT, RELN, CAV3, CAV1, ADORA2A, CD74, PXN, IRAK3, RAC1, NPM1, EGF, PTPN6, SPHK2, MAP2K1, MAP2K3, MET, TGFBR2, SPHK1, HGF, PTPN11, P2RX7, CDKN1A, CDKN1B, NUP62, TSC2, IKBKG, FABP4, PRDX2, PDCD4, LATS2, SPRY2, CDC42, SPRY…	2661	199	13588	2.66865	7.03031e-21	1.27824e-22	2.69026e-21
GOTERM_BP_FAT	GO:0048534~hemopoietic or lymphoid organ development	130	4.33912	3.52996e-24	MAEA, STAT5A, WNT3A, JAG2, FGF10, RORC, PTPN22, IL15, TGFB1, TGFB2, CTNNB1, BAK1, PICALM, ANK1, FAS, ACIN1, SPN, MB, CD3D, CD3E, SIX4, MYH9, BCL2L11, DCLRE1C, HIF1A, CD40LG, VEGFA, CCR2, ADD2, ADD1, CACNB4, SOX6, ADA, CD74, TIMP1, TCF21, ZAP70, TRAF6, RUNX1, NKX2-5, HELLS, NKX2-3, BMP4, EPAS1, TGFBR1, TGFBR2, BRCA2, RPS6, KDR, HDAC5, TNFSF11, CXCL13, NTRK1, PLCG2, TGFBR3, CD79A, RBPJ, HDAC9, NCOR…	2661	281	13588	2.36237	1.75439e-20	3.13284e-22	6.71347e-21
GOTERM_BP_FAT	GO:0045597~positive regulation of cell differentiation	95	3.17089	4.4389e-24	CDX2, MSR1, THRB, STAR, STAT5A, GDF5, PPARG, PAX6, TGFB3, FOXO3, JAG1, GLI2, SHH, CTNNB1, TGFB2, BDNF, ATOH1, GATA6, MAPT, GATA4, RHOA, ACIN1, FGF2, BOC, AP3B1, HSP90AA1, SOCS3, RB1, JUNB, CD83, VEGFC, HIF1A, CD36, SERPINF1, BTG1, LCK, FOXG1, TGIF1, RIPK2, GNAS, NGF, HMGB1, FGFR3, TNFRSF12A, CSF1, CLU, SOX2, BEX1, IL7R, SRF, CDH4, CD74, ADA, EPHB2, BCL2, JUND, ZAP70, IL2RG, GFI1, INPP5D, RUNX1, N…	2661	175	13588	2.77202	2.20613e-20	3.87041e-22	8.44213e-21
KEGG_PATHWAY	hsa05212:Pancreatic cancer	62	2.06943	7.59878e-24	E2F1, E2F2, E2F3, PGF, TGFB3, NFKB1, TGFB1, TGFB2, AKT1, ACVR1B, CDC42, CDKN2A, CASP9, TGFA, PIK3CA, CHUK, AKT3, AKT2, PIK3CG, EGFR, PLD1, BRAF, PIK3CB, RALBP1, RELA, PIK3CD, CDK6, RB1, CDK4, RAD51, VEGFB, VEGFC, MAPK1, CCND1, VEGFA, MAPK3, MAPK9, MAPK8, ERBB2, BCL2L1, KRAS, RAC2, RAC1, EGF, FIGF, PIK3R1, PIK3R2, MAP2K1, TGFBR1, TGFBR2, SMAD4, BRCA2, SMAD3, SMAD2, MAPK10, BAD, STAT1, STAT3, RALGD…	1608	72	5738	3.0728	1.43617e-21	3.59042e-22	9.43601e-21
KEGG_PATHWAY	hsa04010:MAPK signaling pathway	151	5.04005	1.02895e-23	MEF2C, PDGFB, PDGFA, FGF17, TGFB3, FGF10, FGF13, TGFB1, TGFB2, MAP3K7, MAP3K5, BDNF, MAP3K4, MAP3K8, PLA2G1B, IL1B, FAS, MAP2K7, MAP2K6, IL1A, MAP2K5, EGFR, BRAF, RELA, FGF23, FGF21, DDIT3, MAPK1, MAP4K4, RASGRF1, JUN, MAPK3, PLA2G2A, PDGFRA, HSPB1, MAPK9, PDGFRB, MAPK8, MAPK7, PLA2G2D, NGF, PPP5C, FGFR2, FGFR1, TRAF2, IL1R2, FGFR4, IL1R1, FGFR3, GRB2, MAPKAPK5, MRAS, CACNB1, CACNB2, HSPA1A, CACN…	1608	265	5738	2.03332	1.94471e-21	3.88942e-22	1.27772e-20
GOTERM_BP_FAT	GO:0035239~tube morphogenesis	93	3.10414	1.15869e-23	GNA13, FGF8, ENAH, NRP1, PGF, WNT3A, BTRC, NPNT, TBX20, EDN1, DICER1, FGF10, GJA1, GLI2, CXCL12, GDNF, TGFB1, SHH, CTNNB1, MAP3K7, PGR, EDNRA, SPRY2, CD44, CXCR4, GATA4, CASP8, ILK, DLG1, TWIST1, PITX2, BCL10, AR, RET, PDPN, VANGL2, ESR1, MMP14, VASP, BCL2L11, MYCN, PTHLH, HHEX, PPP1CA, HIF1A, ADM, VEGFA, CFL1, TGIF1, EDA, ACVR1, WNT5A, FGFR2, CSF1, PML, NR3C1, SRF, PXN, SRC, TCF21, VDR, PFN1, RG…	2661	171	13588	2.77714	5.75868e-20	9.92876e-22	2.20365e-20
GOTERM_BP_FAT	GO:0016477~cell migration	116	3.87183	1.30948e-23	EDN3, IL16, PDGFB, S100A9, CSPG4, FGF10, ENPEP, PRKG1, CXCL12, GDNF, CD2AP, TGFB1, SHH, TGFB2, ATOH1, APOA1, GAB2, CTGF, IFNG, IL1B, CSF3R, TWIST1, EGFR, RET, C5AR1, SIX4, MYH9, TNS1, HIF1A, CCR4, CD34, VEGFA, CX3CR1, MNX1, RELN, TNFRSF12A, ITGB2, CX3CL1, ITGB1, SRF, ITGAM, SRC, PTK2, DOCK1, IL17B, RAC1, NKX2-1, SCARB1, NKX2-3, PLAT, TGFBR1, PODXL, MET, ITGA1, NR4A2, ITGA3, ITGA4, NTN1, KDR, ITGA…	2661	240	13588	2.46807	6.50809e-20	1.10307e-21	2.49043e-20
GOTERM_BP_FAT	GO:0001763~morphogenesis of a branching structure	76	2.53672	1.94155e-23	GNA13, FGF8, NOG, FGF7, NRP1, PDGFB, PGF, NPNT, BTRC, TBX20, EDN1, DICER1, HOXD13, FGF10, GLI2, CXCL12, GDNF, TGFB1, IL10, SHH, CTNNB1, PGR, EDNRA, SPRY2, CD44, CXCR4, ILK, SEMA3A, FRS2, DLG1, PITX2, AR, SOCS3, ESR1, MMP14, MYCN, HHEX, PPP1CA, ADM, VEGFA, ACVR1, WNT5A, FGFR2, FGFR1, GRB2, CSF1, PML, SRF, PXN, SRC, TCF21, VDR, BCL2, AGT, TGM2, NKX3-1, PLXND1, EGF, ETV4, BMP4, BMP2, IL6, FLT1, FOXA…	2661	125	13588	3.10466	9.64952e-20	1.60825e-21	3.69255e-20
GOTERM_BP_FAT	GO:0048729~tissue morphogenesis	115	3.83845	2.1261e-23	BMP10, NOG, ENAH, PGF, STAT5A, WNT3A, BTRC, FST, JAG2, FGF10, HOXD13, PDX1, JAG1, GDNF, TGFB1, SHH, TGFB2, CTNNB1, MAP3K7, PGR, PGP, CD44, ILK, FRS2, PITX2, TWIST1, EGFR, BCL10, RET, RXRA, VANGL2, PROX1, PTHLH, TNNT2, VEGFC, HHEX, TGIF1, SMARCA4, WNT5A, FGFR2, FGFR3, BMPR2, SRC, PFN1, VDR, TCF21, NKX3-1, PLXND1, TRAF6, NKX2-3, BMP4, BMP2, SMAD7, FOXA1, SMAD4, SMAD3, SMAD2, SMAD1, EPHA2, NOTCH2, N…	2661	238	13588	2.46735	1.05667e-19	1.73225e-21	4.04352e-20
GOTERM_BP_FAT	GO:0010942~positive regulation of cell death	119	3.97196	4.01145e-23	MMP9, IL18, TGFB3, PMAIP1, FOXO3, TGFB1, IL10, TGFB2, CTNNBL1, BAK1, CDKN2A, HTRA2, CASP8AP2, APOE, FAS, SPN, BCL10, CD3E, DFFA, DDIT3, BCL2L11, PTPRV, RIPK3, RIPK2, MAPK9, MAPK8, FGFR3, NFKBID, ADORA2A, BCL2L1, SRC, VDR, DIABLO, TRAF6, COL18A1, BMP4, PTPN6, TGFBR1, GRIN1, NR4A1, BRCA2, BRCA1, ATM, NOTCH2, EPHA7, NOTCH1, P2RX7, CDKN1A, S100B, BBC3, BMP7, BNIP3, PTEN, PRDX1, CASP6, GPX1, CASP3, NO…	2661	252	13588	2.41133	1.99369e-19	3.21563e-21	7.62918e-20
GOTERM_BP_FAT	GO:0030323~respiratory tube development	71	2.36983	4.07832e-23	PTGES3, FGF8, FGF7, PDGFA, FGF9, DICER1, TGFB3, FGF10, GLI2, SHH, CTNNB1, GLI1, SPRY2, GATA6, CTGF, NOS3, LOX, FGF1, FGF2, PITX2, PDPN, MGP, CFTR, CYP1A2, MMP14, MYCN, HES1, PTHLH, HHEX, PPP1CA, ACVR2B, EP300, VEGFA, HSD11B1, PDGFRA, ADAMTS2, WNT5A, FGFR2, FGFR1, HMGB1, RBP4, FGFR4, CLCN2, PPP3R1, BMPR2, ADA, TCF21, ALDH1A2, SFTPD, NKX2-1, PCSK5, SIM2, TES, BMP4, CEBPA, LIPA, EPAS1, TBX5, FOXA1, …	2661	113	13588	3.20842	2.02692e-19	3.21734e-21	7.75635e-20
GOTERM_BP_FAT	GO:0030324~lung development	70	2.33645	6.24553e-23	PTGES3, FGF8, FGF7, PDGFA, FGF9, DICER1, TGFB3, FGF10, GLI2, SHH, CTNNB1, GLI1, SPRY2, GATA6, CTGF, NOS3, LOX, FGF1, FGF2, PITX2, PDPN, MGP, CFTR, CYP1A2, MMP14, MYCN, HES1, PTHLH, HHEX, PPP1CA, ACVR2B, EP300, VEGFA, HSD11B1, PDGFRA, ADAMTS2, WNT5A, FGFR2, FGFR1, HMGB1, RBP4, FGFR4, CLCN2, PPP3R1, BMPR2, ADA, TCF21, ALDH1A2, SFTPD, NKX2-1, SIM2, TES, BMP4, CEBPA, LIPA, EPAS1, TBX5, FOXA1, TGFBR2,…	2661	111	13588	3.22022	3.10403e-19	4.85005e-21	1.18781e-19
GOTERM_BP_FAT	GO:0043068~positive regulation of programmed cell death	118	3.93858	6.49821e-23	MMP9, IL18, TGFB3, PMAIP1, FOXO3, TGFB1, IL10, TGFB2, CTNNBL1, BAK1, CDKN2A, HTRA2, CASP8AP2, APOE, FAS, SPN, BCL10, CD3E, DFFA, DDIT3, BCL2L11, PTPRV, RIPK3, RIPK2, MAPK9, MAPK8, FGFR3, NFKBID, ADORA2A, BCL2L1, SRC, VDR, DIABLO, TRAF6, COL18A1, PTPN6, TGFBR1, GRIN1, NR4A1, BRCA2, BRCA1, ATM, NOTCH2, EPHA7, NOTCH1, P2RX7, CDKN1A, S100B, BBC3, BMP7, BNIP3, PTEN, PRDX1, CASP6, GPX1, CASP3, NOD1, CA…	2661	250	13588	2.4102	3.22961e-19	4.96863e-21	1.23586e-19
GOTERM_BP_FAT	GO:0002520~immune system development	132	4.40587	6.57628e-23	MAEA, STAT5A, WNT3A, JAG2, FGF10, RORC, PTPN22, IL15, TGFB1, TGFB2, CTNNB1, BAK1, PICALM, ANK1, FAS, ACIN1, SPN, MB, CD3D, CD3E, SIX4, MYH9, BCL2L11, DCLRE1C, HIF1A, CD40LG, VEGFA, CCR2, ADD2, ADD1, CACNB4, SOX6, ADA, CD74, TIMP1, TCF21, ZAP70, TRAF6, RUNX1, NKX2-5, HELLS, NKX2-3, BMP4, EPAS1, TGFBR1, TGFBR2, SMAD3, BRCA2, RPS6, KDR, HDAC5, TNFSF11, CXCL13, NTRK1, PLCG2, TGFBR3, CD79A, RBPJ, HDAC…	2661	295	13588	2.28488	3.26841e-19	4.95214e-21	1.25071e-19
GOTERM_BP_FAT	GO:0044057~regulation of system process	102	3.40454	7.44402e-23	EDN3, BMP10, THRA, THRB, STAR, TNNC1, EDN2, EDN1, SNCA, GDNF, ADORA1, TGFB2, DMPK, SYP, APOA4, APOA2, BDNF, AGTR2, APOA1, GRIN2B, IFNG, IL1B, CHRNA7, CHRNA3, PTPRM, MYO6, NCF1, MECP2, MED12, MYH6, TNNT2, RASGRF1, RYR1, RYR2, CARTPT, EIF2AK3, NGF, CAV1, ADORA2B, ADORA2A, BMPR2, ADRBK1, ADA, EPHB2, KRAS, NKX2-5, NTF3, EPAS1, SMAD7, GRIN1, TNNI3, CSRP3, PTPN11, HDAC4, ATP2A2, P2RX1, S100B, ATP2A1, N…	2661	201	13588	2.59128	3.69968e-19	5.52191e-21	1.41574e-19
GOTERM_CC_FAT	GO:0009986~cell surface	130	4.33912	8.25526e-23	HFE2, SLC6A2, IL6ST, CSPG4, TLR2, FGF10, L1CAM, ENPEP, TNFSF12, GHRHR, SHH, S1PR1, SLC2A4, CD44, APOE, ROBO4, CHRNA7, FAS, SPN, CD3E, SCUBE1, MFGE8, CD40, THY1, NCAM1, CD38, CD36, CCR5, CD34, ITGA2B, ITGAL, ACHE, ENPP1, TNFRSF12A, ITGAE, BMPR2, KLRK1, ITGB2, ITGB3, CX3CL1, CALR, TIMP2, KCNJ3, ITGAM, CD74, ALCAM, IL12RB2, ECE1, ITGAX, CD69, ITGAV, ICOS, SCARB1, MUC1, MRC1, IL1RL1, TGFBR2, ITGA1, T…	2303	305	12504	2.31419	5.08524e-20	1.01705e-20	1.22363e-19
GOTERM_BP_FAT	GO:0050878~regulation of body fluid levels	61	2.03605	8.48859e-23	F2RL2, GNA13, F2RL3, CYP11B2, F13A1, F2RL1, EDN1, HPS1, SHH, GP9, AQP2, GP5, PROZ, APOH, AP3B1, KCNMA1, F11, KNG1, F12, AVP, PTGER3, F10, PIK3CB, F8, F9, SERPING1, F7, PROC, THBD, F5, CD40LG, F3, F2, TFPI, HSD11B2, PROS1, ADORA2A, OXT, MST1, CLCNKA, PF4, F13B, FGG, PROCR, FGA, FGB, KLKB1, SERPINC1, GP1BA, ENTPD1, ENTPD2, TRPC1, PLEK, ANXA5, PLG, P2RY12, KCNN4, VWF, P2RX1, AGR2, F2R	2661	89	13588	3.49986	4.21883e-19	6.20416e-21	1.6144e-19
GOTERM_BP_FAT	GO:0043065~positive regulation of apoptosis	117	3.90521	1.05242e-22	MMP9, IL18, TGFB3, PMAIP1, FOXO3, TGFB1, IL10, TGFB2, CTNNBL1, BAK1, CDKN2A, HTRA2, CASP8AP2, APOE, FAS, SPN, BCL10, CD3E, DFFA, DDIT3, BCL2L11, PTPRV, RIPK3, RIPK2, MAPK9, MAPK8, FGFR3, NFKBID, ADORA2A, BCL2L1, SRC, VDR, DIABLO, TRAF6, COL18A1, PTPN6, TGFBR1, GRIN1, NR4A1, BRCA2, BRCA1, ATM, NOTCH2, EPHA7, NOTCH1, P2RX7, S100B, BBC3, BMP7, BNIP3, PTEN, PRDX1, CASP6, GPX1, CASP3, NOD1, CASP4, CAS…	2661	248	13588	2.40904	5.23055e-19	7.5805e-21	2.00155e-19
GOTERM_BP_FAT	GO:0019725~cellular homeostasis	146	4.87316	1.11718e-22	SNCA, EDN1, ADORA1, TGFB1, DMPK, BAK1, APP, S1PR1, GRIN2B, APOE, IL1B, CHRNA7, OLIG2, CHRNA3, PIK3CB, MECP2, MED12, FGF23, NTSR2, DDIT3, HIF1A, DLD, RYR1, CARTPT, RYR2, STC1, PMP22, ADD1, CAV3, CAV1, GCLC, CCL2, TXN2, ADORA2A, ERBB2, DRD4, KCNA5, CACNB4, SRF, GCLM, FTH1, VDR, GCKR, DMD, NPM1, P4HB, HCN2, NTF3, TRPC6, SMAD7, GRIN1, ALMS1, ABCB7, TNNI3, CSRP3, KCNK2, P2RX4, P2RX7, S100B, ATP2A2, CA…	2661	343	13588	2.17355	5.5524e-19	7.932e-21	2.12472e-19
GOTERM_BP_FAT	GO:0006915~apoptosis	181	6.04139	1.21505e-22	MEF2C, MEF2A, CADM1, PGLYRP1, TNFSF12, PMAIP1, SHH, TGFB2, CTNNBL1, CTNNB1, BAK1, APP, ATOH1, MAP3K5, CDKN2A, HTRA2, ANK2, CASP8AP2, GATA6, IFNG, FAS, ACIN1, DAP, CIB1, TWIST1, BCL10, OPA1, ROCK1, NCF1, DFFA, MADD, DFFB, HRK, FADD, AHR, BCL2L11, BCL2L10, DDIT4, KRT18, RIPK3, RIPK2, MAPK7, PDCD6IP, TNFAIP3, EIF2AK2, EIF2AK3, PACS2, TRAF2, MCL1, TNFRSF12A, BCL2L2, ARF6, BCL2L1, KRT20, DIDO1, IRAK3,…	2661	465	13588	1.98763	6.0388e-19	8.50535e-21	2.31085e-19
GOTERM_BP_FAT	GO:0007243~protein kinase cascade	113	3.7717	1.33374e-22	GNA13, STK38, EFNA1, STAT5A, TLR1, EDN1, CSPG4, TGFB3, LPAR3, TLR4, RPS6KB1, FGF13, LPAR1, ADORA1, MAP3K7, AGTR2, MAP3K5, MYD88, MDFIC, IFNG, GAB1, PIK3CA, SPRED1, MAP2K7, FRS2, MAP2K6, MAP2K5, BCL10, RET, MADD, SOCS1, IRS1, MARK1, BRAP, MARK2, SPAG9, MAP4K4, MAPK1, MAP4K5, RIPK3, CARTPT, MAPK9, MAPK8, PIAS1, WNT5A, CAV1, FGFR3, GRB2, CD74, PXN, ADRA2B, EGF, MAP2K1, MAP2K3, MET, MAP2K4, SMAD1, HG…	2661	236	13588	2.44499	6.62871e-19	9.20654e-21	2.53659e-19
KEGG_PATHWAY	hsa04620:Toll-like receptor signaling pathway	75	2.50334	2.42888e-22	TOLLIP, TLR1, TLR2, TLR3, NFKB1, TLR4, CXCL11, TLR7, TLR9, CXCL10, AKT1, MAP3K7, FOS, MYD88, MAP3K8, CASP8, PIK3CA, IL1B, LBP, MAP2K7, CHUK, AKT3, MAP2K6, AKT2, PIK3CG, IRAK1, PIK3CB, LY96, RELA, PIK3CD, FADD, CD40, IFNAR1, IFNAR2, MAPK1, CD86, CD80, IFNB1, JUN, RIPK1, MAPK3, IL12A, MAPK9, MAPK8, IL12B, CCL3, TNF, CXCL9, NFKBIA, CCL5, CCL4, IRAK4, IFNA2, IFNA1, RAC1, TRAF6, PIK3R1, SPP1, PIK3R2, …	1608	99	5738	2.70334	4.59058e-20	7.65096e-21	3.01613e-19
GOTERM_BP_FAT	GO:0060541~respiratory system development	74	2.46996	3.7005e-22	PTGES3, FGF8, FGF7, PDGFA, FGF9, DICER1, TGFB3, FGF10, GLI2, SHH, CTNNB1, GLI1, SPRY2, GATA6, CTGF, NOS3, LOX, FGF1, FGF2, PITX2, PDPN, MGP, CFTR, CYP1A2, MMP14, MYCN, HES1, PTHLH, HHEX, PPP1CA, ACVR2B, EP300, VEGFA, MNX1, HSD11B1, PDGFRA, ADAMTS2, WNT5A, FGFR2, FGFR1, HMGB1, RBP4, FGFR4, CLCN2, SOX2, PPP3R1, BMPR2, ADA, HESX1, TCF21, ALDH1A2, SFTPD, POU2F1, NKX2-1, SIM2, TES, BMP4, CEBPA, LIPA, …	2661	124	13588	3.04734	1.83915e-18	2.51938e-20	7.0378e-19
GOTERM_BP_FAT	GO:0012501~programmed cell death	182	6.07477	4.10631e-22	MEF2C, MEF2A, CADM1, PGLYRP1, TNFSF12, PMAIP1, SHH, TGFB2, CTNNBL1, CTNNB1, BAK1, APP, ATOH1, MAP3K5, CDKN2A, HTRA2, ANK2, CASP8AP2, GATA6, IFNG, FAS, ACIN1, DAP, CIB1, TWIST1, BCL10, OPA1, ROCK1, NCF1, DFFA, MADD, DFFB, HRK, FADD, AHR, BCL2L11, BCL2L10, DDIT4, KRT18, RIPK3, RIPK2, MAPK7, PDCD6IP, TNFAIP3, EIF2AK2, EIF2AK3, PACS2, TRAF2, MCL1, TNFRSF12A, BCL2L2, ARF6, BCL2L1, KRT20, DIDO1, IRAK3,…	2661	473	13588	1.96481	2.04084e-18	2.75789e-20	7.8096e-19
KEGG_PATHWAY	hsa05215:Prostate cancer	70	2.33645	5.41349e-22	E2F1, HSP90AB1, E2F2, E2F3, PDGFB, PDGFA, FOXO1, NFKB1, PTEN, CTNNB1, INSRR, AKT1, CCNE1, PDPK1, CASP9, PIK3CA, CREB3L1, TGFA, PDGFC, PDGFD, CHUK, AKT3, AKT2, PIK3CG, EGFR, AR, HSP90AA1, BRAF, PIK3CB, RELA, PIK3CD, RB1, CDK2, MAPK1, CCND1, EP300, MAPK3, PDGFRA, MDM2, PDGFRB, GSTP1, FGFR2, FGFR1, GRB2, ERBB2, NFKBIA, TCF7L2, IGF1R, KRAS, BCL2, SOS2, NKX3-1, EGF, PIK3R1, PIK3R2, TCF7, CREB3, MAP2K1…	1608	90	5738	2.77543	1.02315e-19	1.46164e-20	6.72236e-19
GOTERM_MF_FAT	GO:0008083~growth factor activity	78	2.60347	1.37582e-21	FGF5, BMP10, NRG4, FGF8, GDF1, FGF7, PDGFB, PDGFA, PGF, FGF9, FGF17, GDF5, TGFB3, JAG2, FGF10, FGF13, CXCL12, GDNF, TGFB1, TGFB2, IL11, OGN, BDNF, CTGF, IL1B, TGFA, PDGFC, PDGFD, FGF1, FGF2, FGF3, FGF4, FGF23, FGF21, VEGFB, VEGFC, INHBA, AMH, EREG, INHBE, VEGFA, IL12A, NGF, CSF3, CXCL1, CSF2, CSF1, HDGF, MDK, LEFTY2, PTN, NENF, EGF, FIGF, IL4, BMP4, IL3, BMP2, IL6, BMP1, IL5, NTF3, IL7, IL9, IGF1…	2506	141	13288	2.93328	2.30313e-18	1.15156e-18	2.31632e-18
GOTERM_BP_FAT	GO:0008219~cell death	190	6.34179	1.53313e-21	MEF2C, MEF2A, CADM1, PGLYRP1, TNFSF12, PMAIP1, SHH, TGFB1, TGFB2, CTNNBL1, CTNNB1, BAK1, APP, ATOH1, MAP3K5, CDKN2A, HTRA2, ANK2, CASP8AP2, GATA6, IFNG, FAS, ACIN1, DAP, CIB1, TWIST1, BCL10, OPA1, ROCK1, NCF1, DFFA, MADD, DFFB, HRK, FADD, AHR, BCL2L11, BCL2L10, DDIT4, KRT18, RIPK3, RIPK2, MAPK7, PDCD6IP, TNFAIP3, EIF2AK2, EIF2AK3, PACS2, TRAF2, MCL1, TNFRSF12A, CLU, BCL2L2, ARF6, BCL2L1, KRT20, D…	2661	507	13588	1.91362	7.61965e-18	1.01595e-19	2.91578e-18
GOTERM_MF_FAT	GO:0005125~cytokine activity	91	3.03738	1.73787e-21	BMP10, GDF1, IL16, IL18, GDF5, PGLYRP1, IL13, TNFSF12, IL15, CXCL11, CXCL12, IL10, IL11, CXCL10, IFNG, IL1B, LTB, EBI3, LTA, IL1A, TNFSF13B, PPBP, CD40LG, IFNB1, GRN, IL12A, IL12B, CSF3, CXCL1, CCL1, CSF2, HMGB1, CCL3, CCL2, TNF, CXCL5, CSF1, CTF1, CXCL2, CXCL9, CCL8, PF4, IL33, CX3CL1, CCL5, CCL4, CCL28, CCL7, MIF, CCL24, CCL25, IL17D, IFNA2, IFNA1, CCL22, IL17A, IL17B, CCL20, LEFTY2, IL17F, CKL…	2506	180	13288	2.6807	2.9092e-18	9.69732e-19	2.92586e-18
GOTERM_BP_FAT	GO:0070482~response to oxygen levels	49	1.63551	3.48063e-21	PPARA, ATP1B1, PDGFB, PDGFA, IL18, EDN1, TGFB3, BNIP3, MMP2, TGFB1, CITED2, EDNRA, ANG, HMOX1, NOS2, CASP1, MB, KCNMA1, NOL3, MECP2, MMP14, MMP13, SCAP, HIF1A, VEGFA, PDE5A, RYR2, LCT, CAV1, TH, PML, EGLN2, ACE, ECE1, BCL2, EPO, PLAT, EPAS1, NF1, NR4A2, CAPN2, BIRC2, ITPR1, SOD3, SOD2, HYOU1, UCP3, PYGM, PLAU	2661	65	13588	3.8494	1.72987e-17	2.27615e-19	6.61965e-18
GOTERM_BP_FAT	GO:0006935~chemotaxis	67	2.23632	4.24192e-21	S100A8, IL16, S100A9, FGF10, CXCL11, CXCL12, TGFB2, CXCL10, ROBO1, IFNG, CSF3R, IL1B, SEMA3A, LBP, CYR61, PRKCA, C5AR1, NUP85, CCR9, PROK2, CCR7, CCR4, CCR3, CX3CR1, PTAFR, CCL1, C3AR1, CCL3, CCL2, CYSLTR1, CXCL5, ENPP2, CCR1, SLC37A4, CXCL2, FPR1, CCL8, ITGB2, PF4, KIT, FPR2, CX3CL1, CCL5, CCL28, CCL4, CCL7, ITGAM, CCL24, CCL25, TYMP, CCL22, IL17B, CCL20, RAC2, RAC1, CKLF, SCG2, CREB3, ITGA1, CC…	2661	109	13588	3.13877	2.10823e-17	2.73796e-19	8.0675e-18
GOTERM_BP_FAT	GO:0042330~taxis	67	2.23632	4.24192e-21	S100A8, IL16, S100A9, FGF10, CXCL11, CXCL12, TGFB2, CXCL10, ROBO1, IFNG, CSF3R, IL1B, SEMA3A, LBP, CYR61, PRKCA, C5AR1, NUP85, CCR9, PROK2, CCR7, CCR4, CCR3, CX3CR1, PTAFR, CCL1, C3AR1, CCL3, CCL2, CYSLTR1, CXCL5, ENPP2, CCR1, SLC37A4, CXCL2, FPR1, CCL8, ITGB2, PF4, KIT, FPR2, CX3CL1, CCL5, CCL28, CCL4, CCL7, ITGAM, CCL24, CCL25, TYMP, CCL22, IL17B, CCL20, RAC2, RAC1, CKLF, SCG2, CREB3, ITGA1, CC…	2661	109	13588	3.13877	2.10823e-17	2.73796e-19	8.0675e-18
GOTERM_BP_FAT	GO:0016265~death	192	6.40854	4.97702e-21	MEF2C, MEF2A, CADM1, PGLYRP1, TNFSF12, PMAIP1, SHH, TGFB1, TGFB2, CTNNBL1, CTNNB1, BAK1, APP, ATOH1, MAP3K5, CDKN2A, HTRA2, ANK2, CASP8AP2, GATA6, IFNG, FAS, ACIN1, DAP, CIB1, TWIST1, BCL10, OPA1, ROCK1, NCF1, DFFA, MADD, DFFB, HRK, FADD, AHR, BCL2L11, BCL2L10, DDIT4, KRT18, RIPK3, RIPK2, MAPK7, PDCD6IP, TNFAIP3, EIF2AK2, EIF2AK3, PACS2, TRAF2, MCL1, TNFRSF12A, CLU, BCL2L2, ARF6, BCL2L1, KRT20, D…	2661	519	13588	1.88905	2.47358e-17	3.17125e-19	9.46555e-18
GOTERM_BP_FAT	GO:0055082~cellular chemical homeostasis	120	4.00534	6.31637e-21	EDN1, SNCA, ADORA1, TGFB1, DMPK, BAK1, APP, S1PR1, GRIN2B, APOE, IL1B, CHRNA7, OLIG2, CHRNA3, PIK3CB, MECP2, MED12, FGF23, NTSR2, HIF1A, DLD, RYR1, RYR2, CARTPT, STC1, PMP22, CAV3, CAV1, GCLC, CCL2, ADORA2A, ERBB2, DRD4, KCNA5, CACNB4, GCLM, FTH1, VDR, GCKR, HCN2, TRPC6, NTF3, SMAD7, GRIN1, ALMS1, ABCB7, TNNI3, CSRP3, KCNK2, P2RX4, P2RX7, ATP2A2, S100B, AVPR1A, CACNA1G, ADRA1A, CACNA1C, XCL1, CAC…	2661	268	13588	2.28643	3.13923e-17	3.97371e-19	1.20128e-17
GOTERM_BP_FAT	GO:0044092~negative regulation of molecular function	75	2.50334	1.05732e-20	OPRM1, THRA, HMGCR, ADCY5, LEPR, PRDX2, PDCD4, ADORA1, LATS2, S1PR3, SPRY2, APOA2, SPRY1, CASP3, S1PR1, CDKN2A, APOA1, HMOX1, IL1B, NOS3, SPRED1, CAT, NQO1, MYC, PRKCA, IRAK2, RB1, NLRP3, FLNA, DDIT3, THY1, PTHLH, ADRB2, HNF4A, GADD45G, GADD45B, GADD45A, CAV3, CAV1, XIAP, NFKBID, ADORA2A, DRD4, NFKBIA, TRIB3, HSPA1A, HSPA1B, TNFRSF4, IRAK3, HRH3, PKD2, PCSK9, ANGPTL3, APC, ANGPTL4, CFLAR, PTPRC, …	2661	132	13588	2.90134	5.25488e-17	6.5686e-19	2.01087e-17
GOTERM_BP_FAT	GO:0055074~calcium ion homeostasis	61	2.03605	1.25876e-20	JPH2, EDN1, TGFB1, BAK1, APP, S1PR1, SLC24A3, APOE, TRPV4, IL1B, PRKCA, PTGER3, CCKBR, PIK3CB, CCDC47, EFHC1, GHRH, GNB1, LCK, RYR1, RYR2, GHRL, STC1, CALCR, CAV1, CCL2, NDN, SLC37A4, FKBP1A, CACNB4, FKBP1B, CCL28, CALCA, VDR, BCL2, PTH, TGM2, PKD2, HRC, PTPRC, SLC8A1, TRPC6, GRIN1, ATP1A2, TNNI3, CSRP3, ITPR1, KDR, P2RX7, ATP2A2, PYGM, S100B, BAX, PLN, AVPR1A, ADRA1A, EPOR, CACNA1C, XCL1, CACNA1…	2661	95	13588	3.27881	6.25604e-17	7.7235e-19	2.39398e-17
GOTERM_BP_FAT	GO:0001666~response to hypoxia	48	1.60214	1.33031e-20	PPARA, ATP1B1, CAV1, PDGFB, PDGFA, IL18, TH, EDN1, PML, TGFB3, EGLN2, BNIP3, MMP2, TGFB1, CITED2, EDNRA, ACE, ECE1, ANG, BCL2, HMOX1, NOS2, CASP1, EPO, MB, PLAT, KCNMA1, NOL3, EPAS1, NF1, NR4A2, MECP2, CAPN2, MMP14, BIRC2, MMP13, ITPR1, SOD3, SCAP, HYOU1, HIF1A, PYGM, UCP3, PDE5A, VEGFA, RYR2, PLAU, LCT	2661	64	13588	3.82976	6.61162e-17	8.06296e-19	2.53005e-17
GOTERM_BP_FAT	GO:0045596~negative regulation of cell differentiation	92	3.07076	1.53179e-20	RTN4, NOG, CDX2, NRP1, CCDC85B, STAT5A, EZH2, FST, DICER1, PAX6, FGF10, PRDX2, JAG1, REST, FOXO4, GLI2, TGFB1, SHH, CTNNB1, TGFB2, BDNF, POU5F1, IAPP, INSIG1, SEMA3A, RC3H1, ASPM, FGF4, TWIST1, NANOG, DLL1, CTNNA1, NR0B1, THY1, PTHLH, HES1, MAPK1, CCND1, HES5, EREG, FOXG1, PLA2G2A, CARTPT, CAV1, NFKBID, ENPP1, SOX2, BEX1, NFKBIA, PF4, ZBTB16, PRDM16, ITGB1, TCF7L2, CD74, EPHB2, PTK2, GFI1, SKIL, …	2661	182	13588	2.58123	7.61299e-17	9.17228e-19	2.91324e-17
GOTERM_BP_FAT	GO:0030097~hemopoiesis	114	3.80507	1.63179e-20	MAEA, WNT3A, STAT5A, JAG2, RORC, PTPN22, IL15, TGFB1, TGFB2, CTNNB1, BAK1, PICALM, ANK1, FAS, ACIN1, SPN, MB, CD3D, CD3E, MYH9, DCLRE1C, HIF1A, CD40LG, CCR2, VEGFA, ADD2, ADD1, SOX6, CACNB4, CD74, ADA, TIMP1, ZAP70, RUNX1, TRAF6, NKX2-5, HELLS, NKX2-3, BMP4, EPAS1, TGFBR2, BRCA2, RPS6, KDR, HDAC5, TNFSF11, NTRK1, PLCG2, TGFBR3, CD79A, HDAC9, RBPJ, NCOR1, HDAC7, CD8A, MITF, PRDX3, PAX1, CASP8, CHU…	2661	251	13588	2.31922	8.11e-17	9.65476e-19	3.10343e-17
GOTERM_BP_FAT	GO:0048754~branching morphogenesis of a tube	60	2.00267	1.90238e-20	GNA13, FGF8, NRP1, PGF, NPNT, BTRC, TBX20, DICER1, EDN1, FGF10, GLI2, CXCL12, GDNF, SHH, TGFB1, CTNNB1, PGR, EDNRA, SPRY2, CD44, CXCR4, ILK, DLG1, PITX2, AR, ESR1, MMP14, MYCN, HHEX, PPP1CA, VEGFA, ACVR1, WNT5A, CSF1, PML, SRF, PXN, SRC, TCF21, VDR, AGT, BCL2, NKX3-1, EGF, PLXND1, ETV4, BMP4, BMP2, FLT1, FOXA1, TGFBR2, SMAD4, IGF1, KDR, CCL11, NOTCH1, PHB2, NOTCH4, BMP7, ENG	2661	93	13588	3.29442	9.45482e-17	1.11233e-18	3.61804e-17
GOTERM_BP_FAT	GO:0060429~epithelium development	120	4.00534	1.91355e-20	NOG, ENAH, PTGS2, PGF, BTRC, STAT5A, PTGS1, JAG2, FGF10, HOXD13, PDX1, JAG1, GDNF, TGFB1, SHH, CTNNB1, MAP3K7, PGR, PGP, S1PR1, CD44, GATA6, ILK, FRS2, TWIST1, EGFR, F11R, BCL10, RET, RXRA, VANGL2, PROX1, PTHLH, HHEX, VEGFC, JUN, VEGFA, KRT14, TGIF1, MADCAM1, SMARCA4, WNT5A, FGFR2, FGFR3, SRC, WT1, PFN1, VDR, TCF21, NKX2-1, NKX3-1, TRAF6, PLXND1, NKX2-3, COL18A1, BMP4, BMP2, MAP2K1, FOXA1, SMAD4,…	2661	271	13588	2.26111	9.51036e-17	1.10586e-18	3.6393e-17
GOTERM_BP_FAT	GO:0007242~intracellular signaling cascade	292	9.74633	2.89383e-20	ADCY1, ADCY2, ADCY7, EFNA1, STAT5A, ADCY5, EDN1, LPAR3, LPAR1, ADORA1, PGR, MAP3K7, S1PR3, HMHA1, MAP3K5, AGTR2, MYD88, S1PR1, CTGF, PIK3C3, GAB1, IFNG, PIK3CA, RAPGEF5, RAPGEF3, RAPGEF1, MAP2K7, MAP2K6, MAP2K5, PIK3CG, BCR, ROCK1, BRAF, PIK3CB, ROCK2, RXRA, PIK3CD, BRAP, PPARGC1B, MARK1, MARK2, MAPK1, RND3, SPAG9, PTPRV, MAPK9, MAPK8, PIAS1, EIF2AK3, AKAP13, CHEK1, ARF6, CHEK2, PXN, CD74, ADRB3,…	2661	915	13588	1.62957	1.43824e-16	1.65314e-18	5.50365e-17
GOTERM_BP_FAT	GO:0006955~immune response	177	5.90788	2.92179e-20	MASP1, CADM1, MASP2, IL18, TLR1, TLR2, PGLYRP1, IL13, TLR3, VTN, TLR4, IL15, TNFSF12, CXCL11, CXCL12, TLR7, IL10, TGFB1, B2M, TLR9, CXCL10, APOA4, CD47, MYD88, CLEC4E, PGLYRP2, IFNG, CFH, IL1B, ERAP1, FAS, CLEC4D, CFI, MX2, PAG1, IL1A, CIITA, BCL10, C4A, NCF1, C4B, SERPING1, C1QA, DCLRE1C, CCR7, CCR5, PPBP, CD40LG, CX3CR1, VEGFA, CCR2, EDA, CCL1, CCL3, IL1R1, CCL2, ENPP1, ENPP2, CCL8, ACP5, HFE, …	2661	471	13588	1.91895	1.45213e-16	1.65015e-18	5.55681e-17
GOTERM_BP_FAT	GO:0043009~chordate embryonic development	163	5.44059	3.43355e-20	GNA13, NOG, ENAH, CDX2, WNT3A, EDN1, TGFB3, TTN, IL10, SHH, CITED2, MAP3K7, GATA2, WNT1, APOB, DAB2, GRIN2B, GATA6, GATA4, GAB1, TWIST1, PITX2, EGFR, BCL10, SOCS3, VANGL2, GABPA, DLL1, MYH6, SIX4, MYH9, JUNB, BCL2L11, HES1, MAPK1, MSX1, EP300, HIF1A, PDGFRA, MNX1, TGIF1, PDGFRB, ADD1, SMARCA4, FGFR2, RBP4, FGFR1, ELL, GRB2, KEAP1, BCL2L1, ITGB1, SRF, ADA, ARNT, PFN1, ECE1, NKX3-1, SKIL, TRAF6, RU…	2661	421	13588	1.97704	1.70647e-16	1.91739e-18	6.5301e-17
GOTERM_BP_FAT	GO:0009792~embryonic development ending in birth or egg hatching	164	5.47397	3.84716e-20	GNA13, NOG, ENAH, CDX2, WNT3A, EDN1, TGFB3, TTN, IL10, SHH, CITED2, MAP3K7, GATA2, WNT1, APOB, DAB2, GRIN2B, GATA6, GATA4, GAB1, TWIST1, PITX2, EGFR, BCL10, SOCS3, VANGL2, GABPA, DLL1, MYH6, SIX4, MYH9, JUNB, BCL2L11, HES1, MAPK1, MSX1, EP300, HIF1A, PDGFRA, MNX1, TGIF1, PDGFRB, ADD1, SMARCA4, FGFR2, RBP4, FGFR1, ELL, GRB2, KEAP1, BCL2L1, ITGB1, SRF, ADA, ARNT, PFN1, ECE1, NKX3-1, SKIL, TRAF6, RU…	2661	425	13588	1.97045	1.91204e-16	2.12449e-18	7.31673e-17
GOTERM_BP_FAT	GO:0051240~positive regulation of multicellular organismal process	85	2.83712	3.85586e-20	BMP10, FGF9, IL18, SLC6A3, EDN2, STAT5A, SNCA, EDN1, FST, TLR2, PINK1, TLR3, TLR4, TLR7, GHRHR, TGFB2, NOD1, MYD88, CDKN2A, HSF1, GATA3, GATA4, IFNG, VKORC1, IL1B, CHRNA7, LBP, CASP1, LTB, LTA, IL1A, DLG1, PTPRM, CD3E, MECP2, CD40, NLRP3, IFNAR1, PROK2, CD83, ADRB2, ADRB1, EREG, GHRH, CARTPT, RIPK2, GPAM, FGFR2, FGFR1, CAV1, TNF, PANX1, ADORA2B, ADORA2A, CSF1, KLRK1, CX3CL1, TPM1, ADA, AHSG, VDR,…	2661	163	13588	2.66282	1.91636e-16	2.10589e-18	7.33327e-17
KEGG_PATHWAY	hsa04062:Chemokine signaling pathway	110	3.67156	4.99514e-20	ADCY1, ADCY2, ADCY7, ADCY5, FOXO3, CXCL11, CXCL12, CXCL10, PIK3CA, PIK3CG, BRAF, ROCK1, PIK3CB, NCF1, ROCK2, RELA, PIK3CD, CCR9, MAPK1, CCR7, CCR6, PPBP, CCR5, CCR4, CCR3, CCR2, CX3CR1, MAPK3, CCL1, CCL3, CCL2, FGR, GRB2, NFKBIB, CCL8, NFKBIA, ADRBK1, CX3CL1, CCL5, CCL4, CCL7, PXN, PTK2, KRAS, RAC2, RAC1, ITK, MAP2K1, CXCL13, CXCL16, IKBKG, RAP1A, GRK4, RAP1B, GRK5, IKBKB, XCL1, NFKB1, CXCR3, AKT…	1608	182	5738	2.15673	9.44081e-18	1.1801e-18	6.20286e-17
GOTERM_CC_FAT	GO:0000267~cell fraction	201	6.70895	5.36159e-20	GDF1, SCN3A, PTGS2, SNCA, PTGS1, L1CAM, SHH, AQP2, CTNNB1, SYP, APP, APOB, PGP, GRIN2B, CYP7A1, CHRNA7, RECK, CYP1A1, NCF1, CRYAB, HTR4, CYP2E1, CYP1A2, PTPRN, BCL2L11, BCL2L10, CD38, BACE1, RYR1, HSD11B2, MDH1, CALR, ADRB3, KRAS, RAC2, DMD, RAC1, NKX2-1, GPD1, SPHK2, GUSB, SPHK1, CAMK2N1, PTPN11, DVL1, ABCG5, ATP2A2, PON1, SLC9A1, OPRM1, PCDHA6, JPH3, GFAP, JPH2, ANPEP, GLI2, KCNJ11, CANT1, POMG…	2303	596	12504	1.83107	3.30274e-17	5.50456e-18	7.94718e-17
GOTERM_BP_FAT	GO:0045321~leukocyte activation	103	3.43792	5.82358e-20	STAT5A, SNCA, TLR1, JAG2, RORC, PTPN22, TLR4, IL15, CXCL12, TGFB1, CTNNB1, BAK1, MS4A1, CHRNA7, FAS, SPN, BCL10, CD3D, CD3E, PIK3CD, CD40, MYH9, DCLRE1C, CD40LG, IGBP1, CX3CR1, RIPK2, ITGAL, KLRK1, ITGB2, CACNB4, CD74, ITGAM, ADA, ITGAX, ZAP70, NDRG1, TRAF6, HELLS, NKX2-3, CRIP3, TGFBR2, SMAD3, RPS6, HDAC5, LAT, P2RX7, NTRK1, PLCG2, HSPD1, CD79A, HDAC9, RBPJ, NCOR1, HDAC7, NBN, CD8A, PRDX2, SKAP2…	2661	219	13588	2.40162	2.89432e-16	3.146e-18	1.10756e-16
GOTERM_BP_FAT	GO:0006357~regulation of transcription from RNA polymerase II promoter	215	7.17623	5.97626e-20	MEF2C, CDX2, STAT5A, HOXD13, RORA, SHH, CITED2, CTNNB1, APP, MYD88, S1PR1, ABRA, RARA, PITX2, IKBKAP, RXRA, MED12, MED13, PPARGC1A, PPARGC1B, HES1, MSX1, MTF1, HES5, HNF4A, JUN, VEGFA, TGIF1, FUS, CRTC1, NR1H2, PFN1, IL17A, ATN1, IL17F, NKX2-1, ARNTL2, TCF4, NKX2-5, NR1H4, NKX2-3, BMP4, BMP2, ESRRA, IKZF2, NTF3, SRA1, CREBBP, SMAD4, SMAD3, SKI, SMAD2, SMAD1, USF1, NOTCH1, ETS1, RNF2, HOPX, RBPJ, …	2661	616	13588	1.78225	2.9702e-16	3.19377e-18	1.1366e-16
GOTERM_BP_FAT	GO:0006873~cellular ion homeostasis	116	3.87183	6.04518e-20	EDN1, SNCA, ADORA1, TGFB1, DMPK, BAK1, APP, S1PR1, GRIN2B, APOE, IL1B, CHRNA7, OLIG2, CHRNA3, PIK3CB, MECP2, MED12, FGF23, NTSR2, HIF1A, DLD, RYR1, RYR2, STC1, PMP22, CAV3, CAV1, GCLC, CCL2, ADORA2A, ERBB2, DRD4, KCNA5, CACNB4, GCLM, FTH1, VDR, HCN2, TRPC6, NTF3, SMAD7, GRIN1, ABCB7, TNNI3, CSRP3, KCNK2, P2RX4, P2RX7, ATP2A2, S100B, AVPR1A, CACNA1G, ADRA1A, CACNA1C, XCL1, CACNA1A, PPARD, JPH2, BN…	2661	261	13588	2.26949	3.00445e-16	3.19623e-18	1.1497e-16
GOTERM_BP_FAT	GO:0007517~muscle organ development	89	2.97063	6.53852e-20	MEF2C, MYOD1, BMP10, MTSS1, DICER1, PDLIM3, FOXO4, TTN, CXADR, PTEN, TGFB1, SHH, TGFB2, GPX1, APP, DES, ATG5, GATA6, ATG7, GATA4, RHOA, RARA, MKL2, NR2F2, DLG1, PITX2, ACADM, ACTA1, CRYAB, ARID5B, RXRA, MYH6, MBNL1, SIX4, FLNB, CDK5, PROX1, TNNT2, MSX1, EP300, TAGLN, MNX1, PDGFRB, SERP1, RBP4, CAV2, CAV1, MYL2, TNC, ERBB2, CHKB, ELN, TIPARP, FHL2, EGLN1, FKBP1A, CACNB4, TPM1, ITGB1, GJC1, HAND1, …	2661	176	13588	2.58219	3.24964e-16	3.42068e-18	1.24353e-16
GOTERM_MF_FAT	GO:0001871~pattern binding	71	2.36983	8.44075e-20	FGF9, PGLYRP1, FGF10, VTN, POSTN, FSTL1, APP, CD44, SERPINE2, APOE, ANG, CTGF, PGLYRP2, CFH, APOH, LTF, FGF1, FGF2, CYR61, F11, PRG4, ELANE, LRPAP1, NCAM1, VEGFB, TNFAIP6, BGN, VEGFA, LAMC2, VCAN, ADAMTS1, NCAN, CTSG, FGFR2, FGFR1, HMGB1, ENPP1, ENPP2, HDGF, CCL8, PF4, DCN, MDK, ITGAM, CHIT1, CCL7, ABI3BP, COMP, SERPINC1, ACAN, PTN, GPNMB, THBS1, PTX3, THBS2, FN1, BMP4, LPL, PTPRC, FBN1, COL5A1, …	2506	128	13288	2.94122	1.41298e-16	3.53245e-17	1.42107e-16
GOTERM_MF_FAT	GO:0030247~polysaccharide binding	71	2.36983	8.44075e-20	FGF9, PGLYRP1, FGF10, VTN, POSTN, FSTL1, APP, CD44, SERPINE2, APOE, ANG, CTGF, PGLYRP2, CFH, APOH, LTF, FGF1, FGF2, CYR61, F11, PRG4, ELANE, LRPAP1, NCAM1, VEGFB, TNFAIP6, BGN, VEGFA, LAMC2, VCAN, ADAMTS1, NCAN, CTSG, FGFR2, FGFR1, HMGB1, ENPP1, ENPP2, HDGF, CCL8, PF4, DCN, MDK, ITGAM, CHIT1, CCL7, ABI3BP, COMP, SERPINC1, ACAN, PTN, GPNMB, THBS1, PTX3, THBS2, FN1, BMP4, LPL, PTPRC, FBN1, COL5A1, …	2506	128	13288	2.94122	1.41298e-16	3.53245e-17	1.42107e-16
GOTERM_BP_FAT	GO:0043408~regulation of MAPKKK cascade	59	1.96929	1.34264e-19	FGF9, LPAR3, FGF10, TLR3, TLR4, LPAR1, PDCD4, PRDX1, CTNNB1, IL11, MAP3K7, SPRY2, SPRY1, NOD1, MYD88, GRIN2B, MDFIC, GAB1, IL1B, AKT2, IRAK1, AR, FGF23, FGF21, ADRB2, RIPK2, MAP3K11, FGFR2, CAV3, TRAF2, FGFR1, CAV1, TNF, FGFR3, GRB2, TIMP2, IGF1R, ADRB3, AGT, MAP3K1, NENF, CD27, APC, AXIN1, PTPRC, IL3, PTPN6, IL6, KLB, NF2, PSAP, KL, NF1, P2RX7, ID1, MAPK8IP3, ADRA1A, MAPK8IP1, CBS	2661	93	13588	3.23951	6.67294e-16	6.95098e-18	2.55351e-16
GOTERM_BP_FAT	GO:0048870~cell motility	122	4.0721	1.80963e-19	EDN3, IL16, PDGFB, S100A9, CSPG4, FGF10, ENPEP, PRKG1, CXCL12, GDNF, CD2AP, TGFB1, SHH, TGFB2, APOB, ATOH1, APOA1, GAB2, CTGF, IFNG, IL1B, CSF3R, CHRNA7, TWIST1, EGFR, RET, C5AR1, SIX4, MYH9, TNS1, HIF1A, CCR4, CD34, VEGFA, CX3CR1, MNX1, RELN, TNFRSF12A, ITGB2, CX3CL1, ITGB1, SRF, ITGAM, SRC, PTK2, DOCK1, IL17B, RAC1, DNAJA1, NKX2-1, SCARB1, NKX2-3, PLAT, MAP2K1, TGFBR1, PODXL, MET, ITGA1, NR4A2,…	2661	284	13588	2.19357	8.99386e-16	9.27202e-18	3.44165e-16
GOTERM_BP_FAT	GO:0051674~localization of cell	122	4.0721	1.80963e-19	EDN3, IL16, PDGFB, S100A9, CSPG4, FGF10, ENPEP, PRKG1, CXCL12, GDNF, CD2AP, TGFB1, SHH, TGFB2, APOB, ATOH1, APOA1, GAB2, CTGF, IFNG, IL1B, CSF3R, CHRNA7, TWIST1, EGFR, RET, C5AR1, SIX4, MYH9, TNS1, HIF1A, CCR4, CD34, VEGFA, CX3CR1, MNX1, RELN, TNFRSF12A, ITGB2, CX3CL1, ITGB1, SRF, ITGAM, SRC, PTK2, DOCK1, IL17B, RAC1, DNAJA1, NKX2-1, SCARB1, NKX2-3, PLAT, MAP2K1, TGFBR1, PODXL, MET, ITGA1, NR4A2,…	2661	284	13588	2.19357	8.99386e-16	9.27202e-18	3.44165e-16
GOTERM_BP_FAT	GO:0006874~cellular calcium ion homeostasis	58	1.93591	2.04629e-19	JPH2, EDN1, TGFB1, BAK1, APP, S1PR1, SLC24A3, APOE, TRPV4, IL1B, PRKCA, PTGER3, CCKBR, PIK3CB, EFHC1, GHRH, GNB1, LCK, RYR1, RYR2, GHRL, STC1, CALCR, CAV1, CCL2, NDN, SLC37A4, FKBP1A, CACNB4, FKBP1B, CCL28, CALCA, VDR, BCL2, PTH, TGM2, PKD2, PTPRC, SLC8A1, TRPC6, GRIN1, ATP1A2, TNNI3, CSRP3, ITPR1, P2RX7, ATP2A2, PYGM, S100B, BAX, PLN, AVPR1A, ADRA1A, EPOR, CACNA1C, XCL1, CACNA1A, F2R	2661	91	13588	3.2546	1.01701e-15	1.03776e-17	3.89174e-16
GOTERM_BP_FAT	GO:0007626~locomotory behavior	108	3.60481	2.80779e-19	S100A8, IL16, ADCY5, SLC6A3, S100A9, SNCA, FGF10, CNP, CXCL11, CXCL12, TGFB2, CXCL10, APP, HTRA2, ROBO1, ATG7, IFNG, CSF3R, IL1B, CHRNA3, MYO6, C5AR1, MECP2, NTSR1, CCR9, CCR7, CCR4, CCR3, CX3CR1, RELN, CCL1, C3AR1, CCL3, CCL2, CYSLTR1, ADORA2A, ENPP2, DRD4, CCL8, ITGB2, CX3CL1, CACNB4, CCL5, CCL4, CCL7, ITGAM, IL17B, RAC2, RAC1, CKLF, NKX2-1, GRIN1, ITGA1, NR4A2, EPHA4, CXCL13, CXCL16, TSC2, CAC…	2661	239	13588	2.30747	1.39547e-15	1.40957e-17	5.34e-16
GOTERM_BP_FAT	GO:0050801~ion homeostasis	124	4.13885	3.87429e-19	EDN1, SNCA, ADORA1, TGFB1, DMPK, BAK1, APP, S1PR1, GRIN2B, APOE, IL1B, CHRNA7, OLIG2, CHRNA3, PIK3CB, MECP2, MED12, FGF23, NTSR2, HIF1A, DLD, RYR1, RYR2, STC1, PMP22, CAV3, CAV1, GCLC, CCL2, ADORA2A, ERBB2, DRD4, HFE, KCNA5, CACNB4, ATP6V1B1, GCLM, FTH1, VDR, HCN2, NTF3, TRPC6, SMAD7, GRIN1, ABCB7, TNNI3, CSRP3, KCNK2, KDR, P2RX4, P2RX7, S100B, ATP2A2, CACNA1G, AVPR1A, ADRA1A, XCL1, CACNA1C, CACN…	2661	293	13588	2.16105	1.92552e-15	1.92552e-17	7.36834e-16
GOTERM_BP_FAT	GO:0050865~regulation of cell activation	81	2.7036	4.40367e-19	BMI1, TBX21, STAT5A, IL18, SNCA, HPS1, TLR4, PRDX2, TNFSF12, RORA, IL15, PAWR, TGFB1, SHH, IL10, CASP3, MYD88, CDKN2A, HMOX1, IFNG, FAS, ITCH, CSK, RC3H1, PAG1, SPN, AP3B1, DLG1, BCL10, HSP90AA1, CD3E, CD40, GAL, THY1, CARD11, CD83, PRKCQ, CD38, CD80, TNFSF13B, CD81, LCK, IL12A, RIPK2, IL12B, ITGAL, NFKBID, ADORA2B, ADORA2A, LRRC32, ERBB2, IL7R, TNFRSF4, CD74, ADA, ZAP70, CD4, IL2RG, INPP5D, CD5,…	2661	156	13588	2.65137	2.18863e-15	2.16696e-17	8.37514e-16
GOTERM_BP_FAT	GO:0060537~muscle tissue development	74	2.46996	5.42855e-19	MEF2C, MYOD1, BMP10, DICER1, PDLIM3, CXADR, TTN, PTEN, SHH, TGFB1, TGFB2, GPX1, APP, ATG5, GATA6, ATG7, GATA4, RHOA, RARA, MKL2, NR2F2, DLG1, PITX2, ACADM, ACTA1, RXRA, MYH6, MBNL1, SIX4, FLNB, PROX1, CDK5, TNNT2, EP300, PDGFRB, RBP4, CAV2, CAV1, MYL2, TNC, ERBB2, ELN, TIPARP, FHL2, EGLN1, FKBP1A, CACNB4, TPM1, ITGB1, GJC1, HAND1, MYL6B, DMD, MYOG, PPP3CA, NKX2-5, MYF6, SMAD7, TBX5, MET, NF1, MYF…	2661	136	13588	2.77846	2.69799e-15	2.64509e-17	1.03243e-15
GOTERM_BP_FAT	GO:0001817~regulation of cytokine production	75	2.50334	5.81467e-19	STAT5A, IL18, TLR1, PPARG, TLR2, TLR3, NFKB1, TLR4, TLR7, IL10, TLR9, S1PR3, APOA2, NOD1, MYD88, HSF1, HMOX1, GATA3, GATA4, IFNG, IL1B, CHRNA7, LBP, CASP1, LTB, IL1A, SPN, BCL10, CD3E, RELA, CD40, NLRP3, IFNAR1, CARD11, CD83, PRKCQ, EREG, RIPK2, GHRL, TNF, ADORA2B, PANX1, LRRC32, SLC37A4, KLRK1, CX3CL1, TNFRSF4, IRAK3, REL, PYCARD, BCL3, ADAM33, INPP5D, TRAF6, CD27, CD28, IL6, TNFSF4, CEBPB, MAP2…	2661	139	13588	2.75523	2.88989e-15	2.80572e-17	1.10586e-15
GOTERM_BP_FAT	GO:0032101~regulation of response to external stimulus	62	2.06943	6.2666e-19	PPARA, MYOD1, IL16, SLC6A3, STAT5A, FGF10, TLR4, CXCL12, ADORA1, CD47, GPX1, S1PR1, GPX4, CFH, APOH, CHRNA7, LBP, NT5E, SPN, PRKCA, F11, F12, SERPING1, PROC, NPC1, ADRB2, CARTPT, GHRL, HMGB1, ADORA2B, C3, ADORA2A, ADA, AHSG, CALCA, TNFRSF1A, TNFRSF1B, KLKB1, TGM2, HRG, THBS1, CD28, SCG2, SELP, IL2RA, PLEK, BECN1, TGFBR2, GRIN1, CD276, AGER, PLG, ANXA2, NTRK3, LEP, NPY, HOPX, FABP4, FABP7, CPB2, F…	2661	103	13588	3.07373	3.1145e-15	2.99471e-17	1.19182e-15
GOTERM_MF_FAT	GO:0019838~growth factor binding	49	1.63551	6.5398e-19	IL9R, LTBP1, IL6ST, IGFBP7, WISP1, CTGF, IL1RAP, CYR61, IL18RAP, IGFALS, ACVR2A, ACVR2B, IGF2R, PDGFRA, COL1A2, COL1A1, NGFR, ACVR1, FGFR2, IL1R2, FGFR1, IL1R1, FGFR3, COL3A1, ESM1, PDAP1, IGF1R, COL6A1, IL2RG, IL1RAPL2, IL2RB, IL2RA, COL4A1, NTF3, KL, IL1RL1, TGFBR1, COL5A1, KDR, NTRK3, NTRK1, NTRK2, TGFBR3, IGFBP1, IGFBP2, IGFBP3, ENG, IGFBP4, IGFBP5	2506	72	13288	3.60863	1.09476e-15	2.18952e-16	1.10103e-15
KEGG_PATHWAY	hsa04210:Apoptosis	65	2.16956	7.17485e-19	NFKB1, AKT1, CASP6, CASP3, PRKAR2A, MYD88, CASP9, CASP7, IL1RAP, CASP8, IL1B, PIK3CA, FAS, CHUK, AKT3, IL1A, AKT2, PIK3CG, IRAK2, IRAK1, PIK3CB, AIFM1, DFFA, RELA, DFFB, PIK3CD, CYCS, FADD, TNFRSF10B, RIPK1, MAP3K14, NGF, BID, TRAF2, IL1R1, TNF, XIAP, PPP3R1, NFKBIA, BCL2L1, IRAK4, IRAK3, TNFRSF1A, BCL2, PPP3CB, PPP3CA, PIK3R1, PIK3R2, CFLAR, IL3, BAD, CAPN2, BIRC2, ATM, CAPN1, TNFSF10, ENDOG, NT…	1608	87	5738	2.66605	1.35605e-16	1.50672e-17	8.90957e-16
GOTERM_BP_FAT	GO:0001501~skeletal system development	121	4.03872	7.90795e-19	MEF2C, NOG, THRA, PDLIM7, PTGS2, MMP9, EDN1, TGFB3, JAG2, HOXD13, MMP2, TGFB1, SHH, TGFB2, CTNNB1, PGP, INSIG2, CTGF, INSIG1, RPS27A, IDUA, MGP, SIX4, PTHLH, MSX1, HIF1A, MAPK3, PDGFRA, PDGFRB, MAPK8, COL1A1, EIF2AK3, WNT5A, IBSP, FGFR2, FGFR1, RBP4, FGFR3, ACP5, SOX6, OTOR, AHSG, VDR, ACD, JUND, RUNX1, AXIN2, TRAF6, MN1, RUNX2, SPP1, BMP4, BMP2, BMP1, LGALS3, TGFBR1, DMP1, TGFBR2, SMAD3, SMAD2, …	2661	285	13588	2.16796	3.93025e-15	3.7431e-17	1.50398e-15
GOTERM_BP_FAT	GO:0010740~positive regulation of protein kinase cascade	56	1.86916	1.01406e-18	PPARD, FGF9, LPAR3, FGF10, TLR3, TLR4, LPAR1, CTNNB1, IL11, MAP3K7, GPX1, MYD88, NOD1, GAB1, IFNG, RHOA, IL1B, CAT, PRL, LTB, LTA, CHUK, BCL10, AR, FGF23, FGF21, FLNA, CARD11, ADRB2, RIPK2, EDA, FGFR2, FGFR1, TNF, FGFR3, ADRB3, IGF1R, AGT, TGM2, NENF, CD27, AXIN1, IL4, PTPRC, IL3, IL6, KLB, KL, ADIPOQ, P2RX7, TNFSF11, NUP62, HPX, ADRA1A, JAK2, IL2	2661	88	13588	3.2495	5.03988e-15	4.7546e-17	1.92859e-15
GOTERM_BP_FAT	GO:0007155~cell adhesion	197	6.57543	1.15499e-18	CADM1, POSTN, L1CAM, CD2AP, CTNNB1, CD47, APP, CD44, CTGF, IZUMO1, ADAM8, RAPGEF1, F11R, PTPRM, PTPRF, PIK3CB, PDPN, F8, MED12, PTPRS, PTPRU, CTNNA1, MYH9, SIRPA, CTNNA3, BCL2L11, THY1, JUP, HES1, CD36, HES5, F5, CD34, CD33, LAMC2, MADCAM1, ITGA2B, IBSP, OTOR, PXN, ALCAM, AGGF1, PVRL2, RAC1, SPP1, COL18A1, LGALS1, CELSR3, CELSR2, MCAM, EMILIN1, LAMA4, COL14A1, LAMA3, PKP2, CLEC7A, ENG, PCDHA6, PP…	2661	561	13588	1.79314	5.74031e-15	5.36477e-17	2.19662e-15
KEGG_PATHWAY	hsa04722:Neurotrophin signaling pathway	85	2.83712	1.33704e-18	NFKB1, FOXO3, AKT1, CDC42, BDNF, MAP3K5, GAB1, RHOA, PIK3CA, SHC1, CSK, SHC3, MAP2K7, FRS2, RAPGEF1, AKT3, AKT2, MAP2K5, IRAK2, PIK3CG, IRAK1, IRS2, BRAF, PIK3CB, RELA, PIK3CD, PRKCD, IRS1, MAPK1, CRKL, CAMK4, JUN, MAPK3, MAPK9, RIPK2, MAPK8, NGFR, MAPK7, NGF, GRB2, NFKBIB, CAMK2G, NFKBIA, MAPKAPK2, IRAK4, IRAK3, KRAS, BCL2, MAP3K1, RAC1, SOS2, CAMK2D, SH2B3, SH2B1, TRAF6, PIK3R1, PIK3R2, PDK1, M…	1608	130	5738	2.33319	2.52701e-16	2.52701e-17	1.66031e-15
GOTERM_MF_FAT	GO:0008201~heparin binding	53	1.76903	1.38497e-18	FGF9, FGF10, POSTN, FSTL1, VTN, APP, SERPINE2, APOE, CTGF, ANG, CFH, APOH, LTF, FGF1, FGF2, CYR61, F11, ELANE, LRPAP1, NCAM1, VEGFB, VEGFA, ADAMTS1, LAMC2, CTSG, FGFR2, HMGB1, FGFR1, HDGF, CCL8, PF4, MDK, CCL7, ABI3BP, ITGAM, COMP, SERPINC1, PTN, THBS1, GPNMB, THBS2, FN1, BMP4, LPL, PTPRC, COL5A1, ABP1, LIPG, HBEGF, MPO, PTCH1, BMP7, LIPC	2506	83	13288	3.38592	2.31844e-15	3.86406e-16	2.33172e-15
GOTERM_BP_FAT	GO:0022610~biological adhesion	197	6.57543	1.43806e-18	CADM1, POSTN, L1CAM, CD2AP, CTNNB1, CD47, APP, CD44, CTGF, IZUMO1, ADAM8, RAPGEF1, F11R, PTPRM, PTPRF, PIK3CB, PDPN, F8, MED12, PTPRS, PTPRU, CTNNA1, MYH9, SIRPA, CTNNA3, BCL2L11, THY1, JUP, HES1, CD36, HES5, F5, CD34, CD33, LAMC2, MADCAM1, ITGA2B, IBSP, OTOR, PXN, ALCAM, AGGF1, PVRL2, RAC1, SPP1, COL18A1, LGALS1, CELSR3, CELSR2, MCAM, EMILIN1, LAMA4, COL14A1, LAMA3, PKP2, CLEC7A, ENG, PCDHA6, PP…	2661	562	13588	1.78995	7.14716e-15	6.61774e-17	2.73498e-15
GOTERM_BP_FAT	GO:0040012~regulation of locomotion	64	2.13618	1.78063e-18	GNA13, RTN4, EDN3, BMP10, IL16, PDGFB, SNCA, TLR2, PAX6, FGF10, CXCL12, PTEN, ADORA1, SHH, CXCL10, VCL, S1PR1, CXCR4, GAB1, ROBO4, SEMA3A, PITX2, PRKCA, IRS2, EGFL7, PDPN, NEXN, CDK5, IRS1, THY1, BBS2, HIF1A, DLL4, CCR2, GHRL, TMSB4X, HMGB1, ADORA2A, CSF1, ITGB3, ADA, MAP3K1, BCL2, TEK, RAC1, THBS1, ANGPTL3, PIK3R1, APC, SCG2, COL18A1, SELP, TBX5, NF1, AGER, NTN1, LAMA4, LAMA3, PECAM1, TGFBR3, HB…	2661	110	13588	2.97097	8.84973e-15	8.11902e-17	3.3865e-15
GOTERM_MF_FAT	GO:0046983~protein dimerization activity	133	4.43925	1.79588e-18	THRA, MASP1, CADM1, THRB, HMGCR, RAB3GAP1, ADORA1, GDNF, TGFB2, BATF, APOA2, MAP3K5, ROBO1, CREB3L1, OLIG2, BCL10, CD3G, SCUBE1, MLXIPL, ACTN2, MYH7, ACTN3, MYH9, JUNB, AHR, DDIT3, HIF1A, HNF4A, JUN, VEGFA, NFE2L1, PDCD6IP, NFE2L2, CHKA, CAV2, CLCN3, GCLC, ADORA2A, ITGB2, BCL2L1, SOX6, GCLM, PDSS1, ATF1, ARNT, ATF2, GPD1L, TCF21, ADRB3, JUND, PVRL2, NKX2-5, CSF1R, AXIN1, GPD1, IKZF2, NFE2, EPAS1,…	2506	340	13288	2.0742	3.00631e-15	4.29472e-16	3.02353e-15
GOTERM_BP_FAT	GO:0003006~reproductive developmental process	114	3.80507	1.86272e-18	NOG, STAT5A, FST, HOXD13, RPS6KB1, FOXO3, CXCL12, TGFB1, SHH, CITED2, CTNNB1, PGR, BAK1, CD44, FRS2, INSR, RXRA, NR0B1, JUNB, BCL2L11, AHR, HNF4A, VEGFA, DLD, PDGFRA, ASB1, ADAMTS1, WNT5A, FGFR2, RBP4, HMGB2, SOX2, BCL2L2, BCL2L1, SRC, WT1, AHSG, VDR, SRY, TCF21, PVRL2, NKX3-1, NKX2-1, PPP2R2B, LFNG, CYP19A1, BMP4, TCF7, FOXA1, ALMS1, BRCA2, EHMT2, KDR, NOTCH1, SFRP1, INSL3, FGF8, HNF1A, FGF9, LE…	2661	264	13588	2.20502	9.25769e-15	8.41609e-17	3.54261e-15
GOTERM_BP_FAT	GO:0031399~regulation of protein modification process	83	2.77036	1.9075e-18	BMP10, PDGFB, PDGFA, IMPACT, TGFB3, PDCD4, ADORA1, TGFB1, IL11, BAK1, PRKAR2A, CDKN2A, APOA1, MYOCD, ATG5, MDFIC, ATG7, GAB1, IFNG, PDGFC, PDGFD, RAPGEF3, FGF1, FGF2, GHR, PRKCA, EGFR, IRAK1, BCL10, CD3E, SOCS3, SOCS1, MECP2, PRKCE, PRKCD, CDK5, NOC2L, ACVR2A, HNF4A, JUN, CD81, PDGFRB, PIAS1, HMGB1, CAV1, FGFR3, GCLC, TNF, ITLN1, BMPR2, PML, FKBP1A, NHLRC1, BDKRB2, STUB1, ARNT, RGMA, BCL2, MAP3K1…	2661	165	13588	2.56865	9.48027e-15	8.54078e-17	3.62778e-15
GOTERM_BP_FAT	GO:0014706~striated muscle tissue development	70	2.33645	2.09058e-18	MEF2C, BMP10, MYOD1, DICER1, PDLIM3, CXADR, TTN, PTEN, SHH, TGFB1, TGFB2, GPX1, APP, ATG5, GATA6, ATG7, GATA4, RHOA, RARA, MKL2, NR2F2, PITX2, ACADM, ACTA1, RXRA, MYH6, MBNL1, SIX4, FLNB, PROX1, CDK5, TNNT2, EP300, CAV2, RBP4, CAV1, MYL2, TNC, ERBB2, ELN, FHL2, EGLN1, FKBP1A, CACNB4, TPM1, ITGB1, GJC1, HAND1, MYL6B, DMD, MYOG, PPP3CA, NKX2-5, MYF6, SMAD7, TBX5, MET, NF1, MYF5, HSPG2, RCAN1, CSRP3…	2661	127	13588	2.81452	1.03902e-14	9.27693e-17	3.97597e-15
GOTERM_BP_FAT	GO:0033674~positive regulation of kinase activity	71	2.36983	2.27331e-18	EFNA1, TLR1, EDN1, CSPG4, TGFB3, LPAR3, TLR4, PRDX2, LPAR1, ADORA1, CDC42, MAP3K5, MDFIC, GAB1, TGFA, PDGFC, SHC1, FGF2, FRS2, CHRNA3, CEACAM1, MAP2K6, DLG1, IRAK2, IRAK1, MADD, CDK5, IRS1, SPAG9, ACVR2B, EREG, CD81, GADD45G, ERN1, GHRL, CARTPT, RELN, GADD45B, ADORA2A, CSF1, KIT, CD74, PXN, DGKA, DGKB, DGKE, DGKG, MAP3K1, RAC1, NPM1, CERK, EGF, AGK, PTPRC, MAP2K1, SPHK2, MAP2K3, MET, TGFBR2, SPHK…	2661	130	13588	2.78885	1.12984e-14	9.99855e-17	4.3235e-15
GOTERM_BP_FAT	GO:0048608~reproductive structure development	71	2.36983	2.27331e-18	INSL3, NOG, HNF1A, FGF9, LEPR, STAT5A, FST, HOXD13, FOXO3, GLI2, PTEN, SHH, CTNNB1, PGR, BAK1, CD44, OSR1, NOS3, SLC22A5, FANCG, FRS2, DLG1, NANOG, AR, RXRA, ESR1, ESR2, MMP14, NR0B1, AHR, BCL2L11, NRIP1, ACVR2A, AMH, EREG, VEGFA, ADAMTS1, FSHB, WNT5A, FGFR2, RBP4, HMGB2, TNC, FKBP4, BCL2L2, BCL2L1, SRC, WT1, AHSG, TCF21, IGF1R, AGT, BCL2, NKX3-1, NKX2-1, LFNG, CYP19A1, BMP4, PSAP, FOXA1, IGF1, B…	2661	130	13588	2.78885	1.12984e-14	9.99855e-17	4.3235e-15
GOTERM_MF_FAT	GO:0005539~glycosaminoglycan binding	64	2.13618	2.85764e-18	FGF9, PGLYRP1, FGF10, VTN, POSTN, FSTL1, APP, SERPINE2, CD44, APOE, ANG, CTGF, PGLYRP2, CFH, APOH, LTF, FGF1, FGF2, CYR61, F11, ELANE, LRPAP1, NCAM1, VEGFB, TNFAIP6, BGN, VEGFA, VCAN, ADAMTS1, LAMC2, NCAN, CTSG, FGFR2, FGFR1, HMGB1, HDGF, CCL8, PF4, DCN, MDK, CCL7, ABI3BP, ITGAM, COMP, ACAN, SERPINC1, PTN, THBS1, GPNMB, THBS2, FN1, BMP4, LPL, PTPRC, COL5A1, ABP1, LYVE1, LIPG, TGFBR3, HBEGF, MPO, …	2506	114	13288	2.97683	4.78369e-15	5.97961e-16	4.81109e-15
GOTERM_BP_FAT	GO:0002694~regulation of leukocyte activation	79	2.63685	3.11681e-18	BMI1, TBX21, STAT5A, IL18, SNCA, HPS1, TLR4, PRDX2, IL15, TNFSF12, RORA, PAWR, TGFB1, SHH, IL10, CASP3, MYD88, CDKN2A, HMOX1, IFNG, FAS, ITCH, CSK, RC3H1, PAG1, SPN, AP3B1, DLG1, BCL10, HSP90AA1, CD3E, CD40, GAL, THY1, CARD11, CD83, PRKCQ, CD38, CD80, TNFSF13B, CD81, LCK, IL12A, RIPK2, IL12B, ITGAL, NFKBID, ADORA2B, ADORA2A, LRRC32, ERBB2, IL7R, TNFRSF4, CD74, ADA, ZAP70, CD4, IL2RG, INPP5D, CD5,…	2661	154	13588	2.61949	1.54905e-14	1.35882e-16	5.92771e-15
KEGG_PATHWAY	hsa04660:T cell receptor signaling pathway	79	2.63685	3.17384e-18	CD8A, NFKB1, IL10, PDCD1, AKT1, MAP3K7, CDC42, FOS, PAK3, PAK4, MAP3K8, IFNG, RHOA, PIK3CA, MAP2K7, CHUK, AKT3, AKT2, DLG1, PIK3CG, BCL10, CD3G, CD3D, PIK3CB, CD3E, RELA, PIK3CD, CDK4, CARD11, PRKCQ, MAPK1, CD40LG, JUN, LCK, MAPK3, MAPK9, MAP3K14, LCP2, CSF2, TNF, GRB2, NFKBIB, CD247, PPP3R1, NFKBIA, KRAS, ICOS, SOS2, NFAT5, PPP3CB, ZAP70, CD4, NFATC4, PPP3CA, NFATC3, PIK3R1, PIK3R2, TEC, CD28, P…	1608	118	5738	2.38902	5.99856e-16	5.45323e-17	3.94121e-15
GOTERM_BP_FAT	GO:0040008~regulation of growth	111	3.70494	3.74385e-18	BMP10, MYOD1, NOG, CCDC85B, STAT5A, SLC6A3, GDF5, TLR2, TGFB1, GHRHR, TGFB2, APP, MYD88, CDKN2A, HTRA2, MYOCD, APOE, CTGF, GATA4, IFNG, PIK3CA, SOCS3, SOCS1, PROX1, BCL2L11, HIF1A, PLA2G2A, MCTS1, NGF, FGFR2, FGFR1, RBP4, TNFRSF12A, NEDD9, ESM1, AHSG, ADRB3, PTK2, TGFBR2, TKT, WRN, NTN1, GAS6, PTPN11, NTRK3, HDAC3, DIO3, BBC3, ULK1, HOPX, PCSK1N, PARP1, CACNA1C, NCOR1, KCTD11, RTN4, NRP1, FGF9, I…	2661	256	13588	2.21408	1.8607e-14	1.618e-16	7.12026e-15
GOTERM_BP_FAT	GO:0055065~metal ion homeostasis	62	2.06943	4.48184e-18	JPH2, EDN1, TGFB1, BAK1, APP, S1PR1, SLC24A3, APOE, TRPV4, IL1B, PRKCA, SGK1, PTGER3, CCKBR, PIK3CB, CCDC47, EFHC1, GHRH, GNB1, LCK, RYR1, RYR2, GHRL, STC1, CALCR, CAV1, CCL2, NDN, SLC37A4, FKBP1A, CACNB4, CCL28, FKBP1B, CALCA, VDR, BCL2, PTH, TGM2, PKD2, HRC, PTPRC, SLC8A1, TRPC6, GRIN1, ATP1A2, TNNI3, CSRP3, ITPR1, KDR, P2RX7, ATP2A2, PYGM, S100B, BAX, PLN, AVPR1A, ADRA1A, EPOR, CACNA1C, XCL1, …	2661	106	13588	2.98673	2.22747e-14	1.92024e-16	8.52379e-15
GOTERM_BP_FAT	GO:0001503~ossification	62	2.06943	4.48184e-18	MEF2C, NOG, THRA, PTGS2, PDLIM7, FGF9, GLI2, MMP2, SHH, TNFRSF11A, CTGF, RPS27A, MGP, MMP14, MMP13, PTHLH, ALOX15, NAB2, MAPK8, GNAS, COL1A1, EIF2AK3, FGFR2, IBSP, FHL2, AHSG, BCL2, JUND, PTN, MYOG, AXIN2, TRAF6, GPNMB, MN1, RUNX2, SPP1, ERCC2, BMP4, BMP2, BMP1, NF1, DMP1, MYF5, HSPG2, IGF1, SMAD3, IGF2, SMAD1, HDAC5, MEF2D, HDAC4, TNFSF11, SP1, GLA, SP3, BMP7, IGFBP3, BMP5, BMP8B, IGFBP5, CBS, B…	2661	106	13588	2.98673	2.22747e-14	1.92024e-16	8.52379e-15
GOTERM_BP_FAT	GO:0050817~coagulation	48	1.60214	4.76382e-18	F2RL2, GNA13, F2RL3, F13A1, F2RL1, HPS1, MST1, PF4, SHH, GP9, F13B, GP5, FGG, PROCR, FGA, FGB, KLKB1, PROZ, APOH, SERPINC1, GP1BA, ENTPD1, ENTPD2, AP3B1, KNG1, F11, F12, F10, PLEK, PIK3CB, F8, F9, SERPING1, F7, ANXA5, PLG, PROC, P2RY12, VWF, THBD, F5, P2RX1, CD40LG, F3, F2, TFPI, PROS1, F2R	2661	70	13588	3.5015	2.36762e-14	2.0236e-16	9.06007e-15
GOTERM_BP_FAT	GO:0007596~blood coagulation	48	1.60214	4.76382e-18	F2RL2, GNA13, F2RL3, F13A1, F2RL1, HPS1, MST1, PF4, SHH, GP9, F13B, GP5, FGG, PROCR, FGA, FGB, KLKB1, PROZ, APOH, SERPINC1, GP1BA, ENTPD1, ENTPD2, AP3B1, KNG1, F11, F12, F10, PLEK, PIK3CB, F8, F9, SERPING1, F7, ANXA5, PLG, PROC, P2RY12, VWF, THBD, F5, P2RX1, CD40LG, F3, F2, TFPI, PROS1, F2R	2661	70	13588	3.5015	2.36762e-14	2.0236e-16	9.06007e-15
GOTERM_BP_FAT	GO:0050678~regulation of epithelial cell proliferation	45	1.502	5.32385e-18	FGFR2, WNT5A, NOG, PPARD, FGFR3, FGF7, FGF9, STK11, PAX6, FGF10, PTEN, SHH, TGFB1, CTNNB1, PGR, CDKN2A, NKX3-1, TGFA, FGF1, FGF2, FRS2, PRL, ETV4, APC, DLG1, BMP4, EGFR, IL6, AR, SMAD3, ESR2, KDR, FOXP2, NOTCH1, CDKN1B, SERPINF1, PHB2, BAX, GRN, VEGFA, PLA2G2A, TGFBR3, PTCH1, TBX18, BMPR1A	2661	63	13588	3.64739	2.64595e-14	2.24233e-16	1.01252e-14
GOTERM_BP_FAT	GO:0051050~positive regulation of transport	71	2.36983	6.77818e-18	SNCA, TGFB3, FGF10, PINK1, ADORA1, SHH, GHRHR, AKT1, BAK1, CD47, GATA2, GRIN2B, ANG, IFNG, CASP1, LTB, LTA, AKT3, PSMD9, AKT2, SGK1, PRKCI, STIM1, MFGE8, PFKM, NLRP3, SIRPA, LDLRAP1, CDK5, FLNA, THY1, GHRH, CARTPT, GHRL, EDA, SERP1, RBP4, MBL2, CAV1, TNF, ADORA2B, PANX1, C3, ADORA2A, ITLN1, GLUD1, CALR, TNFRSF4, AHSG, P2RY1, PYCARD, PTX3, NKX2-5, TNFSF4, CREB1, SMAD4, CD63, ADIPOQ, PTPN11, P2RY12…	2661	132	13588	2.7466	3.36876e-14	2.83089e-16	1.28911e-14
GOTERM_BP_FAT	GO:0051347~positive regulation of transferase activity	72	2.4032	7.1511e-18	EFNA1, TLR1, EDN1, CSPG4, TGFB3, LPAR3, TLR4, PRDX2, LPAR1, ADORA1, CDC42, MAP3K5, APOA1, MDFIC, GAB1, TGFA, PDGFC, SHC1, FGF2, FRS2, CHRNA3, CEACAM1, MAP2K6, DLG1, IRAK2, IRAK1, MADD, IRS1, CDK5, SPAG9, ACVR2B, EREG, CD81, GADD45G, ERN1, GHRL, CARTPT, RELN, GADD45B, ADORA2A, CSF1, KIT, CD74, PXN, DGKA, DGKB, DGKE, DGKG, MAP3K1, RAC1, NPM1, CERK, EGF, AGK, PTPRC, MAP2K1, SPHK2, MAP2K3, MET, TGFBR…	2661	135	13588	2.72339	3.5541e-14	2.96175e-16	1.36003e-14
GOTERM_BP_FAT	GO:0060348~bone development	66	2.20294	7.85346e-18	MEF2C, NOG, THRA, PTGS2, PDLIM7, FGF9, GLI2, MMP2, PAX1, SHH, TNFRSF11A, INSIG2, CTGF, INSIG1, RPS27A, MGP, MMP14, MMP13, PTHLH, ALOX15, NAB2, MAPK8, GNAS, COL1A1, EIF2AK3, FGFR2, IBSP, FHL2, ACP5, AHSG, BCL2, JUND, PTN, MYOG, AXIN2, TRAF6, GPNMB, MN1, RUNX2, SPP1, ERCC2, BMP4, BMP2, BMP1, NF1, DMP1, MYF5, HSPG2, IGF1, SMAD3, IGF2, SMAD1, HDAC5, MEF2D, HDAC4, TNFSF11, SP1, GLA, SP3, BMP7, IGFBP3,…	2661	118	13588	2.85609	3.90317e-14	3.22576e-16	1.49361e-14
GOTERM_BP_FAT	GO:0051249~regulation of lymphocyte activation	75	2.50334	7.9434e-18	BMI1, TBX21, STAT5A, IL18, HPS1, TLR4, PRDX2, IL15, TNFSF12, PAWR, TGFB1, SHH, IL10, CASP3, MYD88, CDKN2A, IFNG, FAS, ITCH, CSK, RC3H1, PAG1, SPN, AP3B1, DLG1, BCL10, HSP90AA1, CD3E, CD40, GAL, THY1, CARD11, CD83, PRKCQ, CD38, CD80, TNFSF13B, CD81, LCK, IL12A, RIPK2, IL12B, ITGAL, NFKBID, ADORA2A, LRRC32, ERBB2, IL7R, TNFRSF4, CD74, ADA, ZAP70, CD4, IL2RG, INPP5D, CD5, CD27, CD28, IL4, PTPRC, PTP…	2661	144	13588	2.65956	3.94787e-14	3.23596e-16	1.51072e-14
GOTERM_MF_FAT	GO:0019955~cytokine binding	54	1.8024	7.98364e-18	IL9R, OSMR, IL6ST, LEPR, CXCR3, CCRL2, CXCR5, CXCR4, IL1RAP, CXCR6, CSF3R, EBI3, CCRL1, GHR, IL18RAP, LIFR, IFNAR1, CCR9, IFNAR2, ACVR2B, CCR7, IL18BP, CCR6, CCR5, CCR4, CCR3, CX3CR1, CCR2, IL12A, IL12B, ACVR1, IL1R2, IL1R1, CCR1, IL7R, TNFRSF4, CD74, IL12RB2, TNFRSF1A, TNFRSF1B, IL10RA, IL2RG, CCBP2, IL1RAPL2, CSF1R, IL2RB, IL2RA, IL1RL1, TGFBR1, TGFBR3, EPOR, MPL, ENG, IL3RA	2506	88	13288	3.25379	1.33646e-14	1.48496e-15	1.34412e-14
GOTERM_BP_FAT	GO:0045860~positive regulation of protein kinase activity	68	2.26969	9.49918e-18	EFNA1, TLR1, EDN1, TGFB3, CSPG4, LPAR3, TLR4, PRDX2, LPAR1, ADORA1, MAP3K5, MDFIC, GAB1, TGFA, PDGFC, SHC1, FGF2, FRS2, CHRNA3, CEACAM1, MAP2K6, DLG1, IRAK2, IRAK1, MADD, CDK5, SPAG9, ACVR2B, EREG, CD81, GADD45G, ERN1, CARTPT, GHRL, RELN, GADD45B, ADORA2A, CSF1, KIT, CD74, PXN, DGKA, DGKB, DGKE, DGKG, MAP3K1, NPM1, CERK, EGF, AGK, PTPRC, MAP2K1, SPHK2, MAP2K3, MET, SPHK1, TGFBR2, HGF, SOD1, CISH,…	2661	124	13588	2.80026	4.72109e-14	3.83829e-16	1.8066e-14
GOTERM_BP_FAT	GO:0007599~hemostasis	48	1.60214	1.13688e-17	F2RL2, GNA13, F2RL3, F13A1, F2RL1, HPS1, MST1, PF4, SHH, GP9, F13B, GP5, FGG, PROCR, FGA, FGB, KLKB1, PROZ, APOH, SERPINC1, GP1BA, ENTPD1, ENTPD2, AP3B1, KNG1, F11, F12, F10, PLEK, PIK3CB, F8, F9, SERPING1, F7, ANXA5, PLG, PROC, P2RY12, VWF, THBD, F5, P2RX1, CD40LG, F3, F2, TFPI, PROS1, F2R	2661	71	13588	3.45218	5.6503e-14	4.5567e-16	2.16218e-14
KEGG_PATHWAY	hsa05220:Chronic myeloid leukemia	58	1.93591	1.33946e-17	E2F1, E2F2, E2F3, STAT5A, TGFB3, NFKB1, TGFB1, TGFB2, AKT1, ACVR1B, CDKN2A, GAB2, PIK3CA, SHC1, SHC3, MYC, AKT3, CHUK, AKT2, PIK3CG, BCR, BRAF, PIK3CB, RELA, PIK3CD, CDK6, RB1, CDK4, MAPK1, CCND1, CRKL, MAPK3, MDM2, GRB2, NFKBIA, BCL2L1, KRAS, SOS2, RUNX1, PIK3R1, PIK3R2, MAP2K1, TGFBR1, CBL, TGFBR2, SMAD4, SMAD3, BAD, PTPN11, NRAS, CDKN1A, CDKN1B, HDAC2, HDAC1, IKBKG, ABL1, IKBKB, CRK	1608	76	5738	2.72326	2.53158e-15	2.10965e-16	1.66331e-14
GOTERM_BP_FAT	GO:0022612~gland morphogenesis	53	1.76903	1.62053e-17	FGF8, NOG, NRP1, FGF7, PDGFB, BTRC, STAT5A, PAX6, HOXD13, FGF10, GLI2, SHH, TGFB1, PGR, CD44, SEMA3A, FRS2, EGFR, AR, ESR1, ESR2, PTHLH, EDA, FGFR2, WNT5A, FGFR1, CAV1, TNF, TNC, CSF1, PML, CTNND1, NR3C1, SRC, IGF1R, VDR, BCL2, TGM2, NKX3-1, PLXND1, ETV4, NKX2-3, BMP4, IL6, FOXA1, TGFBR2, IGF1, CCL11, NOTCH1, SFRP1, PHB2, PTCH1, BMP7	2661	84	13588	3.22186	8.05403e-14	6.44323e-16	3.08201e-14
GOTERM_BP_FAT	GO:0051241~negative regulation of multicellular organismal process	59	1.96929	1.778e-17	BMP10, NOG, PPARG, NFKB1, CXADR, ADORA1, IL10, AGTR2, HSF1, FXN, IAPP, HMOX1, IFNG, GUCY1A3, CHRNA7, NOS3, KCNMA1, NCF1, PROC, CD83, INHBA, BBS2, ADRB2, THBD, ADRB1, VEGFA, CARTPT, GHRL, NGFR, EIF2AK3, RBP4, ADORA2B, SLC37A4, BMPR2, FKBP1B, ADA, AHSG, CALCA, IRAK3, ADRB3, PROCR, KLKB1, INPP5D, NOS1, TBX5, TGFBR2, ATP1A2, ANXA5, SOD1, PLG, ANXA2, P2RX7, NOTCH1, ATP2A2, PLN, ATP2A1, ADRA1A, PTCH1, …	2661	100	13588	3.01275	8.83666e-14	7.01322e-16	3.38149e-14
GOTERM_BP_FAT	GO:0006875~cellular metal ion homeostasis	59	1.96929	1.778e-17	JPH2, EDN1, TGFB1, BAK1, APP, S1PR1, SLC24A3, APOE, TRPV4, IL1B, PRKCA, SGK1, PTGER3, CCKBR, PIK3CB, EFHC1, GHRH, GNB1, LCK, RYR1, RYR2, GHRL, STC1, CALCR, CAV1, CCL2, NDN, SLC37A4, FKBP1A, CACNB4, FKBP1B, CCL28, CALCA, VDR, BCL2, PTH, TGM2, PKD2, PTPRC, SLC8A1, TRPC6, GRIN1, ATP1A2, TNNI3, CSRP3, ITPR1, P2RX7, ATP2A2, PYGM, S100B, BAX, PLN, AVPR1A, ADRA1A, EPOR, CACNA1C, XCL1, CACNA1A, F2R	2661	100	13588	3.01275	8.83666e-14	7.01322e-16	3.38149e-14
GOTERM_CC_FAT	GO:0005578~proteinaceous extracellular matrix	117	3.90521	1.91268e-17	ASPN, LTBP1, WNT3A, MMP9, MMP8, MMP7, VTN, POSTN, MMP3, MMP2, TGFB1, MMRN2, WNT1, OGN, DSPP, HMCN1, CTGF, LOX, SPN, CRTAP, PRELP, VEGFA, COL1A2, LAMC2, ADAMTS1, RELN, COL1A1, MFAP4, ADAMTS2, ADAMTS5, ADAMTS4, WNT5A, ADAMTSL1, ELN, TIMP4, TIMP2, TIMP3, ABI3BP, TIMP1, ALB, SFTPD, ADAM33, TFF3, ENTPD1, ENTPD2, ANGPTL4, FN1, BMP4, COL18A1, LGALS3, LGALS1, DMP1, NTN1, ECM1, EMILIN1, LAMA4, LAMA3, COL1…	2303	297	12504	2.13887	1.17821e-14	1.68316e-15	2.83505e-14
GOTERM_CC_FAT	GO:0031012~extracellular matrix	120	4.00534	2.5965e-17	ASPN, LTBP1, WNT3A, MMP9, MMP8, MMP7, TGFB3, VTN, POSTN, MMP3, MMP2, TGFB1, MMRN2, WNT1, OGN, DSPP, HMCN1, CTGF, LOX, SPN, CRTAP, PRELP, VEGFA, COL1A2, LAMC2, ADAMTS1, RELN, COL1A1, MFAP4, ADAMTS2, ADAMTS5, ADAMTS4, WNT5A, ADAMTSL1, ELN, TIMP4, TIMP2, TIMP3, ABI3BP, AHSG, TIMP1, ALB, SFTPD, ADAM33, TFF3, ENTPD1, ENTPD2, ANGPTL4, FN1, COL18A1, BMP4, LGALS3, LGALS1, DMP1, NTN1, ECM1, EMILIN1, LAMA4…	2303	309	12504	2.10852	1.59945e-14	1.99931e-15	3.84865e-14
GOTERM_MF_FAT	GO:0005509~calcium ion binding	256	8.54473	3.19091e-17	PDP1, S100A4, S100A6, LTBP1, S100A8, MASP1, MASP2, AIF1, STAT5A, S100A9, FSTL4, FSTL1, SYP, DSPP, GRIN2B, PLA2G1B, S100A1, F10, CAPNS1, F8, F9, F7, LPCAT2, F5, CAMK4, F2, RYR1, PLA2G2A, RYR2, CHORDC1, PLA2G2D, ITGA2B, CACNB1, MST1, CACNB2, CACNB4, CALR, CALU, ATN1, CD69, DMD, GALNS, TRPC1, TRPC4, TRPC3, BMP1, TRPC6, TRPC5, S100A11, CELSR3, S100A10, CELSR2, TKT, GAS6, NOTCH3, NOTCH2, PLA2G4A, NOTC…	2506	840	13288	1.61599	5.34158e-14	5.34158e-15	5.37218e-14
GOTERM_BP_FAT	GO:0046649~lymphocyte activation	89	2.97063	4.68511e-17	NBN, CD8A, STAT5A, JAG2, RORC, PTPN22, PRDX2, IL15, SKAP2, CXCL12, PAX1, TGFB1, CTNNB1, BAK1, CXCR5, CXCR4, MS4A1, CHRNA7, FAS, SPN, DLG1, EGR1, CD3D, CD3E, PIK3CD, CD40, MYH9, WAS, PRKCD, IFNAR1, DCLRE1C, CARD11, CD86, CD40LG, IGBP1, LCK, GADD45G, ADAM17, RIPK2, IL12B, LCP1, ITGAL, KLRK1, PRKDC, ITGB2, FKBP1A, RAG2, CACNB4, IL7R, FKBP1B, CD74, ADA, ITGAM, ITGAX, BCL2, POU2F2, BCL11A, PPP3CB, ZAP…	2661	191	13588	2.3794	2.3285e-13	1.83346e-15	8.91038e-14
GOTERM_BP_FAT	GO:0042110~T cell activation	64	2.13618	6.37004e-17	CD8A, STAT5A, JAG2, PTPN22, RORC, PRDX2, IL15, CXCL12, PAX1, TGFB1, CTNNB1, CXCR4, CHRNA7, FAS, SPN, DLG1, EGR1, CD3D, CD3E, MYH9, WAS, IFNAR1, CARD11, CD86, GADD45G, LCK, RIPK2, ADAM17, IL12B, LCP1, ITGAL, PRKDC, FKBP1A, ITGB2, RAG2, CACNB4, IL7R, FKBP1B, CD74, ITGAM, ITGAX, BCL2, BCL11A, PPP3CB, ZAP70, BCL3, CD4, APC, CD28, NKX2-3, PTPRC, CRIP3, FLT3, IL7, SMAD3, RPS6, P2RX7, JMJD6, FYN, BAX, S…	2661	116	13588	2.8173	5.51781e-13	4.32987e-15	2.10942e-13
GOTERM_BP_FAT	GO:0030879~mammary gland development	53	1.76903	6.87358e-17	WNT3A, SLC6A3, BTRC, STAT5A, ELF5, TGFB3, FGF10, GLI2, GHRHR, TGFB1, PGR, TNFRSF11A, TGFA, FGF2, PRL, CHUK, AR, IRS2, ESR1, IRS1, BCL2L11, PTHLH, CCND1, VEGFA, TPH1, EIF2AK3, XDH, FGFR2, WNT5A, CAV1, CSF1, HK2, PML, NR3C1, SRC, IGF1R, VDR, EGF, ETV4, TES, BMP4, CEBPB, CREB1, TGFBR2, MET, IGF1, BRCA2, NTN1, CCL11, TNFSF11, IRF6, PHB2, PTCH1	2661	86	13588	3.14694	5.51781e-13	4.32987e-15	2.10942e-13
GOTERM_CC_FAT	GO:0009897~external side of plasma membrane	90	3.00401	7.62385e-17	CD8A, IL6ST, GYPA, CSPG4, TLR2, L1CAM, ENPEP, TNFSF12, PDCD1, MMP24, GSR, S1PR1, SLC2A4, CD44, APOE, ROBO4, CHRNA7, FAS, GPC1, SPN, KCNMA1, ICAM1, CD3E, SCUBE1, MFGE8, CD40, MMP14, THY1, NCAM1, CD83, CD86, CD80, CCR5, CD34, CTSB, ITGA2B, ITGAL, ACHE, CD244, TNF, ITGAE, KLRK1, ITGB3, KIT, IL7R, CALR, TNFRSF4, KCNJ3, CD74, ITGAM, IL12RB2, ALCAM, ITGAX, CD69, ICOS, ITGAV, CD2, CD4, IL2RG, CD5, CD28,…	2303	206	12504	2.37209	6.83897e-14	7.54952e-15	1.66533e-13
GOTERM_BP_FAT	GO:0060341~regulation of cellular localization	79	2.63685	8.21025e-17	PPARD, HNF1A, TNNC1, EDN1, SNCA, TGFB3, PDE3B, PINK1, ADORA1, PRDX1, GHRHR, SHH, TGFB1, IL11, CDKN2A, GRIN2B, POU5F1, ANG, HMOX1, IFNG, IL1B, CHRNA7, CASP1, CHRNA3, PSMD9, KHDRBS1, PFKL, FGF23, PFKM, CD40, NLRP3, CDK5, FLNA, HNF4A, CD40LG, GRM8, GHRH, RYR2, CARTPT, GHRL, EDA, LCP1, NGF, SERP1, RBP4, TRAF2, TNF, ADORA2B, PANX1, ADORA2A, LRRC32, GLUD1, KRT20, TNFRSF4, FKBP1B, PPP1R12A, PYCARD, EGF,…	2661	161	13588	2.5056	5.51781e-13	4.21885e-15	2.10942e-13
GOTERM_BP_FAT	GO:0002684~positive regulation of immune system process	93	3.10414	1.07325e-16	BMI1, CADM1, MASP1, MASP2, IL18, STAT5A, TBX21, HPS1, TLR2, PTPN22, TLR4, TNFSF12, IL15, TGFB1, TGFB2, B2M, SH2D1A, MYD88, IFNG, CFH, CFI, ITCH, LBP, SPN, AP3B1, IRAK1, BCL10, HSP90AA1, C4A, C4B, CD3E, RELA, SERPING1, CD40, THY1, C1QA, CARD11, CD83, MAPK1, PRKCQ, CD38, CD80, TNFSF13B, EREG, CD81, LCK, IL12A, RIPK2, IL12B, MBL2, ITGAL, ADORA2B, C3, CD247, KLRK1, NFKBIA, C1S, CACNB4, IL7R, TNFRSF4,…	2661	206	13588	2.30529	5.51781e-13	4.21885e-15	2.10942e-13
GOTERM_BP_FAT	GO:0008016~regulation of heart contraction	38	1.26836	1.09848e-16	THRA, THRB, TH, MYBPC3, GJA1, ADRBK1, FKBP1B, TPM1, ADORA1, ADA, DMPK, TGFB2, CALCA, AGTR2, CHRNA7, SEMA3A, NKX2-5, HRC, PRKCA, SLC8A1, NOS1, EPAS1, SMAD7, MYH6, ATP1A2, CSRP3, TNNT2, HDAC4, ADRB2, ADRB1, ATP2A2, PLN, GAA, HOPX, CACNA1G, RYR2, ADRA1A, HBEGF	2661	50	13588	3.88083	5.51781e-13	4.21885e-15	2.10942e-13
GOTERM_BP_FAT	GO:0030334~regulation of cell migration	55	1.83578	1.10071e-16	GNA13, RTN4, EDN3, BMP10, PDGFB, TLR2, PAX6, CXCL12, PTEN, ADORA1, SHH, VCL, CXCL10, S1PR1, CXCR4, GAB1, ROBO4, SEMA3A, PITX2, IRS2, EGFL7, PDPN, NEXN, CDK5, IRS1, THY1, HIF1A, DLL4, CCR2, TMSB4X, HMGB1, CSF1, ITGB3, ADA, MAP3K1, BCL2, RAC1, TEK, THBS1, ANGPTL3, PIK3R1, APC, COL18A1, SELP, TBX5, NF1, NTN1, LAMA4, LAMA3, PECAM1, HBEGF, AMOT, TGFBR3, SELE, SST	2661	92	13588	3.05271	5.51781e-13	4.10783e-15	2.10942e-13
GOTERM_CC_FAT	GO:0044459~plasma membrane part	426	14.219	1.75959e-16	SCN3A, AIF1, OSMR, L1CAM, AMOTL2, CTNNB1, B2M, SYP, HMCN1, GRIN2B, ILK, FAS, ARC, PTPRU, CTNNA1, MYH9, SIRPA, CTNNA3, THY1, JUP, NPC1, RYR1, ERBB3, ERBB2, CACNB1, HFE, CACNB2, CACNB4, KCNJ3, ALCAM, SLC29A1, GORASP1, RAC1, PVRL2, ZAP70, MAOA, TGFBR1, MAOB, TGFBR2, KCNK2, CAMK2N1, PKP2, SLC9A1, MMP24, MAPT, SLC22A3, SLC22A5, GPIHBP1, DPP4, SLC22A2, FBLIM1, MMP14, FLNB, FMN1, DOK3, GNAQ, GNB1, CYBRD…	2303	1633	12504	1.41638	1.36779e-13	1.36557e-14	3.33067e-13
GOTERM_BP_FAT	GO:0043086~negative regulation of catalytic activity	58	1.93591	1.85795e-16	OPRM1, HMGCR, ADCY5, LEPR, ADORA1, PDCD4, LATS2, S1PR3, SPRY2, APOA2, SPRY1, CASP3, APOA1, CDKN2A, S1PR1, IL1B, NOS3, SPRED1, NQO1, PRKCA, RB1, FLNA, THY1, GADD45G, GADD45B, GADD45A, CAV3, CAV1, XIAP, ADORA2A, DRD4, TRIB3, HSPA1A, HSPA1B, IRAK3, HRH3, PCSK9, ANGPTL3, APC, ANGPTL4, CFLAR, PTPRC, PTPN6, NOS1, NF2, IL7, NF1, NR4A1, BIRC5, NPR3, CDKN1A, CDKN1B, NUP62, GLA, TSC2, FABP4, PPP2R4, DUSP9,…	2661	101	13588	2.93236	1.10356e-12	8.21565e-15	4.21885e-13
GOTERM_BP_FAT	GO:0001701~in utero embryonic development	111	3.70494	2.5572e-16	GNA13, NOG, CDX2, WNT3A, EDN1, TGFB3, TTN, IL10, CITED2, GATA2, APOB, DAB2, GRIN2B, GATA6, GATA4, GAB1, PITX2, EGFR, SOCS3, GABPA, DLL1, MYH6, MYH9, JUNB, BCL2L11, HES1, MAPK1, HIF1A, MSX1, PDGFRA, PDGFRB, SMARCA4, ADD1, FGFR2, FGFR1, GRB2, ELL, KEAP1, BCL2L1, SRF, ITGB1, ADA, ARNT, SKIL, RUNX1, MAP2K1, EPAS1, ESRRB, TGFBR1, TGFBR2, BRCA2, SMAD3, SMAD2, ITGA4, NOTCH1, PLK4, PLCG1, HOPX, TGFBR3, D…	2661	267	13588	2.12287	1.10356e-12	8.21565e-15	4.21885e-13
KEGG_PATHWAY	hsa05218:Melanoma	54	1.8024	2.65739e-16	E2F1, E2F2, FGF5, E2F3, FGF8, FGF7, PDGFB, PDGFA, FGF9, FGF17, MITF, FGF10, FGF13, PTEN, AKT1, CDKN2A, PIK3CA, PDGFC, PDGFD, FGF1, FGF2, FGF3, AKT3, FGF4, AKT2, PIK3CG, EGFR, BRAF, PIK3CB, PIK3CD, FGF23, CDK6, FGF21, RB1, CDK4, MAPK1, CCND1, MAPK3, PDGFRA, PDGFRB, MDM2, FGFR1, IGF1R, KRAS, EGF, PIK3R1, PIK3R2, MAP2K1, MET, IGF1, BAD, HGF, NRAS, CDKN1A	1608	71	5738	2.714	4.19664e-14	3.21965e-15	2.77556e-13
GOTERM_BP_FAT	GO:0009991~response to extracellular stimulus	69	2.30307	3.46825e-16	PPARA, LDHA, STAR, LEPR, AQP2, AKT1, FOS, AES, MYOCD, MAP1LC3A, ATG5, POU5F1, HMOX1, ATG7, GATA4, SLC22A3, CHRNA7, DDAH2, FOSL1, APOM, NANOG, ACADM, CYP11A1, ACADS, ADIPOR2, MGP, UGT1A1, DDIT3, GHRH, CARTPT, CTSD, GHRL, COL1A1, LCT, ATG12, ADORA2B, SLC37A4, SOX2, HFE, TSHB, CYP27B1, ALB, BCL2, TEK, SERPINC1, PCSK9, RUNX1, MEST, ANGPTL4, SREBF1, SOAT2, CFB, TGFBR2, NR4A2, BRCA2, USF1, SIRT1, LEP, …	2661	133	13588	2.64916	1.65534e-12	1.22125e-14	6.32827e-13
GOTERM_BP_FAT	GO:0002009~morphogenesis of an epithelium	82	2.73698	3.68619e-16	FGF8, ENAH, NOG, NRP1, PGF, STAT5A, NPNT, BTRC, JAG2, FGF10, HOXD13, PDX1, JAG1, GLI2, GDNF, TGFB1, SHH, CTNNB1, MAP3K7, PGR, PGP, CD44, CASP8, ILK, SEMA3A, FRS2, CHUK, DLG1, TWIST1, EGFR, BCL10, AR, RET, VANGL2, ESR1, ESR2, PROX1, VASP, PTHLH, VEGFC, HHEX, ADM, CFL1, TGIF1, TBX18, WNT5A, FGFR2, FGFR3, TNC, CSF1, PML, CTNND1, NR3C1, SRC, TCF21, VDR, PFN1, IGF1R, RGMA, ALDH1A2, BCL2, AGT, NKX3-1, …	2661	173	13588	2.42035	1.65534e-12	1.21014e-14	6.32827e-13
GOTERM_MF_FAT	GO:0030528~transcription regulator activity	338	11.2817	3.99341e-16	MEF2C, MEF2A, CDX2, STAT5A, HIRA, HOXD13, RORC, PDLIM1, MED23, RORA, REST, CTNNB1, CITED2, PGR, FLI1, ABRA, CREB3L1, RARA, TWIST1, PITX2, RXRA, YY1, MED12, MECP2, MED13, PPARGC1A, PROX1, PPARGC1B, HES1, MAPK1, MSX1, HNF4A, RFC1, MTF1, HES5, CAMK4, JUN, MAPK3, FOXG1, MNT, TGIF1, PIAS1, FUS, ELL, CRTC1, NR1H2, HESX1, TCF21, ATN1, LHX1, NKX2-1, ARNTL2, TCF4, NKX2-5, NR1H4, NKX2-3, NR1H3, TCF23, KLF5…	2506	1206	13288	1.4861	7.43405e-13	6.76126e-14	7.43849e-13
GOTERM_CC_FAT	GO:0005626~insoluble fraction	174	5.80774	4.77151e-16	GDF1, SCN3A, PTGS2, HMGCR, SNCA, PTGS1, JAG2, CASK, PDE3B, L1CAM, CNP, RPS6KB1, FOXO3, SHH, GHRHR, AIP, AQP2, CTNNB1, SYP, APP, APOB, PGP, SLC2A4, GRIN2B, ANK3, CYP7A1, PGRMC1, ELOVL2, CHRNA7, ITCH, RECK, CYP1A1, NCF1, CRYAB, HTR4, CYP2E1, CYP1A2, PTPRN, NR0B1, IRS1, POR, BCL2L11, BCL2L10, CD38, PNPLA8, BACE1, RYR1, HSPB1, HSD11B2, ERC2, CAV3, CAV1, ADORA2A, ITGB2, CALR, ATP6V1B1, ITGB1, ATF2, AD…	2303	528	12504	1.78925	2.73559e-13	2.4869e-14	6.55032e-13
GOTERM_BP_FAT	GO:0001655~urogenital system development	73	2.43658	4.88691e-16	FGF8, NOG, PGF, NPNT, STAT5A, HOXD13, GLI2, PTEN, GDNF, SHH, CTNNB1, BDNF, SPRY1, CD44, OSR1, GATA3, ILK, PAX8, RARA, FRS2, DLG1, RET, AR, ARID5B, RXRA, ESR1, ESR2, AHR, BCL2L11, AMH, ACVR2B, PDGFRB, ADAMTS1, ACVR1, WNT5A, FGFR2, FGFR1, RBP4, TNC, FKBP4, IRX1, TIPARP, ZBTB16, WT1, TCF21, IGF1R, ACD, LHX1, AGT, BCL2, PKD2, NKX3-1, PCSK9, PCSK5, HELLS, APC, CYP19A1, BMP4, ODC1, BMP2, PSAP, TGFBR1, …	2661	146	13588	2.55318	2.20712e-12	1.59872e-14	8.43769e-13
GOTERM_BP_FAT	GO:0055066~di-, tri-valent inorganic cation homeostasis	73	2.43658	4.88691e-16	JPH2, EDN1, TGFB1, BAK1, APP, S1PR1, FXN, SLC24A3, APOE, HAMP, LTF, TRPV4, IL1B, PRKCA, PTGER3, CCKBR, PIK3CB, CCDC47, EFHC1, HIF1A, GHRH, GNB1, LCK, RYR1, RYR2, GHRL, STC1, PRNP, CALCR, CAV1, CCL2, NDN, SLC37A4, HFE, FKBP1A, CACNB4, CCL28, FKBP1B, FTH1, APLP2, CALCA, VDR, BCL2, PTH, PKD2, TGM2, HRC, PTPRC, SLC8A1, TRPC6, GRIN1, ATP1A2, ABCB7, TNNI3, SOD1, CSRP3, ITPR1, KDR, SOD2, P2RX7, TFRC, PY…	2661	146	13588	2.55318	2.20712e-12	1.59872e-14	8.43769e-13
GOTERM_BP_FAT	GO:0050863~regulation of T cell activation	60	2.00267	5.36245e-16	BMI1, STAT5A, IL18, PRDX2, IL15, PAWR, SHH, TGFB1, CASP3, CDKN2A, IFNG, ITCH, CSK, RC3H1, PAG1, SPN, DLG1, AP3B1, BCL10, HSP90AA1, CD3E, THY1, CARD11, CD83, PRKCQ, CD80, TNFSF13B, LCK, IL12A, RIPK2, IL12B, ITGAL, NFKBID, ADORA2A, LRRC32, ERBB2, IL7R, CD74, ADA, ZAP70, CD4, IL2RG, CD5, CD27, CD28, IL4, PTPRC, PTPN6, IL6, IL2RA, IL7, TGFBR2, TNFRSF13C, CD276, BAD, LAT, CD274, GLMN, HSPD1, IL2	2661	108	13588	2.83686	2.7589e-12	1.9873e-14	1.05471e-12
GOTERM_BP_FAT	GO:0000165~MAPKKK cascade	62	2.06943	6.12479e-16	FGF8, EFNA1, TGFB3, CSPG4, LPAR3, FGF13, PRDX2, LPAR1, ADORA1, MAP3K7, MAP3K5, MYD88, MDFIC, GAB1, TGFA, SHC1, SPRED1, FGF2, MAP2K7, FRS2, MAP2K6, MAP2K5, PRKCA, RET, MADD, BRAP, MAPK1, SPAG9, CD81, GADD45G, MAPK9, CARTPT, GHRL, MAPK8, GADD45B, WNT5A, CAV1, FGFR3, TNF, GRB2, CD74, PXN, MAP3K1, ADRA2B, EGF, SCG2, PTPRC, MAP2K1, MAP2K3, MAP2K4, NF1, MET, SMAD1, MAPK10, HGF, SOD1, PTPN11, P2RX7, MAP…	2661	114	13588	2.77714	3.31069e-12	2.36478e-14	1.26565e-12
GOTERM_BP_FAT	GO:0045765~regulation of angiogenesis	35	1.16822	6.63628e-16	ADORA2B, PML, PF4, ITGB2, CX3CL1, FOXO4, GATA2, LECT1, AGGF1, GATA4, SERPINE1, BAI1, TEK, ERAP1, IL1B, NOS3, RUNX1, ANGPTL3, THBS1, FGF2, ANGPT2, IL1A, COL4A3, COL4A2, NF1, PLG, CRHR2, HHEX, SERPINF1, ID1, BTG1, CX3CR1, AMOT, ADAMTS1, MAPK7	2661	45	13588	3.97161	3.31069e-12	2.34257e-14	1.26565e-12
KEGG_PATHWAY	hsa04640:Hematopoietic cell lineage	60	2.00267	7.04717e-16	IL9R, CD8A, ANPEP, IL11, GP9, GP5, DNTT, CD44, MS4A1, CSF3R, IL1B, TPO, IL1A, CD3G, CD3D, CD3E, CD38, CD36, CD34, CD33, ITGA2B, CSF3, IL1R2, CSF2, IL1R1, TNF, CSF1, MME, ITGB3, KIT, IL7R, ITGAM, CD9, CD2, CD4, GP1BA, CD5, CSF1R, CD7, EPO, THPO, IL4, IL3, IL6, IL2RA, IL5, FLT3, IL7, ITGA1, ITGA2, ITGA3, ITGA4, CD55, CD19, ITGA6, TFRC, ITGA5, EPOR, CD14, IL3RA	1608	84	5738	2.54886	1.25899e-13	8.99281e-15	8.32667e-13
GOTERM_MF_FAT	GO:0016563~transcription activator activity	105	3.50467	7.52056e-16	MEF2C, MYOD1, MEF2A, THRA, FOXO1, PDLIM1, FOXO3, PDX1, FOXO4, TGFB1, CITED2, CTNNB1, FNTB, FLI1, MYOCD, GATA6, GATA3, GATA4, ABRA, CIITA, BCL10, MTA2, RELA, MLXIPL, MED12, ACTN2, MED13, PPARGC1A, PPARGC1B, EP300, CAMK4, MTF1, HNF4A, NFE2L2, FUS, CRTC1, WT1, ARNT, NKX3-1, NKX2-1, RUNX1, NKX2-5, NKX2-3, IKZF2, SUB1, SRA1, CREBBP, NR4A2, ESRRG, SMAD4, NR4A1, SMAD3, SMAD2, HDAC4, ATF4, HIVEP3, RBPJ, …	2506	259	13288	2.14965	1.30096e-12	1.08358e-13	1.31006e-12
KEGG_PATHWAY	hsa05211:Renal cell carcinoma	53	1.76903	8.34079e-16	PDGFB, PDGFA, PGF, TGFB3, TGFB1, TGFB2, AKT1, CDC42, PAK3, PAK4, GAB1, SLC2A1, TGFA, PIK3CA, RAPGEF1, AKT3, AKT2, PIK3CG, BRAF, PIK3CB, PIK3CD, VEGFB, VEGFC, MAPK1, EP300, HIF1A, CRKL, JUN, VEGFA, MAPK3, GRB2, EGLN3, EGLN2, RBX1, ARNT, KRAS, SOS2, RAC1, FIGF, PIK3R1, PIK3R2, MAP2K1, EPAS1, VHL, CREBBP, MET, HGF, PTPN11, NRAS, ETS1, RAP1A, RAP1B, CRK	1608	70	5738	2.70179	1.67866e-13	1.12133e-14	1.09912e-12
GOTERM_BP_FAT	GO:0003018~vascular process in circulatory system	37	1.23498	1.31863e-15	EDN3, CAV1, GCLC, ADORA2B, ADORA2A, EDN2, EDN1, GCLM, GCH1, EDNRA, CALCA, GPX1, ADRB3, AGTR2, ATG5, APOE, AGT, GUCY1A3, NOS3, TES, KCNMA1, KNG1, AVP, ACTA2, CFTR, SOD1, SOD2, P2RX4, ADRB2, ADRB1, NTS, VEGFA, PDE5A, NPPC, NPPB, ADRA1A, NPPA	2661	50	13588	3.7787	6.62137e-12	4.66294e-14	2.53131e-12
GOTERM_BP_FAT	GO:0051270~regulation of cell motion	59	1.96929	1.5366e-15	GNA13, RTN4, EDN3, BMP10, NRP1, PDGFB, PAX6, TLR2, CXCL12, PTEN, ADORA1, SHH, CXCL10, VCL, S1PR1, CXCR4, GAB1, ROBO4, SEMA3A, PITX2, IRS2, EGFL7, PDPN, NEXN, CDK5, IRS1, THY1, BBS2, HIF1A, DLL4, CCR2, ADAM17, TMSB4X, HMGB1, CSF1, ITGB3, ADA, MAP3K1, BCL2, TEK, RAC1, THBS1, ANGPTL3, PIK3R1, APC, COL18A1, SELP, TBX5, NF1, NTN1, LAMA4, LAMA3, CDKN1B, PECAM1, TGFBR3, HBEGF, AMOT, SELE, SST	2661	107	13588	2.81565	7.72493e-12	5.40679e-14	2.95319e-12
GOTERM_BP_FAT	GO:0035150~regulation of tube size	36	1.2016	1.70046e-15	EDN3, CAV1, GCLC, ADORA2B, ADORA2A, EDN2, EDN1, GCLM, GCH1, EDNRA, CALCA, GPX1, ADRB3, AGTR2, ATG5, APOE, AGT, GUCY1A3, NOS3, TES, KCNMA1, KNG1, AVP, ACTA2, CFTR, SOD1, SOD2, P2RX4, ADRB2, ADRB1, NTS, PDE5A, NPPC, NPPB, ADRA1A, NPPA	2661	48	13588	3.82976	8.27671e-12	5.75096e-14	3.16414e-12
GOTERM_BP_FAT	GO:0050880~regulation of blood vessel size	36	1.2016	1.70046e-15	EDN3, CAV1, GCLC, ADORA2B, ADORA2A, EDN2, EDN1, GCLM, GCH1, EDNRA, CALCA, GPX1, ADRB3, AGTR2, ATG5, APOE, AGT, GUCY1A3, NOS3, TES, KCNMA1, KNG1, AVP, ACTA2, CFTR, SOD1, SOD2, P2RX4, ADRB2, ADRB1, NTS, PDE5A, NPPC, NPPB, ADRA1A, NPPA	2661	48	13588	3.82976	8.27671e-12	5.75096e-14	3.16414e-12
GOTERM_BP_FAT	GO:0030005~cellular di-, tri-valent inorganic cation homeostasis	68	2.26969	2.08739e-15	JPH2, EDN1, TGFB1, BAK1, APP, S1PR1, FXN, SLC24A3, APOE, HAMP, LTF, TRPV4, IL1B, PRKCA, PTGER3, CCKBR, PIK3CB, EFHC1, HIF1A, GHRH, GNB1, LCK, RYR1, RYR2, GHRL, STC1, PRNP, CALCR, CAV1, CCL2, NDN, SLC37A4, FKBP1A, CACNB4, CCL28, FKBP1B, FTH1, APLP2, CALCA, VDR, BCL2, PTH, TGM2, PKD2, PTPRC, SLC8A1, TRPC6, GRIN1, ATP1A2, ABCB7, TNNI3, SOD1, CSRP3, ITPR1, P2RX7, PYGM, ATP2A2, S100B, TFRC, BAX, PLN, …	2661	134	13588	2.59128	1.04838e-11	7.22755e-14	4.00791e-12
GOTERM_BP_FAT	GO:0009719~response to endogenous stimulus	84	2.80374	2.29739e-15	STAR, LEPR, STAT5A, TGFB3, PDE3B, FOXO1, RHOQ, FOXO4, LATS2, GHRHR, AKT1, EIF4EBP1, HMOX1, LCAT, FAS, INSR, AKT3, AKT2, GHR, KCNMA1, SGK1, IRS2, EGR2, CYP11A1, SNRPN, ACADS, PRKCI, ADIPOR2, ESR1, ADIPOR1, MGP, CFTR, MMP14, GAL, MMP13, IRS1, UGT1A1, TAT, DDIT3, SCAP, RETN, CFL1, GHRL, COL1A1, LCT, ME1, HMGB1, RBP4, HMGB2, CAV1, GCLC, ADORA2A, TH, DRD4, TSHB, TIMP3, SRC, AHSG, BCL2, PCSK9, AGRP, PI…	2661	184	13588	2.33116	1.15874e-11	7.93809e-14	4.42979e-12
GOTERM_BP_FAT	GO:0009725~response to hormone stimulus	78	2.60347	2.40467e-15	STAR, LEPR, STAT5A, TGFB3, PDE3B, FOXO1, RHOQ, FOXO4, LATS2, GHRHR, AKT1, EIF4EBP1, HMOX1, LCAT, FAS, INSR, AKT3, AKT2, GHR, KCNMA1, SGK1, IRS2, EGR2, CYP11A1, SNRPN, ACADS, PRKCI, ADIPOR2, ESR1, ADIPOR1, MGP, CFTR, MMP14, GAL, MMP13, IRS1, UGT1A1, TAT, SCAP, RETN, GHRL, COL1A1, LCT, ME1, HMGB1, RBP4, HMGB2, CAV1, GCLC, TH, TSHB, TIMP3, SRC, AHSG, BCL2, PCSK9, AGRP, PIK3R1, NR1H3, TES, PIK3R2, IL…	2661	165	13588	2.41391	1.21392e-11	8.26006e-14	4.64073e-12
GOTERM_BP_FAT	GO:0051302~regulation of cell division	32	1.06809	3.99036e-15	FGF5, S100A6, FGF8, FGF7, PDGFB, PDGFA, FGF9, PGF, TGFB3, MDK, TGFB1, TGFB2, PTN, TGFA, IL1B, PDGFC, CAT, PDGFD, FGF1, FIGF, FGF2, IL1A, FGF3, ASPM, APC, FGF4, BRCA2, IGF2, VEGFB, VEGFC, EREG, VEGFA	2661	40	13588	4.08508	1.98641e-11	1.34226e-13	7.60503e-12
GOTERM_BP_FAT	GO:0048598~embryonic morphogenesis	134	4.47263	4.47444e-15	NOG, ENAH, EFNA1, WNT3A, EDN1, GDF5, TGFB3, HIRA, JAG2, FGF10, HOXD13, PDX1, IL10, SHH, CTNNB1, MAP3K7, WNT1, PGP, ATOH1, INSIG2, GATA4, INSIG1, FRS2, TWIST1, BCL10, RET, MYO6, SOCS3, VANGL2, DLL1, SIX4, PROX1, HES1, HHEX, FAM48A, VEGFC, MSX1, FOXG1, DLD, TGIF1, SMARCA4, WNT5A, FGFR2, FGFR1, RBP4, LMBR1, GRB2, SOX2, BMPR2, HESX1, PFN1, ACD, LHX1, TRAF6, BMP4, TCF7, ESRRB, TGFBR1, FTO, TGFBR2, SMA…	2661	359	13588	1.90599	2.20712e-11	1.48104e-13	8.4488e-12
GOTERM_BP_FAT	GO:0051781~positive regulation of cell division	30	1.00134	4.9222e-15	FGF5, S100A6, FGF8, FGF7, PDGFB, PDGFA, PGF, FGF9, TGFB3, MDK, TGFB1, TGFB2, IL1B, PTN, TGFA, PDGFC, CAT, PDGFD, FGF1, FIGF, FGF2, IL1A, FGF3, APC, FGF4, IGF2, VEGFB, VEGFC, EREG, VEGFA	2661	36	13588	4.25529	2.42784e-11	1.61871e-13	9.29257e-12
GOTERM_BP_FAT	GO:0002521~leukocyte differentiation	70	2.33645	5.30657e-15	CD8A, STAT5A, MITF, JAG2, PTPN22, RORC, IL15, PAX1, TGFB1, CTNNB1, BAK1, CASP8, FAS, CHUK, SPN, EGR1, CD3D, CD3E, MYH9, DCLRE1C, CARD11, CD40LG, GADD45G, LCK, ADAM17, IL12B, CSF3, CALCR, CSF2, TNF, PRKDC, RAG2, KIT, CACNB4, IL7R, CD74, ADA, BCL2, POU2F2, BCL11A, PPP3CB, ZAP70, BCL3, CD4, TRAF6, PIK3R1, HELLS, APC, CD28, NKX2-3, CEBPA, PTPRC, IL7, FLT3, TGFBR2, RPS6, HDAC5, TNFSF11, JMJD6, NTRK1, …	2661	142	13588	2.51722	2.64855e-11	1.75415e-13	1.01363e-11
GOTERM_BP_FAT	GO:0012502~induction of programmed cell death	78	2.60347	5.36728e-15	IL18, TGFB3, BNIP3, FOXO3, PMAIP1, PTEN, PRDX1, TGFB2, CTNNBL1, CASP6, GPX1, CASP3, NOD1, CASP4, HTRA2, CASP8AP2, CASP9, APOE, BOK, CASP7, HMOX1, FAS, CASP1, CASP2, MYC, LTB, LTA, SPN, PRKCA, BCL10, DFFA, CD3E, NDUFA13, GZMB, PRKCD, DAPK1, PTPRV, LCK, RIPK3, ERN1, MAPK9, MAPK8, NGFR, TNF, ADORA2A, PML, GCH1, PYCARD, TGM2, DIABLO, BCL3, PCSK9, TRAF6, CD5, CD27, ERCC2, CD28, PTPN6, COL4A3, CEBPB, T…	2661	167	13588	2.385	2.64855e-11	1.74194e-13	1.01363e-11
GOTERM_BP_FAT	GO:0006917~induction of apoptosis	78	2.60347	5.36728e-15	IL18, TGFB3, BNIP3, FOXO3, PMAIP1, PTEN, PRDX1, TGFB2, CTNNBL1, CASP6, GPX1, CASP3, NOD1, CASP4, HTRA2, CASP8AP2, CASP9, APOE, BOK, CASP7, HMOX1, FAS, CASP1, CASP2, MYC, LTB, LTA, SPN, PRKCA, BCL10, DFFA, CD3E, NDUFA13, GZMB, PRKCD, DAPK1, PTPRV, LCK, RIPK3, ERN1, MAPK9, MAPK8, NGFR, TNF, ADORA2A, PML, GCH1, PYCARD, TGM2, DIABLO, BCL3, PCSK9, TRAF6, CD5, CD27, ERCC2, CD28, PTPN6, COL4A3, CEBPB, T…	2661	167	13588	2.385	2.64855e-11	1.74194e-13	1.01363e-11
GOTERM_BP_FAT	GO:0001932~regulation of protein amino acid phosphorylation	63	2.1028	5.45245e-15	BMP10, PDGFB, PDGFA, IMPACT, TGFB3, PDCD4, IL11, BAK1, PRKAR2A, APOA1, MDFIC, GAB1, IFNG, PDGFC, PDGFD, RAPGEF3, FGF1, FGF2, GHR, PRKCA, EGFR, IRAK1, SOCS3, CD3E, SOCS1, PRKCE, PRKCD, ACVR2A, HNF4A, JUN, CD81, PDGFRB, HMGB1, CAV1, FGFR3, TNF, ITLN1, BMPR2, FKBP1A, BDKRB2, RGMA, MAP3K1, BCL2, CD4, EGF, IL4, BMP4, PTPRC, IL3, PTPN6, IL6, BMP2, IL5, SMAD4, P2RX7, HPX, BAX, PRKAR1A, MAPK8IP3, JAK2, I…	2661	121	13588	2.65868	2.70373e-11	1.76748e-13	1.03473e-11
GOTERM_BP_FAT	GO:0043410~positive regulation of MAPKKK cascade	35	1.16822	6.53131e-15	FGFR2, FGFR1, FGFR3, TNF, FGF9, LPAR3, TLR3, FGF10, TLR4, LPAR1, CTNNB1, IL11, MAP3K7, IGF1R, ADRB3, NOD1, MYD88, AGT, GAB1, IL1B, NENF, CD27, AXIN1, PTPRC, IL3, IL6, AR, KLB, KL, FGF23, FGF21, ADRB2, P2RX7, RIPK2, ADRA1A	2661	47	13588	3.8026	3.25551e-11	2.11386e-13	1.24567e-11
GOTERM_CC_FAT	GO:0005624~membrane fraction	166	5.54072	8.17141e-15	GDF1, SCN3A, PTGS2, HMGCR, SNCA, PTGS1, JAG2, CASK, PDE3B, L1CAM, RPS6KB1, CNP, FOXO3, GHRHR, SHH, AIP, AQP2, CTNNB1, SYP, APP, APOB, PGP, SLC2A4, GRIN2B, ANK3, CYP7A1, PGRMC1, ELOVL2, CHRNA7, ITCH, RECK, CYP1A1, NCF1, HTR4, CYP2E1, CYP1A2, PTPRN, IRS1, POR, BCL2L11, BCL2L10, CD38, PNPLA8, BACE1, RYR1, HSD11B2, ERC2, CAV3, CAV1, ADORA2A, ITGB2, CALR, ATP6V1B1, ITGB1, ATF2, ADRB3, KRAS, ECE1, FOLR…	2303	510	12504	1.76723	5.06084e-12	4.21774e-13	1.21791e-11
GOTERM_BP_FAT	GO:0032989~cellular component morphogenesis	131	4.3725	9.33816e-15	NOG, ENAH, WNT3A, L1CAM, CNP, TTN, CXCL12, TGFB1, SHH, TGFB2, CTNNB1, NRCAM, ACTG1, BAK1, APP, BDNF, DAB2, ATOH1, ANK3, ROBO1, ILK, IDUA, EGFR, CD3G, PDPN, VANGL2, MYH6, CTNNA1, MYH9, PROX1, MARK2, TNNT2, HES1, HIF1A, FOXG1, MNX1, RELN, PMP22, DST, ADD1, MYL2, ADORA2A, ERBB2, CLU, SOX6, ITGB1, EPHB2, ALCAM, FIS1, PTK2, DMD, RAC1, NKX2-1, COL18A1, BMP2, KLF7, NTF3, ESRRB, NR4A2, ALMS1, CELSR3, HGF…	2661	351	13588	1.90579	4.63496e-11	2.98983e-13	1.77414e-11
GOTERM_MF_FAT	GO:0004713~protein tyrosine kinase activity	75	2.50334	9.47615e-15	NRP1, TTK, FES, DDR2, INSRR, MAP3K7, EDNRA, ILK, CSK, INSR, MAP2K7, ROS1, MAP2K6, MAP2K5, EGFR, RET, ALK, WEE1, TYK2, RIPK1, LCK, PDGFRA, MAP3K10, PDGFRB, FGFR2, FRK, FGFR1, FGFR4, FGFR3, FGR, ERBB4, ERBB3, ERBB2, KIT, SRC, EPHB2, IGF1R, PTK2, PTK2B, TEK, ZAP70, YES1, PIK3R4, CSF1R, TES, TEC, ITK, FLT1, MAP2K1, FLT3, HCK, MAP2K3, FLT4, MET, MAP2K4, BMX, EPHA1, EPHA2, KDR, NTRK3, EPHA4, EPHA7, PLK…	2506	164	13288	2.42491	1.57974e-11	1.21514e-12	1.58873e-11
GOTERM_BP_FAT	GO:0043269~regulation of ion transport	41	1.36849	1.27919e-14	CAV3, CASR, CAV1, TNF, ADORA2A, FKBP1A, KCNA5, ADORA1, FKBP1B, TGFB1, DMPK, AKT1, BAK1, BCL2, P2RY1, PKD2, NOS3, NEDD4L, LTB, ROS1, NKX2-5, AKT3, LTA, AKT2, CACNA2D1, SLC8A1, SGK1, TRPC4, NOS1, STIM1, THY1, P2RY12, ADRB2, GCK, P2RX1, NEDD4, BAX, PLN, PLCG2, RYR2, F2R	2661	62	13588	3.37678	6.34548e-11	4.06786e-13	2.42806e-11
GOTERM_BP_FAT	GO:0006937~regulation of muscle contraction	32	1.06809	1.34512e-14	CAV1, ADORA2B, TNNC1, EDN2, EDN1, FKBP1B, ADA, DMPK, ANXA6, CALCA, GUCY1A3, NKX2-5, CHRNA3, KCNMA1, PRKCA, SMAD7, NCF1, ATP1A2, TNNI3, SOD1, HDAC4, PROK2, ADRB2, ATP2A2, P2RX1, ATP2A1, RYR1, CACNA1G, TBXA2R, RYR2, CASQ2, F2R	2661	41	13588	3.98544	6.67655e-11	4.25215e-13	2.55462e-11
GOTERM_BP_FAT	GO:0042692~muscle cell differentiation	61	2.03605	1.41799e-14	MEF2C, BMP10, MYOD1, DICER1, MYBPC3, FGF10, CXADR, TTN, SHH, ACTG1, GPX1, APP, MYOCD, ATG5, GATA6, ATG7, GATA4, RARA, MKL2, ACADM, ACTA1, RXRA, RB1, MYH6, MBNL1, MYH9, FLNC, PROX1, TNNT2, SDC1, TBX18, ACVR1, CAV2, MYL2, TNC, ERBB2, FHL2, SOX6, CACNB4, ITGB1, KRAS, MTPN, AGT, MYOG, PPP3CA, NKX2-5, BMP4, NTF3, LGALS1, TBX5, MET, RCAN1, CSRP2, CAPN2, PLG, DVL1, NRAS, DYRK1B, MYH11, GLMN, F2R	2661	117	13588	2.66229	7.06279e-11	4.46976e-13	2.70228e-11
GOTERM_MF_FAT	GO:0032559~adenyl ribonucleotide binding	388	12.9506	1.49565e-14	XRCC3, ACTG1, MAP3K7, ACTG2, MAP3K5, MAP3K4, MAT1A, PIK3C3, MAP3K8, ILK, PIK3CA, ROS1, MAP2K7, MAP2K6, MAP2K5, PIK3CG, YARS, BRAF, ROCK1, KIF5A, ROCK2, PIK3CB, MYLK3, PIK3CD, MYH2, MYH4, MYH7, SCYL3, MYH6, MARK3, MYH9, MARK4, MARK1, MARK2, MAPK1, GLUL, MAPK6, MAPK4, MAPK3, MAPK9, MAPK8, MAPK7, EIF2AK2, EIF2AK3, ERBB4, ERBB3, ERBB2, HSPA1A, HSPA1B, KCNJ1, ZAP70, DHX9, SPHK2, MAP2K1, TGFBR1, MAP2K3…	2506	1460	13288	1.40915	2.50899e-11	1.79212e-12	2.52354e-11
GOTERM_BP_FAT	GO:0048584~positive regulation of response to stimulus	83	2.77036	1.65665e-14	IL16, CADM1, MASP1, MASP2, STAT5A, TLR2, TLR3, FGF10, PTPN22, TLR4, IL15, TNFSF12, CXCL12, TGFB2, B2M, MAP3K7, CD47, SH2D1A, NOD1, MYD88, S1PR1, CDKN2A, CFH, IL1B, CFI, LBP, PRKCA, IRAK1, BCL10, BRCC3, C4A, C4B, CD3E, RELA, SERPING1, THY1, C1QA, MAPK1, TNFSF13B, EREG, LCK, GHRL, RIPK2, MBL2, HMGB1, TNF, ADORA2B, C3, CD247, KLRK1, NFKBIA, C1S, CACNB4, ADA, SRC, TNFRSF1A, ALB, ZAP70, TGM2, THBS1, C…	2661	186	13588	2.27864	8.22153e-11	5.17031e-13	3.14637e-11
GOTERM_BP_FAT	GO:0010959~regulation of metal ion transport	35	1.16822	1.82926e-14	CAV3, CASR, CAV1, ADORA2A, FKBP1A, KCNA5, FKBP1B, ADORA1, TGFB1, DMPK, AKT1, BAK1, BCL2, PKD2, NOS3, NEDD4L, NKX2-5, AKT3, AKT2, CACNA2D1, SLC8A1, SGK1, TRPC4, NOS1, STIM1, THY1, ADRB2, GCK, P2RX1, NEDD4, PLN, BAX, PLCG2, RYR2, F2R	2661	48	13588	3.72338	9.10438e-11	5.68989e-13	3.48388e-11
GOTERM_BP_FAT	GO:0032844~regulation of homeostatic process	40	1.33511	1.89039e-14	CALCR, CAV1, GCLC, STAT5A, FKBP1A, FOXO3, GCLM, FKBP1B, TGFB1, ADA, AHSG, BAK1, IAPP, BCL2, IFNG, PKD2, INPP5D, PTPRC, BCL10, IL3, IL2RA, SMAD7, NF1, THY1, P2RX7, HIF1A, ETS1, BAX, MAPK14, VEGFA, LCK, RYR1, CACNA1G, RYR2, CARTPT, ADAM17, XCL1, EIF2AK3, F2R, IL2	2661	60	13588	3.40423	9.38027e-11	5.82645e-13	3.58935e-11
KEGG_PATHWAY	hsa05210:Colorectal cancer	59	1.96929	2.20866e-14	TGFB3, TGFB1, CTNNB1, TGFB2, AKT1, ACVR1B, FOS, CASP3, CASP9, PIK3CA, MYC, AKT3, AKT2, PIK3CG, EGFR, BRAF, PIK3CB, PIK3CD, CYCS, MAPK1, CCND1, JUN, MAPK3, PDGFRA, MAPK9, PDGFRB, MAPK8, DCC, GRB2, TCF7L2, IGF1R, KRAS, RAC2, BCL2, RAC1, SOS2, AXIN2, PIK3R1, APC, AXIN1, PIK3R2, TCF7, MAP2K1, TGFBR1, MET, TGFBR2, SMAD4, FZD1, SMAD3, SMAD2, BIRC5, FZD2, MAPK10, BAD, APPL1, RALGDS, DVL1, BAX, GSK3B	1608	86	5738	2.44809	4.17566e-12	2.61013e-13	2.74336e-11
GOTERM_MF_FAT	GO:0004674~protein serine/threonine kinase activity	145	4.83979	2.36593e-14	STK38, TTK, CASK, AURKA, RPS6KB1, AURKB, PRKG1, TTN, DMPK, MAP3K7, MAP3K5, CSNK2A1, MAP3K4, ILK, MAP3K8, MAP2K7, MAP2K6, MAP2K5, BCR, ROCK1, BRAF, ROCK2, MYLK3, PIM1, PIM3, MARK3, MARK4, MARK1, WEE1, MARK2, MAPK1, MAP4K4, MAP4K5, MAPK6, CAMK4, MAPK4, MAPK3, RIPK3, RIPK2, MAPK9, MAPK8, MAPK7, EIF2AK2, LRRK2, EIF2AK3, KALRN, STK11, MAPKAPK5, BMPR2, ADRBK2, CHEK1, ADRBK1, CHEK2, MAPKAPK2, IRAK4, IRA…	2506	421	13288	1.82627	3.95863e-11	2.63911e-12	3.98126e-11
GOTERM_BP_FAT	GO:0050867~positive regulation of cell activation	55	1.83578	3.06637e-14	BMI1, TBX21, STAT5A, IL18, HPS1, TLR4, IL15, TNFSF12, TGFB1, MYD88, IFNG, SPN, AP3B1, BCL10, HSP90AA1, CD3E, CD40, THY1, CARD11, CD38, PRKCQ, CD83, CD80, TNFSF13B, LCK, CD81, IL12A, RIPK2, IL12B, ITGAL, ADORA2B, IL7R, TNFRSF4, ADA, CD74, ZAP70, CD4, IL2RG, INPP5D, CD5, CD27, CD28, IL4, PTPRC, SELP, IL6, IL2RA, PLEK, IL7, TGFBR2, TNFRSF13C, BAD, CDKN1A, HSPD1, IL2	2661	101	13588	2.78069	1.52292e-10	9.40026e-13	5.82756e-11
GOTERM_MF_FAT	GO:0030554~adenyl nucleotide binding	403	13.4513	3.09725e-14	XRCC3, ACTG1, MAP3K7, ACTG2, MAP3K5, MAP3K4, MAT1A, PIK3C3, MAP3K8, ILK, PIK3CA, ROS1, MAP2K7, MAP2K6, MAP2K5, PIK3CG, YARS, BRAF, ROCK1, KIF5A, ROCK2, PIK3CB, MYLK3, PIK3CD, MYH2, MYH4, MYH7, MYH6, SCYL3, MARK3, MYH9, MARK4, MARK1, MARK2, MAPK1, GLUL, MAPK6, MAPK4, MAPK3, MAPK9, MAPK8, MAPK7, EIF2AK2, EIF2AK3, ERBB4, ERBB3, ERBB2, HSPA1A, HSPA1B, KCNJ1, ZAP70, DHX9, SPHK2, MAP2K1, TGFBR1, MAP2K3…	2506	1535	13288	1.39212	5.18525e-11	3.24074e-12	5.21472e-11
GOTERM_BP_FAT	GO:0070663~regulation of leukocyte proliferation	48	1.60214	4.34325e-14	BMI1, ITGAL, LRRC32, ERBB2, IL18, STAT5A, TLR4, PAWR, IL15, TNFRSF4, SHH, ADA, IL10, TGFB1, CASP3, MYD88, CDKN2A, IFNG, ZAP70, INPP5D, ITCH, SPN, CD28, DLG1, IL4, PTPRC, IL3, PTPN6, IL2RA, IL7, CD3E, TNFRSF13C, CD276, CD40, GAL, CD38, CARD11, PRKCQ, CDKN1A, CD80, TNFSF13B, CD274, CD81, IL12A, RIPK2, GLMN, IL12B, IL2	2661	82	13588	2.98908	2.15746e-10	1.32361e-12	8.25562e-11
GOTERM_BP_FAT	GO:0045165~cell fate commitment	70	2.33645	4.67912e-14	MEF2C, MYOD1, FGF8, WNT3A, MITF, PPARG, PAX6, JAG2, FGF10, GLI2, GDNF, SHH, CTNNB1, TGFB2, GATA2, WNT1, SPRY2, CDC42, CASP3, ATOH1, SPRY1, POU5F1, GATA3, OLIG1, OLIG2, FGF1, FGF2, FRS2, FGF3, NANOG, DLL1, PROX1, HES1, HES5, MNX1, GAP43, SMARCA4, FGFR2, FGFR1, FGFR4, MYL2, ERBB4, SOX2, PML, PRKDC, RAG2, SOX6, ITGB1, HAND1, BCL2, POU2F1, NKX2-1, GFI1, RUNX2, BMP4, BMP2, NTF3, IL7, TGFBR1, FOXA1, SM…	2661	147	13588	2.4316	2.323e-10	1.41642e-12	8.88956e-11
GOTERM_MF_FAT	GO:0005524~ATP binding	382	12.7503	4.69964e-14	XRCC3, ADCY1, ADCY2, ADCY7, ADCY5, AURKA, AURKB, PRKG1, ACTG1, ATP2B1, MAP3K7, ACTG2, MAP3K5, MAP3K4, MAT1A, PIK3C3, MAP3K8, ILK, PIK3CA, ROS1, MAP2K7, MAP2K6, MAP2K5, PIK3CG, YARS, BCR, BRAF, ROCK1, PIK3CB, KIF5A, ROCK2, SUCLG2, MYLK3, PIK3CD, MYH2, PIM1, MYH4, PIM3, MYH7, MYH6, SCYL3, MARK3, MYH9, MARK4, MARK1, MARK2, MAPK1, GLUL, CAMK4, RFC1, MAPK6, MAPK4, MAPK3, PDGFRA, PDGFRB, MAPK9, MAPK8, …	2506	1443	13288	1.4037	7.86151e-11	4.62441e-12	7.90701e-11
GOTERM_MF_FAT	GO:0001883~purine nucleoside binding	405	13.518	4.71512e-14	XRCC3, ACTG1, MAP3K7, ACTG2, MAP3K5, MAP3K4, MAT1A, PIK3C3, MAP3K8, ILK, PIK3CA, ROS1, MAP2K7, MAP2K6, MAP2K5, PIK3CG, YARS, BRAF, ROCK1, KIF5A, ROCK2, PIK3CB, MYLK3, PIK3CD, MYH2, MYH4, MYH7, MYH6, SCYL3, MARK3, MYH9, MARK4, MARK1, MARK2, MAPK1, GLUL, MAPK6, MAPK4, MAPK3, MAPK9, MAPK8, MAPK7, EIF2AK2, EIF2AK3, ERBB4, ERBB3, ERBB2, HSPA1A, HSPA1B, KCNJ1, ZAP70, DHX9, SPHK2, MAP2K1, TGFBR1, MAP2K3…	2506	1548	13288	1.38728	7.89868e-11	4.38816e-12	7.94365e-11
KEGG_PATHWAY	hsa04350:TGF-beta signaling pathway	59	1.96929	4.85198e-14	NOG, LTBP1, ACVRL1, E2F5, FST, GDF5, TGFB3, RPS6KB1, TGFB1, TGFB2, ACVR1B, CDKN2B, IFNG, RHOA, MYC, PITX2, ROCK1, ROCK2, ACVR2A, INHBA, AMH, MAPK1, ACVR2B, EP300, INHBE, MAPK3, ACVR1, TNF, BMPR2, DCN, RBX1, COMP, PPP2CA, LEFTY2, THBS1, THBS2, THBS3, THBS4, BMP4, BMP2, SMAD7, TGFBR1, TGFBR2, CREBBP, SMAD4, SMAD3, SMAD2, SMAD1, SP1, ID2, ID1, ID4, ID3, BMP7, BMPR1B, BMP5, BMP8B, BMPR1A, BMP6	1608	87	5738	2.41995	9.16967e-12	5.39346e-13	6.02518e-11
GOTERM_CC_FAT	GO:0005829~cytosol	173	5.77437	5.61614e-14	LDHA, OCLN, THRA, STAR, SNCA, CASK, PDE3B, FOXO4, BAK1, GOT1, SLC2A2, PIK3C3, PIK3CA, DDAH2, APOM, INSR, CDCA3, PIK3CG, BCL10, IRS2, NCF2, PIK3CB, NCF1, RELA, PIK3CD, MECP2, MLXIPL, PNPLA2, MYH9, IRS1, THY1, JUP, MAPK1, GRB10, RASGRF1, MAPK9, MAPK8, PDCD6IP, NFE2L2, PPP5C, MDH1, XDH, ME1, PAM, CNBP, CAV1, GCLC, AHCY, MVD, NFKBIA, BCL2L2, BCL2L1, CDC37, PFN1, PTK2, PSMB7, AKT1S1, NPM1, RAC1, ZAP70…	2303	549	12504	1.71092	3.46052e-11	2.66198e-12	8.32667e-11
GOTERM_BP_FAT	GO:0032944~regulation of mononuclear cell proliferation	47	1.56876	6.87077e-14	BMI1, ITGAL, LRRC32, ERBB2, IL18, STAT5A, TLR4, PAWR, IL15, TNFRSF4, SHH, ADA, IL10, TGFB1, CASP3, MYD88, CDKN2A, IFNG, ZAP70, INPP5D, ITCH, SPN, CD28, DLG1, IL4, PTPRC, PTPN6, IL2RA, IL7, CD3E, TNFRSF13C, CD276, CD40, GAL, CD38, CARD11, PRKCQ, CDKN1A, CD80, TNFSF13B, CD274, CD81, IL12A, RIPK2, GLMN, IL12B, IL2	2661	80	13588	2.99998	3.41552e-10	2.07001e-12	1.30695e-10
GOTERM_BP_FAT	GO:0050670~regulation of lymphocyte proliferation	47	1.56876	6.87077e-14	BMI1, ITGAL, LRRC32, ERBB2, IL18, STAT5A, TLR4, PAWR, IL15, TNFRSF4, SHH, ADA, IL10, TGFB1, CASP3, MYD88, CDKN2A, IFNG, ZAP70, INPP5D, ITCH, SPN, CD28, DLG1, IL4, PTPRC, PTPN6, IL2RA, IL7, CD3E, TNFRSF13C, CD276, CD40, GAL, CD38, CARD11, PRKCQ, CDKN1A, CD80, TNFSF13B, CD274, CD81, IL12A, RIPK2, GLMN, IL12B, IL2	2661	80	13588	2.99998	3.41552e-10	2.07001e-12	1.30695e-10
GOTERM_BP_FAT	GO:0051251~positive regulation of lymphocyte activation	52	1.73565	7.30399e-14	BMI1, TBX21, STAT5A, IL18, HPS1, TLR4, IL15, TNFSF12, TGFB1, MYD88, IFNG, SPN, AP3B1, BCL10, HSP90AA1, CD3E, CD40, THY1, CARD11, CD38, PRKCQ, CD83, TNFSF13B, CD80, LCK, CD81, IL12A, RIPK2, IL12B, ITGAL, IL7R, TNFRSF4, ADA, CD74, ZAP70, CD4, IL2RG, INPP5D, CD5, CD27, CD28, IL4, PTPRC, IL6, IL2RA, IL7, TGFBR2, TNFRSF13C, BAD, CDKN1A, HSPD1, IL2	2661	94	13588	2.82479	3.63072e-10	2.18714e-12	1.38933e-10
GOTERM_BP_FAT	GO:0007178~transmembrane receptor protein serine/threonine kinase signaling pathway	46	1.53538	1.08804e-13	BMP10, NOG, LTBP1, ACVRL1, CCL2, PDGFB, PDGFA, USP9X, FST, PML, TGFB3, BMPR2, GDNF, STUB1, TGFB1, TGFB2, MSX2, MAP3K7, MYD88, MAP3K1, SKIL, BMP4, BMP2, SMAD7, NLK, TGFBR1, TGFBR2, SMAD4, MSTN, SMAD3, SMAD2, SMAD1, ACVR2A, ACVR2B, MSX1, ID1, TGFBR3, BMPR1B, BMP7, BAMBI, HPGD, ENG, BMP8B, BMPR1A, BMP6, ACVR1	2661	78	13588	3.01144	5.40745e-10	3.23797e-12	2.06923e-10
GOTERM_BP_FAT	GO:0008217~regulation of blood pressure	41	1.36849	1.29522e-13	AVPR2, PTGS2, CYP11B2, EDN1, PTGS1, BMPR2, POMC, TPM1, ADORA1, GCH1, AQP2, EDNRA, CALCA, ADRB3, EDNRB, ACE, AGTR2, HMOX1, AGT, GUCY1A3, CHRNA7, NOS1, ACTA2, EPHX2, MECP2, NPR1, MYH6, ATP1A2, NPR3, TNNI3, SOD1, SOD2, ADRB2, ADRB1, NPY, AVPR1A, ADRA1A, CARTPT, NPPB, HSD11B2, CACNA1C	2661	65	13588	3.22093	6.43928e-10	3.83293e-12	2.46414e-10
GOTERM_MF_FAT	GO:0001882~nucleoside binding	405	13.518	1.3418e-13	XRCC3, ACTG1, MAP3K7, ACTG2, MAP3K5, MAP3K4, MAT1A, PIK3C3, MAP3K8, ILK, PIK3CA, ROS1, MAP2K7, MAP2K6, MAP2K5, PIK3CG, YARS, BRAF, ROCK1, KIF5A, ROCK2, PIK3CB, MYLK3, PIK3CD, MYH2, MYH4, MYH7, MYH6, SCYL3, MARK3, MYH9, MARK4, MARK1, MARK2, MAPK1, GLUL, MAPK6, MAPK4, MAPK3, MAPK9, MAPK8, MAPK7, EIF2AK2, EIF2AK3, ERBB4, ERBB3, ERBB2, HSPA1A, HSPA1B, KCNJ1, ZAP70, DHX9, SPHK2, MAP2K1, TGFBR1, MAP2K3…	2506	1558	13288	1.37837	2.24694e-10	1.1826e-11	2.25986e-10
GOTERM_BP_FAT	GO:0048511~rhythmic process	53	1.76903	1.37406e-13	HLF, STAT5A, LEPR, FOXO3, PGR, CRY2, NOS3, CHRNA7, FANCG, NFIL3, CRY1, KCNMA1, EGR2, ESR1, ESR2, ARNTL, CDK4, MMP14, NRIP1, PROK2, PTGDS, EREG, VEGFA, CARTPT, ADAMTS1, CLOCK, PRF1, CCRN4L, BCL2L1, NPAS2, NR1D1, ALB, AGT, BCL2, PER2, PER1, NKX2-1, ARNTL2, PER3, LFNG, MAT2A, SOD1, SIRT1, KDR, AFP, HDAC3, DBP, BAX, BMPR1B, NCOR1, OPN4, MTNR1A, NR5A1	2661	98	13588	2.7616	6.83105e-10	4.04199e-12	2.61402e-10
GOTERM_MF_FAT	GO:0008134~transcription factor binding	108	3.60481	1.43722e-13	MYOD1, CDX2, PDLIM1, ANKRD1, FOXO4, CTNNB1, CITED2, AIP, CASP8AP2, MYOCD, MDFIC, ABRA, DDAH2, APOM, PITX2, BCL10, MECP2, MLXIPL, MED12, ACTN2, ARNTL, MED13, NR0B1, PPARGC1A, PPARGC1B, EP300, HNF4A, PIAS1, SMARCA4, CAMTA2, NFKBID, CRTC1, NFKBIA, ARNT, NR1H2, ATN1, NPM1, NKX3-1, NKX2-1, TCF4, NR1H4, NR1H3, EPAS1, CFB, SUB1, FOXA1, SRA1, CREBBP, SMAD3, SKI, SMAD2, HDAC5, HDAC4, HDAC3, HDAC2, HDAC1, …	2506	288	13288	1.98843	2.40677e-10	1.20339e-11	2.42051e-10
GOTERM_BP_FAT	GO:0043405~regulation of MAP kinase activity	48	1.60214	1.49485e-13	CAV1, EFNA1, HMGCR, TGFB3, CSPG4, LPAR3, TRIB3, PRDX2, LPAR1, KIT, PDCD4, CD74, PXN, TRIB1, IRAK3, SPRY2, MAP3K5, SPRY1, MDFIC, MAP3K1, GAB1, TGFA, IL1B, SHC1, SPRED1, FRS2, MAP2K6, CEACAM1, PRKCA, IRAK1, PTPRC, PTPN6, MAP2K1, MADD, MAP2K3, MET, NF1, HGF, SOD1, PTPN11, SPAG9, P2RX7, NUP62, CD81, MAPK8IP3, GHRL, DUSP9, CBS	2661	84	13588	2.91791	7.42697e-10	4.36884e-12	2.84206e-10
GOTERM_BP_FAT	GO:0051046~regulation of secretion	62	2.06943	1.56583e-13	PPARD, HNF1A, EDN1, SNCA, PDE3B, PINK1, ADORA1, GHRHR, IL11, GRIN2B, POU5F1, ANG, HMOX1, IFNG, IL1B, CHRNA7, CASP1, CHRNA3, PSMD9, PFKL, FGF23, PFKM, CD40, NLRP3, CDK5, CD40LG, GRM8, GHRH, CARTPT, GHRL, NGF, SERP1, RBP4, TRAF2, TNF, ADORA2B, PANX1, ADORA2A, LRRC32, GLUD1, KRT20, TNFRSF4, ADA, PYCARD, TRAF6, EGF, IL6, TNFSF4, CREB1, NF1, PARK2, CPT1A, PTPN11, LEP, GCG, KCNN4, P2RX7, GCK, NTRK2, GL…	2661	125	13588	2.53275	7.78011e-10	4.5498e-12	2.97717e-10
GOTERM_MF_FAT	GO:0003700~transcription factor activity	229	7.64352	1.6308e-13	MEF2C, MEF2A, CDX2, STAT5A, RORC, HOXD13, RORA, CITED2, CTNNB1, PGR, FLI1, CREB3L1, RARA, TWIST1, PITX2, YY1, RXRA, MECP2, PROX1, MSX1, HNF4A, MTF1, JUN, MAPK3, FOXG1, MNT, TGIF1, HESX1, NR1H2, TCF21, LHX1, NKX2-1, ARNTL2, NKX2-5, NR1H4, NKX2-3, NR1H3, KLF5, TCF7, ESRRA, KLF7, ESRRB, SMAD7, ESRRG, SMAD4, SMAD3, SMAD2, SMAD1, USF1, NR1I3, NOTCH1, NR1I2, ETS1, ETS2, HOPX, MZF1, KLF2, RBPJ, NCOR1, Z…	2506	776	13288	1.56478	2.73016e-10	1.30007e-11	2.7458e-10
GOTERM_BP_FAT	GO:0001890~placenta development	49	1.63551	1.69463e-13	HSP90AB1, PPARD, CDX2, HNF1A, PPARG, TTPA, PRDX3, IL10, CITED2, AKT1, GATA2, HSF1, GAB1, CYR61, EGFR, SOCS3, CCNF, JUNB, MAPK1, HIF1A, ADM, NCOA6, GHRL, FGFR2, GRB2, EGLN1, ADA, ARNT, VCAM1, HAND1, KRT8, PKD2, CEBPA, CEBPB, MAP2K1, EPAS1, ESRRB, MET, ITGA4, RPS6, BIRC2, PLG, VWF, PLK4, SP1, SP3, ALKBH1, EPOR, DNAJB6	2661	87	13588	2.87599	8.42018e-10	4.89542e-12	3.22209e-10
GOTERM_BP_FAT	GO:0009628~response to abiotic stimulus	100	3.33778	1.82942e-13	APOBEC1, HMGCR, RBM3, IL18, PMAIP1, AQP2, BAK1, APP, GRIN2B, CRYAB, MECP2, MED12, MGP, DCLRE1C, THBD, HSPB8, HSPB7, HSPB2, HSPB1, MAPK8, COL1A1, RBP4, GCLC, SOX2, HSPA1A, HSPA1B, BDKRB2, BCL2L1, CHEK2, ADRB3, KRAS, RAC1, DHX9, TGFBR2, GRIN1, BRCA2, USF1, ATM, FOXP2, P2RX7, CDKN1A, ABCG5, AVPR1A, PCSK1N, CACNA1C, SLC9A1, GPX1, PDPK1, CASP3, HSF1, CASP9, CASP7, TRPV4, FANCG, LTB, MYC, LTA, KCNMA1, …	2661	251	13588	2.0344	9.09335e-10	5.25624e-12	3.47977e-10
GOTERM_BP_FAT	GO:0051098~regulation of binding	50	1.66889	1.8843e-13	HMGB2, THRA, TNF, NFKBID, TLR2, TLR3, NFKBIA, TLR4, ITGB2, PRDX2, TNFRSF4, TGFB1, SHH, IRAK3, MYD88, HMOX1, ABRA, BRD4, CAT, MYC, ERCC2, IRAK2, IL4, IRAK1, BCL10, TNFSF4, IL5, RELA, CREBBP, RUNX1T1, SMAD4, SMAD3, SMAD2, ATR, NLRP3, FLNA, DDIT3, PTHLH, MAPK1, PRKCQ, ADRB2, HNF4A, MAPK3, TGFBR3, RIPK2, JAK2, IRF4, IKBKB, EIF2AK3, CALM1	2661	90	13588	2.83686	9.36372e-10	5.38147e-12	3.58313e-10
GOTERM_BP_FAT	GO:0019216~regulation of lipid metabolic process	38	1.26836	2.12634e-13	PPARA, CAV1, STAR, THRB, STAT5A, ABHD5, SNCA, NR3C1, STUB1, ADORA1, CDC42, APOB, INSIG2, APOE, AGT, INSIG1, RAC1, IL1B, ANGPTL3, ANGPTL4, SREBF1, KCNMA1, MLXIPL, CIDEA, PNPLA2, RB1, GAL, SOD1, ADIPOQ, IRS1, BRCA1, ABCG1, SCAP, LEP, HNF4A, MLYCD, CD81, EIF2AK3	2661	58	13588	3.34554	1.05666e-09	6.03806e-12	4.04343e-10
GOTERM_BP_FAT	GO:0002696~positive regulation of leukocyte activation	53	1.76903	2.34776e-13	BMI1, TBX21, STAT5A, IL18, HPS1, TLR4, IL15, TNFSF12, TGFB1, MYD88, IFNG, SPN, AP3B1, BCL10, HSP90AA1, CD3E, CD40, THY1, CARD11, CD38, PRKCQ, CD83, CD80, TNFSF13B, LCK, CD81, IL12A, RIPK2, IL12B, ITGAL, ADORA2B, IL7R, TNFRSF4, ADA, CD74, ZAP70, CD4, IL2RG, INPP5D, CD5, CD27, CD28, IL4, PTPRC, IL6, IL2RA, IL7, TGFBR2, TNFRSF13C, BAD, CDKN1A, HSPD1, IL2	2661	99	13588	2.7337	1.16702e-09	6.63081e-12	4.46576e-10
KEGG_PATHWAY	hsa05222:Small cell lung cancer	57	1.90254	2.87397e-13	E2F1, E2F2, E2F3, PTGS2, NFKB1, PTEN, AKT1, MAX, CCNE1, CDKN2B, CASP9, PIK3CA, NOS2, MYC, AKT3, CHUK, AKT2, PIK3CG, PIK3CB, RELA, RXRA, PIK3CD, CYCS, CDK6, RB1, CDK4, CDK2, CCND1, LAMC2, PIAS1, ITGA2B, TRAF2, XIAP, NFKBIA, BCL2L1, ITGB1, PTK2, ITGAV, BCL2, TRAF6, PIK3R1, TRAF3, PIK3R2, FN1, COL4A4, COL4A2, COL4A1, ITGA2, ITGA3, BIRC2, LAMA4, CDKN1B, LAMA3, ITGA6, IKBKG, APAF1, IKBKB	1608	85	5738	2.39293	5.43255e-11	3.01803e-12	3.56937e-10
GOTERM_BP_FAT	GO:0009968~negative regulation of signal transduction	76	2.53672	3.02406e-13	NOG, FGF9, EZH2, TGFB3, PRDX2, PAWR, PTEN, SPRY2, SPRY1, RHOA, IL1B, PRKCA, PLD2, NANOG, CD3E, SOCS3, SOCS1, ESR2, PRKCD, THY1, DDIT4, HHEX, GRB10, CCND1, ADRB2, HNF4A, TGIF1, NGFR, CAV3, CAV1, NFKBID, SOX2, NFKBIA, ADRBK1, PRDM16, AHSG, IRAK3, IGF1R, LECT1, NKX3-1, HSPA5, INPP5D, SKIL, RUNX2, APC, AXIN1, PTPRC, PTPN6, NF2, IL1RL1, NLK, NF1, CIDEA, IGF1, SKI, RGS17, FRZB, RGS16, CISH, ATXN1, DKK2…	2661	171	13588	2.26949	1.50305e-09	8.49176e-12	5.75162e-10
GOTERM_BP_FAT	GO:0006916~anti-apoptosis	49	1.63551	3.02576e-13	STAT5A, FOXO1, BNIP3, PRDX2, GDNF, CITED2, AKT1, BDNF, BAG1, BAG3, PIK3CA, MKL1, MYC, ZC3HC1, ESR1, BCL2L10, DAPK1, PROK2, TNFSF13B, CD40LG, VEGFA, PRNP, ALOX12, TRAF2, CSF2, GCLC, XIAP, CLU, HSPA1A, HSPA1B, BCL2L1, AKT1S1, BCL2, GLO1, CD27, HELLS, SPP1, IL3, CFLAR, IL2RB, CEBPB, SPHK2, IL7, IGF1, BIRC5, HGF, GSK3B, BNIP3L, CFDP1, MAPK8IP1	2661	88	13588	2.84331	1.5036e-09	8.44724e-12	5.75373e-10
GOTERM_BP_FAT	GO:0060688~regulation of morphogenesis of a branching structure	23	0.76769	3.02874e-13	FGFR2, BMP4, WNT5A, FGFR1, AR, FGF7, TNF, PGF, PDGFA, RXRA, MET, ESR1, HOXD13, FGF10, HGF, GDNF, TGFB1, SHH, SFRP1, PHB2, BMP7, ETV5, ETV4	2661	25	13588	4.69784	1.50526e-09	8.40927e-12	5.76017e-10
GOTERM_BP_FAT	GO:0030003~cellular cation homeostasis	70	2.33645	3.57643e-13	JPH2, EDN1, TGFB1, BAK1, APP, S1PR1, FXN, SLC24A3, APOE, HAMP, LTF, TRPV4, IL1B, PRKCA, SGK1, PTGER3, CCKBR, PIK3CB, EFHC1, HIF1A, GHRH, GNB1, LCK, RYR1, RYR2, GHRL, STC1, PRNP, CALCR, CAV1, CCL2, NDN, SLC37A4, FKBP1A, CACNB4, CCL28, FKBP1B, FTH1, APLP2, CALCA, VDR, BCL2, PTH, TGM2, PKD2, PTPRC, SLC8A1, TRPC6, GRIN1, ATP1A3, ATP1A2, ABCB7, TNNI3, SOD1, CSRP3, ITPR1, P2RX7, PYGM, ATP2A2, S100B, TF…	2661	152	13588	2.35161	1.77729e-09	9.87377e-12	6.80112e-10
GOTERM_CC_FAT	GO:0042995~cell projection	176	5.8745	5.93195e-13	ENAH, LDHA, ADCY2, PDLIM7, CADM1, AIF1, PDGFA, AQP5, CSPG4, CASK, L1CAM, ENPEP, ADORA1, CD2AP, IQGAP1, TGFB1, TGFB2, CTNNB1, NRCAM, APP, GRIN2B, ANK3, ROBO1, SLC2A2, PIK3CA, CHRNA7, CYGB, SPN, PLD2, ARC, KCND3, OPA1, MYO6, PTPRM, NCF1, PDPN, KIF5A, SCYL3, CTNNA1, MYH9, MARK4, CTNNA3, THY1, NCAM1, PPP1CA, HIF1A, RASGRF1, BACE1, DLD, RELN, ERC2, ALDOA, HMGB1, MYL7, TNFRSF12A, ADORA2A, ITLN1, PXN, A…	2303	575	12504	1.66188	3.65406e-10	2.61005e-11	8.79252e-10
KEGG_PATHWAY	hsa04920:Adipocytokine signaling pathway	48	1.60214	7.19033e-13	TRAF2, PPARA, TNF, STK11, NFKBIB, LEPR, PRKAG2, NFKBIA, NFKB1, POMC, AKT1, TNFRSF1A, TNFRSF1B, ACSL1, SLC2A4, SLC2A1, PRKAA1, PRKAA2, AGRP, ACSL3, CHUK, AKT3, AKT2, CPT1B, IRS2, SOCS3, RELA, RXRA, ADIPOR2, ADIPOR1, ACACB, MAPK10, PCK2, ADIPOQ, PPARGC1A, IRS1, CPT1A, STAT3, PTPN11, LEP, PRKCQ, CD36, NPY, IKBKG, MAPK9, MAPK8, JAK2, IKBKB	1608	67	5738	2.55647	1.35887e-10	7.15195e-12	8.92819e-10
GOTERM_MF_FAT	GO:0004714~transmembrane receptor protein tyrosine kinase activity	36	1.2016	7.26723e-13	FGFR2, FGFR1, FGFR4, NRP1, FGFR3, ERBB4, ERBB3, ERBB2, KIT, DDR2, EPHB2, INSRR, IGF1R, TEK, INSR, ROS1, CSF1R, EGFR, RET, FLT1, FLT3, FLT4, MET, ALK, EPHA1, EPHA2, KDR, NTRK3, EPHA4, EPHA7, EPHA6, NTRK1, NTRK2, PDGFRA, PDGFRB, MERTK	2506	56	13288	3.40873	1.21658e-09	5.52992e-11	1.22355e-09
GOTERM_MF_FAT	GO:0042379~chemokine receptor binding	29	0.967957	8.54095e-13	CCL1, CXCL1, CCL3, CCL2, CXCL5, CXCL2, CXCL9, CCL8, PF4, CX3CL1, CXCL11, CCL5, CXCL12, CCL4, CCL28, CCL7, CXCL10, CCL24, CCL25, CCL22, CCL20, CCL19, NUP85, CCL17, CCL11, PPBP, CXCL13, CXCL16, XCL1	2506	39	13288	3.94287	1.42975e-09	6.21633e-11	1.43794e-09
KEGG_PATHWAY	hsa04520:Adherens junction	52	1.73565	1.14675e-12	WASF1, IQGAP1, CTNNB1, VCL, MAP3K7, ACTG1, CDC42, ACVR1B, CSNK2A1, RHOA, INSR, EGFR, PTPRJ, PTPRM, PTPRF, ACTN2, ACTN3, CTNNA1, WAS, CTNNA3, MAPK1, EP300, MAPK3, FGFR1, PARD3, ERBB2, CTNND1, TCF7L2, ACP1, SRC, IGF1R, RAC2, PVRL2, RAC1, YES1, MLLT4, ACTB, PTPRB, PTPN6, TCF7, NLK, TGFBR1, TGFBR2, CREBBP, MET, SMAD4, SMAD3, SMAD2, SNAI1, TJP1, FYN, PTPN1	1608	76	5738	2.44154	2.16736e-10	1.08368e-11	1.42401e-09
GOTERM_CC_FAT	GO:0044449~contractile fiber part	46	1.53538	1.21793e-12	JPH2, PDLIM5, MYBPC3, PDLIM3, ANKRD1, TTN, TPM1, MMP2, VCL, CTNNB1, ACTG1, DES, ANK2, DMD, KRT8, ABRA, PPP3CA, MYOM1, TRPC1, ACTA1, ACTA2, CRYAB, MYH2, LDB3, MYH4, ACTN2, MYH7, MYH6, ACTN3, MYOZ2, TNNI3, FLNC, FLNB, CSRP3, FXR1, TNNT2, JUP, HDAC4, ABCC9, PYGM, ITGB1BP2, ATP2A1, PECAM1, MYH11, RYR2, HSPB1	2303	86	12504	2.90412	7.50235e-10	5.00157e-11	1.80524e-09
KEGG_PATHWAY	hsa04012:ErbB signaling pathway	57	1.90254	1.23735e-12	NRG4, STAT5A, RPS6KB1, AKT1, EIF4EBP1, PAK3, PAK4, GAB1, TGFA, PIK3CA, SHC1, SHC3, MAP2K7, MYC, AKT3, AKT2, PRKCA, PIK3CG, EGFR, BRAF, PIK3CB, PIK3CD, MAPK1, CRKL, EREG, JUN, MAPK3, MAPK9, MAPK8, ERBB4, GRB2, ERBB3, ERBB2, CAMK2G, SRC, PTK2, KRAS, SOS2, CAMK2D, EGF, PIK3R1, PIK3R2, MAP2K1, CBL, MAP2K4, MAPK10, BAD, NRAS, CDKN1A, CDKN1B, PLCG1, GSK3B, PLCG2, HBEGF, ABL1, CRK, ABL2	1608	87	5738	2.33792	2.33858e-10	1.11361e-11	1.5365e-09
GOTERM_BP_FAT	GO:0032268~regulation of cellular protein metabolic process	106	3.53805	1.48696e-12	BMP10, EIF2C2, PDGFB, PDGFA, IMPACT, TGFB3, ADORA1, TGFB1, SHH, IL11, BAK1, PRKAR2A, EIF4EBP1, APP, CDKN2A, APOA1, MYOCD, ATG5, MDFIC, ATG7, IFNG, GAB1, PDGFC, PDGFD, RAPGEF3, EGFR, BCL10, CD3E, SOCS3, SOCS1, MECP2, SERPING1, PPP1CA, PA2G4, HNF4A, JUN, EIF2S1, PDGFRB, PIAS1, EIF2AK3, HMGB1, CAV1, FGFR3, GCLC, ITLN1, BMPR2, IGF2BP2, BDKRB2, ARNT, EIF3K, EGF, BMP4, PTPN6, BMP2, SMAD4, CASC3, FXR1, …	2661	280	13588	1.93312	7.39e-09	4.08288e-11	2.8279e-09
GOTERM_BP_FAT	GO:0051101~regulation of DNA binding	43	1.43525	1.53619e-12	HMGB2, TNF, THRA, NFKBID, TLR2, TLR3, NFKBIA, TLR4, PRDX2, ITGB2, TNFRSF4, TGFB1, SHH, IRAK3, MYD88, HMOX1, ABRA, CAT, BRD4, ERCC2, IRAK2, IL4, IRAK1, BCL10, TNFSF4, IL5, RELA, CREBBP, RUNX1T1, NLRP3, FLNA, DDIT3, PTHLH, MAPK1, PRKCQ, HNF4A, MAPK3, RIPK2, TGFBR3, JAK2, IRF4, IKBKB, CALM1	2661	74	13588	2.9672	7.63499e-09	4.19506e-11	2.92165e-09
GOTERM_BP_FAT	GO:0048568~embryonic organ development	95	3.17089	1.61352e-12	BMI1, FGF8, NOG, EFNA1, FGF9, WNT3A, EDN1, TTPA, TGFB3, FGF10, GLI2, IL10, SHH, CITED2, GLI1, AKT1, GATA2, WNT1, SPRY2, ATOH1, INSIG2, HSF1, GATA4, INSIG1, GAB1, MKL2, MYB, MYC, FRS2, DLG1, PITX2, CYR61, EGFR, MYO6, SOCS3, DLL1, SIX4, PROX1, JUNB, DDIT3, MAPK1, HHEX, HIF1A, ADM, NCOA6, VEGFA, FOXG1, GNAS, FGFR2, FGFR1, RBP4, GRB2, SOX2, TH, EGLN1, TCF7L2, ADA, ARNT, HESX1, VCAM1, ALDH1A2, HAND1, …	2661	241	13588	2.01288	8.01903e-09	4.38198e-11	3.06861e-09
GOTERM_BP_FAT	GO:0050870~positive regulation of T cell activation	40	1.33511	1.66378e-12	BMI1, ITGAL, IL18, STAT5A, IL15, IL7R, CD74, ADA, IFNG, ZAP70, CD4, IL2RG, CD5, CD27, SPN, CD28, AP3B1, IL4, PTPRC, BCL10, IL6, HSP90AA1, IL2RA, CD3E, IL7, TGFBR2, TNFRSF13C, BAD, THY1, CARD11, PRKCQ, CD83, CD80, TNFSF13B, LCK, IL12A, RIPK2, IL12B, HSPD1, IL2	2661	66	13588	3.09476	8.26899e-09	4.49402e-11	3.16427e-09
GOTERM_BP_FAT	GO:0031667~response to nutrient levels	57	1.90254	1.72829e-12	PPARA, STAR, LEPR, AKT1, MAP1LC3A, ATG5, POU5F1, ATG7, HMOX1, GATA4, SLC22A3, CHRNA7, DDAH2, APOM, NANOG, ACADM, CYP11A1, ACADS, ADIPOR2, MGP, UGT1A1, DDIT3, GHRH, CARTPT, CTSD, GHRL, COL1A1, LCT, ATG12, SLC37A4, SOX2, HFE, TSHB, CYP27B1, ALB, BCL2, TEK, SERPINC1, PCSK9, RUNX1, ANGPTL4, MEST, SREBF1, SOAT2, CFB, TGFBR2, BRCA2, USF1, SIRT1, LEP, ABCG5, NPY, ARSA, CP, ATG16L1, KLF4, CBS	2661	115	13588	2.53097	8.58957e-09	4.64301e-11	3.28694e-09
GOTERM_MF_FAT	GO:0030246~carbohydrate binding	113	3.7717	1.82356e-12	PGLYRP1, FGF10, VTN, L1CAM, FSTL1, POSTN, APP, CD44, CLEC4E, SERPINE2, APOE, CTGF, PGLYRP2, CFH, APOH, CLEC4D, F11, BSG, NCAM1, VEGFB, TNFAIP6, CD33, VEGFA, LAMC2, ADAMTS1, FGFR2, GLG1, ACR, FGFR1, HMGB1, ENPP1, ENPP2, ITLN1, HDGF, KLRK1, CCL8, CALR, MDK, ITGAM, ABI3BP, CCL7, CHIT1, CD69, SFTPD, FN1, BMP4, MRC1, LPL, LGALS3, LGALS1, LGALS2, LYVE1, TGFBR3, CLEC7A, BMP7, FGF9, CANX, DGCR2, CD93, AN…	2506	317	13288	1.89016	3.05261e-09	1.27192e-10	3.07009e-09
GOTERM_BP_FAT	GO:0043523~regulation of neuron apoptosis	45	1.502	2.00317e-12	FGF8, TNF, ERBB3, ADORA2A, SNCA, TGFB3, BCL2L1, PMAIP1, NR3C1, GDNF, GCLM, TGFB2, GPX1, AGTR2, BDNF, KRAS, AKT1S1, CASP9, BCL2, AGT, RHOA, PCSK9, NEFL, LTB, RASA1, LTA, ROCK1, NTF3, GRIN1, NF1, NR4A2, MECP2, ESR1, BIRC5, SOD1, CDK5, ATM, NRAS, EPHA7, NTRK1, BAX, ALKBH1, CACNA1A, NGF, F2R	2661	80	13588	2.87232	9.95578e-09	5.35257e-11	3.80974e-09
GOTERM_BP_FAT	GO:0051726~regulation of cell cycle	87	2.90387	2.14365e-12	E2F1, XPO1, E2F2, NBN, FGF8, E2F5, STAT5A, BTRC, FOXO4, PTEN, TGFB1, LATS2, CITED2, TGFB2, BAK1, CCNE1, CDC42, APP, CASP3, CDKN2A, TGFA, RANBP1, MYC, LTB, LTA, DLG1, CDK1, NANOG, BCR, BRCC3, ROCK2, MADD, ESR1, RB1, CDK4, CDK5, PROX1, JUNB, CCND1, HNF4A, EREG, PTPRV, CCND2, JUN, GADD45G, FOXG1, MNT, MDM2, GADD45B, GADD45A, HMGB1, TNF, PML, CHEK1, BOP1, CALR, ITGB1, CCNG2, MYCBP2, ADCYAP1, NUP214, …	2661	214	13588	2.07595	1.06538e-08	5.69721e-11	4.07685e-09
GOTERM_BP_FAT	GO:0019221~cytokine-mediated signaling pathway	36	1.2016	2.29635e-12	IL1R1, TNF, CCL2, IL6ST, STAT5A, FKBP1A, PF4, CX3CL1, KIT, IRAK4, IRAK3, TNFRSF1A, MYD88, IL1RAP, KRT8, GAB1, IL1B, CEBPA, IRAK1, IL3, PTPN6, IL2RB, IL6, SOCS1, LIFR, NUP85, BAD, STAT1, STAT3, KRT18, EREG, CX3CR1, CCR2, JAK1, JAK2, JAK3	2661	56	13588	3.28265	1.1413e-08	6.07077e-11	4.36738e-09
GOTERM_BP_FAT	GO:0055080~cation homeostasis	78	2.60347	2.74565e-12	JPH2, EDN1, TGFB1, BAK1, EDNRB, APP, S1PR1, FXN, SLC24A3, APOE, HAMP, LTF, TRPV4, IL1B, PRKCA, SGK1, PTGER3, CCKBR, PIK3CB, CCDC47, EFHC1, HIF1A, GHRH, GNB1, LCK, RYR1, RYR2, GHRL, STC1, PRNP, CALCR, CAV1, CCL2, NDN, SLC37A4, HFE, FKBP1A, CACNB4, ATP6V1B1, CCL28, FKBP1B, FTH1, APLP2, CALCA, VDR, BCL2, PTH, PKD2, TGM2, HRC, PTPRC, SLC8A1, TRPC6, GRIN1, ATP1A3, ATP1A2, ABCB7, TNNI3, SOD1, CSRP3, IT…	2661	184	13588	2.16465	1.36461e-08	7.22016e-11	5.2219e-09
GOTERM_BP_FAT	GO:0030182~neuron differentiation	137	4.57276	3.24618e-12	EDN3, ENAH, EFNA1, WNT3A, JAG2, L1CAM, CNP, JAG1, RORA, PRKG1, CXCL12, GDNF, SHH, TGFB2, NRCAM, GATA2, WNT1, APP, BDNF, ATOH1, S1PR1, HTRA2, ANK3, ROBO1, ATG7, OLIG1, OLIG2, RET, MYO6, MECP2, DLL1, THY1, HES1, HES5, MIAT, RASGRF1, FOXG1, VEGFA, MNX1, RELN, DST, FGFR1, FGFR3, ADORA2A, ERBB2, SOX2, CLU, EPHB2, ALCAM, PTK2, LHX1, DMD, MTPN, RAC1, NKX2-1, RUNX1, BMP4, KLF7, MAP2K1, NTF3, TGFBR1, FOXA…	2661	399	13588	1.75331	1.61335e-08	8.49133e-11	6.17376e-09
GOTERM_MF_FAT	GO:0008009~chemokine activity	28	0.934579	3.28999e-12	CCL1, CXCL1, CCL3, CCL2, CXCL5, CXCL2, CXCL9, CCL8, PF4, CX3CL1, CXCL11, CCL5, CXCL12, CCL4, CCL28, CCL7, CXCL10, CCL24, CCL25, CCL22, CCL20, CCL19, CCL17, CCL11, PPBP, CXCL13, CXCL16, XCL1	2506	38	13288	3.90709	5.50752e-09	2.20301e-10	5.53907e-09
KEGG_PATHWAY	hsa04810:Regulation of actin cytoskeleton	109	3.63818	3.79147e-12	GNA13, ENAH, PDGFB, PDGFA, FGF17, FGF10, FGF13, IQGAP1, VCL, ACTG1, PIK3CA, PDGFC, PDGFD, EGFR, PIK3CG, BRAF, ROCK1, PIK3CB, ROCK2, MYLK3, PIK3CD, FGF23, ACTN2, FGF21, ACTN3, MYH9, MAPK1, PPP1CA, F2, MAPK3, PDGFRA, PDGFRB, ITGA2B, FGFR2, ITGAL, FGFR1, MYL7, FGFR4, FGFR3, MYL2, ITGAE, MRAS, ITGB4, ITGB2, BDKRB1, ITGB3, BDKRB2, ITGB1, PXN, ITGAM, MYL9, PFN1, PTK2, DOCK1, KRAS, ITGAX, RAC2, ITGAV, I…	1608	217	5738	1.79243	7.16598e-10	3.25726e-11	4.70823e-09
GOTERM_BP_FAT	GO:0030098~lymphocyte differentiation	56	1.86916	4.37855e-12	CD8A, STAT5A, JAG2, PTPN22, RORC, IL15, PAX1, TGFB1, CTNNB1, BAK1, FAS, SPN, EGR1, CD3D, CD3E, DCLRE1C, CARD11, CD40LG, GADD45G, LCK, ADAM17, IL12B, PRKDC, RAG2, CACNB4, IL7R, ADA, CD74, BCL2, BCL11A, POU2F2, PPP3CB, ZAP70, BCL3, CD4, PIK3R1, HELLS, APC, CD28, NKX2-3, PTPRC, FLT3, IL7, RPS6, HDAC5, JMJD6, NTRK1, BAX, SP3, PLCG2, IRF1, CD79A, RBPJ, HDAC9, NCOR1, HDAC7	2661	114	13588	2.50838	2.17611e-08	1.13933e-10	8.32726e-09
GOTERM_BP_FAT	GO:0060284~regulation of cell development	70	2.33645	4.92421e-12	RTN4, NOG, NRP1, STAR, EFNA1, TGFB3, PAX6, REST, GLI2, SHH, TGFB1, BDNF, ATOH1, CDKN2A, MYOCD, MAPT, RHOA, SEMA3A, FGF2, BOC, CHRNA3, ASPM, DLL1, CTNNA1, PROX1, THY1, HES1, VEGFC, SERPINF1, HES5, BTG1, FOXG1, TGIF1, NGF, TNFRSF12A, SOX2, BEX1, TIMP2, CDH4, EPHB2, VDR, PTK2, BCL2, TLX2, NEFL, BMP4, BMP2, NTF3, FOXA1, NF1, GRIN1, SMAD4, SMAD2, ISL1, NTN1, NTRK3, HDAC5, NOTCH3, HDAC4, NOTCH1, ULK1, …	2661	159	13588	2.24808	2.44731e-08	1.27464e-10	9.36505e-09
GOTERM_BP_FAT	GO:0010648~negative regulation of cell communication	78	2.60347	5.27765e-12	NOG, FGF9, EZH2, TGFB3, PRDX2, PAWR, ADORA1, PTEN, SPRY2, SPRY1, RHOA, IL1B, PRKCA, PLD2, NANOG, CD3E, SOCS3, SOCS1, ESR2, PRKCD, THY1, DDIT4, HHEX, NPC1, GRB10, CCND1, ADRB2, HNF4A, TGIF1, NGFR, CAV3, CAV1, NFKBID, SOX2, NFKBIA, ADRBK1, PRDM16, AHSG, IRAK3, IGF1R, LECT1, NKX3-1, HSPA5, INPP5D, SKIL, RUNX2, APC, AXIN1, PTPRC, PTPN6, NF2, IL1RL1, NLK, NF1, CIDEA, IGF1, SKI, RGS17, FRZB, RGS16, CIS…	2661	186	13588	2.14137	2.623e-08	1.35907e-10	1.00373e-08
GOTERM_BP_FAT	GO:0040007~growth	80	2.67023	5.5872e-12	BMP10, PPARD, NBN, PTGS2, PDGFB, GDF5, TGFB3, FGF10, GJA1, HOXD13, FOXO3, GLI2, PTEN, TGFB1, SHH, TGFB2, AKT1, GPX1, APP, SEPP1, SHBG, AR, ARID5B, RXRA, ESR1, PLAUR, PTHLH, INHBA, ACVR2B, ADM, EREG, GAP43, SMARCA4, ADD1, WNT5A, FGFR2, NDN, CSF1, BCL2L1, IL7R, TIMP3, ERCC5, BCL2, SAFB, MTPN, LEFTY2, NPM1, ERCC2, CYP19A1, BMP4, BMP2, PSAP, ESRRB, ALMS1, IGF1, BRCA2, MSTN, SMAD3, SMAD2, EHMT2, PLG, …	2661	193	13588	2.11662	2.77684e-08	1.43136e-10	1.0626e-08
KEGG_PATHWAY	hsa05221:Acute myeloid leukemia	42	1.40187	5.87398e-12	PPARD, GRB2, STAT5A, PML, NFKB1, RPS6KB1, ZBTB16, KIT, TCF7L2, AKT1, EIF4EBP1, KRAS, SOS2, PIK3CA, RARA, RUNX1, MYC, CHUK, PIK3R1, AKT3, PIK3R2, AKT2, CEBPA, PIK3CG, TCF7, BRAF, MAP2K1, PIK3CB, FLT3, RELA, PIK3CD, PIM1, RUNX1T1, BAD, STAT3, JUP, NRAS, MAPK1, CCND1, IKBKG, MAPK3, IKBKB	1608	57	5738	2.62935	1.11018e-09	4.82687e-11	7.29418e-09
GOTERM_BP_FAT	GO:0007267~cell-cell signaling	107	3.57143	7.37015e-12	PDGFA, WNT3A, SNCA, FGF10, GDNF, ADORA1, GHRHR, SHH, DMPK, CTNNB1, SYP, WNT1, APP, BDNF, GRIN2B, GATA4, CHRNA7, FRS2, CHRNA3, MYO6, MECP2, MED12, PDYN, IRS1, CAMK4, COLQ, CARTPT, EIF2AK3, FGFR2, WNT5A, FGFR1, ACHE, FGFR4, ADORA2A, SOX2, DRD4, CACNB2, TIMP4, CACNB4, PTK2, LHX1, DMD, NKX2-1, GAD1, BMP4, TRPC4, NTF3, MAOA, FOXA1, MET, IL1RN, GRIN1, SMAD2, HGF, VDAC1, DVL1, P2RX4, P2RX7, P2RX1, NTRK2…	2661	290	13588	1.88407	3.66294e-08	1.87843e-10	1.40169e-08
GOTERM_BP_FAT	GO:0051480~cytosolic calcium ion homeostasis	28	0.934579	8.35008e-12	CALCR, JPH2, EDN1, FKBP1A, FKBP1B, CCL28, S1PR1, PKD2, TGM2, IL1B, PTPRC, SLC8A1, PTGER3, CCKBR, TRPC6, ATP1A2, P2RX7, GHRH, GNB1, LCK, RYR1, AVPR1A, GHRL, ADRA1A, EPOR, XCL1, CACNA1A, F2R	2661	38	13588	3.76257	4.15e-08	2.11735e-10	1.58807e-08
GOTERM_BP_FAT	GO:0010605~negative regulation of macromolecule metabolic process	163	5.44059	9.03248e-12	EIF2C2, CDX2, THRA, THRB, XPO5, CCDC85B, RBM3, IMPACT, PDX1, REST, SHH, TGFB1, CITED2, CTNNB1, BAK1, EIF4EBP1, CDKN2A, ATG5, MYOCD, RARA, OLIG2, ROS1, CIITA, RELA, MTA2, GABPA, SOCS1, MECP2, MLXIPL, SERPING1, NR0B1, HES1, HHEX, PA2G4, MSX1, HNF4A, HES5, JUN, TGIF1, EIF2AK3, SMARCA4, CAV1, GCLC, TH1L, SOX2, SOX6, BDKRB2, WT1, IRAK3, VDR, TCF21, ATN1, NPM1, NKX2-1, SKIL, TCF4, DNMT3B, NKX2-5, HELLS…	2661	506	13588	1.64493	4.48912e-08	2.27874e-10	1.71784e-08
GOTERM_BP_FAT	GO:0051130~positive regulation of cellular component organization	58	1.93591	9.4234e-12	FGF8, TGFB3, FGF10, TGFB1, CD47, GATA2, MAPT, RHOA, TGFA, RANBP1, LTB, LTA, DLG1, ROCK2, MECP2, PRKCI, MFGE8, SIRPA, LDLRAP1, PROX1, AHR, FMN1, EREG, CFL1, GHRL, PTMS, NGF, MBL2, CAV1, TNF, C3, TNFRSF12A, PML, CALR, SRF, CDH4, AHSG, MAP3K1, RAC1, NPM1, PTX3, NEFL, NKX2-5, APC, TES, CD28, PLEK, TGFBR1, PSRC1, SMAD4, SMAD2, CD63, NTN1, NTRK3, PLK4, CDKN1B, CLEC7A, NCOR1	2661	122	13588	2.42761	4.68341e-08	2.36536e-10	1.79218e-08
GOTERM_BP_FAT	GO:0048634~regulation of muscle development	30	1.00134	1.09531e-11	FGFR2, BMP10, FGFR1, RBP4, NOG, FGF9, GJA1, CXADR, TGFB1, SHH, MYOCD, BCL2, GATA4, MKL2, BOC, TWIST1, BMP4, TBX5, TGFBR2, SMAD3, SIRT2, HDAC5, HDAC4, ADRB2, BTG1, NGFR, HDAC9, IGFBP3, HDAC7, ACVR1	2661	43	13588	3.56257	5.44365e-08	2.7355e-10	2.0831e-08
GOTERM_BP_FAT	GO:0050900~leukocyte migration	30	1.00134	1.09531e-11	TNF, IL16, CCR1, SLC37A4, CXCL2, S100A9, PF4, ITGB2, CX3CL1, ITGAM, TGFB2, CCL25, IL17B, IFNG, CSF3R, IL1B, LBP, SELPLG, NKX2-3, SCG2, PRKCA, SELP, C5AR1, PODXL, ELANE, ITGA1, NUP85, ITGA6, CD34, CX3CR1	2661	43	13588	3.56257	5.44365e-08	2.7355e-10	2.0831e-08
GOTERM_BP_FAT	GO:0007204~elevation of cytosolic calcium ion concentration	27	0.901202	1.11976e-11	CALCR, JPH2, EDN1, FKBP1A, FKBP1B, CCL28, S1PR1, PKD2, TGM2, IL1B, PTPRC, SLC8A1, PTGER3, CCKBR, TRPC6, P2RX7, GHRH, GNB1, LCK, RYR1, AVPR1A, GHRL, ADRA1A, EPOR, XCL1, CACNA1A, F2R	2661	36	13588	3.82976	5.56521e-08	2.7826e-10	2.12962e-08
KEGG_PATHWAY	hsa05214:Glioma	45	1.502	1.18061e-11	E2F1, E2F2, E2F3, PDGFB, PDGFA, GRB2, CAMK2G, PTEN, AKT1, IGF1R, KRAS, CDKN2A, SOS2, CAMK2D, PIK3CA, TGFA, SHC1, EGF, SHC3, AKT3, PIK3R1, PIK3R2, AKT2, PRKCA, PIK3CG, EGFR, BRAF, MAP2K1, PIK3CB, PIK3CD, IGF1, CDK6, RB1, CDK4, NRAS, MAPK1, CCND1, CDKN1A, PLCG1, PLCG2, MAPK3, PDGFRA, MDM2, PDGFRB, CALM1	1608	64	5738	2.50904	2.23136e-09	9.29732e-11	1.46606e-08
GOTERM_BP_FAT	GO:0042035~regulation of cytokine biosynthetic process	38	1.26836	1.54388e-11	STAT5A, TLR1, TLR3, NFKB1, TLR4, TLR7, TLR9, APOA2, MYD88, REL, GATA3, IFNG, BCL3, ADAM33, IL1B, INPP5D, TRAF6, LTB, CD27, SPN, CD28, BCL10, IL6, CEBPB, CD3E, MAP2K3, RELA, IL9, TNFRSF13C, CD276, CARD11, PRKCQ, EREG, S100B, IRF1, GLMN, GHRL, IRF4	2661	64	13588	3.0319	7.67312e-08	3.81747e-10	2.93625e-08
GOTERM_BP_FAT	GO:0007548~sex differentiation	60	2.00267	1.83831e-11	INSL3, FGF8, FGF9, STAT5A, LEPR, FST, HOXD13, FOXO3, SHH, TGFB1, PGR, OSR1, SRD5A1, NOS3, FANCG, AR, NANOG, ESR1, ESR2, MMP14, NR0B1, BCL2L11, NRIP1, ACVR2A, AMH, EREG, HNF4A, VEGFA, PDGFRA, ASB1, ADAMTS1, FSHB, WNT5A, RBP4, HMGB2, FKBP4, SOX2, BCL2L2, BCL2L1, TCF7L2, WT1, AHSG, TCF21, SRY, AGT, BCL2, NKX3-1, NKX2-1, LFNG, TCF7, BRCA2, SOD1, SIRT1, KDR, AFP, PHB2, BAX, BMPR1B, BMPR1A, NR5A1	2661	130	13588	2.35678	9.13639e-08	4.52296e-10	3.49619e-08
GOTERM_BP_FAT	GO:0051090~regulation of transcription factor activity	36	1.2016	1.97649e-11	TNF, THRA, NFKBID, TLR2, TLR3, NFKBIA, PRDX2, ITGB2, TLR4, TNFRSF4, TGFB1, SHH, IRAK3, MYD88, HMOX1, ABRA, CAT, IRAK2, IL4, IRAK1, BCL10, TNFSF4, IL5, RELA, CREBBP, NLRP3, FLNA, DDIT3, PTHLH, PRKCQ, MAPK1, HNF4A, MAPK3, RIPK2, TGFBR3, IKBKB	2661	59	13588	3.11574	9.82313e-08	4.83898e-10	3.75898e-08
GOTERM_CC_FAT	GO:0043292~contractile fiber	47	1.56876	2.36504e-11	JPH2, MYL2, PDLIM5, MYBPC3, PDLIM3, ANKRD1, TTN, TPM1, MMP2, VCL, CTNNB1, ACTG1, DES, ANK2, DMD, KRT8, ABRA, PPP3CA, MYOM1, TRPC1, ACTA1, ACTA2, CRYAB, MYH2, LDB3, MYH4, ACTN2, MYH7, MYH6, ACTN3, MYOZ2, TNNI3, FLNC, FLNB, CSRP3, FXR1, TNNT2, JUP, HDAC4, ABCC9, PYGM, ITGB1BP2, ATP2A1, PECAM1, MYH11, RYR2, HSPB1	2303	95	12504	2.68614	1.45687e-08	9.10541e-10	3.50557e-08
GOTERM_BP_FAT	GO:0019932~second-messenger-mediated signaling	56	1.86916	2.44302e-11	OPRM1, CASR, ADCY2, ADCY5, EDN1, ADORA1, GHRHR, S1PR3, AGTR2, S1PR1, PIK3C3, PIK3CA, NOS2, CALCRL, LTB, LTA, PIK3CG, PIK3C2G, PTGER3, PTGER4, PIK3CB, PIK3C2A, PIK3CD, NTSR2, FLNA, PTHLH, ADRB2, ADRB1, GNAQ, GHRH, GNB1, GNAS, EIF2AK3, CALCR, TNF, ADORA2B, ADORA2A, DRD4, GCGR, CALCA, ADRB3, PTH, TGM2, ALMS1, RCAN1, NPR3, RCAN2, P2RY12, LAT, GCK, AVPR1A, TBXA2R, ADRA1A, HTR2B, OPRD1, F2R	2661	118	13588	2.42335	1.21418e-07	5.95188e-10	4.64627e-08
GOTERM_BP_FAT	GO:0030900~forebrain development	71	2.36983	2.45268e-11	E2F1, FGF8, NOG, WNT3A, SLC6A3, PAX6, PRKG1, GLI2, SHH, GHRHR, CTNNB1, GLI1, GATA2, WNT1, APP, HTRA2, ATG7, NR2F2, FRS2, ASPM, PITX2, EGFR, CDK5, HES1, BBS2, HHEX, MSX1, GNAQ, GHRH, CX3CR1, FOXG1, RELN, SMARCA4, WNT5A, FGFR3, SOX2, SRC, APLP2, AHSG, HESX1, ALDH1A2, LHX1, RAC1, NKX2-1, PAFAH1B1, BMP4, CREB1, NF1, GRIN1, ISL1, YWHAE, FOXP2, ATRX, NOTCH3, NOTCH1, DKK1, HDAC2, HDAC1, FYN, BAX, GRLF1,…	2661	167	13588	2.17096	1.21898e-07	5.94626e-10	4.66464e-08
GOTERM_BP_FAT	GO:0051223~regulation of protein transport	38	1.26836	2.91069e-11	RBP4, TRAF2, TNF, PANX1, ADORA2A, LRRC32, TGFB3, KRT20, TNFRSF4, PRDX1, SHH, TGFB1, ANG, IFNG, PYCARD, EGF, TRAF6, CASP1, LTB, LTA, TNFSF4, NF1, SMAD4, CD40, NLRP3, CDK5, FLNA, PTPN11, KCNN4, P2RX7, HNF4A, CD40LG, GSK3B, GLMN, EDA, MBTPS1, LCP1, IL2	2661	65	13588	2.98525	1.44661e-07	7.02238e-10	5.53569e-08
GOTERM_BP_FAT	GO:0048738~cardiac muscle tissue development	35	1.16822	3.09341e-11	RBP4, BMP10, MYL2, DICER1, FHL2, FKBP1A, EGLN1, TTN, CXADR, TPM1, ITGB1, PTEN, GJC1, TGFB2, ATG5, HAND1, GATA6, ATG7, GATA4, RARA, MKL2, NKX2-5, PITX2, ACADM, SMAD7, RXRA, TBX5, HSPG2, MYH6, CSRP3, PROX1, TNNT2, PLN, MYH11, TGFBR3	2661	57	13588	3.13548	1.53743e-07	7.42718e-10	5.88322e-08
GOTERM_BP_FAT	GO:0042391~regulation of membrane potential	56	1.86916	3.68517e-11	PPARD, EDN1, SNCA, BNIP3, ADORA1, TGFB1, DMPK, MBP, BAK1, GRIN2B, CHRNA7, OLIG2, CHRNA3, DLG1, TRPM4, KCNMA1, EGR2, MED12, MECP2, CDK5, NTSR2, GNAQ, NAB2, DLD, GHRL, KCNH2, PMP22, CAV3, CAV1, GCLC, ADORA2A, ERBB2, DRD4, KCNA5, CACNB4, GCLM, CD9, BCL2, PPP3CA, ERCC2, HCN2, NTF3, SMAD7, GRIN1, NF1, SOD1, KCNK2, PARK7, SOD2, ATXN1, P2RX4, P2RX7, FYN, CACNA1G, ADRA1A, CACNA1A	2661	119	13588	2.40299	1.83153e-07	8.80544e-10	7.00866e-08
GOTERM_BP_FAT	GO:0070201~regulation of establishment of protein localization	40	1.33511	3.79592e-11	RBP4, TRAF2, TNF, PANX1, ADORA2A, LRRC32, TGFB3, RHOQ, KRT20, TNFRSF4, PRDX1, SHH, TGFB1, ANG, IFNG, PYCARD, EGF, CASP1, TRAF6, LTB, LTA, TNFSF4, NF1, SMAD4, PRKCI, CD40, NLRP3, CDK5, FLNA, PTPN11, KCNN4, P2RX7, HNF4A, CD40LG, GSK3B, GLMN, EDA, MBTPS1, LCP1, IL2	2661	71	13588	2.87682	1.88657e-07	9.02666e-10	7.21928e-08
GOTERM_BP_FAT	GO:0016202~regulation of striated muscle tissue development	29	0.967957	3.81816e-11	FGFR2, BMP10, FGFR1, RBP4, NOG, FGF9, GJA1, CXADR, TGFB1, SHH, MYOCD, BCL2, GATA4, MKL2, BOC, TWIST1, BMP4, TBX5, TGFBR2, SMAD3, SIRT2, HDAC5, HDAC4, ADRB2, BTG1, HDAC9, IGFBP3, HDAC7, ACVR1	2661	42	13588	3.52581	1.89763e-07	9.03633e-10	7.26159e-08
GOTERM_BP_FAT	GO:0003007~heart morphogenesis	41	1.36849	4.1811e-11	RBP4, BMP10, FGF8, WNT3A, TBX20, MYBPC3, GJA1, FHL2, EGLN1, FKBP1A, TTN, TPM1, SRF, SHH, MSX2, ALDH1A2, HAND1, HAND2, GATA4, MKL2, NKX2-5, PITX2, SMAD7, RXRA, VANGL2, SMAD3, ISL1, PROX1, COL5A1, TNNT2, MSX1, HIF1A, GAA, TGFBR3, ADAMTS1, PTCH1, MESP1, ENG, NCOR2, BMPR1A, SMARCA4	2661	74	13588	2.82919	2.07801e-07	9.84837e-10	7.95183e-08
GOTERM_CC_FAT	GO:0043005~neuron projection	89	2.97063	4.48664e-11	NRP1, ADCY2, CADM1, CYP11B2, UCHL1, BNIP3, CASK, L1CAM, KCNJ12, ADORA1, TGFB1, IQGAP1, TGFB2, MBP, NRCAM, APP, PLCB4, GRIN2B, ANG, ROBO1, CXCR4, ANK3, MAPT, GOPC, CHRNA7, CYGB, MYC, BOC, TUBB3, KCNMA1, KCND3, ARC, OPA1, MYO6, NCF1, KIF5A, ESR1, MARK4, CDK5, THY1, NCAM1, PPP1CA, ADRB2, NPTXR, GRM8, RASGRF1, GHRH, BACE1, GHRL, RELN, ERC2, NRGN, CHL1, GAP43, DCC, HMGB1, MYL7, CCK, ADORA2A, TH, ABI2,…	2303	245	12504	1.97233	2.76377e-08	1.62575e-09	6.6503e-08
GOTERM_BP_FAT	GO:0000902~cell morphogenesis	110	3.67156	4.65666e-11	NOG, ENAH, WNT3A, L1CAM, CNP, CXCL12, TGFB1, SHH, TGFB2, CTNNB1, NRCAM, APP, BDNF, DAB2, ATOH1, ROBO1, ANK3, ILK, IDUA, EGFR, CD3G, PDPN, VANGL2, MYH9, CTNNA1, PROX1, MARK2, HES1, HIF1A, FOXG1, MNX1, RELN, DST, ADD1, ADORA2A, ERBB2, CLU, SOX6, EPHB2, ALCAM, PTK2, DMD, RAC1, NKX2-1, COL18A1, KLF7, BMP2, NTF3, ESRRB, NR4A2, ALMS1, CELSR3, HGF, NTN1, DVL1, PTPN11, EPHA4, EPHA7, NOTCH1, P2RX7, ULK1, …	2661	309	13588	1.81779	2.31436e-07	1.09168e-09	8.85629e-08
GOTERM_BP_FAT	GO:0060249~anatomical structure homeostasis	44	1.46862	4.99117e-11	XDH, CAV3, NBN, HNF1A, STK11, CSF1, ACP5, PRKDC, HSPA1A, HSPA1B, SRF, CTNNB1, RPA1, MTM1, ACD, DMD, BCL2, RAC1, SFTPD, COL11A2, APC, CD7, NOX4, IL6, LIPA, EPAS1, IL7, ACACA, WRN, SOD1, PLG, KDR, DCLRE1C, PTHLH, ADRB2, P2RX7, TNFSF11, HIF1A, BAX, VEGFA, GAA, PDGFRB, PARP1, ADD1, F2R	2661	83	13588	2.70698	2.48061e-07	1.1646e-09	9.49246e-08
GOTERM_BP_FAT	GO:0010035~response to inorganic substance	47	1.56876	5.22886e-11	XDH, CAV1, CASR, GCLC, STAR, TSHB, PRDX2, PRDX3, PRDX1, GSS, GPX1, ALB, GPX4, BCL2, LCAT, GPX3, TPO, CAT, CHRNA3, KCNMA1, CYP11A1, NR4A2, STIM1, MGP, MYH7, SOD1, TAT, PARK7, DDIT3, SOD2, NPC1, CCND1, P2RX7, MTF1, UCP3, PRDX6, UCP2, CYBRD1, CACNA1G, MPO, TXNRD2, MAPK9, MAPK8, COL1A1, PRNP, PDCD6, LCT	2661	92	13588	2.60868	2.59874e-07	1.21437e-09	9.94452e-08
GOTERM_BP_FAT	GO:0035270~endocrine system development	40	1.33511	6.72512e-11	WNT5A, NOG, HNF1A, SLC6A3, SOX2, CLU, PAX6, PDE3B, NR3C1, PDX1, GLI2, PAX1, MDK, GHRHR, CITED2, GLI1, GATA2, APOA1, PAX8, NKX2-1, NKX2-5, PITX2, BMP4, IL6, CREB1, TGFBR1, NF1, SMAD3, ISL1, NR0B1, HES1, HHEX, CRKL, GHRH, MNX1, NEUROD1, RBPJ, EIF2AK3, BMPR1A, NR5A1	2661	72	13588	2.83686	3.34238e-07	1.5546e-09	1.27902e-07
GOTERM_CC_FAT	GO:0030016~myofibril	45	1.502	6.8093e-11	JPH2, MYL2, PDLIM5, MYBPC3, PDLIM3, ANKRD1, TTN, TPM1, MMP2, VCL, CTNNB1, ACTG1, DES, ANK2, DMD, KRT8, ABRA, PPP3CA, MYOM1, TRPC1, ACTA1, CRYAB, MYH2, LDB3, MYH4, ACTN2, MYH7, MYH6, ACTN3, MYOZ2, TNNI3, FLNC, FLNB, CSRP3, FXR1, TNNT2, JUP, HDAC4, ABCC9, PYGM, ITGB1BP2, ATP2A1, MYH11, RYR2, HSPB1	2303	91	12504	2.68489	4.19453e-08	2.33029e-09	1.0093e-07
KEGG_PATHWAY	hsa04610:Complement and coagulation cascades	49	1.63551	7.00357e-11	C3AR1, MBL2, A2M, MASP1, C3, MASP2, F13A1, BDKRB1, C1S, BDKRB2, F13B, FGG, FGA, FGB, KLKB1, SERPINA5, CD46, SERPINE1, CFH, SERPINC1, CFI, KNG1, PLAT, F11, F12, C5AR1, F10, C4A, C4B, CFB, F8, F9, SERPING1, F7, PLG, PLAUR, PROC, C1QA, VWF, CD55, THBD, F5, SERPINF2, F3, F2, TFPI, PROS1, CPB2, PLAU, F2R	1608	75	5738	2.33136	1.32368e-08	5.2947e-10	8.69689e-08
KEGG_PATHWAY	hsa04630:Jak-STAT signaling pathway	81	2.7036	7.8199e-11	IL9R, IL6ST, OSMR, LEPR, STAT5A, IL13, IL15, IL10, IL11, AKT1, SPRY2, SPRY1, IFNG, TPO, PIK3CA, CSF3R, IL15RA, SPRED1, MYC, IFNGR2, PRL, AKT3, AKT2, GHR, PIK3CG, PIK3CB, SOCS3, SOCS1, PIK3CD, LIFR, PIM1, IFNAR1, TYK2, IFNAR2, CCND1, EP300, IFNB1, CCND2, IL12A, PIAS1, IL12B, CSF3, CSF2, GRB2, CTF1, BCL2L1, IL7R, IL12RB2, IFNA2, IFNA1, IL10RA, SOS2, IL2RG, PIK3R1, EPO, PIK3R2, IL4, PTPN6, IL3, IL6,…	1608	152	5738	1.90159	1.47796e-08	5.68447e-10	9.71059e-08
KEGG_PATHWAY	hsa04664:Fc epsilon RI signaling pathway	52	1.73565	8.36333e-11	CSF2, TNF, GRB2, IL13, AKT1, KRAS, GAB2, RAC2, RAC1, SOS2, PLA2G1B, PIK3CA, INPP5D, MAP2K7, PIK3R1, AKT3, MAP2K6, AKT2, PIK3R2, PRKCA, PDK1, PIK3CG, IL4, IL3, IL5, MAP2K1, PIK3CB, MAP2K3, MAP2K4, PIK3CD, MAPK11, MAPK10, PRKCE, PRKCD, NRAS, LAT, MAPK1, PLA2G4A, PLCG1, MAPK12, FYN, MAPK14, MAPK3, PLCG2, PLA2G2A, PLA2G6, MAPK9, MAPK8, PLA2G3, PLA2G2D, PLA2G5, LCP2	1608	82	5738	2.26289	1.58067e-08	5.85433e-10	1.03854e-07
GOTERM_BP_FAT	GO:0032880~regulation of protein localization	46	1.53538	8.45907e-11	RBP4, TRAF2, TNF, PANX1, ADORA2A, LRRC32, TGFB3, RHOQ, KRT20, TNFRSF4, PRDX1, SHH, TGFB1, MYCBP2, AKT1, ANG, BCL2, IFNG, PYCARD, EGF, CASP1, TRAF6, LTB, LTA, APC, SGK1, TNFSF4, NF1, SMAD4, PRKCI, CD40, NLRP3, DDX4, CDK5, FLNA, PTPN11, KCNN4, P2RX7, HNF4A, CD40LG, GSK3B, GLMN, EDA, MBTPS1, LCP1, IL2	2661	90	13588	2.60991	4.20416e-07	1.94637e-09	1.60879e-07
GOTERM_BP_FAT	GO:0003012~muscle system process	38	1.26836	9.75863e-11	CAMTA2, ADORA2B, MYBPC1, MYBPC3, TBX20, FKBP1A, TTN, GDNF, FKBP1B, TPM1, ANK2, MYOM2, MYL6B, AGT, CAMK2D, GUCY1A3, NOS3, MYOM1, MAP2K6, DLG1, KCNMA1, NOS1, ACTA2, MAP2K3, MYH2, MYH4, ACTN2, PDE4D, MYH7, MYH6, ACTN3, TNNI3, SOD1, TNNT2, RYR1, GAA, MYH11, CACNA1C	2661	67	13588	2.89614	4.85004e-07	2.23504e-09	1.85595e-07
GOTERM_BP_FAT	GO:0042129~regulation of T cell proliferation	35	1.16822	1.16455e-10	BMI1, ITGAL, LRRC32, ERBB2, IL18, STAT5A, PAWR, IL15, TGFB1, SHH, CASP3, CDKN2A, IFNG, ZAP70, ITCH, SPN, CD28, DLG1, IL4, PTPRC, PTPN6, IL2RA, CD3E, TNFRSF13C, CD276, CARD11, PRKCQ, CD80, TNFSF13B, CD274, IL12A, RIPK2, GLMN, IL12B, IL2	2661	59	13588	3.02919	5.78782e-07	2.65496e-09	2.2148e-07
GOTERM_BP_FAT	GO:0030217~T cell differentiation	41	1.36849	1.247e-10	CD8A, STAT5A, JAG2, PTPN22, RORC, PRKDC, RAG2, CACNB4, IL15, IL7R, PAX1, CD74, TGFB1, CTNNB1, BCL2, BCL11A, PPP3CB, ZAP70, BCL3, CD4, FAS, SPN, CD28, APC, NKX2-3, EGR1, PTPRC, CD3D, FLT3, CD3E, IL7, RPS6, CARD11, JMJD6, SP3, GADD45G, LCK, IRF1, ADAM17, IL12B, NCOR1	2661	76	13588	2.75474	6.19757e-07	2.82994e-09	2.3716e-07
KEGG_PATHWAY	hsa04370:VEGF signaling pathway	49	1.63551	1.39099e-10	PTGS2, AKT1, CDC42, CASP9, PLA2G1B, PIK3CA, NOS3, AKT3, AKT2, PIK3CG, PRKCA, PIK3CB, PIK3CD, MAPK1, MAPK3, VEGFA, PLA2G2A, PLA2G6, HSPB1, PLA2G3, PLA2G2D, PLA2G5, PPP3R1, MAPKAPK2, PXN, SRC, PTK2, KRAS, RAC2, RAC1, PPP3CB, NFAT5, NFATC4, PPP3CA, NFATC3, PIK3R1, PIK3R2, MAP2K1, SPHK2, SPHK1, MAPK11, BAD, KDR, NRAS, PLA2G4A, PLCG1, MAPK12, MAPK14, PLCG2	1608	76	5738	2.30068	2.62898e-08	9.38922e-10	1.72731e-07
GOTERM_MF_FAT	GO:0032555~purine ribonucleotide binding	440	14.6862	1.44141e-10	XRCC3, ACTG1, MAP3K7, ACTG2, MAP3K5, MAP3K4, MAT1A, PIK3C3, MAP3K8, ILK, PIK3CA, MAP2K7, ROS1, MAP2K6, MAP2K5, PIK3CG, YARS, OPA1, BRAF, ROCK1, KIF5A, ROCK2, PIK3CB, MYLK3, MYH2, PIK3CD, MYH4, MYH7, MYH6, SCYL3, MYH9, MARK3, MARK4, MARK1, MARK2, MAPK1, GLUL, MAPK6, MAPK4, MAPK3, MAPK9, MAPK8, MAPK7, EIF2AK2, EIF2AK3, ERBB4, ERBB3, ERBB2, HSPA1A, ARF6, HSPA1B, KCNJ1, RAC2, RAC1, ZAP70, DHX9, SPHK2…	2506	1796	13288	1.29905	2.41292e-07	9.28048e-09	2.42675e-07
GOTERM_MF_FAT	GO:0032553~ribonucleotide binding	440	14.6862	1.44141e-10	XRCC3, ACTG1, MAP3K7, ACTG2, MAP3K5, MAP3K4, MAT1A, PIK3C3, MAP3K8, ILK, PIK3CA, MAP2K7, ROS1, MAP2K6, MAP2K5, PIK3CG, YARS, OPA1, BRAF, ROCK1, KIF5A, ROCK2, PIK3CB, MYLK3, MYH2, PIK3CD, MYH4, MYH7, MYH6, SCYL3, MYH9, MARK3, MARK4, MARK1, MARK2, MAPK1, GLUL, MAPK6, MAPK4, MAPK3, MAPK9, MAPK8, MAPK7, EIF2AK2, EIF2AK3, ERBB4, ERBB3, ERBB2, HSPA1A, ARF6, HSPA1B, KCNJ1, RAC2, RAC1, ZAP70, DHX9, SPHK2…	2506	1796	13288	1.29905	2.41292e-07	9.28048e-09	2.42675e-07
GOTERM_BP_FAT	GO:0048872~homeostasis of number of cells	53	1.76903	1.53091e-10	MAEA, STAT5A, PRDX2, PRDX1, TGFB1, TGFB2, AKT1, BAK1, CASP3, ANK1, IFNG, ACIN1, FAS, MB, PIK3CD, RB1, BCL2L11, TNFSF13B, VEGFA, ADD1, CSF1, SLC37A4, SOX6, IL7R, TIMP1, RPA1, BCL2, PPP3CB, SKIL, ERCC2, EPO, NKX2-3, CD7, BMP4, IL6, IL2RA, LIPA, EPAS1, IL7, TNFRSF13C, SOD1, RPS6, P2RX7, SP1, ID2, JMJD6, BAX, SP3, IKBKG, TGFBR3, IKBKB, NCOR1, F2R	2661	113	13588	2.39501	7.60861e-07	3.45846e-09	2.91156e-07
GOTERM_BP_FAT	GO:0051924~regulation of calcium ion transport	25	0.834446	1.53955e-10	CAV3, CACNA2D1, SLC8A1, CAV1, CASR, TRPC4, NOS1, ADORA2A, STIM1, FKBP1A, FKBP1B, TGFB1, THY1, BAK1, ADRB2, P2RX1, BAX, PLN, BCL2, PLCG2, PKD2, RYR2, NOS3, NKX2-5, F2R	2661	34	13588	3.75467	7.65154e-07	3.46224e-09	2.92799e-07
GOTERM_BP_FAT	GO:0002237~response to molecule of bacterial origin	31	1.03471	1.80882e-10	TLR1, TLR2, NFKBIA, BDKRB1, PRDX2, TLR4, PRDX3, B2M, IL12RB2, IRAK3, MYD88, HSF1, IL1B, LBP, IRAK1, BCL10, C5AR1, LY96, RELA, STAT1, MAPK1, P2RX7, THBD, MAPK14, MAPK3, PLCG2, RIPK2, IRF3, CD14, PTAFR, F2R	2661	49	13588	3.23055	8.98982e-07	4.04947e-09	3.44011e-07
KEGG_PATHWAY	hsa04670:Leukocyte transendothelial migration	67	2.23632	1.94265e-10	OCLN, MMP9, CLDN5, CXCL12, MMP2, CTNNB1, VCL, ACTG1, CDC42, CXCR4, RHOA, PIK3CA, ESAM, MSN, RAPGEF3, PRKCA, PIK3CG, ICAM1, F11R, NCF2, ROCK1, PIK3CB, NCF1, ROCK2, NCF4, PIK3CD, ACTN2, ACTN3, CTNNA1, CTNNA3, VASP, THY1, JAM3, CLDN16, MYL7, ITGAL, MYL2, CTNND1, ITGB2, ITGB1, CDH5, PXN, ITGAM, MYL9, VCAM1, PTK2, RAC2, PTK2B, RAC1, PIK3R1, MLLT4, PIK3R2, ACTB, ITK, MAPK11, ITGA4, PTPN11, CYBA, CYBB, …	1608	119	5738	2.0091	3.67161e-08	1.26607e-09	2.41234e-07
GOTERM_MF_FAT	GO:0017076~purine nucleotide binding	455	15.1869	1.96544e-10	XRCC3, ACTG1, MAP3K7, ACTG2, MAP3K5, MAP3K4, MAT1A, PIK3C3, MAP3K8, ILK, PIK3CA, MAP2K7, ROS1, MAP2K6, MAP2K5, PIK3CG, YARS, OPA1, BRAF, ROCK1, KIF5A, ROCK2, PIK3CB, MYLK3, MYH2, PIK3CD, MYH4, MYH7, MYH6, SCYL3, MYH9, MARK3, MARK4, MARK1, MARK2, MAPK1, GLUL, MAPK6, MAPK4, MAPK3, MAPK9, MAPK8, MAPK7, EIF2AK2, EIF2AK3, ERBB4, ERBB3, ERBB2, HSPA1A, ARF6, HSPA1B, KCNJ1, RAC2, RAC1, ZAP70, DHX9, SPHK2…	2506	1871	13288	1.28948	3.29015e-07	1.21858e-08	3.309e-07
GOTERM_BP_FAT	GO:0051146~striated muscle cell differentiation	45	1.502	2.19719e-10	CAV2, BMP10, MYOD1, MYL2, TNC, ERBB2, DICER1, MYBPC3, FHL2, CACNB4, CXADR, TTN, ITGB1, SHH, ACTG1, GPX1, APP, KRAS, ATG5, GATA6, MTPN, ATG7, GATA4, MYOG, RARA, PPP3CA, NKX2-5, ACADM, ACTA1, RXRA, TBX5, MET, RCAN1, RB1, MYH6, MYH9, CAPN2, FLNC, PROX1, DVL1, TNNT2, NRAS, DYRK1B, MYH11, F2R	2661	89	13588	2.58186	1.092e-06	4.89686e-09	4.17872e-07
GOTERM_BP_FAT	GO:0070665~positive regulation of leukocyte proliferation	32	1.06809	2.35178e-10	BMI1, ITGAL, IL18, STAT5A, TLR4, IL15, TNFRSF4, ADA, MYD88, IFNG, ZAP70, SPN, CD28, IL4, PTPRC, IL3, IL2RA, CD3E, IL7, TNFRSF13C, CD40, CD38, CARD11, PRKCQ, CDKN1A, CD80, TNFSF13B, CD81, IL12A, RIPK2, IL12B, IL2	2661	52	13588	3.14237	1.16883e-06	5.21801e-09	4.47274e-07
GOTERM_BP_FAT	GO:0048771~tissue remodeling	30	1.00134	2.78998e-10	MEF2C, XDH, FGF8, CAV1, HNF1A, ENPP1, MITF, CSPG4, FGF10, ACP5, CTNNB1, TGFB2, BAK1, ATG5, RAC1, TGM2, NOS3, NOS2, NOX4, LIPA, EPAS1, IL7, ITGA4, MMP14, PLG, ADRB2, HIF1A, TNFSF11, BAX, VEGFA	2661	47	13588	3.25937	1.38662e-06	6.16275e-09	5.30612e-07
GOTERM_BP_FAT	GO:0048638~regulation of developmental growth	26	0.867824	2.78998e-10	FGFR2, RTN4, FGFR1, RBP4, BMP10, MYOD1, NOG, NRP1, TNFRSF12A, FGF9, CXADR, CDH4, MAPT, GATA4, SEMA3A, DLG1, AR, TBX5, TGFBR2, PROX1, NTN1, NTRK3, ADRB2, ULK1, HOPX, NGF	2661	37	13588	3.58825	1.38662e-06	6.13548e-09	5.30612e-07
GOTERM_BP_FAT	GO:0042108~positive regulation of cytokine biosynthetic process	28	0.934579	2.9967e-10	BCL10, CD3E, RELA, STAT5A, TLR1, IL9, TNFRSF13C, TLR3, TLR4, TLR7, TLR9, CARD11, PRKCQ, APOA2, MYD88, EREG, REL, IFNG, IRF1, BCL3, IL1B, GLMN, IRF4, TRAF6, LTB, CD27, SPN, CD28	2661	42	13588	3.40423	1.48936e-06	6.56105e-09	5.69927e-07
GOTERM_BP_FAT	GO:0007389~pattern specification process	101	3.37116	3.309e-10	GNA13, NOG, CDX2, WNT3A, FST, EDN1, FGF10, HOXD13, TTN, CXCL12, SHH, CTNNB1, CITED2, WNT1, GATA4, ASPH, FRS2, PITX2, ARC, YY1, DLL1, HES1, HHEX, EP300, VEGFA, FOXG1, MNX1, TGIF1, RELN, FGFR2, BMPR2, SRF, ACD, LHX1, NKX3-1, NKX2-1, AXIN2, PLXND1, LFNG, BMP4, TGFBR1, FTO, TGFBR2, SMAD4, SMAD3, SMAD2, CELSR2, SMAD1, ATM, NOTCH2, NOTCH1, SFRP1, SFRP2, RNF2, NOTCH4, BMP7, ENG, BMP5, BMI1, FGF8, NRP1, …	2661	284	13588	1.81599	1.64457e-06	7.21303e-09	6.29322e-07
GOTERM_BP_FAT	GO:0031401~positive regulation of protein modification process	41	1.36849	3.51229e-10	HMGB1, BMP10, FGFR3, ITLN1, PML, TGFB3, BMPR2, NHLRC1, STUB1, ADORA1, TGFB1, ARNT, IL11, RGMA, ATG7, BCL2, IFNG, CD4, FGF1, FGF2, GHR, PRKCA, BMP4, IL4, IL3, BCL10, BMP2, IL6, IL5, CD3E, SMAD4, HDAC4, ACVR2A, P2RX7, HPX, CD81, JAK2, PPP2R4, PIAS1, NCOR1, IL2	2661	78	13588	2.68411	1.74561e-06	7.62275e-09	6.67986e-07
GOTERM_BP_FAT	GO:0006979~response to oxidative stress	44	1.46862	3.55441e-10	HNF1A, GCLC, PTGS2, STAR, CLU, SNCA, PTGS1, PRDX2, PRDX3, GCLM, PRDX1, GPX1, APOE, GPX4, BCL2, HMOX1, GAB1, GPX3, TPO, CYGB, CAT, NQO1, ERCC2, TXNIP, LPO, EPAS1, CYP11A1, MAP2K1, MYH7, MMP14, SOD1, TAT, PARK7, DDIT3, SOD2, HIF1A, MTF1, UCP3, PRDX6, UCP2, MPO, TXNRD2, COL1A1, PRNP	2661	87	13588	2.58252	1.76654e-06	7.68061e-09	6.75995e-07
GOTERM_BP_FAT	GO:0032946~positive regulation of mononuclear cell proliferation	31	1.03471	3.67643e-10	BMI1, ITGAL, IL18, STAT5A, TLR4, IL15, TNFRSF4, ADA, MYD88, IFNG, ZAP70, SPN, CD28, IL4, PTPRC, IL2RA, CD3E, IL7, TNFRSF13C, CD40, CD38, CARD11, PRKCQ, CDKN1A, CD80, TNFSF13B, CD81, IL12A, RIPK2, IL12B, IL2	2661	50	13588	3.16594	1.82718e-06	7.9099e-09	6.99203e-07
GOTERM_BP_FAT	GO:0050671~positive regulation of lymphocyte proliferation	31	1.03471	3.67643e-10	BMI1, ITGAL, IL18, STAT5A, TLR4, IL15, TNFRSF4, ADA, MYD88, IFNG, ZAP70, SPN, CD28, IL4, PTPRC, IL2RA, CD3E, IL7, TNFRSF13C, CD40, CD38, CARD11, PRKCQ, CDKN1A, CD80, TNFSF13B, CD81, IL12A, RIPK2, IL12B, IL2	2661	50	13588	3.16594	1.82718e-06	7.9099e-09	6.99203e-07
GOTERM_BP_FAT	GO:0051247~positive regulation of protein metabolic process	51	1.70227	3.95204e-10	BMP10, TGFB3, ADORA1, TGFB1, IL11, AKT1, ATG7, IFNG, ITCH, FGF1, FGF2, GHR, PRKCA, BCL10, CD3E, CDK4, ACVR2A, CD81, PIAS1, PTMS, SERP1, HMGB1, TNF, FGFR3, GCLC, ITLN1, PML, BMPR2, EGLN2, NHLRC1, STUB1, ARNT, RGMA, BCL2, CD4, APC, BMP4, IL4, IL3, IL6, BMP2, IL5, SMAD4, HDAC4, P2RX7, HPX, NEDD4, PPP2R4, JAK2, NCOR1, IL2	2661	109	13588	2.38921	1.96416e-06	8.46622e-09	7.51619e-07
KEGG_PATHWAY	hsa04910:Insulin signaling pathway	74	2.46996	3.97385e-10	PRKAG2, PDE3B, RHOQ, FOXO1, RPS6KB1, AKT1, PRKAR2A, EIF4EBP1, PDPK1, SLC2A4, PIK3CA, SHC1, SHC3, INSR, RAPGEF1, AKT3, AKT2, PIK3CG, IRS2, PTPRF, BRAF, PIK3CB, SOCS3, FLOT2, PIK3CD, SOCS1, PRKCI, IRS1, PPARGC1A, MAPK1, PPP1CA, CRKL, PKLR, MAPK3, MAPK9, MAPK8, PRKCZ, GRB2, PHKA1, HK2, PPP1R3C, PPP1R3B, KRAS, SOS2, FASN, GYS1, PRKAA1, PRKAA2, INPP5D, PIK3R1, PIK3R2, SREBF1, MAP2K1, CBL, ACACA, PDE3A…	1608	138	5738	1.91349	7.51058e-08	2.50353e-09	4.93465e-07
GOTERM_MF_FAT	GO:0000166~nucleotide binding	518	17.2897	4.03722e-10	XRCC3, PGD, SYNCRIP, SART3, MAP3K7, ACTG1, ACTG2, MAP3K5, MAP3K4, MAT1A, PIK3C3, MAP3K8, ILK, PIK3CA, PTBP2, MAP2K7, ROS1, MAP2K6, MAP2K5, PIK3CG, YARS, OPA1, BRAF, ROCK1, KIF5A, ROCK2, PIK3CB, MYLK3, MYH2, PIK3CD, MECP2, MYH4, MYH7, MYH6, SCYL3, MYH9, MARK3, MARK4, MARK1, MARK2, MAPK1, GLUL, MAPK6, MAPK4, MAPK3, MAPK9, HSD11B2, MAPK8, MAPK7, EIF2AK2, EIF2AK3, ERBB4, ERBB3, ERBB2, MYEF2, ARF6, HS…	2506	2183	13288	1.25821	6.75831e-07	2.41368e-08	6.79703e-07
GOTERM_CC_FAT	GO:0042383~sarcolemma	29	0.967957	4.09701e-10	CAV3, CACNB1, TGFB3, KCNJ12, KCNJ3, ITGB1, KCNJ11, DES, DYSF, DMD, KRT8, CAMK2D, COL6A1, SCN5A, KCND3, CACNA2D1, SLC8A1, NOS1, ESR1, ANXA1, ATP1A2, ANXA2, LAMP1, ADRB2, BGN, RYR1, CACNA1C, SGCA, ALOX12	2303	47	12504	3.35008	2.52376e-07	1.3283e-08	6.07277e-07
GOTERM_CC_FAT	GO:0044420~extracellular matrix part	44	1.46862	4.39575e-10	TNC, NPNT, COL3A1, TIMP2, TIMP3, MMRN2, TIMP1, COL17A1, HMCN1, COL7A1, ANG, ALB, ACAN, TFF3, LOX, FBN2, ENTPD1, COL8A1, COL11A2, ENTPD2, SPN, FN1, COL18A1, COL4A4, COL4A3, COL4A2, COL4A1, FBN1, HSPG2, SPARC, COL5A2, NTN1, COL5A1, COL4A5, ANXA2, LAMA4, FBLN1, LAMA3, VEGFA, COL1A2, LAMC2, CFDP1, ADAMTS1, COL1A1	2303	92	12504	2.59669	2.70778e-07	1.35389e-08	6.51557e-07
GOTERM_MF_FAT	GO:0003707~steroid hormone receptor activity	30	1.00134	4.50293e-10	PPARA, PPARD, THRA, THRB, PPARG, RORC, NR3C1, RORA, PGR, NR1H2, VDR, NR1D1, RARA, NR2F2, NR1H4, NR1H3, ESRRA, AR, ESRRB, RXRA, NR4A2, ESR1, ESRRG, NR4A1, ESR2, NR0B1, NR1I3, NR1I2, HNF4A, NR5A1	2506	49	13288	3.24641	7.5379e-07	2.59928e-08	7.58108e-07
GOTERM_BP_FAT	GO:0048589~developmental growth	48	1.60214	4.79655e-10	WNT5A, FGFR2, PPARD, NBN, PTGS2, NDN, CSF1, GJA1, FGF10, HOXD13, FOXO3, GLI2, PTEN, TIMP3, SHH, TGFB1, AKT1, GPX1, APP, MTPN, BCL2, CYP19A1, BMP4, SHBG, AR, ESRRB, PSAP, ESR1, ALMS1, SMAD3, BRCA2, IGF1, SMAD2, PLG, PLAUR, CCL11, PTHLH, NOTCH1, EREG, ADM, ULK1, HBEGF, ALKBH1, BMPR1B, GAP43, BMPR1A, DMBT1, SMARCA4	2661	100	13588	2.45105	2.38388e-06	1.02313e-08	9.12234e-07
GOTERM_BP_FAT	GO:0030814~regulation of cAMP metabolic process	37	1.23498	4.90627e-10	CALCR, OPRM1, ACR, ADCY1, ADCY2, ADORA2B, ADCY7, ADORA2A, ADCY5, DRD4, EDN1, TIMP2, GCGR, ADORA1, GHRHR, ADCYAP1, EDNRA, CALCA, S1PR3, ADRB3, S1PR1, HRH3, PTH, PKD2, CALCRL, AVP, PTGER4, NF1, NPR3, FLNA, PTHLH, ADRB2, ADRB1, GNAQ, GHRH, GNAS, OPRD1	2661	67	13588	2.81993	2.43841e-06	1.04206e-08	9.33099e-07
GOTERM_BP_FAT	GO:0008203~cholesterol metabolic process	38	1.26836	5.24665e-10	HNF1A, LDLR, MVD, HMGCR, LEPR, SORL1, APOC1, ABCA1, APOA2, APOA1, INSIG2, APOE, CYP7A1, LCAT, INSIG1, PCSK9, SCARB1, PRKAA1, CAT, PRKAA2, SREBF1, IL4, SOAT1, EBP, SOAT2, TNFSF4, CUBN, CYP11A1, CFTR, LDLRAP1, SCAP, SREBF2, LEP, PON1, LIPC, MBTPS1, LIPE, VLDLR	2661	70	13588	2.77202	2.60758e-06	1.10961e-08	9.97835e-07
GOTERM_BP_FAT	GO:0006631~fatty acid metabolic process	73	2.43658	5.4956e-10	PTGES3, ACOX1, PPARA, PPARD, HNF1A, PTGES2, CPT2, PTGS2, EDN2, EHHADH, STAT5A, PRKAG2, PTGS1, SNCA, NDUFAB1, ECHDC2, LTC4S, APOA2, PTGIS, ELOVL5, PTGES, ELOVL4, ELOVL2, ALOX12B, ELOVL6, GHR, ACADM, NCF1, ACADS, PDPN, ADIPOR2, ADIPOR1, ACADL, PNPLA8, ALOX15, PTGDS, GPAM, ALOX12, DEGS1, TYRP1, ABHD5, ECHS1, CD74, HADHA, HADHB, TNFRSF1A, ACSL1, ALOX5AP, FASN, PRKAA1, PRKAA2, ACSL3, CPT1B, TBXAS1, FA…	2661	184	13588	2.02589	2.73131e-06	1.15734e-08	1.04518e-06
GOTERM_BP_FAT	GO:0030799~regulation of cyclic nucleotide metabolic process	39	1.30174	5.50554e-10	CALCR, OPRM1, ACR, ADCY1, ADCY2, ADORA2B, ADCY7, ADORA2A, ADCY5, DRD4, EDN1, TIMP2, GCGR, ADORA1, GHRHR, ADCYAP1, EDNRA, CALCA, S1PR3, ADRB3, S1PR1, HRH3, PTH, PKD2, GUCY1A3, CALCRL, AVP, PTGER4, NF1, NPR1, NPR3, FLNA, PTHLH, ADRB2, ADRB1, GNAQ, GHRH, GNAS, OPRD1	2661	73	13588	2.72805	2.73625e-06	1.15454e-08	1.04707e-06
GOTERM_BP_FAT	GO:0031327~negative regulation of cellular biosynthetic process	138	4.60614	5.55034e-10	EIF2C2, CDX2, THRA, THRB, CCDC85B, EDN1, PDX1, REST, SHH, TGFB1, CITED2, CTNNB1, EIF4EBP1, INSIG2, MYOCD, INSIG1, RARA, OLIG2, CIITA, MTA2, GABPA, MECP2, MLXIPL, NR0B1, HES1, HHEX, PA2G4, MSX1, HES5, TGIF1, EIF2AK3, SMARCA4, CAV1, GCLC, TH1L, SOX2, SOX6, WT1, VDR, TCF21, ATN1, NKX2-1, SKIL, TCF4, DNMT3B, NKX2-5, HELLS, NR1H3, FOXA1, CD276, SMAD3, BRCA2, SKI, EHMT2, BRCA1, FOXP2, FXR1, CDKN1C, HDA…	2661	430	13588	1.63878	2.75851e-06	1.15904e-08	1.05559e-06
GOTERM_BP_FAT	GO:0009890~negative regulation of biosynthetic process	139	4.63952	5.56833e-10	EIF2C2, CDX2, THRA, THRB, CCDC85B, EDN1, PDX1, REST, SHH, TGFB1, CITED2, CTNNB1, EIF4EBP1, INSIG2, MYOCD, INSIG1, RARA, OLIG2, CIITA, MTA2, GABPA, MECP2, MLXIPL, NR0B1, HES1, HHEX, PA2G4, MSX1, HES5, TGIF1, EIF2AK3, SMARCA4, CAV1, GCLC, TH1L, SOX2, SOX6, WT1, VDR, TCF21, ATN1, NKX2-1, SKIL, TCF4, DNMT3B, NKX2-5, HELLS, NR1H3, FOXA1, CD276, SMAD3, BRCA2, SKI, EHMT2, BRCA1, FOXP2, FXR1, CDKN1C, HDA…	2661	434	13588	1.63544	2.76746e-06	1.15793e-08	1.05901e-06
GOTERM_CC_FAT	GO:0030017~sarcomere	40	1.33511	6.02868e-10	JPH2, PDLIM5, MYBPC3, PDLIM3, ANKRD1, TTN, MMP2, TPM1, CTNNB1, DES, ANK2, DMD, KRT8, ABRA, PPP3CA, MYOM1, TRPC1, ACTA1, CRYAB, MYH2, LDB3, MYH4, ACTN2, MYH7, ACTN3, MYOZ2, MYH6, TNNI3, FLNC, FLNB, CSRP3, TNNT2, JUP, HDAC4, ABCC9, PYGM, ITGB1BP2, ATP2A1, RYR2, HSPB1	2303	80	12504	2.71472	3.71367e-07	1.76841e-08	8.93597e-07
GOTERM_BP_FAT	GO:0001816~cytokine production	28	0.934579	6.5516e-10	AVPR2, IL18, SLC37A4, TLR4, PAWR, IRAK4, IL12RB2, S1PR3, MYD88, NOD1, REL, IL1RAP, NFAT5, CD4, LBP, PCSK5, DLG1, MAF, LIPA, NLRP3, PRKCD, IFNAR1, IRF9, GADD45G, FABP4, IRF3, PTAFR, LCP2	2661	43	13588	3.32507	3.25614e-06	1.35673e-08	1.24602e-06
KEGG_PATHWAY	hsa05213:Endometrial cancer	37	1.23498	6.71158e-10	GRB2, ERBB2, FOXO3, TCF7L2, PTEN, CTNNB1, AKT1, PDPK1, KRAS, CASP9, SOS2, ILK, PIK3CA, EGF, AXIN2, MYC, PIK3R1, AKT3, PIK3R2, APC, AXIN1, AKT2, PIK3CG, EGFR, TCF7, BRAF, MAP2K1, PIK3CB, PIK3CD, BAD, CTNNA1, CTNNA3, NRAS, MAPK1, CCND1, GSK3B, MAPK3	1608	52	5738	2.53906	1.26849e-07	4.0919e-09	8.33431e-07
GOTERM_BP_FAT	GO:0045137~development of primary sexual characteristics	49	1.63551	6.81765e-10	WNT5A, RBP4, INSL3, HMGB2, FGF8, FGF9, STAT5A, LEPR, SOX2, FST, HOXD13, BCL2L2, BCL2L1, FOXO3, WT1, SHH, AHSG, PGR, OSR1, BCL2, AGT, NKX2-1, NOS3, FANCG, LFNG, AR, NANOG, ESR1, BRCA2, ESR2, MMP14, NR0B1, SOD1, SIRT1, BCL2L11, NRIP1, KDR, AMH, ACVR2A, AFP, EREG, BAX, VEGFA, ASB1, PDGFRA, ADAMTS1, BMPR1B, FSHB, NR5A1	2661	104	13588	2.40588	3.38836e-06	1.40596e-08	1.29662e-06
GOTERM_BP_FAT	GO:0033673~negative regulation of kinase activity	31	1.03471	7.25928e-10	CAV3, CAV1, ADORA2A, HMGCR, TRIB3, PDCD4, LATS2, SPRY2, IRAK3, CASP3, SPRY1, CDKN2A, IL1B, SPRED1, APC, PRKCA, PTPN6, PTPRC, NF2, NF1, RB1, THY1, CDKN1A, CDKN1B, NUP62, TSC2, GADD45G, FABP4, GADD45B, DUSP9, GADD45A	2661	51	13588	3.10386	3.60785e-06	1.49085e-08	1.38061e-06
GOTERM_BP_FAT	GO:0006469~negative regulation of protein kinase activity	31	1.03471	7.25928e-10	CAV3, CAV1, ADORA2A, HMGCR, TRIB3, PDCD4, LATS2, SPRY2, IRAK3, CASP3, SPRY1, CDKN2A, IL1B, SPRED1, APC, PRKCA, PTPN6, PTPRC, NF2, NF1, RB1, THY1, CDKN1A, CDKN1B, NUP62, TSC2, GADD45G, FABP4, GADD45B, DUSP9, GADD45A	2661	51	13588	3.10386	3.60785e-06	1.49085e-08	1.38061e-06
GOTERM_BP_FAT	GO:0021700~developmental maturation	48	1.60214	7.2817e-10	FGFR1, PPARD, MAEA, PTGS2, GJA1, FOXO3, MMP2, CDH5, GHRHR, CTNNB1, TGFB2, TIMP1, AKT1, NRCAM, CALCA, PGR, GATA2, WNT1, APP, XBP1, POU2F2, RUNX2, ERCC2, EPO, CEBPA, RECK, KCNMA1, RET, EPAS1, FOXA1, GRIN1, NR4A2, MECP2, BRCA2, PDE3A, ESR2, KDR, HES1, CDKN1C, NOTCH1, EREG, HES5, GNAQ, RPS6KA2, VEGFA, DLD, RBPJ, CACNA1A	2661	101	13588	2.42678	3.619e-06	1.4893e-08	1.38487e-06
GOTERM_BP_FAT	GO:0033554~cellular response to stress	131	4.3725	7.59315e-10	XRCC3, SNCA, PMAIP1, FOXO3, FOXO4, XRCC1, AQP2, NONO, MUTYH, MYD88, CRY2, ATG5, MDFIC, IFNG, GAB1, CRY1, MAP2K7, CIB1, POLI, NUDT1, DTL, NEIL3, DDIT3, ESCO2, DCLRE1C, MAPK1, HIF1A, PTPRV, EIF2S1, MAPK3, CARTPT, MAPK9, MAPK8, NFE2L2, EIF2AK2, MCTS1, EIF2AK3, RAD17, WNT5A, HMGB2, DERL1, MRE11A, HFE, CHEK1, HSPA1A, CHEK2, KRT20, HSPA1B, RBX1, ACD, ALB, ANGPTL4, SREBF1, DHX9, EPAS1, BRCA2, WRN, ATR, …	2661	404	13588	1.65577	3.77379e-06	1.54664e-08	1.44411e-06
GOTERM_BP_FAT	GO:0060562~epithelial tube morphogenesis	51	1.70227	8.68297e-10	FGF8, ENAH, PGF, NPNT, BTRC, FGF10, GLI2, GDNF, SHH, TGFB1, MAP3K7, PGR, CD44, ILK, CASP8, TWIST1, DLG1, BCL10, RET, AR, VANGL2, ESR1, VASP, PTHLH, HHEX, ADM, CFL1, TGIF1, FGFR2, WNT5A, CSF1, PML, NR3C1, SRC, TCF21, RGMA, PFN1, VDR, AGT, BCL2, TRAF6, ETV4, BMP4, BMP2, SMAD4, CCL11, PHB2, TSC2, GRLF1, PTCH1, APAF1	2661	111	13588	2.34616	4.31543e-06	1.7614e-08	1.65137e-06
GOTERM_BP_FAT	GO:0048871~multicellular organismal homeostasis	38	1.26836	8.89984e-10	XDH, HNF1A, STK11, CSF1, ACP5, HFE, ADORA1, CTNNB1, RPA1, ADRB3, GPX1, BCL2, RAC1, SFTPD, IL1B, COL11A2, IL1A, CD7, NOX4, LIPA, PTGER3, EPAS1, IL7, ACACA, CIDEA, SOD1, STAT3, KDR, PTHLH, ADRB2, P2RX7, TNFSF11, ADRB1, BAX, VEGFA, PDGFRB, ADD1, F2R	2661	71	13588	2.73298	4.42321e-06	1.79806e-08	1.69262e-06
GOTERM_BP_FAT	GO:0051960~regulation of nervous system development	62	2.06943	1.03767e-09	RTN4, NOG, NRP1, STAR, EFNA1, PAX6, REST, GLI2, SHH, TGFB1, GLI1, ATOH1, BDNF, MAPT, IFNG, RHOA, SEMA3A, FGF2, CHRNA3, ASPM, MECP2, DLL1, CTNNA1, THY1, HES1, VEGFC, SERPINF1, HES5, FOXG1, TGIF1, GHRL, EIF2AK3, NGF, TNFRSF12A, SOX2, BEX1, TIMP2, CDH4, EPHB2, PTK2, LHX1, BCL2, EGF, NEFL, TLX2, BMP2, NTF3, FOXA1, NF1, GRIN1, IGF1, ISL1, NTN1, NTRK3, NOTCH3, NOTCH1, ULK1, NTRK2, ID4, BMP7, CACNA1A, B…	2661	148	13588	2.13915	5.15719e-06	2.08794e-08	1.97349e-06
GOTERM_MF_FAT	GO:0004879~ligand-dependent nuclear receptor activity	32	1.06809	1.13756e-09	PPARA, PPARD, THRA, THRB, PPARG, RORC, NR3C1, RORA, NR1H2, PGR, VDR, NR1D1, RARA, NR2F2, COL11A2, NR1H4, NR1H3, ESRRA, AR, ESRRB, RXRA, NR4A2, ESR1, ESRRG, NR4A1, ESR2, NR0B1, AHR, NR1I3, NR1I2, HNF4A, NR5A1	2506	56	13288	3.02999	1.90427e-06	6.34758e-08	1.91518e-06
GOTERM_BP_FAT	GO:0048545~response to steroid hormone stimulus	34	1.13485	1.15808e-09	HMGB1, HMGB2, CAV1, LEPR, TH, TGFB3, TSHB, TIMP3, SRC, HMOX1, BCL2, LCAT, FAS, TES, KCNMA1, GNRH1, MAP2K1, CYP11A1, ACADS, TGFBR1, TGFBR2, ESR1, CFTR, RCAN1, GAL, MMP14, TAT, MMP13, UGT1A1, ARSA, GHRL, FABP4, COL1A1, LCT	2661	60	13588	2.8936	5.75565e-06	2.32083e-08	2.2025e-06
GOTERM_BP_FAT	GO:0000904~cell morphogenesis involved in differentiation	80	2.67023	1.2315e-09	ENAH, NOG, NRP1, WNT3A, UCHL1, PAX6, L1CAM, CNP, GLI2, CXCL12, TGFB1, SHH, CTNNB1, TGFB2, NRCAM, DAB2, APP, BDNF, ATOH1, ROBO1, CXCR4, ANK3, SEMA3A, BOC, EGR2, MYH9, CDK5, PROX1, VASP, HES1, HIF1A, FOXG1, MNX1, RELN, NGFR, DST, CHL1, GAP43, DCC, CCK, NDN, ERBB2, PPP3R1, CDH4, MYCBP2, EPHB2, ALCAM, PTK2, BCL2, RAC1, KRT8, NKX2-1, ETV1, NEFL, ETV4, APC, COL18A1, BMP2, KLF7, NTF3, PTPRZ1, ESRRB, CRE…	2661	212	13588	1.92692	6.12056e-06	2.45806e-08	2.34214e-06
GOTERM_BP_FAT	GO:0060326~cell chemotaxis	21	0.700935	1.36722e-09	PRKCA, C5AR1, IL16, CCR1, SLC37A4, S100A9, CXCL2, ITGA1, ITGB2, PF4, NUP85, CX3CL1, ITGAM, TGFB2, IL17B, IFNG, CX3CR1, IL1B, CSF3R, LBP, SCG2	2661	27	13588	3.97161	6.79505e-06	2.71803e-08	2.60025e-06
GOTERM_BP_FAT	GO:0050680~negative regulation of epithelial cell proliferation	21	0.700935	1.36722e-09	WNT5A, BMP4, AR, PPARD, FGFR3, STK11, PAX6, ESR2, PTEN, TGFB1, CDKN1B, CDKN2A, SERPINF1, PHB2, PLA2G2A, NKX3-1, TGFBR3, PTCH1, ETV4, DLG1, APC	2661	27	13588	3.97161	6.79505e-06	2.71803e-08	2.60025e-06
GOTERM_BP_FAT	GO:0030595~leukocyte chemotaxis	21	0.700935	1.36722e-09	PRKCA, C5AR1, IL16, CCR1, SLC37A4, S100A9, CXCL2, ITGA1, ITGB2, PF4, NUP85, CX3CL1, ITGAM, TGFB2, IL17B, IFNG, CX3CR1, IL1B, CSF3R, LBP, SCG2	2661	27	13588	3.97161	6.79505e-06	2.71803e-08	2.60025e-06
GOTERM_CC_FAT	GO:0045121~membrane raft	41	1.36849	1.38048e-09	CAV3, CAV2, CAV1, TNF, SLC6A2, ITLN1, RHOQ, ITGB2, SHH, EFHD2, TNFRSF1A, TNFRSF1B, DMD, CD4, SCARB1, NOS3, CHRNA7, PAG1, TES, DLG1, TRPC1, BCL10, TRPC4, FLOT2, CBL, TGFBR2, THY1, ADRB2, CD36, PECAM1, LCK, JAK2, CD79A, CACNA1C, PRNP, LRRK2, LIPE, SGCA, CD14, SMPD2, SLC9A1	2303	85	12504	2.61891	8.50376e-07	3.86535e-08	2.04621e-06
GOTERM_BP_FAT	GO:0030850~prostate gland development	26	0.867824	1.50495e-09	BMP4, FGFR2, NOG, AR, PSAP, TNC, STAT5A, FKBP4, RXRA, FOXA1, ESR1, IGF1, HOXD13, ESR2, GLI2, PTEN, SHH, AHR, CTNNB1, IGF1R, NOTCH1, SFRP1, CD44, NKX3-1, FRS2, CYP19A1	2661	39	13588	3.40423	7.47959e-06	2.97993e-08	2.8622e-06
GOTERM_BP_FAT	GO:0006140~regulation of nucleotide metabolic process	39	1.30174	1.51343e-09	CALCR, OPRM1, ACR, ADCY1, ADCY2, ADORA2B, ADCY7, ADORA2A, ADCY5, DRD4, EDN1, TIMP2, GCGR, ADORA1, GHRHR, ADCYAP1, EDNRA, CALCA, S1PR3, ADRB3, S1PR1, HRH3, PTH, PKD2, GUCY1A3, CALCRL, AVP, PTGER4, NF1, NPR1, NPR3, FLNA, PTHLH, ADRB2, ADRB1, GNAQ, GHRH, GNAS, OPRD1	2661	75	13588	2.6553	7.52171e-06	2.98482e-08	2.87832e-06
GOTERM_BP_FAT	GO:0032270~positive regulation of cellular protein metabolic process	47	1.56876	1.76197e-09	HMGB1, BMP10, TNF, FGFR3, GCLC, ITLN1, PML, TGFB3, BMPR2, NHLRC1, STUB1, ADORA1, TGFB1, ARNT, IL11, AKT1, RGMA, ATG7, BCL2, IFNG, CD4, FGF1, FGF2, GHR, PRKCA, BMP4, IL4, BCL10, IL3, BMP2, IL6, IL5, CD3E, SMAD4, CDK4, HDAC4, ACVR2A, P2RX7, HPX, CD81, JAK2, PPP2R4, PIAS1, PTMS, NCOR1, IL2, SERP1	2661	100	13588	2.39998	8.75695e-06	3.46126e-08	3.351e-06
KEGG_PATHWAY	hsa04930:Type II diabetes mellitus	35	1.16822	1.84187e-09	PRKCZ, TNF, HK2, PDX1, KCNJ11, SLC2A4, SLC2A2, PIK3CA, INSR, PIK3R1, PIK3R2, PIK3CG, IRS2, PIK3CB, SOCS3, SOCS1, PIK3CD, MAPK10, PRKCE, ADIPOQ, IRS1, PRKCD, MAPK1, GCK, PKM2, MAPK3, PKLR, CACNA1G, MAPK9, CACNA1E, MAPK8, CACNA1C, IKBKB, ABCC8, CACNA1A	1608	49	5738	2.54886	3.48114e-07	1.08786e-08	2.2872e-06
KEGG_PATHWAY	hsa04621:NOD-like receptor signaling pathway	41	1.36849	1.95197e-09	HSP90AB1, CXCL1, TNF, CCL2, XIAP, IL18, NFKBIB, CXCL2, NFKBIA, CCL8, NFKB1, CCL5, CCL7, MAP3K7, NOD1, MEFV, CASP8, PYCARD, IL1B, TRAF6, CASP1, CHUK, IL6, HSP90AA1, RELA, MAPK11, MAPK10, NLRP3, BIRC2, CCL11, MAPK1, HSP90B1, MAPK12, MAPK14, IKBKG, MAPK3, RIPK2, MAPK9, MAPK8, TNFAIP3, IKBKB	1608	62	5738	2.35975	3.68923e-07	1.11795e-08	2.42392e-06
GOTERM_BP_FAT	GO:0001892~embryonic placenta development	34	1.13485	2.05054e-09	FGFR2, GRB2, TTPA, EGLN1, IL10, CITED2, ARNT, AKT1, VCAM1, GATA2, HAND1, HSF1, KRT8, GAB1, PKD2, CYR61, CEBPA, EGFR, CEBPB, MAP2K1, EPAS1, SOCS3, ESRRB, ITGA4, JUNB, PLG, MAPK1, PLK4, HIF1A, SP1, ADM, SP3, NCOA6, DNAJB6	2661	61	13588	2.84616	1.01912e-05	4.01229e-08	3.89983e-06
GOTERM_BP_FAT	GO:0015918~sterol transport	19	0.634179	2.06881e-09	PNLIP, HNF1A, MSR1, LDLR, CFTR, ABCA1, ABCG1, ABCG8, NPC1, APOB, APOA1, ABCG5, CD36, APOE, LCAT, SCARB1, LIPC, APOM, GPIHBP1	2661	23	13588	4.21829	1.0282e-05	4.03216e-08	3.93458e-06
GOTERM_BP_FAT	GO:0030301~cholesterol transport	19	0.634179	2.06881e-09	PNLIP, HNF1A, MSR1, LDLR, CFTR, ABCA1, ABCG1, ABCG8, NPC1, APOB, APOA1, ABCG5, CD36, APOE, LCAT, SCARB1, LIPC, APOM, GPIHBP1	2661	23	13588	4.21829	1.0282e-05	4.03216e-08	3.93458e-06
GOTERM_BP_FAT	GO:0006006~glucose metabolic process	59	1.96929	2.10694e-09	PTGES3, LDHC, PPARA, LDHB, LDHA, IL6ST, PGD, PGAM2, PDX1, OGDH, PDHB, AKT1, PPP1R1A, PIK3CA, MYC, LDHAL6B, PFKL, PFKM, PPP1CA, H6PD, PKM2, PGM1, PKLR, GAA, MDH2, SERP1, MDH1, ALDOA, RBP4, TNF, SLC37A4, PHKA1, HK2, G6PC2, PPP1R3C, PPP1R3B, ENO2, GYS1, PRKAA1, GAPDH, ENO1, PDK1, GPD1, PDK4, IGF2, BAD, PCK2, ADIPOQ, CPT1A, LEP, ATF4, ATF3, PYGM, GCK, MAPK14, PGK1, FABP5, CACNA1A, PYGB	2661	140	13588	2.15196	1.04715e-05	4.09044e-08	4.0071e-06
GOTERM_BP_FAT	GO:0043388~positive regulation of DNA binding	27	0.901202	2.12787e-09	HMGB2, TNF, TLR2, TLR3, ITGB2, TLR4, SHH, TGFB1, IRAK3, MYD88, ABRA, CAT, BRD4, ERCC2, IRAK2, IL4, IRAK1, BCL10, IL5, RELA, CREBBP, PRKCQ, TGFBR3, RIPK2, IRF4, IKBKB, CALM1	2661	42	13588	3.28265	1.05755e-05	4.11498e-08	4.04689e-06
KEGG_PATHWAY	hsa04912:GnRH signaling pathway	56	1.86916	2.17558e-09	ADCY1, ADCY2, ADCY7, ADCY5, MMP2, CDC42, PLCB3, MAP3K4, PLCB4, PLA2G1B, PLCB1, MAP2K7, MAP2K6, PRKCA, EGFR, PLD2, PLD1, MMP14, PRKCD, MAPK1, GNAQ, JUN, MAPK3, PLA2G2A, MAPK9, PLA2G6, MAPK8, GNAS, MAPK7, PLA2G3, FSHB, PLA2G2D, PLA2G5, GRB2, CAMK2G, SRC, KRAS, PTK2B, MAP3K1, SOS2, CAMK2D, GNRH1, MAP2K1, MAP2K3, MAP2K4, MAPK11, MAPK10, ITPR1, NRAS, ATF4, PLA2G4A, MAPK12, MAPK14, HBEGF, CACNA1C, CALM1	1608	97	5738	2.06011	4.11184e-07	1.20937e-08	2.70159e-06
GOTERM_BP_FAT	GO:0008406~gonad development	43	1.43525	2.22535e-09	WNT5A, RBP4, INSL3, HMGB2, FGF9, STAT5A, LEPR, FST, BCL2L2, BCL2L1, FOXO3, WT1, AHSG, PGR, OSR1, BCL2, AGT, NKX2-1, NOS3, FANCG, LFNG, AR, NANOG, ESR1, BRCA2, ESR2, MMP14, NR0B1, SOD1, SIRT1, BCL2L11, NRIP1, KDR, AMH, ACVR2A, AFP, EREG, BAX, VEGFA, ADAMTS1, BMPR1B, FSHB, NR5A1	2661	88	13588	2.49515	1.10599e-05	4.28682e-08	4.23229e-06
GOTERM_CC_FAT	GO:0043235~receptor complex	40	1.33511	2.33719e-09	ITGAL, ITGAE, CSF1, CD247, ITGB4, ITGB2, TLR4, ITGB3, ITGB1, ITGAM, ADRB3, ITGAX, GRIN2B, SRPR, ITGAV, ITGB7, ZAP70, CHRNA7, CHRNA3, CSF1R, BCL10, PTPN6, CD3G, CD3D, CD3E, GRIN1, TGFBR2, ITGA1, ITGA2, ITGA3, ITGA4, ADRB2, ITGA6, ITGA5, STXBP5, GRIA1, ITGA8, CD79A, CD14, ITGA2B	2303	83	12504	2.6166	1.43971e-06	6.25961e-08	3.46428e-06
GOTERM_BP_FAT	GO:0030802~regulation of cyclic nucleotide biosynthetic process	37	1.23498	2.40667e-09	CALCR, OPRM1, ACR, ADCY1, ADCY2, ADORA2B, ADCY7, ADORA2A, ADCY5, DRD4, EDN1, ADORA1, GCGR, GHRHR, ADCYAP1, EDNRA, CALCA, S1PR3, ADRB3, S1PR1, HRH3, PTH, GUCY1A3, CALCRL, AVP, PTGER4, NF1, NPR1, NPR3, FLNA, PTHLH, ADRB2, ADRB1, GNAQ, GHRH, GNAS, OPRD1	2661	70	13588	2.69907	1.19611e-05	4.61821e-08	4.57714e-06
GOTERM_BP_FAT	GO:0030808~regulation of nucleotide biosynthetic process	37	1.23498	2.40667e-09	CALCR, OPRM1, ACR, ADCY1, ADCY2, ADORA2B, ADCY7, ADORA2A, ADCY5, DRD4, EDN1, ADORA1, GCGR, GHRHR, ADCYAP1, EDNRA, CALCA, S1PR3, ADRB3, S1PR1, HRH3, PTH, GUCY1A3, CALCRL, AVP, PTGER4, NF1, NPR1, NPR3, FLNA, PTHLH, ADRB2, ADRB1, GNAQ, GHRH, GNAS, OPRD1	2661	70	13588	2.69907	1.19611e-05	4.61821e-08	4.57714e-06
GOTERM_BP_FAT	GO:0051348~negative regulation of transferase activity	31	1.03471	2.61415e-09	CAV3, CAV1, ADORA2A, HMGCR, TRIB3, PDCD4, LATS2, SPRY2, IRAK3, CASP3, SPRY1, CDKN2A, IL1B, SPRED1, APC, PRKCA, PTPN6, PTPRC, NF2, NF1, RB1, THY1, CDKN1A, CDKN1B, NUP62, TSC2, GADD45G, FABP4, GADD45B, DUSP9, GADD45A	2661	53	13588	2.98673	1.29922e-05	4.99704e-08	4.97172e-06
GOTERM_BP_FAT	GO:0051047~positive regulation of secretion	31	1.03471	2.61415e-09	RBP4, ADORA2B, PANX1, ADORA2A, GLUD1, SNCA, PINK1, ADORA1, TNFRSF4, GHRHR, GRIN2B, ANG, IFNG, PYCARD, CASP1, PSMD9, TNFSF4, CREB1, PFKM, NLRP3, CDK5, PTPN11, KCNN4, P2RX7, GCK, GHRH, GHRL, GLMN, CARTPT, IL2, SERP1	2661	53	13588	2.98673	1.29922e-05	4.99704e-08	4.97172e-06
GOTERM_BP_FAT	GO:0051099~positive regulation of binding	28	0.934579	2.80605e-09	HMGB2, TNF, TLR2, TLR3, ITGB2, TLR4, TGFB1, SHH, IRAK3, MYD88, ABRA, CAT, BRD4, ERCC2, IRAK2, IL4, IRAK1, BCL10, IL5, RELA, CREBBP, PRKCQ, TGFBR3, RIPK2, IRF4, IKBKB, EIF2AK3, CALM1	2661	45	13588	3.17729	1.3946e-05	5.34332e-08	5.33669e-06
GOTERM_BP_FAT	GO:0050708~regulation of protein secretion	22	0.734312	2.83683e-09	RBP4, TRAF2, TNF, TNFSF4, PANX1, ADORA2A, LRRC32, KRT20, CD40, NLRP3, TNFRSF4, KCNN4, P2RX7, CD40LG, ANG, IFNG, PYCARD, GLMN, EGF, CASP1, TRAF6, IL2	2661	30	13588	3.74466	1.40989e-05	5.38131e-08	5.39522e-06
GOTERM_CC_FAT	GO:0031988~membrane-bounded vesicle	127	4.23899	3.1557e-09	GNA13, CADM1, AP1G2, TLR1, TGFB3, CNP, CD2AP, TGFB1, SYP, BDNF, DAB2, DMXL2, PICALM, SLC2A4, GRIN2B, SLC2A1, IL1B, EGFR, ARC, BSG, MYO6, NCF2, RAN, ACRV1, SERPINF1, F5, DLD, PDCD6IP, LRRK2, SLC40A1, DST, ACR, ALDOA, CLCN3, AHCY, GRB2, TIMP4, POMC, ITGB1, CALU, ECE1, RAC1, TFF3, AXIN1, PLAT, P4HB, CUBN, NTF3, BECN1, GRIN1, FURIN, ATM, DVL1, LAMP1, LAMP2, PLA2G4A, PPIB, ULK1, MYH11, HSPD1, PCSK1N, …	2303	420	12504	1.64176	1.94391e-06	8.09964e-08	4.67752e-06
KEGG_PATHWAY	hsa05223:Non-small cell lung cancer	37	1.23498	3.36873e-09	E2F1, E2F2, E2F3, GRB2, ERBB2, FOXO3, AKT1, PDPK1, KRAS, CDKN2A, CASP9, SOS2, TGFA, PIK3CA, EGF, PIK3R1, AKT3, PIK3R2, AKT2, PRKCA, EGFR, PIK3CG, BRAF, MAP2K1, PIK3CB, RXRA, PIK3CD, CDK6, RB1, BAD, CDK4, NRAS, MAPK1, CCND1, PLCG1, PLCG2, MAPK3	1608	54	5738	2.44502	6.3669e-07	1.81912e-08	4.18322e-06
GOTERM_BP_FAT	GO:0016044~membrane organization	95	3.17089	3.3734e-09	OXA1L, MSR1, LDLR, SORL1, SNCA, BNIP3, PMAIP1, GDNF, SHH, SYP, NRCAM, BAK1, CD47, GATA2, DAB2, APP, CTTN, DYSF, PICALM, ATG7, CHRNA7, IZUMO1, CAP1, LBP, AP3B1, GHR, DLG1, PLD2, ARC, OPA1, MYO6, MYH2, ELANE, PRKCI, MFGE8, LPCAT2, LDLRAP1, SIRPA, ELMO1, MFN2, MFN1, NPC1, ADRB2, CD36, SGCD, SGCA, BID, CAV3, CAV2, CAV1, ACHE, ABCA1, ABCA4, CD9, DOCK1, BCL2, ITGAV, RAC1, SCARB1, PAFAH1B1, PLA2R1, PTX3…	2661	272	13588	1.78347	1.67657e-05	6.37483e-08	6.41571e-06
GOTERM_BP_FAT	GO:0007179~transforming growth factor beta receptor signaling pathway	29	0.967957	3.49924e-09	CCL2, ACVRL1, LTBP1, PDGFB, PDGFA, USP9X, PML, GDNF, TGFB1, MAP3K7, MAP3K1, SKIL, BMP2, SMAD7, NLK, TGFBR1, TGFBR2, SMAD4, SMAD3, MSTN, SMAD2, SMAD1, TGFBR3, BMPR1B, BAMBI, HPGD, ENG, BMP8B, ACVR1	2661	48	13588	3.08509	1.73911e-05	6.58758e-08	6.65504e-06
GOTERM_BP_FAT	GO:0045937~positive regulation of phosphate metabolic process	34	1.13485	3.56323e-09	HMGB1, BMP10, FGFR3, ITLN1, BMPR2, TGFB3, ADORA1, IL11, RGMA, BCL2, IFNG, CD4, FGF1, FGF2, GHR, PRKCA, BMP4, IL4, IL3, BCL10, BMP2, IL6, IL5, CD3E, SMAD4, ACVR2A, P2RX7, EREG, HPX, CD81, GLMN, JAK2, PPP2R4, IL2	2661	62	13588	2.80026	1.77091e-05	6.68273e-08	6.77673e-06
GOTERM_BP_FAT	GO:0010562~positive regulation of phosphorus metabolic process	34	1.13485	3.56323e-09	HMGB1, BMP10, FGFR3, ITLN1, BMPR2, TGFB3, ADORA1, IL11, RGMA, BCL2, IFNG, CD4, FGF1, FGF2, GHR, PRKCA, BMP4, IL4, IL3, BCL10, BMP2, IL6, IL5, CD3E, SMAD4, ACVR2A, P2RX7, EREG, HPX, CD81, GLMN, JAK2, PPP2R4, IL2	2661	62	13588	2.80026	1.77091e-05	6.68273e-08	6.77673e-06
GOTERM_BP_FAT	GO:0001819~positive regulation of cytokine production	34	1.13485	3.56323e-09	TNF, ADORA2B, PANX1, IL18, TLR2, KLRK1, TLR3, TLR4, CX3CL1, TLR7, NOD1, MYD88, GATA3, IFNG, GATA4, PYCARD, IL1B, BCL3, LBP, CASP1, IL1A, CD3E, CD40, SOD1, NLRP3, IFNAR1, DDX58, CD83, P2RX7, EREG, RIPK2, HSPD1, CLEC7A, CD14	2661	62	13588	2.80026	1.77091e-05	6.68273e-08	6.77673e-06
GOTERM_MF_FAT	GO:0042802~identical protein binding	97	3.23765	3.74609e-09	S100A4, THRA, THRB, CADM1, MASP1, HMGCR, SNCA, L1CAM, GDNF, AMOTL2, TGFB2, MAP3K5, APOA1, CASP8AP2, OLIG2, S100A1, BCL10, ACTN2, MYH7, ACTN3, MYH9, HNF4A, VEGFA, CHKA, CAV2, CCDC91, GPD1L, ADRB3, PVRL2, NKX2-5, AXIN1, CSF1R, GPD1, IKZF2, ARID3A, CIDEA, NR4A1, CASC3, EMILIN1, FOXP2, CCT7, S100B, FAAH, IKBKB, PDCD6, ENG, HNF1A, NRP1, CD8A, GYPA, CLDN5, NFKB1, PRDX3, SDCBP2, DAXX, PLEKHB1, NOD1, NOS…	2506	290	13288	1.77359	6.27094e-06	2.02289e-07	6.30688e-06
GOTERM_BP_FAT	GO:0048585~negative regulation of response to stimulus	35	1.16822	3.76125e-09	PPARA, ADORA2A, SLC6A3, IL7R, ADORA1, TGFB1, ADA, AHSG, IRAK3, GPX1, TNFRSF1B, PPP3CB, IL1B, CHRNA7, INPP5D, NT5E, SPN, PRKCA, PTPRC, PTPN6, IL2RA, SOCS3, SOCS1, GRIN1, CD276, SERPING1, PRKCD, LEP, ADRB2, NPC1, GRB10, GHRL, CARTPT, FABP7, IL2	2661	65	13588	2.74957	1.86932e-05	7.02759e-08	7.15333e-06
GOTERM_BP_FAT	GO:0030817~regulation of cAMP biosynthetic process	35	1.16822	3.76125e-09	CALCR, OPRM1, ACR, ADCY1, ADCY2, ADORA2B, ADCY7, ADORA2A, ADCY5, DRD4, EDN1, ADORA1, GCGR, GHRHR, ADCYAP1, EDNRA, CALCA, S1PR3, ADRB3, S1PR1, HRH3, PTH, CALCRL, AVP, PTGER4, NF1, NPR3, FLNA, PTHLH, ADRB2, ADRB1, GNAQ, GHRH, GNAS, OPRD1	2661	65	13588	2.74957	1.86932e-05	7.02759e-08	7.15333e-06
GOTERM_BP_FAT	GO:0045637~regulation of myeloid cell differentiation	30	1.00134	4.16911e-09	HMGB1, TNF, STAT5A, CSF1, MITF, NFKBIA, PF4, ZBTB16, JAG1, FOXO3, PRDM16, CTNNB1, FAS, INPP5D, ACIN1, RUNX1, PIK3R1, APC, IL4, IL3, NF1, RB1, LEP, HIF1A, TNFSF11, ID2, ETS1, MAPK14, CARTPT, GNAS	2661	51	13588	3.00374	2.07203e-05	7.76048e-08	7.92903e-06
GOTERM_BP_FAT	GO:0032943~mononuclear cell proliferation	27	0.901202	4.38025e-09	ITGAL, FKBP1A, PRDX2, ITGB2, IL15, RAG2, IL7R, CXCL12, FKBP1B, TGFB1, ITGAM, ITGAX, CXCR4, BCL2, HELLS, CD27, PTPRC, CRIP3, RPS6, PRKCD, P2RX7, CD86, CD40LG, FYN, BAX, RIPK2, CD79A	2661	43	13588	3.20631	2.17696e-05	8.12307e-08	8.33058e-06
GOTERM_BP_FAT	GO:0070661~leukocyte proliferation	27	0.901202	4.38025e-09	ITGAL, FKBP1A, PRDX2, ITGB2, IL15, RAG2, IL7R, CXCL12, FKBP1B, TGFB1, ITGAM, ITGAX, CXCR4, BCL2, HELLS, CD27, PTPRC, CRIP3, RPS6, PRKCD, P2RX7, CD86, CD40LG, FYN, BAX, RIPK2, CD79A	2661	43	13588	3.20631	2.17696e-05	8.12307e-08	8.33058e-06
GOTERM_BP_FAT	GO:0032496~response to lipopolysaccharide	25	0.834446	4.98789e-09	NFKBIA, PRDX2, TLR4, BDKRB1, PRDX3, IL12RB2, IRAK3, MYD88, HSF1, IL1B, LBP, IRAK1, LY96, STAT1, MAPK1, P2RX7, THBD, MAPK14, PLCG2, MAPK3, RIPK2, IRF3, PTAFR, CD14, F2R	2661	38	13588	3.35944	2.47895e-05	9.21555e-08	9.48623e-06
GOTERM_MF_FAT	GO:0005179~hormone activity	49	1.63551	5.48928e-09	TG, VIP, INSL3, PPY, CCK, OXT, TSHB, GAST, POMC, ADCYAP1, CALCA, TTR, IAPP, HAMP, PTH, AGRP, APLN, PRL, THPO, EPO, AVP, GIP, GNRH1, IGF1, IGF2, GAL, PDYN, ADIPOQ, PTHLH, LEP, GCG, GRP, CRHR2, RETN, INHBA, ADM, NTS, NPY, GHRH, INHBE, NPPC, NPPB, GHRL, CARTPT, STC1, PYY, FSHB, SST, NPPA	2506	113	13288	2.2993	9.18902e-06	2.87158e-07	9.24169e-06
GOTERM_BP_FAT	GO:0006936~muscle contraction	33	1.10147	5.75216e-09	MYBPC1, MYBPC3, TBX20, FKBP1A, TTN, GDNF, FKBP1B, TPM1, ANK2, MYOM2, MYL6B, AGT, CAMK2D, MYOM1, MAP2K6, DLG1, KCNMA1, NOS1, ACTA2, MAP2K3, MYH2, MYH4, ACTN2, PDE4D, MYH7, ACTN3, MYH6, TNNI3, TNNT2, RYR1, MYH11, GAA, CACNA1C	2661	60	13588	2.80849	2.85878e-05	1.05882e-07	1.09398e-05
GOTERM_BP_FAT	GO:0051345~positive regulation of hydrolase activity	40	1.33511	6.04882e-09	CASR, ABHD5, EDN1, PML, BAK1, NOD1, S1PR1, CASP8AP2, CASP9, ANG, TGM2, PYCARD, DIABLO, MYC, COL4A3, BCL10, PTGER3, RALBP1, CYCS, NF1, NPR3, NLRP3, NTSR2, THY1, P2RX1, GNAQ, RASGRF1, BBC3, GNB1, BAX, TSC2, LCK, ERN1, ADRA1A, PPP2R4, APAF1, HTR2B, PDCD6, EIF2AK3, F2R	2661	81	13588	2.52165	3.00622e-05	1.10932e-07	1.1504e-05
GOTERM_CC_FAT	GO:0031982~vesicle	149	4.9733	6.10774e-09	GNA13, AP1G2, CADM1, TLR1, TGFB3, TLR2, CNP, ENPEP, AQP6, CD2AP, TGFB1, AQP2, SYP, APP, BDNF, DAB2, DMXL2, DYSF, PICALM, SLC2A4, GRIN2B, CD46, SLC2A1, IL1B, ITCH, EGFR, ARC, BSG, MYO6, NCF2, RAN, ACRV1, DLL1, SERPINF1, F5, BACE1, DLD, ADAMTS1, PDCD6IP, LRRK2, SLC40A1, DST, ACR, ALDOA, PAM, CLCN3, AHCY, GRB2, TIMP4, POMC, ITGB1, CALU, ECE1, RAC1, TFF3, AXIN1, SREBF1, PLAT, P4HB, CUBN, NTF3, BECN1,…	2303	519	12504	1.55874	3.76236e-06	1.50495e-07	9.05315e-06
GOTERM_BP_FAT	GO:0051216~cartilage development	39	1.30174	6.24652e-09	MEF2C, WNT5A, FGFR1, NOG, THRA, FGFR3, FGF9, EDN1, SOX6, OTOR, TGFB2, LECT1, CTGF, ACAN, COL11A2, RUNX2, FGF4, PRKCA, BMP4, BMP2, BMP1, MYF5, HSPG2, MGP, MMP13, MEF2D, MSX1, HIF1A, MAPK14, MAPK3, GNAS, COL1A1, BMPR1B, BMP7, EIF2AK3, BMP8B, BMP5, BMPR1A, BMP6	2661	78	13588	2.55318	3.10447e-05	1.14137e-07	1.188e-05
GOTERM_BP_FAT	GO:0001569~patterning of blood vessels	19	0.634179	6.75338e-09	GNA13, FGF8, FLT1, NRP1, TGFBR2, TBX20, EDN1, CXCL12, SRF, SHH, CTNNB1, EDNRA, CXCR4, NOTCH4, VEGFA, PLXND1, ENG, ACVR1, PITX2	2661	24	13588	4.04253	3.35637e-05	1.22946e-07	1.28439e-05
GOTERM_BP_FAT	GO:0035272~exocrine system development	26	0.867824	6.81462e-09	FGFR2, FGFR1, FGF8, TNF, FGF7, CLCN2, NRP1, PDGFB, PAX6, CTNND1, FGF10, PDX1, SHH, IGF1R, XBP1, TGM2, NKX3-1, SEMA3A, PLXND1, INSR, EGFR, IL6, IGF1, IGF2, EDA, BMP7	2661	41	13588	3.23817	3.38681e-05	1.23608e-07	1.29604e-05
GOTERM_CC_FAT	GO:0016323~basolateral plasma membrane	56	1.86916	7.12515e-09	ENAH, ATP1B1, CADM1, HFE2, FERMT2, AQP5, CASK, AQP1, ADORA1, AQP3, CTNNB1, VCL, CD44, SLC2A1, ILK, MSN, DLG1, EGFR, FBLIM1, ARHGAP24, NEXN, FLNB, LDLRAP1, ARHGAP26, VASP, TNS1, DSP, DST, PARVB, PARVA, ITGA2B, CAV1, LIMS1, LIMS2, ITGB4, ATP6V1B1, PXN, PTK2, COL17A1, BEST1, PTK2B, DMD, TES, NOX4, TRPC1, PTPRC, TGFBR1, MET, ANXA1, ITGA3, AGER, TJP1, ITGA6, CDH17, NOTCH4, SLC9A1	2303	141	12504	2.15637	4.38908e-06	1.68811e-07	1.05612e-05
GOTERM_MF_FAT	GO:0042803~protein homodimerization activity	71	2.36983	7.69323e-09	HNF1A, THRA, THRB, CADM1, MASP1, CD8A, HMGCR, GYPA, NFKB1, SDCBP2, DAXX, GDNF, TGFB2, MAP3K5, PLEKHB1, NOS2, OLIG2, BCL10, ADAM10, HSP90AA1, GZMA, RUNX1T1, MYH7, ACTN2, ACTN3, MYH9, AMBP, ADRB2, HNF4A, VEGFA, IL12B, CHKA, CAV2, TYRP1, CSF1, ZBTB16, STUB1, MYCBP2, GPD1L, ADRB3, HAND1, HAND2, PVRL2, PYCARD, CD2, PAFAH1B1, FIGF, NKX2-5, CSF1R, AXIN1, CEBPA, GPD1, IKZF2, CEBPB, CEBPD, ARID3A, CIDEA, …	2506	193	13288	1.95065	1.28784e-05	3.90257e-07	1.29522e-05
GOTERM_MF_FAT	GO:0042277~peptide binding	62	2.06943	8.09681e-09	F2RL2, OPRM1, F2RL3, TACR1, LEPR, TLR1, F2RL1, ANPEP, CXCR3, GHRHR, CCRL2, EDNRA, EDNRB, AGTR2, CXCR5, CXCR4, GPX4, CXCR6, GPX3, INSR, CCRL1, GHR, C5AR1, CCKBR, NTSR1, NTSR2, BRAP, CCR9, CCR7, CCR6, CCR5, CCR4, CCR3, CCR2, CX3CR1, CTSB, C3AR1, AVPR2, OPRK1, CCR1, FPR1, BDKRB1, FPR2, BDKRB2, HCRTR1, ACE, MAS1, CCBP2, MC3R, PCSK5, OPRL1, NPR1, NPR3, PSMB8, PPIF, PPIB, PPIA, PPID, PPIC, AVPR1A, OPRD…	2506	160	13288	2.05471	1.3554e-05	3.98649e-07	1.36317e-05
GOTERM_CC_FAT	GO:0031410~cytoplasmic vesicle	146	4.87316	8.12851e-09	GNA13, AP1G2, CADM1, TLR1, TGFB3, TLR2, CNP, ENPEP, AQP6, CD2AP, TGFB1, AQP2, SYP, APP, BDNF, DAB2, DMXL2, PICALM, DYSF, SLC2A4, GRIN2B, CD46, SLC2A1, IL1B, ITCH, EGFR, ARC, BSG, MYO6, NCF2, RAN, ACRV1, DLL1, SERPINF1, F5, BACE1, DLD, ADAMTS1, PDCD6IP, LRRK2, SLC40A1, DST, ACR, ALDOA, PAM, CLCN3, AHCY, TIMP4, POMC, ITGB1, CALU, ECE1, RAC1, TFF3, AXIN1, SREBF1, PLAT, P4HB, CUBN, NTF3, BECN1, GRIN1…	2303	508	12504	1.56043	5.00715e-06	1.8545e-07	1.20484e-05
GOTERM_BP_FAT	GO:0050864~regulation of B cell activation	31	1.03471	8.55751e-09	BMI1, STAT5A, TBX21, TLR4, PAWR, TNFSF12, TNFRSF4, TGFB1, IL10, ADA, CASP3, CDKN2A, IFNG, IL2RG, FAS, INPP5D, CD28, IL4, PTPN6, PTPRC, FLT3, IL7, TNFRSF13C, CD40, BAD, CD38, CARD11, CDKN1A, TNFSF13B, CD81, IL2	2661	55	13588	2.87813	4.25299e-05	1.54658e-07	1.62751e-05
GOTERM_BP_FAT	GO:0030030~cell projection organization	106	3.53805	8.61135e-09	MTSS1, ENAH, PDGFB, PDGFA, WNT3A, LPAR3, CNP, L1CAM, LPAR1, PRKG1, CXCL12, GDNF, SHH, VCL, TGFB2, NRCAM, BDNF, ATOH1, APP, ROBO1, ANK3, ATG7, MYO6, ROCK1, VANGL2, MECP2, MYH9, RASGRF1, FOXG1, MNX1, RELN, DST, FGFR1, ADORA2A, ERBB2, CLU, ITGB4, PXN, EPHB2, ALCAM, PTK2, RAC2, DMD, RAC1, NKX2-1, KLF5, KLF7, NTF3, NR4A2, ALMS1, CELSR3, NTN1, DVL1, PTPN11, EPHA4, EPHA7, NOTCH1, P2RX7, ITGA6, ULK1, ITG…	2661	319	13588	1.69678	4.27975e-05	1.55067e-07	1.63775e-05
GOTERM_CC_FAT	GO:0016023~cytoplasmic membrane-bounded vesicle	124	4.13885	9.21663e-09	GNA13, CADM1, AP1G2, TLR1, TGFB3, CNP, CD2AP, TGFB1, SYP, BDNF, DAB2, DMXL2, PICALM, SLC2A4, GRIN2B, SLC2A1, IL1B, EGFR, ARC, BSG, MYO6, NCF2, RAN, ACRV1, SERPINF1, F5, DLD, PDCD6IP, LRRK2, SLC40A1, DST, ACR, ALDOA, AHCY, TIMP4, POMC, ITGB1, CALU, ECE1, RAC1, TFF3, AXIN1, PLAT, P4HB, CUBN, NTF3, BECN1, GRIN1, FURIN, ATM, DVL1, LAMP1, LAMP2, PLA2G4A, PPIB, ULK1, MYH11, HSPD1, PCSK1N, ABL2, HSP90AB…	2303	414	12504	1.62621	5.67743e-06	2.02766e-07	1.36613e-05
GOTERM_BP_FAT	GO:0032870~cellular response to hormone stimulus	32	1.06809	9.28581e-09	STAR, STAT5A, PDE3B, FOXO1, RHOQ, FOXO4, LATS2, GHRHR, AHSG, AKT1, EIF4EBP1, PCSK9, INSR, AGRP, PIK3R1, AKT3, PIK3R2, GHR, AKT2, NR1H3, IRS2, SGK1, PTPRA, PRKCI, ADIPOR2, ADIPOR1, IRS1, STAT3, PTPN11, GSK3A, JAK2, PTPN1	2661	58	13588	2.8173	4.61494e-05	1.66608e-07	1.76602e-05
GOTERM_BP_FAT	GO:0050818~regulation of coagulation	17	0.567423	9.67559e-09	F11, F12, SELP, PLEK, TLR4, ANXA5, PLG, PROC, ANXA2, THBD, PROCR, KLKB1, APOH, VKORC1, HRG, CPB2, F2R	2661	20	13588	4.3404	4.80865e-05	1.72977e-07	1.84015e-05
GOTERM_BP_FAT	GO:0007411~axon guidance	45	1.502	9.96377e-09	DCC, ENAH, NRP1, ERBB2, PAX6, L1CAM, GLI2, CDH4, CXCL12, SHH, EPHB2, MYCBP2, TGFB2, ALCAM, NRCAM, APP, ATOH1, BDNF, ANK3, CXCR4, ROBO1, RAC1, NKX2-1, ETV1, SEMA3A, BOC, ETV4, KLF7, EGR2, NTF3, ISL1, CDK5, NTN1, VASP, EPHA4, EPHA7, FOXG1, MNX1, MAPK8IP3, RELN, NGFR, BMPR1B, BMP7, GAP43, CHL1	2661	98	13588	2.34475	4.95187e-05	1.77491e-07	1.89496e-05
GOTERM_BP_FAT	GO:0007229~integrin-mediated signaling pathway	38	1.26836	1.01063e-08	IBSP, EIF6, ITGAL, ITGAE, ITGB4, ITGB2, ITGB3, ITGB1, ITGAM, PXN, PTK2, ITGAX, GAB2, CTGF, ITGAV, ITGB7, ILK, RHOA, ADAM33, ADAM8, CIB1, ADAM11, ADAM10, ITGA1, ITGA2, ITGA3, ITGA4, LAT, ITGA6, ITGA5, ITGA8, ITGB1BP2, GRLF1, ADAM17, ADAMTS2, ADAMTS5, ITGA2B, ADAM15	2661	76	13588	2.55318	5.02273e-05	1.79388e-07	1.92208e-05
GOTERM_BP_FAT	GO:0001776~leukocyte homeostasis	25	0.834446	1.05606e-08	IL6, IL2RA, STAT5A, SLC37A4, PIK3CD, TNFRSF13C, SOD1, RPS6, BCL2L11, TGFB1, TGFB2, AKT1, BAK1, CASP3, P2RX7, TNFSF13B, BAX, BCL2, IFNG, IKBKG, PPP3CB, FAS, SKIL, IKBKB, NKX2-3	2661	39	13588	3.2733	5.24848e-05	1.86783e-07	2.00847e-05
GOTERM_BP_FAT	GO:0000187~activation of MAPK activity	29	0.967957	1.22818e-08	EFNA1, CSPG4, TGFB3, LPAR3, PRDX2, LPAR1, PXN, CD74, MAP3K5, MDFIC, MAP3K1, GAB1, TGFA, SHC1, FRS2, MAP2K6, PTPRC, MAP2K1, MADD, MAP2K3, MET, HGF, SOD1, PTPN11, SPAG9, P2RX7, CD81, GHRL, MAPK8IP3	2661	50	13588	2.96168	6.10389e-05	2.16457e-07	2.33583e-05
GOTERM_BP_FAT	GO:0046651~lymphocyte proliferation	26	0.867824	1.37069e-08	ITGAL, FKBP1A, PRDX2, ITGB2, IL15, RAG2, IL7R, CXCL12, FKBP1B, ITGAM, ITGAX, CXCR4, BCL2, HELLS, CD27, PTPRC, CRIP3, RPS6, PRKCD, P2RX7, CD86, CD40LG, FYN, BAX, RIPK2, CD79A	2661	42	13588	3.16107	6.81209e-05	2.40718e-07	2.60685e-05
GOTERM_BP_FAT	GO:0030278~regulation of ossification	30	1.00134	1.37719e-08	CALCR, ENPP1, THRB, CSF1, SOX2, TGFB1, CTNNB1, AHSG, CALCA, LECT1, BCL2, JUND, AXIN2, RUNX2, APC, BMP4, BMP2, BGLAP, EGR2, PTGER4, CD276, FGF23, SMAD3, MGP, SMAD1, HDAC5, HDAC4, ADRB2, P2RX7, GNAS	2661	53	13588	2.89039	6.84442e-05	2.41009e-07	2.61922e-05
GOTERM_BP_FAT	GO:0042311~vasodilation	20	0.667557	1.43801e-08	KCNMA1, KNG1, ADORA2B, ADORA2A, CFTR, SOD1, GCH1, SOD2, CALCA, GPX1, P2RX4, ADRB3, ADRB2, AGTR2, ADRB1, ATG5, APOE, PDE5A, GUCY1A3, TES	2661	27	13588	3.78248	7.14666e-05	2.50769e-07	2.73488e-05
GOTERM_BP_FAT	GO:0016125~sterol metabolic process	38	1.26836	1.58072e-08	HNF1A, LDLR, MVD, HMGCR, LEPR, SORL1, APOC1, ABCA1, APOA2, APOA1, INSIG2, APOE, CYP7A1, LCAT, INSIG1, PCSK9, SCARB1, PRKAA1, CAT, PRKAA2, SREBF1, IL4, SOAT1, EBP, SOAT2, TNFSF4, CUBN, CYP11A1, CFTR, LDLRAP1, SCAP, SREBF2, LEP, PON1, LIPC, MBTPS1, LIPE, VLDLR	2661	77	13588	2.52002	7.85587e-05	2.74691e-07	3.00629e-05
GOTERM_BP_FAT	GO:0043406~positive regulation of MAP kinase activity	32	1.06809	1.59108e-08	EFNA1, CSPG4, TGFB3, LPAR3, PRDX2, KIT, LPAR1, PXN, CD74, MAP3K5, MDFIC, MAP3K1, GAB1, TGFA, SHC1, FRS2, MAP2K6, CEACAM1, IRAK1, PTPRC, MAP2K1, MADD, MAP2K3, MET, HGF, SOD1, PTPN11, SPAG9, P2RX7, CD81, GHRL, MAPK8IP3	2661	59	13588	2.76955	7.90733e-05	2.75528e-07	3.02599e-05
GOTERM_BP_FAT	GO:0030099~myeloid cell differentiation	44	1.46862	1.59513e-08	CSF3, CALCR, CSF2, TNF, MAEA, CCR1, MITF, PML, SOX6, PRDX3, KIT, TGFB1, CTNNB1, TIMP1, ANK1, CASP8, ACIN1, TRAF6, CHUK, THPO, EPO, ERCC2, MB, NKX2-3, CEBPA, BMP4, EPAS1, TGFBR2, RB1, MYH9, RPS6, TNFSF11, SP1, ID2, JMJD6, SP3, IRF8, NCOA6, VEGFA, TGFBR3, JAK2, IRF4, NCOR1, ADD1	2661	96	13588	2.34041	7.9275e-05	2.75271e-07	3.03371e-05
GOTERM_BP_FAT	GO:0050871~positive regulation of B cell activation	24	0.801068	1.62911e-08	IL4, BMI1, PTPRC, IL7, TBX21, STAT5A, TNFRSF13C, TLR4, TNFSF12, BAD, CD40, TNFRSF4, ADA, TGFB1, CD38, CARD11, CDKN1A, TNFSF13B, IFNG, CD81, IL2RG, INPP5D, CD28, IL2	2661	37	13588	3.31223	8.09636e-05	2.80162e-07	3.09833e-05
KEGG_PATHWAY	hsa05410:Hypertrophic cardiomyopathy (HCM)	49	1.63551	1.64863e-08	TNF, MYL2, TNNC1, MYL3, PRKAG2, MYBPC3, ITGB4, TGFB3, CACNB1, CACNB2, ITGB3, CACNB4, TTN, TPM1, ITGB1, TGFB1, TGFB2, ACTG1, ACE, DES, DMD, ITGAV, ITGB7, PRKAA1, PRKAA2, EMD, ACTB, CACNA2D1, SLC8A1, IL6, ITGA1, LMNA, ITGA2, IGF1, MYH7, ITGA3, MYH6, ITGA4, TNNI3, TNNT2, ITGA6, ATP2A2, ITGA5, ITGA8, RYR2, SGCD, CACNA1C, SGCA, ITGA2B	1608	84	5738	2.08157	3.11591e-06	8.6553e-08	2.04723e-05
GOTERM_BP_FAT	GO:0031668~cellular response to extracellular stimulus	27	0.901202	1.68e-08	LDHA, ATG12, ADORA2B, LEPR, HFE, AQP2, FOS, AES, ATG5, MAP1LC3A, MYOCD, ALB, HMOX1, PCSK9, FOSL1, ANGPTL4, SREBF1, NR4A2, SIRT1, USF1, P2RX7, ITGA6, SFRP2, AVPR1A, CARTPT, CTSD, ATG16L1	2661	45	13588	3.06381	8.34923e-05	2.87916e-07	3.1951e-05
GOTERM_BP_FAT	GO:0032990~cell part morphogenesis	77	2.57009	1.80588e-08	ENAH, NRP1, COX10, WNT3A, UCHL1, PAX6, L1CAM, CNP, GLI2, CXCL12, SHH, TGFB2, NRCAM, BAK1, APP, BDNF, ATOH1, ROBO1, CXCR4, ANK3, SEMA3A, BOC, EGR2, VANGL2, CDK5, VASP, MFN2, BBS2, MFN1, FOXG1, MNX1, RELN, NGFR, DST, CHL1, GAP43, DCC, CCK, NDN, ADORA2A, ERBB2, CLU, CDH4, MYCBP2, EPHB2, ALCAM, FIS1, PTK2, DMD, BCL2, RAC1, ETV1, NKX2-1, NEFL, ETV4, APC, KLF7, NTF3, PTPRZ1, CREB1, NR4A2, ALMS1, CELSR3…	2661	212	13588	1.85467	8.97483e-05	3.08427e-07	3.43452e-05
GOTERM_BP_FAT	GO:0048812~neuron projection morphogenesis	67	2.23632	2.09541e-08	ENAH, NRP1, WNT3A, UCHL1, PAX6, L1CAM, CNP, GLI2, CXCL12, SHH, TGFB2, NRCAM, APP, BDNF, ATOH1, CXCR4, ANK3, ROBO1, SEMA3A, BOC, EGR2, CDK5, VASP, FOXG1, MNX1, RELN, NGFR, DST, CHL1, GAP43, DCC, CCK, NDN, ADORA2A, ERBB2, CLU, CDH4, MYCBP2, EPHB2, ALCAM, PTK2, DMD, BCL2, RAC1, ETV1, NKX2-1, NEFL, ETV4, APC, KLF7, NTF3, PTPRZ1, CREB1, NR4A2, CELSR3, ISL1, NTN1, PTPN11, DVL1, EPHA4, EPHA7, NOTCH1, UL…	2661	176	13588	1.94389	0.000104136	3.56649e-07	3.98515e-05
GOTERM_BP_FAT	GO:0033500~carbohydrate homeostasis	25	0.834446	2.15014e-08	CAV3, HNF1A, SLC37A4, PDE3B, FOXO3, PDX1, GCKR, SLC2A4, FOXA1, MLXIPL, ALMS1, PFKM, BAD, RPS6, ADIPOQ, STAT3, PTPN11, HIF1A, GCK, NEUROD1, CARTPT, PTCH1, CACNA1E, CACNA1C, NCOR2	2661	40	13588	3.19147	0.000106856	3.64716e-07	4.08924e-05
GOTERM_BP_FAT	GO:0042593~glucose homeostasis	25	0.834446	2.15014e-08	CAV3, HNF1A, SLC37A4, PDE3B, FOXO3, PDX1, GCKR, SLC2A4, FOXA1, MLXIPL, ALMS1, PFKM, BAD, RPS6, ADIPOQ, STAT3, PTPN11, HIF1A, GCK, NEUROD1, CARTPT, PTCH1, CACNA1E, CACNA1C, NCOR2	2661	40	13588	3.19147	0.000106856	3.64716e-07	4.08924e-05
GOTERM_BP_FAT	GO:0006575~cellular amino acid derivative metabolic process	57	1.90254	2.40435e-08	SAT1, OCLN, PNMT, SLC6A3, STAT5A, SNCA, GGT1, BBOX1, TGFB2, GSS, GSR, P4HA1, GPX4, GATA3, HDC, GPX3, CHRNA7, SLC22A5, GHR, ACADM, MECP2, GSTT1, PADI4, LPCAT2, CHPT1, CKM, TPH1, PTMS, SMS, ALDH9A1, GSTP1, CHKA, ACHE, AHCY, GCLC, CHKB, TH, GCLM, OAZ1, MTPN, CKMT2, GSTA1, ODC1, P4HB, PAOX, EPAS1, MAT2A, MAOA, NR4A2, NPR1, PARK2, SOD1, SOD2, FABP3, GAMT, LIPC, FABP5	2661	141	13588	2.06427	0.000119489	4.06449e-07	4.57272e-05
GOTERM_BP_FAT	GO:0001822~kidney development	47	1.56876	2.44792e-08	FGFR2, FGFR1, NOG, FGF8, PGF, NPNT, TIPARP, IRX1, ZBTB16, GLI2, GDNF, WT1, SHH, TCF21, SPRY1, BDNF, OSR1, CD44, LHX1, GATA3, BCL2, AGT, PAX8, ILK, PKD2, PCSK9, RARA, PCSK5, APC, DLG1, BMP4, ODC1, RET, BMP2, ARID5B, TGFBR1, NF1, SMAD4, ANXA4, BCL2L11, ACVR2B, JMJD6, ITGA8, BAX, PDGFRB, ADAMTS1, BMP7	2661	107	13588	2.24298	0.000121654	4.12412e-07	4.65558e-05
GOTERM_MF_FAT	GO:0005516~calmodulin binding	48	1.60214	2.46389e-08	CAMTA2, ADCY1, CAMK2G, PHKA1, RRAD, CASK, STRN, ITPKC, TTN, IQGAP1, PDE1A, PPP3CB, CAMK2D, EEF2K, TRPV4, NOS3, NOS2, PPP3CA, CNN1, ASPM, TRPM4, SLC8A1, MYO6, NOS1, SPHK1, GRIN1, MYH2, MYO1G, ESRRG, MYH4, MYH7, MYH6, MYH9, DAPK1, KCNN4, CAMK4, KCNN1, REM1, MYH11, EDF1, MYH14, RIT2, NRGN, GAP43, MYLK, ADD2, ADD1, CAMK1D	2506	114	13288	2.23262	4.12447e-05	1.17844e-06	4.14818e-05
GOTERM_BP_FAT	GO:0008543~fibroblast growth factor receptor signaling pathway	21	0.700935	2.50788e-08	FGFR2, FGF5, FGFR1, FGFR4, FGF8, FGF7, FGFR3, KLB, GRB2, FGF9, KL, FGF17, FGF23, FGF10, FGF21, CTGF, FGF1, FGF2, FRS2, FGF3, FGF4	2661	30	13588	3.57445	0.000124634	4.21086e-07	4.76962e-05
GOTERM_BP_FAT	GO:0051051~negative regulation of transport	36	1.2016	2.64661e-08	TNF, LRRC32, EDN1, RHOQ, KCNA5, TNFRSF4, ADORA1, TGFB1, ADA, IL11, POU5F1, BCL2, HMOX1, PKD2, IL1B, NOS3, NEDD4L, LTB, LTA, PSMD9, PRKCA, IL6, TNFSF4, NOS1, PFKL, NF1, FGF23, NLRP3, CDK5, FLNA, PTPN11, ADRB2, GRB10, HNF4A, NEDD4, GHRL	2661	72	13588	2.55318	0.000131528	4.42884e-07	5.03346e-05
GOTERM_BP_FAT	GO:0001889~liver development	26	0.867824	2.66606e-08	HNF1A, FOXM1, ARF6, ADA, CITED2, GATA6, ATG7, PCSK9, MKL2, RUNX1, CEBPA, ACADM, RELA, NF1, MET, SMAD3, HGF, PROX1, SOD2, HES1, VWF, HHEX, NOTCH1, SP1, SP3, TGFBR3	2661	43	13588	3.08756	0.000132494	4.44641e-07	5.07044e-05
GOTERM_BP_FAT	GO:0042327~positive regulation of phosphorylation	32	1.06809	2.67699e-08	BMP10, HMGB1, FGFR3, ITLN1, BMPR2, TGFB3, IL11, RGMA, BCL2, IFNG, CD4, FGF1, FGF2, GHR, PRKCA, IL4, BMP4, IL3, BCL10, BMP2, IL6, IL5, CD3E, SMAD4, ACVR2A, P2RX7, EREG, HPX, CD81, GLMN, JAK2, IL2	2661	60	13588	2.72339	0.000133038	4.44972e-07	5.09124e-05
GOTERM_BP_FAT	GO:0045761~regulation of adenylate cyclase activity	32	1.06809	2.67699e-08	CALCR, OPRM1, ACR, ADCY1, ADCY2, ADORA2B, ADCY7, ADORA2A, ADCY5, DRD4, ADORA1, GCGR, GHRHR, ADCYAP1, CALCA, S1PR3, ADRB3, S1PR1, HRH3, PTH, CALCRL, PTGER4, NF1, NPR3, FLNA, PTHLH, ADRB2, ADRB1, GNAQ, GHRH, GNAS, OPRD1	2661	60	13588	2.72339	0.000133038	4.44972e-07	5.09124e-05
GOTERM_CC_FAT	GO:0043025~cell soma	48	1.60214	2.986e-08	RTN4, CCL2, ADORA2A, TBX21, TH, UCHL1, TGFB3, KCNJ12, ADORA1, TGFB1, EPHB2, TGFB2, MBP, ALCAM, CALCA, IAPP, CRMP1, ANG, CNR2, ENO2, CHRNA7, CYGB, BOC, KCND3, MYO6, NCF1, ESR1, SOD1, CDK5, CAMK2N1, NCAM1, ACCN1, PPP1CA, CYP17A1, P2RX7, EFHC1, NPTXR, S100B, HDAC1, ULK1, GRM8, GSK3B, NTRK2, CACNA1E, CACNA1C, FABP7, GNB2L1, CACNA1A	2303	117	12504	2.22746	1.83936e-05	6.34266e-07	4.42597e-05
GOTERM_BP_FAT	GO:0010629~negative regulation of gene expression	127	4.23899	3.03982e-08	EIF2C2, CDX2, THRA, THRB, CCDC85B, XPO5, RBM3, PDX1, REST, TGFB1, SHH, CITED2, CTNNB1, MYOCD, RARA, OLIG2, ROS1, CIITA, MTA2, GABPA, MECP2, MLXIPL, NR0B1, HES1, HHEX, PA2G4, MSX1, HES5, TGIF1, SMARCA4, GCLC, SOX2, TH1L, SOX6, WT1, VDR, TCF21, ATN1, NKX2-1, SKIL, TCF4, NKX2-5, DNMT3B, HELLS, NR1H3, BMP4, FOXA1, SMAD3, SKI, EHMT2, FOXP2, CDKN1C, HDAC5, HDAC4, NR1I3, NR1I2, HDAC1, RNF2, HOPX, FABP4,…	2661	410	13588	1.58172	0.000151068	5.03597e-07	5.78129e-05
GOTERM_BP_FAT	GO:0031175~neuron projection development	78	2.60347	3.0413e-08	ENAH, NRP1, WNT3A, UCHL1, PAX6, L1CAM, CNP, PRKG1, GLI2, CXCL12, PTEN, GDNF, SHH, TGFB2, NRCAM, APP, BDNF, ATOH1, ROBO1, CXCR4, ANK3, ATG7, SEMA3A, BOC, MYO6, EGR2, MECP2, CDK5, VASP, RASGRF1, FOXG1, MNX1, GHRL, RELN, NGFR, DST, CHL1, GAP43, DCC, FGFR1, CCK, NDN, ADORA2A, ERBB2, CLU, ABI2, CDH4, MYCBP2, EPHB2, ALCAM, PTK2, DMD, BCL2, RAC1, NKX2-1, ETV1, NEFL, ETV4, APC, KLF7, NTF3, PTPRZ1, CREB1,…	2661	218	13588	1.82704	0.000151141	5.02167e-07	5.78409e-05
GOTERM_CC_FAT	GO:0005604~basement membrane	35	1.16822	3.24782e-08	TNC, NPNT, TIMP2, TIMP3, TIMP1, MMRN2, COL17A1, HMCN1, COL7A1, ANG, ALB, ACAN, COL8A1, ENTPD1, ENTPD2, SPN, FN1, COL18A1, COL4A4, COL4A3, COL4A2, COL4A1, HSPG2, SPARC, NTN1, COL5A1, COL4A5, ANXA2, LAMA4, FBLN1, LAMA3, VEGFA, LAMC2, CFDP1, ADAMTS1	2303	73	12504	2.60316	2.00064e-05	6.66885e-07	4.81405e-05
KEGG_PATHWAY	hsa05219:Bladder cancer	30	1.00134	3.51505e-08	E2F1, E2F2, E2F3, FGFR3, PGF, MMP9, ERBB2, MMP2, TYMP, CDKN2A, KRAS, EGF, THBS1, FIGF, MYC, EGFR, MAP2K1, BRAF, RB1, CDK4, DAPK1, VEGFB, NRAS, MAPK1, VEGFC, CCND1, CDKN1A, MAPK3, VEGFA, MDM2	1608	42	5738	2.54886	6.64343e-06	1.79553e-07	4.36492e-05
GOTERM_BP_FAT	GO:0060443~mammary gland morphogenesis	22	0.734312	3.81064e-08	FGFR2, BMP4, WNT5A, AR, CAV1, BTRC, CSF1, TGFBR2, PML, ESR1, FGF10, NR3C1, GLI2, TGFB1, SRC, CCL11, PTHLH, PGR, VDR, PHB2, PTCH1, ETV4	2661	33	13588	3.40423	0.000189371	6.27115e-07	7.24727e-05
GOTERM_BP_FAT	GO:0007423~sensory organ development	88	2.93725	3.84662e-08	GJA8, FGF8, FGF9, WNT3A, EDN1, MITF, JAG2, PAX6, FGF10, JAG1, TGFB1, SHH, CTNNB1, TGFB2, BAK1, WNT1, SPRY2, BDNF, ATOH1, INSIG2, GRIN2B, INSIG1, MYC, FRS2, DLG1, PITX2, KCNMA1, MYO6, CRYAB, YY1, RING1, PRKCI, DLL1, SIX4, PROX1, BCL2L11, THY1, MFN2, HES1, HES5, MIAT, VEGFA, FOXG1, TGIF1, FGFR2, FGFR1, HMGB1, RBP4, ACHE, FGFR3, SOX2, TH, ABI2, WT1, EPHB2, MIP, HESX1, ALDH1A2, BCL2, MAP3K1, POU2F1, …	2661	257	13588	1.74848	0.000191159	6.30948e-07	7.31571e-05
GOTERM_BP_FAT	GO:0002683~negative regulation of immune system process	37	1.23498	3.94622e-08	NFKBID, ADORA2A, LRRC32, ERBB2, PRDX2, PAWR, IL7R, ADORA1, CD74, TGFB1, IL10, ADA, SHH, IRAK3, GPX1, CASP3, CDKN2A, HMOX1, PPP3CB, FAS, INPP5D, ITCH, RC3H1, SPN, PAG1, DLG1, PTPRC, PTPN6, IL2RA, FLT3, CD276, SERPING1, GAL, THY1, CD274, GLMN, IL2	2661	76	13588	2.48599	0.000196108	6.45155e-07	7.50513e-05
GOTERM_BP_FAT	GO:0032583~regulation of gene-specific transcription	34	1.13485	4.39052e-08	HMGB1, HMGB2, PAX6, TGFB3, NFKB1, TNFRSF4, SHH, CITED2, GATA6, GATA4, PER2, PER1, TAF9, PER3, NKX2-5, MYC, CEBPA, IL4, BMP2, IKZF2, IL5, TNFSF4, PSRC1, MLXIPL, FGF23, SMAD2, CELSR2, SIRT1, HES1, HDAC4, HHEX, HES5, HDAC1, IRF4	2661	67	13588	2.59128	0.000218185	7.15439e-07	8.35012e-05
GOTERM_CC_FAT	GO:0032994~protein-lipid complex	19	0.634179	4.74423e-08	LPL, MSR1, LDLR, SORL1, APOC1, GPLD1, SAA4, APOC2, APOA4, APOA2, APOA1, APOE, APOC4, APOA5, PON1, LIPC, APOM, GPIHBP1, VLDLR	2303	27	12504	3.82072	2.9224e-05	9.42723e-07	7.03209e-05
GOTERM_CC_FAT	GO:0034358~plasma lipoprotein particle	19	0.634179	4.74423e-08	LPL, MSR1, LDLR, SORL1, APOC1, GPLD1, SAA4, APOC2, APOA4, APOA2, APOA1, APOE, APOC4, APOA5, PON1, LIPC, APOM, GPIHBP1, VLDLR	2303	27	12504	3.82072	2.9224e-05	9.42723e-07	7.03209e-05
GOTERM_BP_FAT	GO:0060603~mammary gland duct morphogenesis	19	0.634179	5.2229e-08	FGFR2, WNT5A, AR, BTRC, CSF1, PML, ESR1, FGF10, NR3C1, GLI2, TGFB1, SRC, CCL11, PTHLH, PGR, VDR, PHB2, PTCH1, ETV4	2661	26	13588	3.73156	0.000259544	8.48294e-07	9.93318e-05
GOTERM_BP_FAT	GO:0060740~prostate gland epithelium morphogenesis	19	0.634179	5.2229e-08	BMP4, FGFR2, NOG, AR, STAT5A, TNC, FOXA1, ESR1, IGF1, HOXD13, ESR2, GLI2, SHH, IGF1R, NOTCH1, SFRP1, CD44, NKX3-1, FRS2	2661	26	13588	3.73156	0.000259544	8.48294e-07	9.93318e-05
GOTERM_BP_FAT	GO:0044236~multicellular organismal metabolic process	19	0.634179	5.2229e-08	PEPD, PRTN3, MMP9, MMP8, TIPARP, ACACA, MMP7, MMP3, MMP14, MMP13, SERPINH1, MMP2, MMP11, MMP10, P2RX7, HIF1A, ID1, PRSS2, ADAMTS2	2661	26	13588	3.73156	0.000259544	8.48294e-07	9.93318e-05
GOTERM_BP_FAT	GO:0051222~positive regulation of protein transport	23	0.76769	5.23843e-08	RBP4, TNF, TNFSF4, PANX1, ADORA2A, TGFB3, SMAD4, NLRP3, TNFRSF4, FLNA, SHH, KCNN4, P2RX7, ANG, GSK3B, IFNG, PYCARD, GLMN, EDA, CASP1, LTB, LTA, IL2	2661	36	13588	3.26239	0.000260316	8.48046e-07	9.96272e-05
GOTERM_BP_FAT	GO:0006641~triglyceride metabolic process	23	0.76769	5.23843e-08	CAV3, LPL, CAV1, SLC37A4, ABHD5, APOC1, ALMS1, PNPLA2, PNPLA3, SIRT1, MTTP, PTPN11, GPX1, APOB, INSIG2, APOA5, INSIG1, PCSK9, CAT, LIPC, ANGPTL3, LIPE, NKX2-3	2661	36	13588	3.26239	0.000260316	8.48046e-07	9.96272e-05
GOTERM_BP_FAT	GO:0046883~regulation of hormone secretion	23	0.76769	5.23843e-08	IL6, PPARD, HNF1A, PFKL, CREB1, GLUD1, EDN1, PDE3B, FGF23, PFKM, ADORA1, GHRHR, CPT1A, IL11, PTPN11, LEP, GCG, GCK, GHRH, IL1B, GHRL, PSMD9, SERP1	2661	36	13588	3.26239	0.000260316	8.48046e-07	9.96272e-05
GOTERM_BP_FAT	GO:0033559~unsaturated fatty acid metabolic process	23	0.76769	5.23843e-08	PTGES3, TBXAS1, PTGES2, PTGS2, PDPN, NCF1, EDN2, FADS1, PTGS1, EPHX2, LTC4S, CD74, TNFRSF1A, ALOX15, PTGIS, PTGDS, PTGES, ALOX5AP, ALOX12B, LTA4H, ALOX5, HPGD, ALOX12	2661	36	13588	3.26239	0.000260316	8.48046e-07	9.96272e-05
GOTERM_BP_FAT	GO:0030855~epithelial cell differentiation	51	1.70227	5.55348e-08	PTGS2, STAT5A, ELF5, PPARG, PTGS1, PAX6, GJA1, FGF10, CBFA2T2, CTNNB1, PGR, GPX1, CASP3, S1PR1, GATA6, FGF2, F11R, AR, RXRA, ESR1, ESR2, PROX1, PTHLH, JUN, VEGFA, KRT14, MADCAM1, SMARCA4, FGFR2, PPP3R1, WT1, TCF21, XBP1, POU2F3, AGT, NKX2-1, COL18A1, CEBPB, MAP2K1, PSAP, FOXA1, FZD1, FZD2, KDR, NOTCH1, ID1, IRF6, PTCH1, ID3, BMP7, RBPJ	2661	123	13588	2.11727	0.00027597	8.9613e-07	0.000105619
GOTERM_BP_FAT	GO:0007431~salivary gland development	21	0.700935	5.76443e-08	EGFR, FGFR2, FGFR1, FGF8, IL6, NRP1, FGF7, TNF, CLCN2, PDGFB, PAX6, CTNND1, FGF10, SHH, XBP1, TGM2, NKX3-1, SEMA3A, BMP7, EDA, PLXND1	2661	31	13588	3.45914	0.000286451	9.27159e-07	0.000109631
GOTERM_CC_FAT	GO:0031252~cell leading edge	46	1.53538	5.8071e-08	ENAH, PDLIM7, ADORA2A, TNFRSF12A, AIF1, WASF1, VIM, CTNND1, ABI2, ABI1, RDX, ADORA1, CD2AP, IQGAP1, PXN, MCF2L, CTNNB1, AKT1, PTK2, CTTN, GSN, ROBO1, RAC1, PIK3CA, PAFAH1B1, SH2B1, RASA1, AKT2, MYO6, PTPRM, NF2, PDPN, TRPM7, SRA1, SCYL3, MYH9, CTNNA1, CDK5, CTNNA3, VASP, RAB34, AMOT, MAPK8IP3, GNAS, LCP1, PARVA	2303	112	12504	2.22995	3.57711e-05	1.11787e-06	8.60753e-05
GOTERM_BP_FAT	GO:0001894~tissue homeostasis	28	0.934579	6.30629e-08	XDH, HNF1A, STK11, CSF1, ACP5, CTNNB1, RPA1, BCL2, RAC1, SFTPD, COL11A2, CD7, NOX4, LIPA, EPAS1, IL7, ACACA, SOD1, KDR, PTHLH, ADRB2, P2RX7, TNFSF11, BAX, VEGFA, PDGFRB, F2R, ADD1	2661	50	13588	2.85956	0.000313373	1.01104e-06	0.000119936
GOTERM_BP_FAT	GO:0043524~negative regulation of neuron apoptosis	28	0.934579	6.30629e-08	FGF8, ADORA2A, ERBB3, SNCA, TGFB3, BCL2L1, GDNF, GCLM, BDNF, AGTR2, KRAS, AGT, BCL2, RHOA, NEFL, RASA1, ROCK1, GRIN1, MECP2, NR4A2, BIRC5, SOD1, NRAS, BAX, NTRK1, CACNA1A, NGF, F2R	2661	50	13588	2.85956	0.000313373	1.01104e-06	0.000119936
GOTERM_BP_FAT	GO:0060538~skeletal muscle organ development	36	1.2016	6.37341e-08	MEF2C, CAV2, MYOD1, CAV1, TNC, ERBB2, ELN, PDLIM3, CACNB4, TGFB1, GPX1, APP, MYL6B, DMD, RHOA, MYOG, PPP3CA, NR2F2, PITX2, MYF6, ACTA1, MYF5, NF1, MET, RCAN1, SIX4, MBNL1, FLNB, CDK5, DVL1, FOXP2, EP300, MEOX2, MAPK14, MNX1, F2R	2661	74	13588	2.48417	0.000316708	1.01852e-06	0.000121213
GOTERM_BP_FAT	GO:0007369~gastrulation	36	1.2016	6.37341e-08	FGFR2, HNF1A, WNT3A, BMPR2, HIRA, CTNNB1, HAND1, POU5F1, LHX1, GATA4, TLX2, FRS2, PPAP2B, BMP4, NANOG, NF2, TGFBR2, SMAD4, SMAD3, SMAD2, SMAD1, RPS6, EPHA2, FAM48A, ACVR2A, ACVR2B, RNF2, PRKAR1A, DLD, LRP6, AMOT, BMP7, MESP1, BMPR1A, LRP5, ACVR1	2661	74	13588	2.48417	0.000316708	1.01852e-06	0.000121213
GOTERM_BP_FAT	GO:0050730~regulation of peptidyl-tyrosine phosphorylation	29	0.967957	6.73931e-08	CAV1, FGFR3, PDGFB, PDGFA, IL11, IFNG, CD4, PDGFC, PDGFD, EGF, GHR, EGFR, IL4, PRKCA, PTPN6, IL3, PTPRC, IL6, IL5, CD3E, SOCS1, PRKCE, PRKCD, HNF4A, HPX, CD81, PDGFRB, JAK2, IL2	2661	53	13588	2.79404	0.000334888	1.07354e-06	0.000128172
GOTERM_BP_FAT	GO:0051339~regulation of lyase activity	32	1.06809	7.20068e-08	CALCR, OPRM1, ACR, ADCY1, ADCY2, ADORA2B, ADCY7, ADORA2A, ADCY5, DRD4, ADORA1, GCGR, GHRHR, ADCYAP1, CALCA, S1PR3, ADRB3, S1PR1, HRH3, PTH, CALCRL, PTGER4, NF1, NPR3, FLNA, PTHLH, ADRB2, ADRB1, GNAQ, GHRH, GNAS, OPRD1	2661	62	13588	2.63554	0.00035781	1.14337e-06	0.000136946
GOTERM_BP_FAT	GO:0031279~regulation of cyclase activity	32	1.06809	7.20068e-08	CALCR, OPRM1, ACR, ADCY1, ADCY2, ADORA2B, ADCY7, ADORA2A, ADCY5, DRD4, ADORA1, GCGR, GHRHR, ADCYAP1, CALCA, S1PR3, ADRB3, S1PR1, HRH3, PTH, CALCRL, PTGER4, NF1, NPR3, FLNA, PTHLH, ADRB2, ADRB1, GNAQ, GHRH, GNAS, OPRD1	2661	62	13588	2.63554	0.00035781	1.14337e-06	0.000136946
GOTERM_BP_FAT	GO:0044259~multicellular organismal macromolecule metabolic process	18	0.600801	7.31258e-08	PEPD, PRTN3, MMP9, MMP8, ACACA, MMP7, MMP3, MMP14, MMP13, MMP2, SERPINH1, MMP11, MMP10, P2RX7, HIF1A, ID1, PRSS2, ADAMTS2	2661	24	13588	3.82976	0.000363369	1.15744e-06	0.000139074
GOTERM_MF_FAT	GO:0043565~sequence-specific DNA binding	156	5.20694	7.46818e-08	MEF2C, MYOD1, MEF2A, CDX2, THRA, THRB, FOXO1, HOXD13, RORC, PDX1, RORA, FOXO3, FOXO4, BATF, PGR, GATA2, ATOH1, FLI1, GATA6, GATA3, GATA4, CREB3L1, RARA, OLIG2, PITX2, RELA, MTA2, RXRA, GABPA, MECP2, SIX4, PROX1, JUNB, DDIT3, HHEX, MSX1, HNF4A, JUN, FOXG1, MNX1, TGIF1, EDF1, NFE2L1, NFE2L2, SOX2, SOX6, SRF, WT1, ATF1, ATF2, HESX1, NR1H2, VDR, TCF21, LHX1, JUND, NKX2-1, NKX3-1, NKX2-5, NR1H4, NR1H3…	2506	556	13288	1.48774	0.00012501	3.4727e-06	0.000125733
KEGG_PATHWAY	hsa05414:Dilated cardiomyopathy	51	1.70227	7.69218e-08	ADCY1, ADCY2, ADCY7, TNNC1, ADCY5, MYBPC3, TGFB3, TTN, TGFB1, TGFB2, ACTG1, DES, MYH7, MYH6, TNNT2, ADRB1, SGCD, RYR2, GNAS, SGCA, ITGA2B, TNF, MYL2, MYL3, CACNB1, ITGB4, CACNB2, CACNB4, ITGB3, ITGB1, TPM1, ITGB7, ITGAV, DMD, EMD, ACTB, SLC8A1, CACNA2D1, LMNA, ITGA1, IGF1, ITGA2, ITGA3, ITGA4, TNNI3, ITGA6, ATP2A2, ITGA5, PLN, ITGA8, CACNA1C	1608	92	5738	1.97814	1.45381e-05	3.82585e-07	9.55198e-05
GOTERM_BP_FAT	GO:0007409~axonogenesis	62	2.06943	7.74672e-08	ENAH, NRP1, WNT3A, UCHL1, PAX6, L1CAM, CNP, GLI2, CXCL12, SHH, TGFB2, NRCAM, APP, ATOH1, BDNF, CXCR4, ANK3, ROBO1, SEMA3A, BOC, EGR2, CDK5, VASP, FOXG1, MNX1, RELN, NGFR, DST, CHL1, GAP43, DCC, CCK, NDN, ERBB2, CDH4, MYCBP2, EPHB2, ALCAM, PTK2, BCL2, RAC1, ETV1, NKX2-1, NEFL, ETV4, APC, KLF7, NTF3, PTPRZ1, CREB1, NR4A2, CELSR3, ISL1, NTN1, PTPN11, EPHA4, EPHA7, NOTCH1, ULK1, MAPK8IP3, BMP7, BMPR1B	2661	163	13588	1.94229	0.000384938	1.22226e-06	0.000147331
GOTERM_BP_FAT	GO:0045762~positive regulation of adenylate cyclase activity	25	0.834446	8.02738e-08	CALCR, OPRM1, ACR, ADCY1, ADCY2, ADORA2B, ADCY7, PTGER4, ADORA2A, ADCY5, NF1, GCGR, GHRHR, ADCYAP1, CALCA, PTHLH, ADRB3, ADRB2, ADRB1, GNAQ, GHRH, PTH, GNAS, CALCRL, OPRD1	2661	42	13588	3.03949	0.000398881	1.26253e-06	0.000152669
GOTERM_BP_FAT	GO:0031281~positive regulation of cyclase activity	25	0.834446	8.02738e-08	CALCR, OPRM1, ACR, ADCY1, ADCY2, ADORA2B, ADCY7, PTGER4, ADORA2A, ADCY5, NF1, GCGR, GHRHR, ADCYAP1, CALCA, PTHLH, ADRB3, ADRB2, ADRB1, GNAQ, GHRH, PTH, GNAS, CALCRL, OPRD1	2661	42	13588	3.03949	0.000398881	1.26253e-06	0.000152669
GOTERM_BP_FAT	GO:0051349~positive regulation of lyase activity	25	0.834446	8.02738e-08	CALCR, OPRM1, ACR, ADCY1, ADCY2, ADORA2B, ADCY7, PTGER4, ADORA2A, ADCY5, NF1, GCGR, GHRHR, ADCYAP1, CALCA, PTHLH, ADRB3, ADRB2, ADRB1, GNAQ, GHRH, PTH, GNAS, CALCRL, OPRD1	2661	42	13588	3.03949	0.000398881	1.26253e-06	0.000152669
GOTERM_BP_FAT	GO:0051091~positive regulation of transcription factor activity	22	0.734312	8.12588e-08	IL4, IRAK2, IRAK1, BCL10, IL5, TNF, RELA, CREBBP, TLR2, TLR3, ITGB2, TLR4, TGFB1, SHH, IRAK3, PRKCQ, MYD88, RIPK2, ABRA, TGFBR3, CAT, IKBKB	2661	34	13588	3.30411	0.000403775	1.27399e-06	0.000154542
GOTERM_BP_FAT	GO:0055088~lipid homeostasis	22	0.734312	8.12588e-08	CAV3, CAV1, LDLR, SLC37A4, ACACA, ALMS1, USF1, LDLRAP1, MTTP, ABCG8, APOA2, NPC1, APOB, GOT1, APOE, APOA5, PCSK9, FABP4, SCARB1, LIPC, ANGPTL3, NCOR1	2661	34	13588	3.30411	0.000403775	1.27399e-06	0.000154542
GOTERM_BP_FAT	GO:0030155~regulation of cell adhesion	42	1.40187	8.54818e-08	ITGAL, SPG7, NPNT, IL18, STAT5A, CSF1, JAG2, VTN, L1CAM, PTEN, SRF, SRC, ABI3BP, CITED2, CALCA, PGP, S1PR1, BCL2, TGM2, THBS1, COL8A1, PIK3R1, RASA1, SPN, CYR61, APC, SPP1, ICAM1, ADAM10, PIK3CB, PODXL, MYF5, DMP1, NF1, MMP14, EMILIN1, LAMA4, LAMA3, ITGA6, FBLN2, COL1A1, ALOX12	2661	94	13588	2.28156	0.000424754	1.33599e-06	0.000162574
GOTERM_BP_FAT	GO:0006816~calcium ion transport	50	1.66889	8.66844e-08	ATP2B1, GRIN2B, SLC24A3, TRPV4, CHRNA7, MYB, TRPM4, TRPM7, STIM1, LCK, RYR1, RYR2, CAV1, CYSLTR1, CAMK2G, CACNB1, CACNB2, FKBP1A, CACNB4, FKBP1B, ANXA6, VDR, CYP27B1, CAMK2D, PKD2, PPP3CA, TRPC1, PTPRC, TRPC4, SLC8A1, CACNA2D1, TRPC3, TRPC6, TRPC5, GRIN1, ITPR1, ACCN2, P2RX4, P2RX7, ATP2A2, ATP2A3, PLN, ATP2A1, CACNA1G, CACNA1H, CACNA1E, CACNA1C, XCL1, CACNA1A, F2R	2661	121	13588	2.11006	0.000430729	1.35054e-06	0.000164861
GOTERM_BP_FAT	GO:0048469~cell maturation	36	1.2016	9.71392e-08	FGFR1, MAEA, GJA1, FOXO3, GHRHR, CTNNB1, TIMP1, NRCAM, PGR, CALCA, GATA2, APP, XBP1, POU2F2, RUNX2, ERCC2, EPO, CEBPA, KCNMA1, RET, EPAS1, FOXA1, NR4A2, MECP2, BRCA2, PDE3A, ESR2, KDR, HES1, CDKN1C, EREG, HES5, GNAQ, RPS6KA2, DLD, VEGFA	2661	75	13588	2.45105	0.000482665	1.50869e-06	0.000184744
GOTERM_BP_FAT	GO:0030198~extracellular matrix organization	44	1.46862	9.74259e-08	IBSP, TNF, NPNT, MMP9, COL3A1, ELN, POSTN, VTN, SERPINH1, APLP2, ABI3BP, TGFB2, PTK2, APP, TNFRSF11B, P4HA1, AGT, ACAN, BCL3, LOX, COL11A2, CYR61, ERCC2, DPT, COL18A1, RECK, LGALS3, VHL, TGFBR1, MYF5, DMP1, NF1, HSPG2, COL5A2, COL5A1, ANXA2, EMILIN1, FBLN1, FBLN5, ITGA8, PDGFRA, MYH11, ADAMTS2, SMARCA4	2661	101	13588	2.22455	0.00048409	1.50843e-06	0.00018529
GOTERM_BP_FAT	GO:0016525~negative regulation of angiogenesis	17	0.567423	9.95217e-08	COL4A3, COL4A2, NF1, PML, PF4, FOXO4, PLG, CRHR2, HHEX, LECT1, SERPINF1, CX3CR1, BAI1, AMOT, ADAMTS1, THBS1, ANGPT2	2661	22	13588	3.94582	0.000494501	1.5361e-06	0.000189275
GOTERM_BP_FAT	GO:0018904~organic ether metabolic process	27	0.901202	1.01801e-07	CAV3, CAV1, TXN2, ABHD5, SLC37A4, APOC1, GPX1, APOB, INSIG2, ANG, INSIG1, APOA5, PCSK9, CAT, ANGPTL3, NKX2-3, LPL, CYP1A1, ALMS1, PNPLA2, CYP1A2, SIRT1, PNPLA3, PTPN11, MTTP, LIPC, LIPE	2661	48	13588	2.87232	0.000505825	1.56642e-06	0.000193611
GOTERM_BP_FAT	GO:0007519~skeletal muscle tissue development	35	1.16822	1.02941e-07	MEF2C, CAV2, MYOD1, CAV1, TNC, ERBB2, ELN, PDLIM3, CACNB4, TGFB1, GPX1, APP, MYL6B, DMD, RHOA, MYOG, PPP3CA, NR2F2, PITX2, MYF6, ACTA1, MYF5, NF1, MET, RCAN1, SIX4, MBNL1, FLNB, CDK5, DVL1, FOXP2, EP300, MEOX2, MAPK14, F2R	2661	72	13588	2.48225	0.000511487	1.57907e-06	0.000195779
GOTERM_BP_FAT	GO:0050767~regulation of neurogenesis	53	1.76903	1.03002e-07	RTN4, NOG, NRP1, STAR, EFNA1, PAX6, REST, GLI2, SHH, TGFB1, ATOH1, BDNF, MAPT, RHOA, SEMA3A, CHRNA3, ASPM, DLL1, CTNNA1, THY1, HES1, VEGFC, HES5, SERPINF1, FOXG1, TGIF1, NGF, TNFRSF12A, SOX2, BEX1, TIMP2, CDH4, EPHB2, PTK2, BCL2, NEFL, TLX2, BMP2, NTF3, FOXA1, GRIN1, NF1, ISL1, NTN1, NOTCH3, NTRK3, NOTCH1, ULK1, NTRK2, ID4, BMP7, CACNA1A, BMPR1A	2661	132	13588	2.05028	0.00051179	1.57514e-06	0.000195895
GOTERM_BP_FAT	GO:0010558~negative regulation of macromolecule biosynthetic process	127	4.23899	1.03179e-07	EIF2C2, CDX2, THRA, THRB, CCDC85B, PDX1, REST, SHH, TGFB1, CITED2, CTNNB1, EIF4EBP1, MYOCD, RARA, OLIG2, CIITA, MTA2, GABPA, MECP2, MLXIPL, NR0B1, HES1, HHEX, PA2G4, MSX1, HES5, TGIF1, EIF2AK3, SMARCA4, GCLC, SOX2, TH1L, SOX6, WT1, VDR, TCF21, ATN1, NKX2-1, SKIL, TCF4, DNMT3B, NKX2-5, HELLS, NR1H3, FOXA1, CD276, SMAD3, BRCA2, SKI, EHMT2, FOXP2, FXR1, CDKN1C, HDAC5, HDAC4, NR1I3, NR1I2, HDAC1, RNF…	2661	418	13588	1.55145	0.000512667	1.573e-06	0.000196231
GOTERM_BP_FAT	GO:0043193~positive regulation of gene-specific transcription	23	0.76769	1.05321e-07	CEBPA, IL4, HMGB1, HMGB2, BMP2, IL5, IKZF2, PSRC1, MLXIPL, TGFB3, FGF23, NFKB1, SMAD2, SHH, CITED2, HES1, HDAC4, HES5, GATA6, GATA4, TAF9, IRF4, NKX2-5	2661	37	13588	3.17422	0.000523308	1.60075e-06	0.000200305
GOTERM_BP_FAT	GO:0032147~activation of protein kinase activity	28	0.934579	1.09081e-07	ADORA2A, EDN1, TLR1, TLR4, ADORA1, DGKA, DGKB, DGKE, DGKG, PDGFC, CERK, EGF, AGK, FGF2, CHRNA3, DLG1, IRAK2, SPHK2, TGFBR2, SPHK1, CISH, ACVR2B, IKBKG, GADD45G, DGKZ, CARTPT, GADD45B, F2R	2661	51	13588	2.80349	0.000541983	1.65284e-06	0.000207455
GOTERM_CC_FAT	GO:0030424~axon	44	1.46862	1.12965e-07	DCC, NRP1, CCK, CADM1, ADORA2A, TH, UCHL1, L1CAM, ADORA1, TGFB1, MYCBP2, MBP, TGFB2, ALCAM, NRCAM, CALCA, APP, ROBO1, ANK3, MTPN, MAPT, CHRNA7, NEFL, MYC, BOC, GAD1, TUBB3, APC, KCNMA1, MYO6, ESR1, CDK5, NCAM1, ADRB2, CYP17A1, GHRH, BACE1, NTRK2, GHRL, MAPK8IP3, SLC18A3, MYH14, GAP43, PYGB	2303	107	12504	2.23267	6.95839e-05	2.10867e-06	0.000167441
KEGG_PATHWAY	hsa04512:ECM-receptor interaction	47	1.56876	1.16957e-07	IBSP, TNC, NPNT, COL3A1, ITGB4, VTN, ITGB3, SDC4, ITGB1, GP9, CD47, GP5, CD44, COMP, ITGAV, ITGB7, COL6A1, GP1BA, THBS1, COL11A2, THBS2, THBS3, FN1, SPP1, THBS4, COL4A4, COL4A2, COL4A1, ITGA1, ITGA2, ITGA3, ITGA4, COL5A2, COL5A1, VWF, LAMA4, SDC1, LAMA3, CD36, ITGA6, ITGA5, ITGA8, COL1A2, RELN, LAMC2, COL1A1, ITGA2B	1608	83	5738	2.02066	2.21047e-05	5.66793e-07	0.000145235
GOTERM_BP_FAT	GO:0008202~steroid metabolic process	61	2.03605	1.17367e-07	CYP24A1, HNF1A, STAR, LDLR, HMGCR, CYP11B2, LEPR, SORL1, SHH, APOA2, APOA1, INSIG2, APOE, CYP7A1, LCAT, INSIG1, SRD5A1, CAT, SULT1E1, STS, CYP11A1, ESR1, MECP2, CFTR, LDLRAP1, SCAP, NPC1, HSD11B1, HSD11B2, GC, MVD, SLC37A4, APOC1, NR3C1, ABCA1, CYP27B1, PCSK9, SCARB1, PRKAA1, PRKAA2, NR1H4, CYP19A1, SREBF1, IL4, SOAT1, EBP, SOAT2, CUBN, TNFSF4, OSBPL9, SREBF2, LEP, AFP, CYP17A1, PON1, LIPC, BMPR1…	2661	161	13588	1.9347	0.000583145	1.77299e-06	0.000223215
KEGG_PATHWAY	hsa05014:Amyotrophic lateral sclerosis (ALS)	36	1.2016	1.27343e-07	BID, TNF, DERL1, PPP3R1, BCL2L1, DAXX, TNFRSF1A, GPX1, MAP3K5, CASP3, TNFRSF1B, CASP9, GRIN2B, BCL2, RAC1, PPP3CB, NEFH, CCS, CAT, PPP3CA, CASP1, NEFL, MAP2K6, NOS1, MAP2K3, GRIN1, CYCS, MAPK11, BAD, SOD1, MAPK12, GRIA1, MAPK14, BAX, CASP12, APAF1	1608	57	5738	2.25373	2.40675e-05	6.01696e-07	0.000158132
GOTERM_BP_FAT	GO:0060512~prostate gland morphogenesis	19	0.634179	1.27927e-07	BMP4, FGFR2, NOG, AR, STAT5A, TNC, FOXA1, ESR1, IGF1, HOXD13, ESR2, GLI2, SHH, IGF1R, NOTCH1, SFRP1, CD44, NKX3-1, FRS2	2661	27	13588	3.59336	0.000635594	1.92665e-06	0.000243298
GOTERM_BP_FAT	GO:0007435~salivary gland morphogenesis	19	0.634179	1.27927e-07	EGFR, FGFR2, FGFR1, FGF8, IL6, NRP1, FGF7, TNF, PDGFB, PAX6, CTNND1, FGF10, SHH, TGM2, NKX3-1, SEMA3A, BMP7, EDA, PLXND1	2661	27	13588	3.59336	0.000635594	1.92665e-06	0.000243298
GOTERM_BP_FAT	GO:0043122~regulation of I-kappaB kinase/NF-kappaB cascade	24	0.801068	1.28027e-07	BCL10, TNF, NFKBID, IL1RL1, BTRC, TLR3, TLR4, ADIPOQ, FLNA, MAP3K7, CARD11, TNFSF11, NOD1, MYD88, NUP62, SQSTM1, TGM2, RHOA, IL1B, RIPK2, EDA, LTB, LTA, CHUK	2661	40	13588	3.06381	0.00063609	1.92233e-06	0.000243487
GOTERM_BP_FAT	GO:0042743~hydrogen peroxide metabolic process	16	0.534045	1.30392e-07	CYP1A1, NCF1, CYCS, PRDX2, CYP1A2, PRDX3, SOD1, PRDX1, PARK7, GPX1, CYBB, GPX4, GPX3, MPO, TPO, CAT	2661	20	13588	4.08508	0.000647836	1.95194e-06	0.000247985
GOTERM_BP_FAT	GO:0043270~positive regulation of ion transport	16	0.534045	1.30392e-07	CAV1, SGK1, STIM1, ADORA1, THY1, AKT1, P2RY12, BAK1, P2RX1, BAX, PLCG2, P2RY1, NKX2-5, AKT3, AKT2, F2R	2661	20	13588	4.08508	0.000647836	1.95194e-06	0.000247985
GOTERM_BP_FAT	GO:0001570~vasculogenesis	25	0.834446	1.47996e-07	CAV1, FOXM1, TIPARP, SHH, WT1, CITED2, GJC1, PTK2, HEY1, MYOCD, NKX2-5, RASA1, PTPRJ, EGFL7, TGFBR2, TNNI3, EPHA2, JUNB, KDR, NTRK2, AMOT, GLMN, ENG, HDAC7, SMARCA4	2661	43	13588	2.96881	0.000735269	2.20882e-06	0.000281466
GOTERM_BP_FAT	GO:0016481~negative regulation of transcription	115	3.83845	1.62773e-07	CDX2, THRA, THRB, CCDC85B, PDX1, REST, TGFB1, SHH, CITED2, CTNNB1, MYOCD, RARA, OLIG2, CIITA, MTA2, GABPA, MECP2, MLXIPL, NR0B1, HES1, HHEX, PA2G4, MSX1, HES5, TGIF1, SMARCA4, GCLC, SOX2, TH1L, SOX6, WT1, VDR, TCF21, ATN1, NKX2-1, SKIL, TCF4, NKX2-5, DNMT3B, HELLS, NR1H3, FOXA1, SMAD3, SKI, EHMT2, FOXP2, CDKN1C, HDAC5, HDAC4, NR1I3, NR1I2, HDAC1, RNF2, HOPX, FABP4, DNMT1, HDAC9, RBPJ, NCOR1, ZFHX…	2661	372	13588	1.57858	0.000808654	2.4221e-06	0.00030957
GOTERM_BP_FAT	GO:0042102~positive regulation of T cell proliferation	22	0.734312	1.65653e-07	IL4, BMI1, PTPRC, ITGAL, IL2RA, CD3E, STAT5A, IL18, TNFRSF13C, IL15, CARD11, PRKCQ, TNFSF13B, CD80, IFNG, IL12A, ZAP70, RIPK2, IL12B, SPN, CD28, IL2	2661	35	13588	3.20971	0.000822956	2.45759e-06	0.000315047
GOTERM_BP_FAT	GO:0048666~neuron development	95	3.17089	1.67485e-07	ENAH, NRP1, WNT3A, UCHL1, PAX6, L1CAM, CNP, PRKG1, GLI2, CXCL12, PTEN, GDNF, SHH, TGFB2, NRCAM, APP, BDNF, ATOH1, HTRA2, ROBO1, ANK3, CXCR4, ATG7, SEMA3A, BOC, RET, MYO6, EGR2, PRKCI, MECP2, CDK5, VASP, THY1, HES1, GNAQ, MIAT, RASGRF1, VEGFA, FOXG1, MNX1, GHRL, RELN, NGFR, DST, CHL1, GAP43, DCC, FGFR1, CCK, NDN, ADORA2A, ERBB2, CTF1, CLU, TH, ABI2, CDH4, MYCBP2, EPHB2, ALCAM, PTK2, BCL2, DMD, RAC…	2661	292	13588	1.66131	0.000832056	2.47738e-06	0.000318532
GOTERM_BP_FAT	GO:0051172~negative regulation of nitrogen compound metabolic process	122	4.0721	1.73792e-07	CDX2, THRA, THRB, CCDC85B, EDN1, PDX1, REST, TGFB1, SHH, CITED2, CTNNB1, MYOCD, RARA, OLIG2, CIITA, MTA2, GABPA, MECP2, MLXIPL, NR0B1, HES1, HHEX, PA2G4, MSX1, HES5, TGIF1, SMARCA4, CAV1, GCLC, SOX2, TH1L, SOX6, WT1, VDR, TCF21, ATN1, NPM1, NKX2-1, SKIL, TCF4, NKX2-5, DNMT3B, HELLS, NR1H3, FOXA1, BRCA2, SMAD3, SKI, EHMT2, FOXP2, CDKN1C, HDAC5, HDAC4, NR1I3, NR1I2, HDAC1, RNF2, HOPX, FABP4, DNMT1,…	2661	401	13588	1.55355	0.000863371	2.56304e-06	0.000330525
GOTERM_BP_FAT	GO:0010638~positive regulation of organelle organization	28	0.934579	1.84697e-07	CAV1, FGF8, TNF, PML, TGFB1, MAPT, MAP3K1, NPM1, RAC1, RHOA, TGFA, RANBP1, LTB, LTA, CD28, APC, DLG1, TES, PLEK, ROCK2, PSRC1, PROX1, FMN1, PLK4, CDKN1B, EREG, CFL1, NCOR1	2661	52	13588	2.74957	0.000917525	2.71581e-06	0.000351267
GOTERM_BP_FAT	GO:0030168~platelet activation	14	0.46729	1.86392e-07	GNA13, PLEK, PIK3CB, PF4, P2RY12, VWF, FGG, P2RX1, FGA, CD40LG, FGB, F2, ENTPD1, ENTPD2	2661	16	13588	4.46806	0.00092594	2.73265e-06	0.00035449
GOTERM_BP_FAT	GO:0006940~regulation of smooth muscle contraction	18	0.600801	1.86685e-07	KCNMA1, CAV1, ADORA2B, NCF1, EDN2, EDN1, ATP1A2, TNNI3, SOD1, ADA, CALCA, PROK2, ADRB2, P2RX1, TBXA2R, GUCY1A3, CHRNA3, F2R	2661	25	13588	3.67657	0.000927392	2.72889e-06	0.000355046
GOTERM_BP_FAT	GO:0008624~induction of apoptosis by extracellular signals	18	0.600801	1.86685e-07	TNF, ADORA2A, CD3E, IL18, NDUFA13, GZMB, BAD, DAPK1, CASP3, CASP8AP2, BAX, MAPK9, MAPK8, FAS, TRAF6, CD5, SPN, CD28	2661	25	13588	3.67657	0.000927392	2.72889e-06	0.000355046
GOTERM_BP_FAT	GO:0045619~regulation of lymphocyte differentiation	30	1.00134	1.89435e-07	BMI1, NFKBID, STAT5A, ERBB2, PRDX2, IL15, IL7R, ADA, SHH, CD74, CDKN2A, ZAP70, IL2RG, FAS, INPP5D, CD27, RC3H1, AP3B1, PTPRC, PTPN6, IL6, HSP90AA1, FLT3, IL7, TGFBR2, BAD, CARD11, CD83, LCK, RIPK2	2661	58	13588	2.64122	0.00094105	2.76097e-06	0.000360277
GOTERM_BP_FAT	GO:0006693~prostaglandin metabolic process	13	0.433912	1.90007e-07	PTGES3, TNFRSF1A, PTGES2, PTGIS, TBXAS1, PTGDS, PTGS2, PTGES, PDPN, EDN2, PTGS1, HPGD, CD74	2661	14	13588	4.74161	0.000943891	2.76121e-06	0.000361365
GOTERM_BP_FAT	GO:0030193~regulation of blood coagulation	13	0.433912	1.90007e-07	F11, F12, SELP, PLEK, TLR4, PLG, PROC, ANXA2, KLKB1, APOH, HRG, CPB2, F2R	2661	14	13588	4.74161	0.000943891	2.76121e-06	0.000361365
GOTERM_BP_FAT	GO:0006692~prostanoid metabolic process	13	0.433912	1.90007e-07	PTGES3, TNFRSF1A, PTGES2, PTGIS, TBXAS1, PTGDS, PTGS2, PTGES, PDPN, EDN2, PTGS1, HPGD, CD74	2661	14	13588	4.74161	0.000943891	2.76121e-06	0.000361365
GOTERM_BP_FAT	GO:0002260~lymphocyte homeostasis	20	0.667557	1.92259e-07	IL2RA, STAT5A, PIK3CD, TNFRSF13C, RPS6, TGFB1, BCL2L11, TGFB2, AKT1, BAK1, P2RX7, CASP3, TNFSF13B, BAX, BCL2, IKBKG, PPP3CB, FAS, SKIL, IKBKB	2661	30	13588	3.40423	0.000955072	2.78579e-06	0.000365648
GOTERM_MF_FAT	GO:0046982~protein heterodimerization activity	48	1.60214	2.13774e-07	PPARA, PPARD, TYRP1, CLCN3, HNF1A, GCLC, THRA, ADORA2A, RAB3GAP1, ITGB2, SOX6, BCL2L1, SDCBP2, GCLM, PDSS1, ADORA1, ARNT, FOS, APOA2, HAND1, HAND2, ROBO1, BCL2, PPP2CA, COL11A2, NKX2-5, SIM2, BCL10, CEBPB, IKZF2, CD3G, EPAS1, CEBPD, TGFBR1, SCUBE1, NR4A2, ADIPOR2, RING1, MLXIPL, ADIPOR1, NR4A1, MYH7, AHR, FOXP2, HIF1A, BAX, NEUROD1, IL12B	2506	121	13288	2.10346	0.000357793	9.67177e-06	0.000359906
GOTERM_BP_FAT	GO:0048667~cell morphogenesis involved in neuron differentiation	66	2.20294	2.23407e-07	ENAH, NRP1, WNT3A, UCHL1, PAX6, L1CAM, CNP, GLI2, CXCL12, SHH, TGFB2, NRCAM, APP, BDNF, ATOH1, CXCR4, ANK3, ROBO1, SEMA3A, BOC, EGR2, CDK5, VASP, HES1, FOXG1, MNX1, RELN, NGFR, DST, CHL1, GAP43, DCC, CCK, NDN, ERBB2, CDH4, MYCBP2, EPHB2, ALCAM, PTK2, BCL2, RAC1, ETV1, NKX2-1, NEFL, ETV4, APC, KLF7, NTF3, PTPRZ1, CREB1, NR4A2, CELSR3, SOD1, ISL1, NTN1, PTPN11, DVL1, EPHA4, EPHA7, NOTCH1, ULK1, MAP…	2661	182	13588	1.85175	0.00110972	3.22771e-06	0.000424887
GOTERM_BP_FAT	GO:0042475~odontogenesis of dentine-containing tooth	24	0.801068	2.37649e-07	BMP4, BMP2, NF2, FST, JAG2, DLL1, GLI2, SHH, BCL2L11, CTNNB1, ACVR2B, PGP, ITGA6, BAX, PDGFRA, BMP7, EDA, NFIC, TRAF6, RUNX2, CHUK, BMPR1A, NKX2-3, FGF4	2661	41	13588	2.98908	0.00118042	3.42351e-06	0.000451971
GOTERM_BP_FAT	GO:0007190~activation of adenylate cyclase activity	24	0.801068	2.37649e-07	CALCR, OPRM1, ACR, ADCY1, ADCY2, ADORA2B, ADCY7, PTGER4, ADORA2A, ADCY5, GCGR, GHRHR, ADCYAP1, CALCA, PTHLH, ADRB3, ADRB2, ADRB1, GNAQ, GHRH, PTH, GNAS, CALCRL, OPRD1	2661	41	13588	2.98908	0.00118042	3.42351e-06	0.000451971
GOTERM_BP_FAT	GO:0043627~response to estrogen stimulus	21	0.700935	2.59671e-07	KCNMA1, CAV1, CYP11A1, LEPR, TGFBR1, TGFBR2, ESR1, TGFB3, CFTR, TSHB, RCAN1, GAL, MMP14, MMP13, TIMP3, HMOX1, BCL2, ARSA, GHRL, LCT, TES	2661	33	13588	3.2495	0.00128973	3.72995e-06	0.000493855
GOTERM_BP_FAT	GO:0040017~positive regulation of locomotion	25	0.834446	2.65262e-07	HMGB1, IL16, CSF1, TLR2, FGF10, CXCL12, CXCL10, S1PR1, BCL2, ANGPTL3, THBS1, PIK3R1, SCG2, APC, PRKCA, COL18A1, SELP, IRS2, PDPN, AGER, IRS1, HIF1A, AMOT, HBEGF, SELE	2661	44	13588	2.90134	0.00131749	3.79928e-06	0.000504489
GOTERM_BP_FAT	GO:0010565~regulation of cellular ketone metabolic process	17	0.567423	2.67315e-07	SREBF1, PPARA, CAV1, SNCA, MLXIPL, NR3C1, ADIPOQ, BRCA1, SCAP, LEP, GCK, HNF4A, INSIG2, MLYCD, AGT, INSIG1, EIF2AK3	2661	23	13588	3.77426	0.00132768	3.81769e-06	0.000508393
GOTERM_BP_FAT	GO:0032963~collagen metabolic process	17	0.567423	2.67315e-07	PEPD, PRTN3, MMP9, MMP8, MMP7, MMP3, MMP14, MMP2, SERPINH1, MMP13, MMP11, MMP10, P2RX7, HIF1A, ID1, PRSS2, ADAMTS2	2661	23	13588	3.77426	0.00132768	3.81769e-06	0.000508393
GOTERM_BP_FAT	GO:0022602~ovulation cycle process	26	0.867824	2.8595e-07	STAT5A, LEPR, ESR1, ESR2, BCL2L1, FOXO3, MMP14, SOD1, SIRT1, NRIP1, KDR, PGR, AFP, EREG, BAX, AGT, BCL2, VEGFA, NKX2-1, CHRNA7, ADAMTS1, NOS3, FANCG, BMPR1B, LFNG, NR5A1	2661	47	13588	2.82479	0.00142016	4.07211e-06	0.000543833
GOTERM_BP_FAT	GO:0006800~oxygen and reactive oxygen species metabolic process	26	0.867824	2.8595e-07	BNIP3, PRDX2, PRDX3, PRDX1, GPX1, BCL2, GPX4, GPX3, TPO, CCS, CAT, NOS2, NOX4, CYP1A1, NCF2, NOXO1, NCF1, CYCS, CYP1A2, SOD1, SOD3, PARK7, SOD2, CYBB, P2RX7, MPO	2661	47	13588	2.82479	0.00142016	4.07211e-06	0.000543833
GOTERM_CC_FAT	GO:0005887~integral to plasma membrane	145	4.83979	2.94298e-07	KCNC1, SCN3A, SLC6A2, OSMR, AQP8, SLC6A3, SLC6A4, JAG2, AQP5, AQP4, GGT1, AQP7, AQP6, AQP1, AQP3, AQP2, ATP2B1, S1PR3, CD47, SLC2A4, ANK2, GRIN2B, CHRNA7, PSENEN, CHRNA3, SPN, KCND3, KCND2, STIM1, SIRPA, NPC1, DLL4, PDGFRA, PDGFRB, AMFR, EDA, ITGA2B, PAM, ITGAL, CAV2, CAV1, CYSLTR1, ENPP2, ITGAE, KCNA2, KCNA1, KCNA4, ITGB4, KCNA3, ITGB2, ABCA1, KCNA5, ITGB3, ABCA4, ITGB1, KCNMB1, ITGAM, CD74, EPH…	2303	531	12504	1.48262	0.000181271	5.33198e-06	0.000436221
GOTERM_CC_FAT	GO:0005667~transcription factor complex	76	2.53672	2.96316e-07	E2F1, MYOD1, E2F2, E2F3, HNF1A, E2F5, PAX6, TBP, MED23, PDLIM1, ANKRD1, PAX1, CTNNB1, FOS, GTF2A1, POU5F1, GATA6, CREG1, PAX8, OLIG1, YAP1, OLIG2, PITX2, CCNH, YY1, MLXIPL, ARNTL, RB1, CDK4, AHR, CDK2, HIF1A, EP300, HNF4A, JUN, NCOA6, MGA, CLOCK, IRX4, CREM, SOX2, SOX6, TCF7L2, ATF1, ARNT, TFAM, NPAS2, HAND2, POU2F3, POU2F1, NKX2-1, TAF9, TCF4, NKX2-5, RUNX2, ERCC2, CEBPA, TAF3, EPAS1, SMAD7, CRE…	2303	234	12504	1.76341	0.000182514	5.21515e-06	0.000439212
GOTERM_BP_FAT	GO:0050866~negative regulation of cell activation	28	0.934579	3.06513e-07	NFKBID, ADORA2A, LRRC32, ERBB2, PRDX2, PAWR, TGFB1, IL10, SHH, CD74, CASP3, CDKN2A, HMOX1, FAS, ITCH, INPP5D, SPN, PAG1, RC3H1, DLG1, PTPN6, IL2RA, FLT3, CD276, GAL, CD274, GLMN, IL2	2661	53	13588	2.69769	0.00152221	4.35248e-06	0.000582942
GOTERM_BP_FAT	GO:0002695~negative regulation of leukocyte activation	28	0.934579	3.06513e-07	NFKBID, ADORA2A, LRRC32, ERBB2, PRDX2, PAWR, TGFB1, IL10, SHH, CD74, CASP3, CDKN2A, HMOX1, FAS, ITCH, INPP5D, SPN, PAG1, RC3H1, DLG1, PTPN6, IL2RA, FLT3, CD276, GAL, CD274, GLMN, IL2	2661	53	13588	2.69769	0.00152221	4.35248e-06	0.000582942
GOTERM_CC_FAT	GO:0030315~T-tubule	14	0.46729	3.06747e-07	CAV3, SLC8A1, CACNA2D1, CACNB1, ESR1, TGFB3, KCNJ12, KCNJ11, KCNJ3, DYSF, RYR1, CAMK2D, CACNA1C, SCN5A	2303	17	12504	4.4713	0.000188939	5.24878e-06	0.000454673
GOTERM_BP_FAT	GO:0045927~positive regulation of growth	29	0.967957	3.07426e-07	MYOD1, TNFRSF12A, SLC6A3, STAT5A, CSF1, RAG2, CDH4, GHRHR, TGFB2, HSF1, MAPT, BCL2, AGT, DLG1, IL7, CREB1, TGFBR2, NTN1, PROX1, NTRK3, ADRB2, GHRH, DIO3, CD81, HOPX, GPAM, NGF, SERP1, ALOX12	2661	56	13588	2.64436	0.00152674	4.35301e-06	0.000584678
GOTERM_BP_FAT	GO:0001934~positive regulation of protein amino acid phosphorylation	29	0.967957	3.07426e-07	BMP10, HMGB1, FGFR3, ITLN1, BMPR2, TGFB3, IL11, RGMA, BCL2, IFNG, CD4, FGF1, FGF2, GHR, IL4, BMP4, PRKCA, IL3, BMP2, IL6, IL5, CD3E, SMAD4, ACVR2A, P2RX7, HPX, CD81, JAK2, IL2	2661	56	13588	2.64436	0.00152674	4.35301e-06	0.000584678
GOTERM_BP_FAT	GO:0051899~membrane depolarization	22	0.734312	3.24229e-07	CAV1, GCLC, SMAD7, ADORA2A, SNCA, GRIN1, EDN1, MECP2, GCLM, ADORA1, CDK5, PARK7, DMPK, ATXN1, P2RX4, P2RX7, GRIN2B, CACNA1G, GHRL, PPP3CA, CHRNA3, CACNA1A	2661	36	13588	3.12055	0.00161012	4.57788e-06	0.000616634
GOTERM_BP_FAT	GO:0000302~response to reactive oxygen species	22	0.734312	3.24229e-07	STAR, CYP11A1, PRDX2, MYH7, PRDX3, SOD1, PRDX1, DDIT3, PARK7, SOD2, GPX1, UCP3, PRDX6, UCP2, BCL2, GPX4, GPX3, TXNRD2, MPO, TPO, COL1A1, CAT	2661	36	13588	3.12055	0.00161012	4.57788e-06	0.000616634
GOTERM_BP_FAT	GO:0019318~hexose metabolic process	62	2.06943	3.41878e-07	PTGES3, LDHC, LDHB, PPARA, LDHA, IL6ST, PGD, PGAM2, PDX1, OGDH, PDHB, AKT1, PPP1R1A, PIK3CA, MYC, B3GALTL, LDHAL6B, PFKL, PFKM, PPP1CA, H6PD, PKM2, PGM1, PKLR, GAA, MDH2, SERP1, MDH1, ALDOA, RBP4, TNF, PFKFB3, SLC37A4, PHKA1, HK2, G6PC2, PPP1R3C, PPP1R3B, ENO2, GYS1, PRKAA1, GAPDH, ENO1, PDK1, GPD1, PDK4, IGF2, BAD, PCK2, ADIPOQ, CPT1A, LEP, ATF4, MPI, ATF3, PYGM, GCK, MAPK14, PGK1, FABP5, CACNA1…	2661	169	13588	1.87334	0.00169769	4.81339e-06	0.000650199
GOTERM_BP_FAT	GO:0042493~response to drug	39	1.30174	3.44343e-07	S100A4, STAR, SNCA, TLR2, KCNJ11, GCLM, HADHA, TGFB1, FOS, DGCR2, BDNF, ATG5, BCL2, CHRNA3, TES, NOS1, MAT2A, CREB1, ATP1A3, CFTR, PDE3A, GAL, SOD1, UGT1A1, DDIT3, ABP1, P2RX7, BLMH, ABCG5, JUN, LCK, FABP4, ABCC4, ADAM17, ADRA1A, GNAS, GRK5, LCT, SLC9A1	2661	88	13588	2.26304	0.00170992	4.83441e-06	0.000654888
GOTERM_MF_FAT	GO:0004715~non-membrane spanning protein tyrosine kinase activity	23	0.76769	3.49132e-07	FRK, ITK, FGR, HCK, BMX, FES, WEE1, SRC, TYK2, PTK2, FYN, PTK2B, DYRK1A, LCK, ZAP70, JAK1, JAK2, JAK3, ABL1, CSK, YES1, ABL2, TEC	2506	40	13288	3.04892	0.000584276	1.53801e-05	0.000587793
GOTERM_BP_FAT	GO:0040014~regulation of multicellular organism growth	35	1.16822	3.50502e-07	FGFR2, CSF1, STAT5A, SLC6A3, GDF5, GHRHR, ADRB3, APP, HTRA2, FXN, HSF1, APOE, BCL2, AGT, PIK3CA, GHR, DLG1, CREB1, ATRN, SOD1, STAT3, PTPN11, LEP, BBS2, ADRB2, HDAC3, ADRB1, GHRH, DIO3, NPPC, GAMT, PTCH1, PCSK1N, GPAM, NCOR1	2661	75	13588	2.38296	0.00174048	4.90702e-06	0.000666602
GOTERM_BP_FAT	GO:0050679~positive regulation of epithelial cell proliferation	20	0.667557	4.05399e-07	EGFR, FGFR2, NOG, IL6, FGF7, FGF9, FGF10, SHH, TGFB1, CTNNB1, KDR, FOXP2, GRN, VEGFA, TGFA, FGF1, TBX18, PRL, FGF2, BMPR1A	2661	31	13588	3.29442	0.00201281	5.65963e-06	0.000771007
GOTERM_MF_FAT	GO:0019957~C-C chemokine binding	14	0.46729	4.10144e-07	CCR9, CCRL2, CCR7, CCR6, CCR5, CCR4, CXCR4, CCR3, CCR1, CCR2, CXCR6, CCBP2, CXCR3, CCRL1	2506	17	13288	4.36674	0.000686346	1.76045e-05	0.000690512
GOTERM_MF_FAT	GO:0016493~C-C chemokine receptor activity	14	0.46729	4.10144e-07	CCR9, CCRL2, CCR7, CCR6, CCR5, CCR4, CXCR4, CCR3, CCR1, CCR2, CXCR6, CCBP2, CXCR3, CCRL1	2506	17	13288	4.36674	0.000686346	1.76045e-05	0.000690512
GOTERM_CC_FAT	GO:0031226~intrinsic to plasma membrane	149	4.9733	4.15724e-07	KCNC1, SCN3A, SLC6A2, OSMR, AQP8, SLC6A3, SLC6A4, AQP5, JAG2, AQP4, GGT1, AQP7, AQP6, AQP1, AQP3, AQP2, ATP2B1, S1PR3, CD47, SLC2A4, ANK2, GRIN2B, CHRNA7, PSENEN, CHRNA3, SPN, KCND3, KCND2, STIM1, SIRPA, THY1, NPC1, DLL4, PDGFRA, PDGFRB, AMFR, EDA, ITGA2B, PAM, ITGAL, CAV2, CAV1, CYSLTR1, ENPP2, ITGAE, KCNA2, KCNA1, ITGB4, KCNA4, KCNA3, ITGB2, ABCA1, KCNA5, ITGB3, ABCA4, ITGB1, KCNMB1, ITGAM, CD7…	2303	552	12504	1.46556	0.000256053	6.92122e-06	0.000616202
GOTERM_BP_FAT	GO:0014070~response to organic cyclic substance	24	0.801068	4.28155e-07	STAR, ADORA2A, SLC6A3, LEPR, SLC37A4, DRD4, TGFBR2, GRIN1, SLC22A8, EPHX1, FKBP1A, BCL2L1, TAT, TIMP3, CDK5, HDAC5, CD83, P2RX7, BCL2, RYR2, CHRNA7, CHRNA3, SLC9A1, PPP5C	2661	42	13588	2.91791	0.00212567	5.96057e-06	0.000814284
GOTERM_MF_FAT	GO:0016564~transcription repressor activity	71	2.36983	4.34739e-07	BMI1, PPARD, AEBP1, CDX2, THRA, THRB, PPARG, EZH2, NFKB1, REST, ANKRD1, CBFA2T2, DAXX, AES, CASP8AP2, POU5F1, RARA, KHDRBS1, CIITA, MTA2, RING1, RUNX1T1, MECP2, MLXIPL, RB1, NR0B1, NRIP1, NOC2L, HES1, HHEX, MSX1, RFC1, NAB2, MAP3K10, TGIF1, PIAS1, FHL2, TRIB3, ZBTB16, PRDM16, HESX1, ATN1, HAND1, BCL11A, SKIL, TCF4, NKX2-5, SIM2, ETV3, SKI, SIRT1, FOXP2, ATXN1, HDAC5, HDAC4, NR1I2, ATF3, HDAC1, RN…	2506	211	13288	1.78424	0.000727488	1.81937e-05	0.000731919
GOTERM_BP_FAT	GO:0050673~epithelial cell proliferation	18	0.600801	4.40656e-07	FGFR2, WNT5A, BMP4, IL6, CEBPB, TNF, PDGFB, BTRC, ESR1, ALMS1, FGF10, KIT, SHH, CCND1, TNFSF11, NKX3-1, COL8A1, CHUK	2661	26	13588	3.53517	0.00218767	6.11748e-06	0.00083806
GOTERM_BP_FAT	GO:0042632~cholesterol homeostasis	18	0.600801	4.40656e-07	CAV3, CAV1, LDLR, SLC37A4, ALMS1, LDLRAP1, MTTP, ABCG8, APOA2, NPC1, APOB, APOE, PCSK9, FABP4, SCARB1, LIPC, ANGPTL3, NCOR1	2661	26	13588	3.53517	0.00218767	6.11748e-06	0.00083806
GOTERM_BP_FAT	GO:0055092~sterol homeostasis	18	0.600801	4.40656e-07	CAV3, CAV1, LDLR, SLC37A4, ALMS1, LDLRAP1, MTTP, ABCG8, APOA2, NPC1, APOB, APOE, PCSK9, FABP4, SCARB1, LIPC, ANGPTL3, NCOR1	2661	26	13588	3.53517	0.00218767	6.11748e-06	0.00083806
GOTERM_MF_FAT	GO:0003712~transcription cofactor activity	63	2.1028	4.55199e-07	AEBP1, CDX2, PDLIM1, ANKRD1, CBFA2T2, DAXX, CTNNB1, CITED2, AIP, AES, CASP8AP2, MYOCD, POU5F1, ABRA, MKL2, YAP1, MKL1, COL11A2, PSMD9, BCL10, MED12, RING1, LDB2, ACTN2, MED13, NR0B1, PPARGC1A, HMGA1, PPARGC1B, NRIP1, PRPF6, NCOA1, EP300, NCOA6, MAP3K10, PIAS1, DCC, CRTC1, PML, TRIB3, PRDM16, ARNT, HAND1, ATN1, HAND2, SQSTM1, BCL11A, TCF4, APEX1, SUB1, CREBBP, SRA1, SKI, SIRT1, HDAC5, HDAC4, HDAC1…	2506	180	13288	1.85587	0.000761713	1.85853e-05	0.000766365
GOTERM_BP_FAT	GO:0006638~neutral lipid metabolic process	25	0.834446	4.63144e-07	CAV3, LPL, CAV1, SLC37A4, SNCA, ABHD5, APOC1, ALMS1, PNPLA2, PNPLA3, SIRT1, MTTP, PTPN11, GPX1, APOB, INSIG2, ANG, APOA5, INSIG1, PCSK9, CAT, LIPC, ANGPTL3, LIPE, NKX2-3	2661	45	13588	2.83686	0.00229918	6.41175e-06	0.000880828
GOTERM_BP_FAT	GO:0006662~glycerol ether metabolic process	25	0.834446	4.63144e-07	CAV3, LPL, CAV1, TXN2, SLC37A4, ABHD5, APOC1, ALMS1, PNPLA2, PNPLA3, SIRT1, MTTP, PTPN11, GPX1, APOB, INSIG2, ANG, APOA5, INSIG1, PCSK9, CAT, LIPC, ANGPTL3, LIPE, NKX2-3	2661	45	13588	2.83686	0.00229918	6.41175e-06	0.000880828
GOTERM_BP_FAT	GO:0042476~odontogenesis	25	0.834446	4.63144e-07	BMP4, BMP2, NF2, FST, JAG2, DLL1, GLI2, SHH, BCL2L11, CTNNB1, ACVR2B, PGP, ITGA6, BAX, PDGFRA, BMP7, EDA, NFIC, TRAF6, RUNX2, CHUK, BMPR1A, NKX2-3, PITX2, FGF4	2661	45	13588	2.83686	0.00229918	6.41175e-06	0.000880828
GOTERM_BP_FAT	GO:0007187~G-protein signaling, coupled to cyclic nucleotide second messenger	30	1.00134	4.77554e-07	CALCR, OPRM1, ADCY2, ADORA2B, ADORA2A, ADCY5, DRD4, ADORA1, GCGR, GHRHR, CALCA, S1PR3, ADRB3, AGTR2, S1PR1, PTH, NOS2, CALCRL, PTGER3, PTGER4, NPR3, FLNA, PTHLH, P2RY12, ADRB2, ADRB1, GNAQ, GHRH, GNAS, OPRD1	2661	60	13588	2.55318	0.00237063	6.59288e-06	0.000908233
GOTERM_BP_FAT	GO:0042698~ovulation cycle	26	0.867824	4.86111e-07	STAT5A, LEPR, ESR1, ESR2, BCL2L1, FOXO3, MMP14, SOD1, SIRT1, NRIP1, KDR, PGR, AFP, EREG, BAX, AGT, BCL2, VEGFA, NKX2-1, CHRNA7, ADAMTS1, NOS3, FANCG, BMPR1B, LFNG, NR5A1	2661	48	13588	2.76594	0.00241306	6.69242e-06	0.000924507
GOTERM_BP_FAT	GO:0045580~regulation of T cell differentiation	26	0.867824	4.86111e-07	BMI1, NFKBID, STAT5A, ERBB2, PRDX2, IL15, IL7R, ADA, SHH, CD74, CDKN2A, ZAP70, IL2RG, RC3H1, CD27, AP3B1, PTPRC, IL6, HSP90AA1, IL7, TGFBR2, BAD, CARD11, CD83, LCK, RIPK2	2661	48	13588	2.76594	0.00241306	6.69242e-06	0.000924507
GOTERM_BP_FAT	GO:0052547~regulation of peptidase activity	27	0.901202	4.97701e-07	CAV1, XIAP, ADORA2A, PML, HSPA1A, HSPA1B, BAK1, NOD1, CASP9, CASP8AP2, PYCARD, DIABLO, MYC, CFLAR, BCL10, COL4A3, CYCS, NR4A1, BIRC5, BAD, NLRP3, P2RX1, BBC3, BAX, LCK, APAF1, PDCD6, EIF2AK3	2661	51	13588	2.70336	0.00247052	6.83305e-06	0.000946549
GOTERM_BP_FAT	GO:0048535~lymph node development	15	0.500668	5.04139e-07	LTBR, RORC, NFKB1, IL15, IL7R, TGFB1, TNFRSF11A, TNFSF11, ID2, CXCR5, CXCL13, JAK3, LTB, LTA, NKX2-3	2661	19	13588	4.03133	0.00250243	6.90237e-06	0.000958793
GOTERM_BP_FAT	GO:0006690~icosanoid metabolic process	21	0.700935	5.14546e-07	PTGES3, TBXAS1, PTGES2, PTGS2, NCF1, PDPN, EDN2, PTGS1, LTC4S, CD74, TNFRSF1A, ALOX15, PTGIS, PTGDS, PTGES, ALOX5AP, ALOX12B, LTA4H, ALOX5, HPGD, ALOX12	2661	34	13588	3.15392	0.00255403	7.02551e-06	0.000978586
GOTERM_MF_FAT	GO:0001653~peptide receptor activity	44	1.46862	5.64916e-07	F2RL2, OPRM1, C3AR1, F2RL3, AVPR2, OPRK1, CCR1, TACR1, F2RL1, FPR1, BDKRB1, BDKRB2, FPR2, CXCR3, EDNRA, CCRL2, EDNRB, HCRTR1, AGTR2, CXCR5, CXCR4, CXCR6, MAS1, CCBP2, MC3R, CCRL1, C5AR1, CCKBR, OPRL1, NPR1, NPR3, NTSR1, NTSR2, CCR9, CCR7, CCR6, CCR5, CCR4, CCR3, CX3CR1, CCR2, AVPR1A, F2R, OPRD1	2506	110	13288	2.12099	0.000945223	2.25157e-05	0.000951082
GOTERM_MF_FAT	GO:0008528~peptide receptor activity, G-protein coupled	44	1.46862	5.64916e-07	F2RL2, OPRM1, C3AR1, F2RL3, AVPR2, OPRK1, CCR1, TACR1, F2RL1, FPR1, BDKRB1, BDKRB2, FPR2, CXCR3, EDNRA, CCRL2, EDNRB, HCRTR1, AGTR2, CXCR5, CXCR4, CXCR6, MAS1, CCBP2, MC3R, CCRL1, C5AR1, CCKBR, OPRL1, NPR1, NPR3, NTSR1, NTSR2, CCR9, CCR7, CCR6, CCR5, CCR4, CCR3, CX3CR1, CCR2, AVPR1A, F2R, OPRD1	2506	110	13288	2.12099	0.000945223	2.25157e-05	0.000951082
GOTERM_MF_FAT	GO:0004950~chemokine receptor activity	16	0.534045	5.7645e-07	CCR1, CXCR3, CCRL2, CCR9, CCR7, CCR6, CXCR5, CCR5, CCR4, CXCR4, CCR3, CXCR6, CCR2, CX3CR1, CCBP2, CCRL1	2506	22	13288	3.85634	0.000964512	2.24411e-05	0.0009705
GOTERM_BP_FAT	GO:0045934~negative regulation of nucleobase, nucleoside, nucleotide and nucleic acid metabolic process	119	3.97196	5.8676e-07	CDX2, THRA, THRB, CCDC85B, EDN1, PDX1, REST, TGFB1, SHH, CITED2, CTNNB1, MYOCD, RARA, OLIG2, CIITA, MTA2, GABPA, MECP2, MLXIPL, NR0B1, HES1, HHEX, PA2G4, MSX1, HES5, TGIF1, SMARCA4, GCLC, SOX2, TH1L, SOX6, WT1, VDR, TCF21, ATN1, NPM1, NKX2-1, SKIL, TCF4, NKX2-5, DNMT3B, HELLS, NR1H3, FOXA1, BRCA2, SMAD3, SKI, EHMT2, FOXP2, CDKN1C, HDAC5, HDAC4, NR1I3, NR1I2, HDAC1, RNF2, HOPX, FABP4, DNMT1, RBPJ,…	2661	397	13588	1.53062	0.00291195	7.98955e-06	0.00111593
GOTERM_BP_FAT	GO:0007623~circadian rhythm	22	0.734312	6.11546e-07	KCNMA1, PRF1, MAT2A, ARNTL, CDK4, PROK2, HDAC3, NPAS2, CRY2, PTGDS, NR1D1, DBP, ALB, PER2, CARTPT, PER1, ARNTL2, PER3, CRY1, NCOR1, CLOCK, MTNR1A	2661	37	13588	3.03621	0.00303477	8.30429e-06	0.00116306
GOTERM_BP_FAT	GO:0002761~regulation of myeloid leukocyte differentiation	19	0.634179	6.29769e-07	IL4, IL3, TNF, STAT5A, CSF1, NF1, MITF, RB1, PRDM16, CTNNB1, TNFSF11, ID2, CARTPT, GNAS, ACIN1, INPP5D, RUNX1, PIK3R1, APC	2661	29	13588	3.34554	0.00312506	8.52845e-06	0.00119772
GOTERM_CC_FAT	GO:0016528~sarcoplasm	21	0.700935	6.47738e-07	CACNA2D1, JPH2, NOL3, CACNB1, FKBP1A, FKBP1B, ITPR1, CALU, TRDN, ANK1, ATP2A2, PYGM, ATP2A3, PLN, ATP2A1, RYR1, RYR2, SAR1A, HRC, CASQ2, S100A1	2303	36	12504	3.16717	0.000398927	1.05001e-05	0.000960102
GOTERM_BP_FAT	GO:0045766~positive regulation of angiogenesis	14	0.46729	6.49206e-07	ITGB2, CX3CL1, GATA2, AGGF1, BTG1, GATA4, AMOT, ERAP1, IL1B, NOS3, RUNX1, ANGPTL3, FGF2, IL1A	2661	17	13588	4.20523	0.00322136	8.76777e-06	0.00123469
GOTERM_BP_FAT	GO:0050714~positive regulation of protein secretion	14	0.46729	6.49206e-07	RBP4, KCNN4, P2RX7, TNFSF4, PANX1, ADORA2A, ANG, IFNG, PYCARD, GLMN, NLRP3, CASP1, TNFRSF4, IL2	2661	17	13588	4.20523	0.00322136	8.76777e-06	0.00123469
GOTERM_BP_FAT	GO:0042542~response to hydrogen peroxide	17	0.567423	6.55695e-07	STAR, CYP11A1, PRDX2, PRDX3, SOD1, PRDX1, DDIT3, PARK7, SOD2, GPX1, BCL2, GPX4, GPX3, MPO, TPO, COL1A1, CAT	2661	24	13588	3.617	0.0032535	8.83141e-06	0.00124703
GOTERM_BP_FAT	GO:0010552~positive regulation of specific transcription from RNA polymerase II promoter	17	0.567423	6.55695e-07	CEBPA, HMGB1, HMGB2, BMP2, IKZF2, MLXIPL, NFKB1, SHH, CITED2, HES1, HDAC4, HES5, GATA6, GATA4, TAF9, IRF4, NKX2-5	2661	24	13588	3.617	0.0032535	8.83141e-06	0.00124703
GOTERM_BP_FAT	GO:0010817~regulation of hormone levels	50	1.66889	6.57635e-07	HNF1A, STAR, CYP11B2, GHRHR, SHH, APOA1, TRPV4, TPO, SRD5A1, SULT1E1, CYP11A1, MECP2, ESR1, IRS1, ACVR2B, GHRH, HSD11B2, RELN, EIF2AK3, TG, RBP4, RBP1, HFE, ADH7, NR3C1, FKBP1B, PCSK2, ALDH1A2, PCSK1, ACE, ECE1, SAFB, AGT, SCARB1, PCSK5, CYP19A1, IL6, IL1RN, FOXA1, SMAD2, PTPN11, LEP, AFP, CYP17A1, DIO2, DIO3, CACNA1C, PCSK1N, BMPR1B, CACNA1A	2661	128	13588	1.99467	0.00326311	8.83361e-06	0.00125072
GOTERM_BP_FAT	GO:0009617~response to bacterium	58	1.93591	6.58531e-07	TLR1, TLR2, PGLYRP1, PRDX2, TLR4, PRDX3, IL10, B2M, CD47, GPX1, NOD1, MYD88, HSF1, HAMP, PGLYRP2, IFNG, IL1B, NOS2, LBP, SPN, IRAK1, BCL10, PLD1, C5AR1, LY96, NCF1, RELA, CAMP, PRG2, MAPK1, THBD, CCR5, IFNB1, MAPK3, RIPK2, CTSG, PTAFR, MBL2, TNF, FGR, NFKBIA, BDKRB1, IL12RB2, IRAK3, TNFRSF1A, IFNA1, BCL3, DEFB4, HCK, STAT1, P2RX7, MAPK14, PLCG2, IRF8, IRF3, RBPJ, CD14, F2R	2661	157	13588	1.88642	0.00326755	8.82179e-06	0.00125242
GOTERM_BP_FAT	GO:0048858~cell projection morphogenesis	70	2.33645	6.58837e-07	ENAH, NRP1, WNT3A, UCHL1, PAX6, L1CAM, CNP, GLI2, CXCL12, SHH, TGFB2, NRCAM, APP, BDNF, ATOH1, CXCR4, ANK3, ROBO1, SEMA3A, BOC, EGR2, VANGL2, CDK5, VASP, BBS2, FOXG1, MNX1, RELN, NGFR, DST, CHL1, GAP43, DCC, CCK, NDN, ADORA2A, ERBB2, CLU, CDH4, MYCBP2, EPHB2, ALCAM, PTK2, DMD, BCL2, RAC1, ETV1, NKX2-1, NEFL, ETV4, APC, KLF7, NTF3, PTPRZ1, CREB1, NR4A2, ALMS1, CELSR3, ISL1, NTN1, PTPN11, DVL1, EPH…	2661	202	13588	1.76953	0.00326906	8.80216e-06	0.001253
GOTERM_BP_FAT	GO:0042445~hormone metabolic process	39	1.30174	6.87057e-07	TG, RBP4, RBP1, STAR, CYP11B2, HFE, ADH7, NR3C1, GHRHR, SHH, PCSK2, ALDH1A2, PCSK1, ACE, APOA1, ECE1, SAFB, AGT, TPO, SCARB1, SRD5A1, SULT1E1, PCSK5, CYP19A1, CYP11A1, FOXA1, MECP2, ESR1, PTPN11, LEP, AFP, CYP17A1, DIO2, DIO3, HSD11B2, RELN, BMPR1B, PCSK1N, CACNA1A	2661	90	13588	2.21275	0.00340885	9.15459e-06	0.00130667
GOTERM_BP_FAT	GO:0046660~female sex differentiation	31	1.03471	7.01179e-07	WNT5A, RBP4, STAT5A, LEPR, FST, BCL2L1, FOXO3, TGFB1, PGR, BCL2, AGT, NKX2-1, NOS3, FANCG, LFNG, ESR1, BRCA2, ESR2, SOD1, MMP14, SIRT1, NRIP1, KDR, AFP, EREG, BAX, PHB2, VEGFA, ADAMTS1, BMPR1B, NR5A1	2661	64	13588	2.47339	0.00347879	9.31776e-06	0.00133353
GOTERM_BP_FAT	GO:0006639~acylglycerol metabolic process	24	0.801068	7.50338e-07	CAV3, LPL, CAV1, SLC37A4, ABHD5, APOC1, ALMS1, PNPLA2, PNPLA3, SIRT1, MTTP, PTPN11, GPX1, APOB, INSIG2, ANG, APOA5, INSIG1, PCSK9, CAT, LIPC, ANGPTL3, LIPE, NKX2-3	2661	43	13588	2.85006	0.00372223	9.94443e-06	0.00142702
GOTERM_BP_FAT	GO:0007188~G-protein signaling, coupled to cAMP nucleotide second messenger	28	0.934579	7.98302e-07	CALCR, OPRM1, ADCY2, ADORA2B, ADORA2A, ADCY5, DRD4, ADORA1, GCGR, GHRHR, CALCA, ADRB3, S1PR3, S1PR1, PTH, CALCRL, PTGER3, PTGER4, NPR3, FLNA, PTHLH, P2RY12, ADRB2, ADRB1, GNAQ, GHRH, GNAS, OPRD1	2661	55	13588	2.5996	0.0039597	1.0552e-05	0.00151824
GOTERM_BP_FAT	GO:0051250~negative regulation of lymphocyte activation	27	0.901202	8.10704e-07	NFKBID, ADORA2A, LRRC32, ERBB2, PRDX2, PAWR, TGFB1, IL10, SHH, CD74, CASP3, CDKN2A, ITCH, INPP5D, FAS, SPN, PAG1, RC3H1, DLG1, PTPN6, IL2RA, FLT3, CD276, GAL, CD274, GLMN, IL2	2661	52	13588	2.65137	0.00402109	1.06875e-05	0.00154183
GOTERM_BP_FAT	GO:0032675~regulation of interleukin-6 production	20	0.667557	8.14644e-07	CEBPB, TNF, ADORA2B, TLR1, TLR2, TLR3, TLR4, TLR7, IRAK3, P2RX7, MYD88, NOD1, EREG, IFNG, IL1B, RIPK2, GHRL, CHRNA7, INPP5D, TRAF6	2661	32	13588	3.19147	0.0040406	1.0711e-05	0.00154932
GOTERM_BP_FAT	GO:0030888~regulation of B cell proliferation	20	0.667557	8.14644e-07	IL4, BMI1, PTPRC, IL7, TNFRSF13C, TLR4, PAWR, CD40, TNFRSF4, ADA, IL10, CD38, CARD11, CASP3, CDKN1A, CDKN2A, TNFSF13B, CD81, INPP5D, IL2	2661	32	13588	3.19147	0.0040406	1.0711e-05	0.00154932
GOTERM_BP_FAT	GO:0033077~T cell differentiation in the thymus	20	0.667557	8.14644e-07	PTPRC, CD3D, CD3E, STAT5A, JAG2, PRKDC, RORC, RAG2, RPS6, CD74, CTNNB1, CARD11, JMJD6, BCL2, ZAP70, ADAM17, FAS, SPN, CD28, APC	2661	32	13588	3.19147	0.0040406	1.0711e-05	0.00154932
GOTERM_CC_FAT	GO:0008305~integrin complex	18	0.600801	8.19431e-07	ITGAL, ITGAE, ITGB4, ITGA1, ITGA2, ITGB2, ITGA3, ITGA4, ITGB3, ITGB1, ITGAM, ITGA6, ITGAX, ITGA5, ITGA8, ITGB7, ITGAV, ITGA2B	2303	28	12504	3.49035	0.000504643	1.29427e-05	0.00121459
GOTERM_BP_FAT	GO:0048639~positive regulation of developmental growth	12	0.400534	8.37203e-07	NTRK3, MYOD1, ADRB2, TNFRSF12A, MAPT, TGFBR2, HOPX, PROX1, CDH4, NTN1, NGF, DLG1	2661	13	13588	4.71355	0.00415226	1.09786e-05	0.00159222
GOTERM_CC_FAT	GO:0005654~nucleoplasm	158	5.2737	8.39242e-07	MYOD1, XPO1, CDX2, MED24, PDLIM1, MED23, TBP, REST, ANKRD1, SART3, CTNNB1, NONO, INTS8, CDKN2A, MYOCD, INTS5, GATA6, EED, OLIG1, OLIG2, MYST2, CIB1, GNL3, PITX2, IKBKAP, MTA2, YY1, MED12, MLXIPL, ARNTL, MED13, AHR, PPP1CA, EP300, HIF1A, HNF4A, JUN, MAPK3, MGA, PIAS1, LRPPRC, MCL1, ELL, SOX2, CHEK1, BOP1, SOX6, WT1, ATF1, ARNT, MED12L, SRY, HNRNPK, NPM1, NKX2-1, TAF9, TCF4, NKX2-5, RUNX2, TAF3, EP…	2303	599	12504	1.43214	0.00051684	1.29243e-05	0.00124395
GOTERM_BP_FAT	GO:0010324~membrane invagination	66	2.20294	8.48818e-07	MSR1, LDLR, SNCA, SORL1, SHH, SYP, CD47, GATA2, DAB2, APP, CTTN, PICALM, CHRNA7, CAP1, LBP, AP3B1, GHR, PLD2, ARC, MYO6, ELANE, MFGE8, LDLRAP1, SIRPA, ELMO1, NPC1, ADRB2, CD36, CAV3, CAV2, CAV1, ACHE, ABCA1, DOCK1, ITGAV, RAC1, SCARB1, PLA2R1, PTX3, EHD1, EHD2, MRC1, DNM3, CUBN, HCK, TGFBR2, NRAS, AP2A2, P2RX7, LRP1, TFRC, JMJD6, AP2A1, ULK1, GRIA1, RAB34, IRF8, LRP6, LRP8, CLEC7A, MERTK, LRP2, D…	2661	188	13588	1.79266	0.00420974	1.11016e-05	0.00161431
GOTERM_BP_FAT	GO:0006897~endocytosis	66	2.20294	8.48818e-07	MSR1, LDLR, SNCA, SORL1, SHH, SYP, CD47, GATA2, DAB2, APP, CTTN, PICALM, CHRNA7, CAP1, LBP, AP3B1, GHR, PLD2, ARC, MYO6, ELANE, MFGE8, LDLRAP1, SIRPA, ELMO1, NPC1, ADRB2, CD36, CAV3, CAV2, CAV1, ACHE, ABCA1, DOCK1, ITGAV, RAC1, SCARB1, PLA2R1, PTX3, EHD1, EHD2, MRC1, DNM3, CUBN, HCK, TGFBR2, NRAS, AP2A2, P2RX7, LRP1, TFRC, JMJD6, AP2A1, ULK1, GRIA1, RAB34, IRF8, LRP6, LRP8, CLEC7A, MERTK, LRP2, D…	2661	188	13588	1.79266	0.00420974	1.11016e-05	0.00161431
GOTERM_BP_FAT	GO:0051346~negative regulation of hydrolase activity	16	0.534045	9.60123e-07	CFLAR, NOS1, XIAP, ADORA2A, LEPR, NR4A1, HSPA1A, BIRC5, HSPA1B, SPRY2, APOA2, SPRY1, APOA1, NOS3, PPP2R4, ANGPTL3, ANGPTL4	2661	22	13588	3.71371	0.00476045	1.25244e-05	0.001826
GOTERM_BP_FAT	GO:0001709~cell fate determination	18	0.600801	9.72297e-07	MEF2C, BMP4, MYOD1, NTF3, JAG2, PAX6, PROX1, CTNNB1, HES1, WNT1, CDC42, GATA2, NOTCH2, ATOH1, HAND1, HES5, GATA3, SMARCA4	2661	27	13588	3.40423	0.00482066	1.265e-05	0.00184915
GOTERM_BP_FAT	GO:0060173~limb development	47	1.56876	1.03933e-06	FGFR2, WNT5A, FGFR1, FGF8, HNF1A, LMBR1, FGF9, DICER1, GDF5, FGF10, HOXD13, ZBTB16, GLI2, GJA5, SHH, CTNNB1, MSX2, ALDH1A2, BAK1, ACD, ASPH, FBN2, NR2F2, PCSK5, TWIST1, FGF4, IDUA, BMP4, TBX5, FTO, SKI, MBNL1, MMP13, FMN1, NOTCH2, NOTCH1, MSX1, DKK1, GNAQ, MEOX2, BAX, LRP6, GNAS, PTCH1, BMPR1A, LRP5, SMARCA4	2661	119	13588	2.01679	0.00515217	1.34868e-05	0.00197664
GOTERM_BP_FAT	GO:0048736~appendage development	47	1.56876	1.03933e-06	FGFR2, WNT5A, FGFR1, FGF8, HNF1A, LMBR1, FGF9, DICER1, GDF5, FGF10, HOXD13, ZBTB16, GLI2, GJA5, SHH, CTNNB1, MSX2, ALDH1A2, BAK1, ACD, ASPH, FBN2, NR2F2, PCSK5, TWIST1, FGF4, IDUA, BMP4, TBX5, FTO, SKI, MBNL1, MMP13, FMN1, NOTCH2, NOTCH1, MSX1, DKK1, GNAQ, MEOX2, BAX, LRP6, GNAS, PTCH1, BMPR1A, LRP5, SMARCA4	2661	119	13588	2.01679	0.00515217	1.34868e-05	0.00197664
GOTERM_BP_FAT	GO:0042113~B cell activation	35	1.16822	1.08279e-06	NBN, PRKDC, RAG2, SKAP2, IL7R, ADA, BAK1, CXCR5, BCL2, BCL11A, POU2F2, MS4A1, BCL3, CHRNA7, CD27, PIK3R1, NKX2-3, IL4, PTPRC, PIK3CD, CD40, PRKCD, DCLRE1C, HDAC5, CD40LG, SP3, IGBP1, BAX, NTRK1, PLCG2, ADAM17, CD79A, RBPJ, HDAC9, HDAC7	2661	78	13588	2.29131	0.00536703	1.40142e-05	0.00205929
GOTERM_CC_FAT	GO:0016529~sarcoplasmic reticulum	20	0.667557	1.0963e-06	CACNA2D1, JPH2, CACNB1, FKBP1A, FKBP1B, ITPR1, CALU, TRDN, ANK1, ATP2A2, PYGM, ATP2A3, PLN, ATP2A1, RYR1, RYR2, SAR1A, HRC, S100A1, CASQ2	2303	34	12504	3.19379	0.000675095	1.64712e-05	0.00162498
GOTERM_MF_FAT	GO:0019904~protein domain specific binding	65	2.16956	1.11181e-06	HSP90AB1, MTSS1, ENAH, CADM1, CASK, LPAR1, KCNJ12, CD2AP, PTEN, NOD1, PICALM, DYNLL1, PAK3, NCKIPSD, INSR, KHDRBS1, IRS2, ADAM10, HSP90AA1, NOS1AP, LDB2, SIRPA, IRS1, PPARGC1B, VASP, ELMO1, FMN1, NPTXR, ITGB1BP2, LCK, ADAM17, RIPK2, ADAM12, PPP5C, ADAM15, HMGB2, CLCN3, GRB2, STUB1, PXN, SRC, DOCK1, SQSTM1, DMD, POU2F2, PYCARD, TGM2, INPP5D, EHD2, PTPN6, NFE2, NLK, CBL, ESRRG, YWHAE, SIRT1, TJP1, …	2506	192	13288	1.79511	0.00185944	4.22983e-05	0.00187181
GOTERM_BP_FAT	GO:0031400~negative regulation of protein modification process	22	0.734312	1.1151e-06	PRKCA, PTPN6, PTPRC, CAV1, GCLC, IMPACT, SOCS1, MECP2, FKBP1A, BDKRB2, YWHAE, PRKCD, CDK5, NOC2L, BAK1, CDKN2A, ATG5, HNF4A, JUN, BAX, PPP2R4, IGFBP3	2661	38	13588	2.95631	0.00552672	1.43948e-05	0.00212073
KEGG_PATHWAY	hsa04020:Calcium signaling pathway	85	2.83712	1.14875e-06	ADCY1, ADCY2, ADCY7, TNNC1, TACR1, ATP2B1, EDNRA, EDNRB, PLCB3, PLCB4, CHRNA7, NOS3, NOS2, PLCB1, PRKCA, EGFR, PTGER1, PTGER3, SLC25A4, CCKBR, SLC25A5, MYLK3, HTR4, NTSR1, CD38, ADRB2, ADRB1, GNAQ, CAMK4, RYR1, PDGFRA, RYR2, PDGFRB, GNAS, PTAFR, CYSLTR1, ERBB4, ADORA2B, ADORA2A, ERBB3, ERBB2, CAMK2G, PHKA1, PPP3R1, BDKRB1, BDKRB2, ADRB3, PTK2B, HRH2, PDE1A, CAMK2D, PPP3CB, PPP3CA, TRPC1, SLC8A1, …	1608	191	5738	1.58803	0.00021709	5.29543e-06	0.00142648
GOTERM_BP_FAT	GO:0032868~response to insulin stimulus	29	0.967957	1.19951e-06	RBP4, STAR, FOXO1, RHOQ, PDE3B, FOXO4, GHRHR, AHSG, AKT1, EIF4EBP1, PCSK9, INSR, PIK3R1, AKT3, PIK3R2, AKT2, NR1H3, SGK1, IRS2, EGR2, PTPRA, PRKCI, GAL, IRS1, SCAP, LEP, RETN, GSK3A, PTPN1	2661	59	13588	2.5099	0.00594384	1.54444e-05	0.00228127
GOTERM_BP_FAT	GO:0045664~regulation of neuron differentiation	42	1.40187	1.20884e-06	RTN4, NRP1, EFNA1, TNFRSF12A, SOX2, BEX1, PAX6, REST, GLI2, TIMP2, CDH4, SHH, EPHB2, PTK2, ATOH1, BDNF, MAPT, BCL2, RHOA, SEMA3A, NEFL, TLX2, CHRNA3, ASPM, FOXA1, GRIN1, DLL1, ISL1, NTN1, THY1, NOTCH3, HES1, NTRK3, NOTCH1, HES5, ULK1, FOXG1, NTRK2, TGIF1, ID4, CACNA1A, NGF	2661	102	13588	2.10262	0.00598992	1.55243e-05	0.00229901
GOTERM_BP_FAT	GO:0001649~osteoblast differentiation	25	0.834446	1.31417e-06	BMP4, MEF2C, NOG, BMP2, FGF9, NF1, SMAD3, IGF1, FHL2, IGF2, SMAD1, GLI2, SHH, PTHLH, HDAC5, HDAC4, MEF2D, JUND, COL1A1, GPNMB, IGFBP3, RUNX2, RPS27A, BMP6, IGFBP5	2661	47	13588	2.71614	0.00651014	1.68334e-05	0.00249932
GOTERM_BP_FAT	GO:0009894~regulation of catabolic process	26	0.867824	1.31747e-06	HMGB1, XPO1, GCLC, ABHD5, EGLN2, ADORA1, STUB1, SHH, AKT1, IRAK3, IL1B, PCSK9, ITCH, APC, IL3, BECN1, RELA, MLXIPL, CIDEA, PNPLA2, ARNTL, FLNA, HDAC4, NPC1, MLYCD, NEDD4	2661	50	13588	2.6553	0.00652646	1.68324e-05	0.00250561
GOTERM_BP_FAT	GO:0043281~regulation of caspase activity	26	0.867824	1.31747e-06	XIAP, ADORA2A, PML, HSPA1A, HSPA1B, BAK1, NOD1, CASP9, CASP8AP2, PYCARD, DIABLO, MYC, CFLAR, BCL10, COL4A3, CYCS, NR4A1, BIRC5, BAD, NLRP3, P2RX1, BBC3, BAX, LCK, APAF1, EIF2AK3, PDCD6	2661	50	13588	2.6553	0.00652646	1.68324e-05	0.00250561
GOTERM_BP_FAT	GO:0052548~regulation of endopeptidase activity	26	0.867824	1.31747e-06	XIAP, ADORA2A, PML, HSPA1A, HSPA1B, BAK1, NOD1, CASP9, CASP8AP2, PYCARD, DIABLO, MYC, CFLAR, BCL10, COL4A3, CYCS, NR4A1, BIRC5, BAD, NLRP3, P2RX1, BBC3, BAX, LCK, APAF1, EIF2AK3, PDCD6	2661	50	13588	2.6553	0.00652646	1.68324e-05	0.00250561
GOTERM_MF_FAT	GO:0000287~magnesium ion binding	117	3.90521	1.3364e-06	RNASEN, PDP1, ADCY1, ADCY2, STK38, ADCY7, ADCY5, AURKB, TTN, DMPK, MAP3K7, MAP3K5, MAP3K4, GRIN2B, DNTT, MAT1A, MAP3K8, MAP2K7, MAP2K5, POLI, MYLK3, PDXP, CHPT1, MARK1, WEE1, MARK2, DCLRE1C, PGM1, PDE5A, KALRN, ITGAL, GCLC, STK11, ITGAE, BMPR2, CHEK2, IRAK4, IRAK3, ITGAX, IDH2, ENTPD1, ENTPD2, GDE1, TGFBR1, TGFBR2, SPHK1, GRIN1, EPHX2, ITGA1, ITGA2, IDH3B, IDH3A, PPA1, ATP2A2, ATP2A3, ATP2A1, RHE…	2506	409	13288	1.51684	0.00223463	4.97128e-05	0.00224992
GOTERM_MF_FAT	GO:0019956~chemokine binding	16	0.534045	1.3675e-06	CCR1, CXCR3, CCRL2, CCR9, CCR7, CCR6, CXCR5, CCR5, CCR4, CXCR4, CCR3, CXCR6, CCR2, CX3CR1, CCBP2, CCRL1	2506	23	13288	3.68868	0.00228658	4.9764e-05	0.00230229
GOTERM_BP_FAT	GO:0043062~extracellular structure organization	55	1.83578	1.36822e-06	CADM1, NPNT, MMP9, VTN, POSTN, CTNNB1, TGFB2, TNFRSF11B, APP, P4HA1, ANK3, LOX, COL11A2, CYR61, RECK, MYO6, MECP2, PDGFRA, ADAMTS2, SMARCA4, IBSP, TNF, TNC, ERBB2, COL3A1, ELN, CACNB4, SERPINH1, APLP2, ABI3BP, PTK2, AGT, ACAN, BCL3, DPT, ERCC2, COL18A1, LGALS3, VHL, TGFBR1, DMP1, MYF5, NF1, HSPG2, COL5A2, COL5A1, EMILIN1, ANXA2, DVL1, FBLN1, FBLN5, ITGA8, MYH11, CACNA1A, F2R	2661	149	13588	1.88489	0.006777	1.74359e-05	0.00260213
KEGG_PATHWAY	hsa04150:mTOR signaling pathway	33	1.10147	1.37734e-06	STK11, PGF, RPS6KB1, AKT1, PDPK1, EIF4EBP1, PIK3CA, PRKAA1, PRKAA2, FIGF, PIK3R1, AKT3, PIK3R2, AKT2, PIK3CG, BRAF, PIK3CB, PIK3CD, IGF1, RPS6, DDIT4, VEGFB, MAPK1, VEGFC, RPS6KA3, HIF1A, RPS6KA1, ULK1, RPS6KA2, MAPK3, TSC2, VEGFA, RHEB	1608	54	5738	2.18069	0.000260284	6.19804e-06	0.00171034
GOTERM_BP_FAT	GO:0010741~negative regulation of protein kinase cascade	17	0.567423	1.48949e-06	CAV3, PTPN6, CAV1, NF2, NFKBID, IL1RL1, NF1, SOCS1, PTEN, IGF1R, SPRY2, SPRY1, P2RX7, HNF4A, TSC2, NCOR1, APC	2661	25	13588	3.47232	0.00737544	1.89327e-05	0.00283275
GOTERM_BP_FAT	GO:0051092~positive regulation of NF-kappaB transcription factor activity	17	0.567423	1.48949e-06	IRAK2, IRAK1, BCL10, TNF, RELA, TLR2, TLR3, ITGB2, TLR4, TGFB1, IRAK3, PRKCQ, MYD88, RIPK2, TGFBR3, CAT, IKBKB	2661	25	13588	3.47232	0.00737544	1.89327e-05	0.00283275
GOTERM_BP_FAT	GO:0045639~positive regulation of myeloid cell differentiation	17	0.567423	1.48949e-06	HMGB1, IL3, STAT5A, CSF1, FOXO3, JAG1, RB1, LEP, HIF1A, TNFSF11, ID2, ETS1, MAPK14, GNAS, ACIN1, INPP5D, RUNX1	2661	25	13588	3.47232	0.00737544	1.89327e-05	0.00283275
GOTERM_BP_FAT	GO:0002637~regulation of immunoglobulin production	17	0.567423	1.48949e-06	IL4, TRAF2, PTPRC, RBP4, TNF, TNFSF4, TBX21, TNFSF12, CD40, TNFRSF4, TGFB1, CD40LG, HPX, IFNG, TRAF6, CD28, IL2	2661	25	13588	3.47232	0.00737544	1.89327e-05	0.00283275
GOTERM_MF_FAT	GO:0004896~cytokine receptor activity	27	0.901202	1.49936e-06	IL1R2, IL1R1, IL9R, OSMR, IL6ST, LEPR, IL7R, IL12RB2, IL10RA, IL1RAP, CSF3R, IL2RG, IL1RAPL2, EBI3, GHR, IL2RB, IL18RAP, IL2RA, IL1RL1, LIFR, IFNAR1, IFNAR2, CX3CR1, EPOR, IL12B, MPL, IL3RA	2506	55	13288	2.60303	0.00250678	5.34012e-05	0.00252427
GOTERM_BP_FAT	GO:0043123~positive regulation of I-kappaB kinase/NF-kappaB cascade	20	0.667557	1.56782e-06	BCL10, TNF, TLR3, TLR4, ADIPOQ, FLNA, MAP3K7, CARD11, TNFSF11, MYD88, NOD1, NUP62, TGM2, RHOA, IL1B, RIPK2, EDA, LTB, LTA, CHUK	2661	33	13588	3.09476	0.0077618	1.98776e-05	0.00298172
GOTERM_BP_FAT	GO:0035051~cardiac cell differentiation	20	0.667557	1.56782e-06	NOX4, BMP10, BMP2, ACADM, MYL2, TBX5, RXRA, DICER1, FHL2, SOX6, TTN, ITGB1, PROX1, TGFB2, ATG5, GATA6, ATG7, GATA4, RARA, NKX2-5	2661	33	13588	3.09476	0.0077618	1.98776e-05	0.00298172
GOTERM_BP_FAT	GO:0046777~protein amino acid autophosphorylation	31	1.03471	1.58118e-06	CAMK2G, CAD, KIT, INSRR, IRAK3, IGF1R, PTK2, CSNK2A1, ZAP70, CAMK2D, YES1, INSR, TES, IRAK2, EGFR, IRAK1, FLT3, TRPM7, NLK, TGFBR1, MET, FYN, ULK1, EIF2S1, LCK, NTRK2, DYRK1A, ERN1, EIF2AK2, LRRK2, EIF2AK3	2661	66	13588	2.39844	0.00782767	1.99959e-05	0.00300713
GOTERM_BP_FAT	GO:0030029~actin filament-based process	62	2.06943	1.66414e-06	MTSS1, ENAH, PDLIM7, PDGFB, PDGFA, AIF1, CAPZA1, S100A9, MYBPC3, PDLIM3, RHOQ, TTN, ACTG1, GSN, ANG, RHOA, SHC1, CAP1, DLG1, ACTA1, ROCK1, ROCK2, TRPM7, PRKCI, MYH6, MYH9, FLNC, WAS, PROX1, SIRPA, FLNA, VASP, ELMO1, FMN1, TNNT2, CFL1, FLII, GHRL, TMSB4X, LCP1, MYL2, ELN, CALR, SRF, ITGB1, PFN1, KRAS, RAC2, MYL6B, BCL2, RAC1, PAFAH1B1, CNN1, EHD2, NF1, CSRP1, RACGAP1, NRAS, MYH11, MYH14, ABL1, ABL2	2661	176	13588	1.79883	0.00823669	2.09917e-05	0.00316491
GOTERM_BP_FAT	GO:0051253~negative regulation of RNA metabolic process	96	3.20427	1.72584e-06	BMI1, PPARD, CDX2, THRB, TBX20, PPARG, NFKB1, PDX1, REST, GLI2, CBFA2T2, DAXX, TGFB1, SHH, CTNNB1, CITED2, MYOCD, POU5F1, RARA, OLIG2, NR2F2, MYC, EGR1, CIITA, NANOG, MTA2, GABPA, MLXIPL, MECP2, NDUFA13, RB1, MBD2, NR0B1, NRIP1, NOC2L, HES1, HHEX, PA2G4, MSX1, HES5, TGIF1, SMARCA4, GLIS3, TNF, SOX2, SOX6, ZBTB16, PRDM16, TNFRSF4, WT1, TCF21, ATN1, HAND1, NPM1, PER2, NKX2-1, PER1, PER3, SKIL, TCF4…	2661	310	13588	1.58132	0.00854073	2.17147e-05	0.00328223
GOTERM_BP_FAT	GO:0030036~actin cytoskeleton organization	59	1.96929	1.77647e-06	MTSS1, ENAH, PDLIM7, PDGFB, PDGFA, AIF1, CAPZA1, S100A9, MYBPC3, PDLIM3, RHOQ, TTN, ACTG1, GSN, ANG, RHOA, SHC1, CAP1, DLG1, ACTA1, ROCK1, ROCK2, TRPM7, PRKCI, MYH6, MYH9, WAS, PROX1, SIRPA, FLNA, VASP, ELMO1, FMN1, TNNT2, CFL1, FLII, GHRL, TMSB4X, LCP1, MYL2, ELN, CALR, ITGB1, SRF, PFN1, KRAS, RAC2, BCL2, RAC1, PAFAH1B1, CNN1, EHD2, NF1, CSRP1, RACGAP1, NRAS, MYH11, ABL1, ABL2	2661	165	13588	1.82591	0.00879022	2.22954e-05	0.00337853
GOTERM_MF_FAT	GO:0016209~antioxidant activity	22	0.734312	1.7911e-06	LPO, PTGS2, PTGS1, PRDX4, PRDX5, PRDX2, PRDX3, SOD1, PRDX1, SOD3, SOD2, GPX1, GSR, PRDX6, GPX4, GPX3, GSTZ1, TXNRD2, MPO, TPO, CYGB, CAT	2506	40	13288	2.91636	0.00299382	6.24628e-05	0.00301543
GOTERM_BP_FAT	GO:0044243~multicellular organismal catabolic process	14	0.46729	1.91585e-06	PEPD, PRTN3, MMP9, MMP8, MMP7, MMP3, MMP14, MMP2, MMP13, MMP11, MMP10, P2RX7, PRSS2, ADAMTS2	2661	18	13588	3.97161	0.0094766	2.39841e-05	0.0036436
GOTERM_BP_FAT	GO:0031589~cell-substrate adhesion	28	0.934579	1.94244e-06	LIMS1, PPARD, TNFRSF12A, NPNT, ITGB4, ITGB2, VTN, ITGB3, ITGB1, PXN, CTNNB1, CTGF, AGT, BCL2, ITGB7, TEK, RHOA, ANGPTL3, FN1, TRPM7, CDK5, SIRPA, BCL2L11, THY1, VWF, ITGA6, EDA, ITGA2B	2661	57	13588	2.50838	0.00960748	2.42558e-05	0.00369417
GOTERM_BP_FAT	GO:0046661~male sex differentiation	28	0.934579	1.94244e-06	WNT5A, RBP4, INSL3, HMGB2, FGF8, FGF9, FKBP4, STAT5A, SOX2, HOXD13, BCL2L2, BCL2L1, WT1, SHH, AHSG, BCL2, NKX2-1, AR, ESR1, NR0B1, BCL2L11, ACVR2A, BAX, PDGFRA, ASB1, FSHB, BMPR1A, NR5A1	2661	57	13588	2.50838	0.00960748	2.42558e-05	0.00369417
GOTERM_BP_FAT	GO:0050727~regulation of inflammatory response	28	0.934579	1.94244e-06	ADORA2B, C3, ADORA2A, STAT5A, ADORA1, ADA, AHSG, CALCA, GPX1, TNFRSF1A, CD47, TNFRSF1B, GPX4, CFH, TGM2, CHRNA7, LBP, NT5E, SPN, CD28, PRKCA, IL2RA, CD276, SERPING1, ADRB2, GHRL, FABP4, IL2	2661	57	13588	2.50838	0.00960748	2.42558e-05	0.00369417
GOTERM_BP_FAT	GO:0032103~positive regulation of response to external stimulus	22	0.734312	1.97112e-06	PRKCA, HMGB1, ADORA2B, IL16, C3, BECN1, STAT5A, FGF10, AGER, CXCL12, NTRK3, CD47, TNFRSF1A, S1PR1, NPY, TGM2, GHRL, FABP4, LBP, THBS1, CD28, SCG2	2661	39	13588	2.88051	0.00974864	2.45523e-05	0.00374871
GOTERM_BP_FAT	GO:0048565~gut development	22	0.734312	1.97112e-06	EGFR, WNT5A, TCF7, FOXL1, FGF9, COL3A1, SMAD3, FGF10, SMAD2, GLI2, TCF7L2, ADA, SHH, ALDH1A2, EDNRB, ACVR2B, NOTCH1, BCL2, GATA4, MYB, PCSK5, NKX2-3	2661	39	13588	2.88051	0.00974864	2.45523e-05	0.00374871
GOTERM_BP_FAT	GO:0042098~T cell proliferation	18	0.600801	2.0229e-06	PTPRC, ITGAL, CRIP3, PRDX2, ITGB2, FKBP1A, IL15, RPS6, CXCL12, FKBP1B, ITGAM, CD86, P2RX7, ITGAX, CXCR4, FYN, BAX, RIPK2	2661	28	13588	3.28265	0.0100035	2.51343e-05	0.00384719
GOTERM_BP_FAT	GO:0050778~positive regulation of immune response	51	1.70227	2.05735e-06	CADM1, MASP1, MASP2, STAT5A, TLR2, PTPN22, TLR4, IL15, TNFSF12, B2M, TGFB2, SH2D1A, MYD88, CFH, CFI, LBP, IRAK1, BCL10, C4A, CD3E, C4B, RELA, SERPING1, THY1, C1QA, MAPK1, EREG, TNFSF13B, LCK, RIPK2, MBL2, C3, CD247, KLRK1, NFKBIA, CACNB4, C1S, ADA, ZAP70, CD28, PTPN6, PTPRC, CFB, TNFRSF13C, P2RX7, CD55, CD19, PLCG1, HPX, PLCG2, CLEC7A, CD79A	2661	136	13588	1.91488	0.0101729	2.54985e-05	0.0039127
GOTERM_MF_FAT	GO:0004707~MAP kinase activity	12	0.400534	2.16946e-06	MAPK1, MAPK12, MAPK6, MAPK4, NLK, MAPK14, MAPK3, MAPK9, MAPK8, MAPK11, MAPK10, MAPK7	2506	14	13288	4.54498	0.00362509	7.41131e-05	0.00365241
GOTERM_BP_FAT	GO:0045892~negative regulation of transcription, DNA-dependent	95	3.17089	2.37584e-06	BMI1, PPARD, CDX2, THRB, TBX20, PPARG, NFKB1, PDX1, REST, GLI2, CBFA2T2, DAXX, TGFB1, SHH, CTNNB1, CITED2, MYOCD, POU5F1, RARA, OLIG2, NR2F2, MYC, EGR1, CIITA, NANOG, MTA2, GABPA, MLXIPL, MECP2, NDUFA13, RB1, MBD2, NR0B1, NRIP1, NOC2L, HES1, HHEX, PA2G4, MSX1, HES5, TGIF1, SMARCA4, GLIS3, TNF, SOX2, SOX6, ZBTB16, PRDM16, TNFRSF4, WT1, TCF21, ATN1, HAND1, PER2, NKX2-1, PER1, PER3, SKIL, TCF4, NKX2…	2661	308	13588	1.57501	0.0117385	2.93725e-05	0.00451839
GOTERM_BP_FAT	GO:0051789~response to protein stimulus	37	1.23498	2.37792e-06	DERL1, FGF10, NR3C1, BCL2L1, TGFB1, MSX2, FOS, BCL2, IFNG, CREB3L1, CD4, FAS, DDAH2, APOM, BOC, CYR61, EGR1, HERPUD1, APCS, HSP90AA1, CFB, NR4A2, DDIT3, CCND1, P2RX7, MSX1, ID2, ID1, CASP12, ERN1, ID3, NFE2L2, SETD2, EIF2AK2, EIF2AK3, PPP1R15A, SERP1	2661	87	13588	2.17167	0.0117487	2.93253e-05	0.00452236
GOTERM_BP_FAT	GO:0035107~appendage morphogenesis	45	1.502	2.44534e-06	FGFR2, WNT5A, FGFR1, FGF8, HNF1A, LMBR1, FGF9, DICER1, GDF5, FGF10, HOXD13, ZBTB16, GLI2, GJA5, SHH, CTNNB1, MSX2, ALDH1A2, BAK1, ACD, FBN2, ASPH, PCSK5, TWIST1, FGF4, IDUA, BMP4, TBX5, FTO, SKI, MBNL1, MMP13, FMN1, NOTCH2, NOTCH1, MSX1, DKK1, GNAQ, BAX, LRP6, GNAS, PTCH1, BMPR1A, LRP5, SMARCA4	2661	115	13588	1.99814	0.0120798	3.00821e-05	0.00465057
GOTERM_BP_FAT	GO:0035108~limb morphogenesis	45	1.502	2.44534e-06	FGFR2, WNT5A, FGFR1, FGF8, HNF1A, LMBR1, FGF9, DICER1, GDF5, FGF10, HOXD13, ZBTB16, GLI2, GJA5, SHH, CTNNB1, MSX2, ALDH1A2, BAK1, ACD, FBN2, ASPH, PCSK5, TWIST1, FGF4, IDUA, BMP4, TBX5, FTO, SKI, MBNL1, MMP13, FMN1, NOTCH2, NOTCH1, MSX1, DKK1, GNAQ, BAX, LRP6, GNAS, PTCH1, BMPR1A, LRP5, SMARCA4	2661	115	13588	1.99814	0.0120798	3.00821e-05	0.00465057
GOTERM_BP_FAT	GO:0008361~regulation of cell size	43	1.43525	2.51365e-06	RTN4, BMP10, NRP1, NDN, PDGFB, TNFRSF12A, CCDC85B, PML, TGFB3, IL7R, CDH4, TGFB1, AHSG, TGFB2, AKT1, APP, CDKN2A, MAPT, BCL2, LEFTY2, NPM1, SEMA3A, SHBG, IL7, CREB1, PSRC1, ADIPOR2, ESR1, NDUFA13, CDK4, NTN1, NTRK3, NOTCH2, ULK1, BBC3, CFL1, TSC2, CD81, ADRA1A, CACNA1A, NGF, ALOX12, SLC9A1	2661	108	13588	2.03308	0.0124151	3.08461e-05	0.00478048
GOTERM_BP_FAT	GO:0002027~regulation of heart rate	13	0.433912	2.55849e-06	CALCA, AGTR2, ADRB1, EPAS1, MYBPC3, CACNA1G, ADRA1A, CHRNA7, SEMA3A, MYH6, FKBP1B, TPM1, ADA	2661	16	13588	4.14891	0.0126352	3.1319e-05	0.00486575
GOTERM_BP_FAT	GO:0002252~immune effector process	48	1.60214	2.58913e-06	MBL2, NBN, CD8A, MASP1, C3, MASP2, PRKDC, RSAD2, BNIP3, PRDX2, C1S, TNFSF12, IL7R, PRDX1, TLR7, CD74, CD47, MYD88, POU2F2, CFH, BCL3, CFI, FAS, LBP, INPP5D, PTX3, CD27, DLG1, PTPRC, ICAM1, BCL10, PTPN6, C4A, C4B, CFB, NCF1, ELANE, SERPING1, NLRP3, PRKCD, C1QA, LAT, CD55, ABCC9, TNFSF13B, CD40LG, BNIP3L, MPO, CTSG	2661	126	13588	1.94528	0.0127855	3.16162e-05	0.00492403
GOTERM_BP_FAT	GO:0055001~muscle cell development	29	0.967957	2.75633e-06	CAV2, BMP10, MYL2, TNC, ERBB2, MYBPC3, DICER1, FHL2, CACNB4, TTN, CXADR, ITGB1, ACTG1, GPX1, APP, ATG5, ATG7, MYOG, PPP3CA, NKX2-5, ACTA1, RCAN1, MYH6, FLNC, PROX1, DVL1, TNNT2, MYH11, F2R	2661	61	13588	2.42761	0.0136056	3.35753e-05	0.005242
KEGG_PATHWAY	hsa04650:Natural killer cell mediated cytotoxicity	59	1.96929	2.81864e-06	CASP3, SH2D1A, IFNG, PIK3CA, SHC1, FAS, SHC3, IFNGR2, PRKCA, PIK3CG, ICAM1, BRAF, PIK3CB, ICAM2, PIK3CD, GZMB, IFNAR1, MAPK1, IFNAR2, TNFRSF10B, IFNB1, LCK, MAPK3, LCP2, BID, PRF1, ITGAL, CSF2, CD244, TNF, GRB2, CD247, KLRK1, PPP3R1, ITGB2, IFNA2, IFNA1, KRAS, RAC2, PTK2B, SOS2, RAC1, PPP3CB, ZAP70, NFAT5, NFATC4, PPP3CA, NFATC3, PIK3R1, PIK3R2, PTPN6, MAP2K1, PTPN11, NRAS, LAT, TNFSF10, PLCG1, F…	1608	122	5738	1.72571	0.000532581	1.23888e-05	0.00350007
KEGG_PATHWAY	hsa05412:Arrhythmogenic right ventricular cardiomyopathy (ARVC)	41	1.36849	2.92893e-06	ITGB4, CACNB1, GJA1, CACNB2, ITGB3, CACNB4, ITGB1, TCF7L2, CTNNB1, ACTG1, DES, DMD, ITGAV, ITGB7, EMD, ACTB, CACNA2D1, TCF7, SLC8A1, LMNA, ITGA1, ITGA2, ACTN2, ITGA3, ACTN3, ITGA4, CTNNA1, CTNNA3, JUP, ITGA6, ATP2A2, DSG2, ITGA5, PKP2, ITGA8, RYR2, SGCD, DSP, CACNA1C, SGCA, ITGA2B	1608	75	5738	1.95073	0.000553416	1.2581e-05	0.00363703
GOTERM_BP_FAT	GO:0001656~metanephros development	28	0.934579	2.96e-06	FGFR2, FGFR1, FGF8, NOG, PGF, NPNT, IRX1, GDNF, WT1, SHH, TCF21, BDNF, SPRY1, OSR1, CD44, LHX1, AGT, BCL2, PAX8, ILK, RARA, DLG1, BMP4, BMP2, RET, NF1, SMAD4, ITGA8	2661	58	13588	2.46513	0.0146035	3.59681e-05	0.00562932
GOTERM_BP_FAT	GO:0006633~fatty acid biosynthetic process	35	1.16822	3.06584e-06	PTGES3, HNF1A, PTGES2, PTGS2, EDN2, PRKAG2, PTGS1, NDUFAB1, LTC4S, CD74, PTGIS, ELOVL5, ELOVL4, ALOX5AP, ELOVL2, FASN, ALOX12B, PRKAA1, PRKAA2, ELOVL6, TBXAS1, FADS1, ACACA, FADS3, FADS2, ACACB, BRCA1, ACSM3, ALOX15, PTGDS, MLYCD, LTA4H, ALOX5, DEGS1, ALOX12	2661	81	13588	2.20645	0.0151218	3.71634e-05	0.00583062
GOTERM_BP_FAT	GO:0002791~regulation of peptide secretion	17	0.567423	3.16763e-06	PPARD, HNF1A, PFKL, GLUD1, PDE3B, PFKM, ADORA1, CPT1A, GHRHR, PTPN11, LEP, GCG, GCK, GHRH, GHRL, PSMD9, SERP1	2661	26	13588	3.33877	0.0156198	3.83037e-05	0.00602418
GOTERM_BP_FAT	GO:0031016~pancreas development	21	0.700935	3.19627e-06	IL6, HNF1A, CLU, PDE3B, IGF1, FGF10, IGF2, SMAD2, PDX1, ISL1, SHH, CTNNB1, ALDH1A2, IGF1R, HHEX, ACVR2B, XBP1, MNX1, NEUROD1, INSR, EIF2AK3	2661	37	13588	2.8982	0.01576	3.85563e-05	0.00607866
GOTERM_BP_FAT	GO:0018212~peptidyl-tyrosine modification	21	0.700935	3.19627e-06	STAT5A, ABI2, ABI1, KIT, PXN, SRC, EPHB2, IL12RB2, TYK2, FYN, LCK, DYRK1A, ZAP70, JAK1, RELN, JAK2, JAK3, ABL1, EGF, INSR, ABL2	2661	37	13588	2.8982	0.01576	3.85563e-05	0.00607866
GOTERM_BP_FAT	GO:0018108~peptidyl-tyrosine phosphorylation	21	0.700935	3.19627e-06	STAT5A, ABI2, ABI1, KIT, PXN, SRC, EPHB2, IL12RB2, TYK2, FYN, LCK, DYRK1A, ZAP70, JAK1, RELN, JAK2, JAK3, ABL1, EGF, INSR, ABL2	2661	37	13588	2.8982	0.01576	3.85563e-05	0.00607866
GOTERM_BP_FAT	GO:0032652~regulation of interleukin-1 production	12	0.400534	3.21025e-06	S1PR3, P2RX7, PANX1, IFNG, SPHK1, PYCARD, GHRL, TLR4, CHRNA7, NLRP3, CASP1, F2R	2661	14	13588	4.37687	0.0158284	3.86312e-05	0.00610525
GOTERM_BP_FAT	GO:0042063~gliogenesis	26	0.867824	3.3048e-06	FGF5, EGR2, NDN, NTF3, ADORA2A, ERBB3, NF1, CSPG4, PAX6, IGF1, MMP14, SOD1, CDK5, SHH, CTNNB1, NOTCH1, CDKN2C, NAB2, AGT, NKX2-1, RELN, OLIG2, FGF2, GAP43, ERCC2, SMARCA4	2661	52	13588	2.55318	0.0162908	3.96729e-05	0.00628506
GOTERM_BP_FAT	GO:0032869~cellular response to insulin stimulus	23	0.76769	3.4782e-06	IRS2, SGK1, STAR, PTPRA, PRKCI, PDE3B, RHOQ, FOXO1, FOXO4, IRS1, GHRHR, AHSG, AKT1, EIF4EBP1, GSK3A, PCSK9, PTPN1, INSR, AKT3, PIK3R1, AKT2, PIK3R2, NR1H3	2661	43	13588	2.7313	0.0171381	4.16538e-05	0.00661481
GOTERM_BP_FAT	GO:0031663~lipopolysaccharide-mediated signaling pathway	11	0.367156	3.6425e-06	IRAK2, MAPK1, IRAK1, MYD88, MAPK14, MAPK3, RIPK2, NFKBIA, NOS3, IRF3, STAT1	2661	12	13588	4.68082	0.0179404	4.35165e-05	0.00692727
GOTERM_BP_FAT	GO:0060420~regulation of heart growth	11	0.367156	3.6425e-06	FGFR2, FGFR1, BMP10, RBP4, NOG, FGF9, TBX5, GATA4, TGFBR2, CXADR, PROX1	2661	12	13588	4.68082	0.0179404	4.35165e-05	0.00692727
GOTERM_BP_FAT	GO:0032535~regulation of cellular component size	57	1.90254	3.859e-06	RTN4, BMP10, NRP1, PDGFB, CCDC85B, CAPZA1, TGFB3, TGFB1, TGFB2, AKT1, APP, CDKN2A, GSN, MAPT, SEMA3A, DLG1, SHBG, ADIPOR2, ESR1, NDUFA13, CDK4, FMN1, CD81, CFL1, TMSB4X, NGF, ALOX12, NDN, TNFRSF12A, ELN, PML, RDX, IL7R, CDH4, AHSG, PFN1, MAP3K1, BCL2, LEFTY2, RAC1, NPM1, NEFL, RASA1, PLEK, IL7, CREB1, PSRC1, NTN1, NTRK3, NOTCH2, ULK1, BBC3, CAPG, TSC2, ADRA1A, CACNA1A, SLC9A1	2661	161	13588	1.80784	0.0189965	4.59924e-05	0.00733899
GOTERM_BP_FAT	GO:0001558~regulation of cell growth	38	1.26836	3.88735e-06	RTN4, BMP10, NRP1, NDN, CCDC85B, TNFRSF12A, IGFBP7, PML, ESM1, CDH4, TGFB1, AHSG, TGFB2, WISP1, CDKN2A, MYOCD, CTGF, MAPT, BCL2, SEMA3A, CYR61, IL3, IL7, PSRC1, ADIPOR2, NDUFA13, NTN1, NTRK3, ULK1, BBC3, CD81, IGFBP1, IGFBP2, IGFBP3, IGFBP4, NGF, ALOX12, IGFBP5	2661	92	13588	2.10914	0.0191347	4.62194e-05	0.00739291
GOTERM_BP_FAT	GO:0007492~endoderm development	18	0.600801	3.99651e-06	ARC, SMAD3, SMAD2, TGFB1, CTNNB1, PTHLH, HHEX, NOTCH1, HDAC1, LHX1, POU5F1, GATA6, NKX2-1, ANGPT1, ANGPT2, NKX2-5, BMPR1A, ANGPT4	2661	29	13588	3.16946	0.0196667	4.74039e-05	0.0076005
GOTERM_BP_FAT	GO:0045936~negative regulation of phosphate metabolic process	18	0.600801	3.99651e-06	PRKCA, PTPN6, PTPRC, CAV1, IMPACT, SOCS1, FKBP1A, BDKRB2, YWHAE, PRKCD, CDKN1C, ATXN1, BAK1, HNF4A, BAX, JUN, PPP2R4, IGFBP3	2661	29	13588	3.16946	0.0196667	4.74039e-05	0.0076005
GOTERM_BP_FAT	GO:0021983~pituitary gland development	18	0.600801	3.99651e-06	WNT5A, BMP4, NOG, CREB1, SLC6A3, SOX2, PAX6, ISL1, GLI2, GHRHR, GLI1, HES1, GATA2, GHRH, NKX2-1, RBPJ, BMPR1A, PITX2	2661	29	13588	3.16946	0.0196667	4.74039e-05	0.0076005
GOTERM_BP_FAT	GO:0010563~negative regulation of phosphorus metabolic process	18	0.600801	3.99651e-06	PRKCA, PTPN6, PTPRC, CAV1, IMPACT, SOCS1, FKBP1A, BDKRB2, YWHAE, PRKCD, CDKN1C, ATXN1, BAK1, HNF4A, BAX, JUN, PPP2R4, IGFBP3	2661	29	13588	3.16946	0.0196667	4.74039e-05	0.0076005
GOTERM_BP_FAT	GO:0007611~learning or memory	37	1.23498	4.46914e-06	ADCY1, HMGCR, GLUD1, TH, ABI2, EPHB2, BDNF, APP, KRAS, GRIN2B, PTN, PAFAH1B1, CHRNA7, SHC3, EGR1, EGR2, GRIN1, NF1, MED12, MECP2, ATP1A3, ITGA3, PARK2, ATP1A2, CDK5, FOXP2, VDAC1, ACCN2, ATXN1, NRAS, AAAS, S100B, ITGA5, GRIA1, ITGA8, GHRL, CACNA1C	2661	89	13588	2.12287	0.0219668	5.28835e-05	0.00849929
GOTERM_MF_FAT	GO:0019900~kinase binding	35	1.16822	4.61974e-06	MEF2A, CAV1, PRKAG2, PDE3B, TRIB3, CHEK1, IL12RB2, IGF1R, SQSTM1, LSM2, INSR, TES, DLG1, IRAK1, PTPRC, BCL10, IRS2, ADAM10, FLT3, TGFBR2, LDB3, NPR1, RB1, IRS1, CAMK2N1, STAT3, FLNA, SPAG9, CCND1, DUSP2, CCND2, TGIF1, MAPK8IP3, MAPK8IP1, GNB2L1	2506	85	13288	2.18337	0.00770363	0.000154657	0.00777745
GOTERM_BP_FAT	GO:0010579~positive regulation of adenylate cyclase activity by G-protein signaling pathway	19	0.634179	4.67917e-06	CALCR, OPRM1, ADORA2B, PTGER4, ADORA2A, ADCY5, GCGR, GHRHR, CALCA, PTHLH, ADRB3, ADRB2, ADRB1, GNAQ, GHRH, PTH, GNAS, CALCRL, OPRD1	2661	32	13588	3.0319	0.0229872	5.52373e-05	0.00889872
GOTERM_BP_FAT	GO:0007189~activation of adenylate cyclase activity by G-protein signaling pathway	19	0.634179	4.67917e-06	CALCR, OPRM1, ADORA2B, PTGER4, ADORA2A, ADCY5, GCGR, GHRHR, CALCA, PTHLH, ADRB3, ADRB2, ADRB1, GNAQ, GHRH, PTH, GNAS, CALCRL, OPRD1	2661	32	13588	3.0319	0.0229872	5.52373e-05	0.00889872
GOTERM_BP_FAT	GO:0010578~regulation of adenylate cyclase activity involved in G-protein signaling	19	0.634179	4.67917e-06	CALCR, OPRM1, ADORA2B, PTGER4, ADORA2A, ADCY5, GCGR, GHRHR, CALCA, PTHLH, ADRB3, ADRB2, ADRB1, GNAQ, GHRH, PTH, GNAS, CALCRL, OPRD1	2661	32	13588	3.0319	0.0229872	5.52373e-05	0.00889872
GOTERM_BP_FAT	GO:0030509~BMP signaling pathway	16	0.534045	4.93154e-06	BMP4, BMP10, BMP2, NOG, USP9X, FST, BMPR2, SMAD1, MSX2, ACVR2A, MSX1, ID1, BMPR1B, BMP7, BMPR1A, BMP6	2661	24	13588	3.40423	0.0242119	5.80784e-05	0.00937864
GOTERM_BP_FAT	GO:0045834~positive regulation of lipid metabolic process	16	0.534045	4.93154e-06	SREBF1, ABHD5, MLXIPL, PNPLA2, ADIPOQ, IRS1, ABCG1, CDC42, HNF4A, APOE, AGT, RAC1, CD81, IL1B, ANGPTL3, ANGPTL4	2661	24	13588	3.40423	0.0242119	5.80784e-05	0.00937864
GOTERM_BP_FAT	GO:0003014~renal system process	16	0.534045	4.93154e-06	KCNMA1, BMP4, AVP, PTGER3, ADORA2A, CYP11B2, EDN1, ADORA1, AQP2, AGTR2, AGT, BCL2, HSD11B2, FAS, CACNA1C, CHRNA3	2661	24	13588	3.40423	0.0242119	5.80784e-05	0.00937864
GOTERM_BP_FAT	GO:0019217~regulation of fatty acid metabolic process	14	0.46729	4.97456e-06	SREBF1, PPARA, CAV1, INSIG2, HNF4A, MLYCD, AGT, INSIG1, SNCA, MLXIPL, ADIPOQ, EIF2AK3, BRCA1, SCAP	2661	19	13588	3.76257	0.0244205	5.84466e-05	0.00946046
GOTERM_BP_FAT	GO:0008585~female gonad development	26	0.867824	5.09818e-06	LEPR, STAT5A, FST, ESR1, BRCA2, ESR2, BCL2L1, FOXO3, MMP14, SOD1, SIRT1, NRIP1, KDR, PGR, AFP, EREG, BAX, AGT, BCL2, VEGFA, ADAMTS1, NOS3, FANCG, BMPR1B, LFNG, NR5A1	2661	53	13588	2.505	0.0250197	5.97577e-05	0.00969555
GOTERM_BP_FAT	GO:0002253~activation of immune response	36	1.2016	5.12797e-06	MBL2, MASP1, C3, MASP2, CD247, KLRK1, TLR2, NFKBIA, PTPN22, TLR4, C1S, CACNB4, MYD88, CFH, ZAP70, CFI, IRAK1, PTPRC, PTPN6, BCL10, C4A, C4B, CFB, CD3E, RELA, SERPING1, THY1, C1QA, MAPK1, CD55, CD19, PLCG1, LCK, PLCG2, RIPK2, CD79A, CLEC7A	2661	86	13588	2.13754	0.025164	5.99654e-05	0.00975219
GOTERM_BP_FAT	GO:0032504~multicellular organism reproduction	118	3.93858	5.17552e-06	CADM1, STAT5A, SLC6A3, FST, JAG2, RPS6KB1, GGT1, FOXO3, CXCL12, TGFB1, GHRHR, CITED2, PGR, APOB, CHRNA7, ROS1, CRTAP, NR0B1, JUNB, BCL2L11, PTHLH, TCFL5, VEGFA, DLD, ADAMTS1, EIF2AK3, ADAMTS2, XDH, ACR, RBP4, HMGB2, CAV1, ADCYAP1R1, HSPA1A, BCL2L1, HSPA1B, ITGB1, SRC, WT1, VDR, PVRL2, DNAJA1, NKX2-1, PPP2R2B, LFNG, BMP4, TGFBR1, MET, MEA1, GRIN1, S100A11, KLF17, ALMS1, BRCA2, SMAD1, RPS6, EHMT2, …	2661	409	13588	1.47323	0.0253944	6.03794e-05	0.00984261
GOTERM_BP_FAT	GO:0048609~reproductive process in a multicellular organism	118	3.93858	5.17552e-06	CADM1, STAT5A, SLC6A3, FST, JAG2, RPS6KB1, GGT1, FOXO3, CXCL12, TGFB1, GHRHR, CITED2, PGR, APOB, CHRNA7, ROS1, CRTAP, NR0B1, JUNB, BCL2L11, PTHLH, TCFL5, VEGFA, DLD, ADAMTS1, EIF2AK3, ADAMTS2, XDH, ACR, RBP4, HMGB2, CAV1, ADCYAP1R1, HSPA1A, BCL2L1, HSPA1B, ITGB1, SRC, WT1, VDR, PVRL2, DNAJA1, NKX2-1, PPP2R2B, LFNG, BMP4, TGFBR1, MET, MEA1, GRIN1, S100A11, KLF17, ALMS1, BRCA2, SMAD1, RPS6, EHMT2, …	2661	409	13588	1.47323	0.0253944	6.03794e-05	0.00984261
GOTERM_BP_FAT	GO:0007160~cell-matrix adhesion	25	0.834446	5.36574e-06	LIMS1, TRPM7, NPNT, ITGB4, ITGB2, VTN, ITGB3, CDK5, SIRPA, ITGB1, BCL2L11, PXN, CTNNB1, THY1, ITGA6, CTGF, AGT, ITGB7, BCL2, TEK, RHOA, EDA, ANGPTL3, ITGA2B, FN1	2661	50	13588	2.55318	0.0263154	6.2452e-05	0.0102044
GOTERM_BP_FAT	GO:0019935~cyclic-nucleotide-mediated signaling	30	1.00134	5.43199e-06	CALCR, OPRM1, ADCY2, ADORA2B, ADORA2A, ADCY5, DRD4, ADORA1, GCGR, GHRHR, CALCA, S1PR3, ADRB3, AGTR2, S1PR1, PTH, NOS2, CALCRL, PTGER3, PTGER4, NPR3, FLNA, PTHLH, P2RY12, ADRB2, ADRB1, GNAQ, GHRH, GNAS, OPRD1	2661	66	13588	2.32107	0.0266359	6.30752e-05	0.0103303
GOTERM_BP_FAT	GO:0007584~response to nutrient	33	1.10147	5.48567e-06	STAR, SLC37A4, SOX2, TSHB, CYP27B1, POU5F1, HMOX1, BCL2, GATA4, TEK, SERPINC1, DDAH2, RUNX1, APOM, MEST, SOAT2, NANOG, CYP11A1, CFB, TGFBR2, ADIPOR2, BRCA2, MGP, USF1, UGT1A1, DDIT3, ABCG5, ARSA, COL1A1, CP, KLF4, LCT, CBS	2661	76	13588	2.21723	0.0268956	6.35501e-05	0.0104324
GOTERM_BP_FAT	GO:0021536~diencephalon development	21	0.700935	5.50868e-06	WNT5A, BMP4, NOG, CREB1, SLC6A3, SOX2, PAX6, ISL1, GLI2, GHRHR, GLI1, HES1, WNT1, GATA2, GHRH, BAX, NKX2-1, RBPJ, NCOR1, BMPR1A, PITX2	2661	38	13588	2.82193	0.0270068	6.36682e-05	0.0104762
GOTERM_BP_FAT	GO:0051186~cofactor metabolic process	62	2.06943	5.75084e-06	NAMPT, HNF1A, COX10, HMGCR, EHHADH, PGD, GGT1, MTHFD1L, MTHFD1, GSS, GSR, HMOX2, MTHFD2, ANK1, FXN, HMOX1, GPX4, GPX3, VKORC1, ACO2, NCF2, NCF1, SUCLG2, HMBS, SUCLG1, NADSYN1, GSTT1, COQ9, CYP1A2, COQ7, ISCU, FOLH1, PANK2, HNF4A, H6PD, PANK1, UROD, FLAD1, MDH2, GSTP1, MDH1, COASY, GCLC, PDSS1, GCLM, GCH1, HAAO, IDH2, GSTA1, PDK4, CS, IDH3B, ACLY, SOD1, IDH3A, SOD2, DBT, SDHB, GCK, MLYCD, HPX, MTR	2661	182	13588	1.73953	0.0281772	6.63128e-05	0.0109367
GOTERM_CC_FAT	GO:0005912~adherens junction	40	1.33511	5.77251e-06	PARD3, ENAH, LIMS1, LIMS2, FERMT2, ABI2, CDH3, CXADR, PXN, VCL, CTNNB1, PTK2, PTK2B, PVRL2, ILK, ESAM, MLLT4, TES, DLG1, NOX4, PTPRC, NF2, FBLIM1, MYH9, ARHGAP24, NEXN, CTNNA1, FLNB, VASP, CTNNA3, ARHGAP26, JUP, FMN1, TJP1, TNS1, ITGA6, PKP2, PARVB, ITGA2B, PARVA	2303	106	12504	2.04885	0.00354956	8.46602e-05	0.00855593
GOTERM_MF_FAT	GO:0019899~enzyme binding	72	2.4032	5.7921e-06	MEF2C, MEF2A, PRKAG2, PDE3B, AURKA, FOXO4, CTNNB1, DMXL2, MYOCD, PAK3, CHRNA7, LSM2, INSR, DLG1, IRAK1, BCL10, IRS2, ADAM10, NCF2, NOS1AP, RALBP1, LDB3, RB1, IRS1, FLNA, NRIP1, SPAG9, CCND1, ADRB2, HIF1A, BTG1, CCND2, TGIF1, NXT1, CAMTA2, CAV1, TRIB3, CTNND1, CHEK1, GCLM, CDH5, IL12RB2, IGF1R, PFN1, HAND1, SQSTM1, DMD, PKD2, HSPA9, TES, PTPRC, NOS1, EPAS1, FLT3, NLK, TGFBR2, NPR1, DOCK8, SOD1, AP…	2506	229	13288	1.66715	0.00964916	0.0001901	0.00975107
GOTERM_BP_FAT	GO:0051048~negative regulation of secretion	17	0.567423	6.36083e-06	IL6, TNFSF4, PFKL, LRRC32, NF1, EDN1, FGF23, ADORA1, TNFRSF4, ADA, IL11, PTPN11, POU5F1, HMOX1, GHRL, IL1B, PSMD9	2661	27	13588	3.21511	0.0311189	7.31766e-05	0.0120967
GOTERM_CC_FAT	GO:0005625~soluble fraction	38	1.26836	6.53529e-06	ME1, SAT1, HMGB1, SORD, CASK, ANPEP, GCLM, CASP9, GPX4, GPX3, NKX2-1, NOS3, TES, ACTB, GPD1, PFKL, AIFM1, CRYAB, CYCS, SPHK1, PDE3A, PFKM, POR, DVL1, CCNB1, BLMH, GCK, ID1, BAX, PECAM1, HSPB2, MAPK8IP3, HSPB1, APAF1, CTSB, PDCD6, RASD1, MDH1	2303	99	12504	2.08403	0.00401766	9.36177e-05	0.00968645
GOTERM_BP_FAT	GO:0003002~regionalization	70	2.33645	6.68305e-06	BMI1, FGF8, WNT3A, TBX20, EDN1, PAX6, HOXD13, GLI2, TTN, PAX1, SHH, CTNNB1, GLI1, WNT1, GATA4, NR2F2, FRS2, ARC, EGR2, YY1, RING1, DLL1, HES1, ACVR2A, HHEX, ACVR2B, CRKL, EP300, BTG2, FOXG1, MNX1, TGIF1, RELN, TBX18, BMPR2, PRKDC, ABI1, ZBTB16, ALDH1A2, ACD, LHX1, NKX3-1, NKX2-1, PCSK6, AXIN2, PCSK5, LFNG, APC, MLLT3, BMP4, MYF6, TGFBR1, MYF5, SMAD4, SMAD3, CELSR2, SMAD2, ATM, NOTCH1, SFRP1, MEOX…	2661	214	13588	1.6703	0.0326693	7.67057e-05	0.0127094
GOTERM_BP_FAT	GO:0043010~camera-type eye development	48	1.60214	6.97024e-06	GJA8, RBP4, ACHE, TH, SOX2, MITF, PAX6, ABI2, FGF10, WT1, SHH, TGFB1, EPHB2, CTNNB1, MIP, ALDH1A2, BAK1, MAP3K1, POU2F1, SKIL, COL8A1, FRS2, PITX2, APC, DLG1, BMP4, MAF, CRYAB, YY1, NF1, RING1, SMAD3, PROX1, THY1, FOXP2, MFN2, SP1, JMJD6, BAX, SP3, VEGFA, GRLF1, LRP6, TGIF1, NEUROD1, BMPR1B, BMP7, KLF4	2661	130	13588	1.88542	0.034049	7.98176e-05	0.0132555
GOTERM_BP_FAT	GO:0009791~post-embryonic development	36	1.2016	6.97896e-06	SLC37A4, GDF5, TIPARP, SOX6, BAK1, APOB, MUT, LHX1, ATG7, BCL2, SCN9A, SEPP1, ERCC2, NKX2-3, BMP4, ACADM, ARID5B, TGFBR1, NR4A2, MECP2, CCDC47, SMAD2, CYP1A2, ITPR1, BCL2L11, FOXP2, SOD2, ACVR2B, GNAQ, BAX, MNX1, NPPC, MAPK8IP3, GNAS, KLF4, SERP1	2661	87	13588	2.11297	0.0340909	7.97337e-05	0.0132721
GOTERM_BP_FAT	GO:0030574~collagen catabolic process	13	0.433912	7.14077e-06	MMP10, PEPD, PRTN3, MMP9, PRSS2, MMP8, MMP7, MMP14, MMP3, ADAMTS2, MMP13, MMP2, MMP11	2661	17	13588	3.90486	0.0348674	8.13951e-05	0.0135798
GOTERM_BP_FAT	GO:0030593~neutrophil chemotaxis	13	0.433912	7.14077e-06	PRKCA, C5AR1, CXCL2, SLC37A4, ITGA1, ITGB2, CX3CL1, ITGAM, TGFB2, IL17B, IFNG, CSF3R, IL1B	2661	17	13588	3.90486	0.0348674	8.13951e-05	0.0135798
GOTERM_BP_FAT	GO:0046545~development of primary female sexual characteristics	27	0.901202	7.16968e-06	RBP4, STAT5A, LEPR, FST, FOXO3, BCL2L1, PGR, BCL2, AGT, NOS3, FANCG, LFNG, ESR1, BRCA2, ESR2, SOD1, MMP14, SIRT1, KDR, NRIP1, AFP, EREG, BAX, VEGFA, ADAMTS1, BMPR1B, NR5A1	2661	57	13588	2.4188	0.0350061	8.15378e-05	0.0136348
GOTERM_MF_FAT	GO:0004601~peroxidase activity	17	0.567423	7.3154e-06	LPO, PTGS2, PTGS1, PRDX4, PRDX5, PRDX2, PRDX3, PRDX1, GPX1, PRDX6, GPX4, GPX3, GSTZ1, MPO, TPO, CYGB, CAT	2506	28	13288	3.21936	0.0121713	0.000235473	0.0123154
GOTERM_MF_FAT	GO:0016684~oxidoreductase activity, acting on peroxide as acceptor	17	0.567423	7.3154e-06	LPO, PTGS2, PTGS1, PRDX4, PRDX5, PRDX2, PRDX3, PRDX1, GPX1, PRDX6, GPX4, GPX3, GSTZ1, MPO, TPO, CYGB, CAT	2506	28	13288	3.21936	0.0121713	0.000235473	0.0123154
GOTERM_BP_FAT	GO:0005996~monosaccharide metabolic process	64	2.13618	7.33523e-06	PTGES3, LDHC, LDHB, PPARA, LDHA, GNPDA2, IL6ST, PGD, PGAM2, PDX1, OGDH, PDHB, AKT1, PPP1R1A, PIK3CA, MYC, B3GALTL, LDHAL6B, PFKL, PFKM, UGT1A1, PPP1CA, H6PD, PKM2, PGM1, PKLR, GAA, MDH2, SERP1, MDH1, ALDOA, RBP4, TNF, PFKFB3, SLC37A4, PHKA1, HK2, G6PC2, PPP1R3C, PPP1R3B, ENO2, GYS1, PRKAA1, GAPDH, ENO1, PDK1, GPD1, PDK4, IGF2, BAD, PCK2, ADIPOQ, CPT1A, LEP, ATF4, MPI, ATF3, PYGM, GCK, MAPK14, PGK…	2661	191	13588	1.71103	0.0357997	8.32299e-05	0.0139496
GOTERM_BP_FAT	GO:0002700~regulation of production of molecular mediator of immune response	18	0.600801	7.54098e-06	IL4, TRAF2, PTPRC, RBP4, TNF, TNFSF4, TBX21, TNFSF12, CD40, TNFRSF4, TGFB1, CD40LG, HPX, HMOX1, IFNG, TRAF6, CD28, IL2	2661	30	13588	3.06381	0.0367852	8.53695e-05	0.0143409
GOTERM_BP_FAT	GO:0048286~lung alveolus development	15	0.500668	7.62014e-06	BMP4, PDGFA, PDPN, BMPR2, TGFB3, FGF10, ADA, KDR, FOXP2, PTHLH, TCF21, VEGFA, HOPX, SFTPD, MAPK8IP3	2661	22	13588	3.4816	0.0371641	8.60696e-05	0.0144914
GOTERM_BP_FAT	GO:0019218~regulation of steroid metabolic process	15	0.500668	7.62014e-06	SREBF1, KCNMA1, STAR, STAT5A, NR3C1, GAL, SOD1, STUB1, ABCG1, SCAP, LEP, APOB, INSIG2, APOE, INSIG1	2661	22	13588	3.4816	0.0371641	8.60696e-05	0.0144914
GOTERM_BP_FAT	GO:0030890~positive regulation of B cell proliferation	15	0.500668	7.62014e-06	IL4, BMI1, PTPRC, IL7, TNFRSF13C, TLR4, CD40, TNFRSF4, ADA, CD38, CARD11, CDKN1A, TNFSF13B, CD81, IL2	2661	22	13588	3.4816	0.0371641	8.60696e-05	0.0144914
GOTERM_BP_FAT	GO:0009952~anterior/posterior pattern formation	54	1.8024	7.94091e-06	BMI1, WNT3A, PAX6, HOXD13, TTN, PAX1, SHH, CTNNB1, WNT1, GATA4, NR2F2, FRS2, ARC, YY1, RING1, DLL1, HES1, HHEX, ACVR2A, ACVR2B, EP300, CRKL, BTG2, TBX18, BMPR2, PRKDC, ABI1, ZBTB16, ALDH1A2, LHX1, NKX3-1, AXIN2, PCSK6, PCSK5, LFNG, APC, MLLT3, MYF6, TGFBR1, MYF5, SMAD4, SMAD3, SMAD2, ATM, NOTCH1, SFRP1, MEOX2, MEOX1, SFRP2, RNF2, LRP6, NEUROD1, BMPR1A, LRP5	2661	153	13588	1.80224	0.0386978	8.94892e-05	0.0151014
GOTERM_CC_FAT	GO:0048770~pigment granule	34	1.13485	7.95554e-06	HSP90AB1, GNA13, TYRP1, AHCY, CNP, ITGB1, PRDX1, CANX, CALU, ANXA6, DCT, SLC2A1, RAC1, FASN, HSPA5, GPNMB, HSPA8, P4HB, BSG, HSP90AA1, RAN, MMP14, YWHAE, ANXA2, LAMP1, HSP90B1, SERPINF1, PPIB, TFRC, CAPG, MYH11, CTSD, CTSB, PDCD6IP	2303	85	12504	2.17178	0.00488864	0.000111372	0.0117914
GOTERM_CC_FAT	GO:0042470~melanosome	34	1.13485	7.95554e-06	HSP90AB1, GNA13, TYRP1, AHCY, CNP, ITGB1, PRDX1, CANX, CALU, ANXA6, DCT, SLC2A1, RAC1, FASN, HSPA5, GPNMB, HSPA8, P4HB, BSG, HSP90AA1, RAN, MMP14, YWHAE, ANXA2, LAMP1, HSP90B1, SERPINF1, PPIB, TFRC, CAPG, MYH11, CTSD, CTSB, PDCD6IP	2303	85	12504	2.17178	0.00488864	0.000111372	0.0117914
GOTERM_MF_FAT	GO:0008289~lipid binding	99	3.30441	8.12782e-06	PTGS2, STAR, PTGS1, SNCA, PGR, APOA4, HMHA1, APOA2, S1PR1, PICALM, APOA1, APOD, APOE, PGRMC1, APOA5, APOH, PLD2, PLD1, ROCK1, ROCK2, NCF1, NCF4, RXRA, MFGE8, THY1, CD36, HNF4A, HSD11B2, GC, RBP4, RBP1, HADHA, ALB, SCARB1, PLTP, NR1H3, LPL, ESRRA, ESRRB, ESRRG, FAAH, FABP3, FABP4, FABP1, FABP2, FABP7, FABP5, FABP6, PPARA, PPARD, PPARG, LTC4S, MCF2L, LBP, SULT1E1, GPIHBP1, SHBG, PRKCA, AR, PIK3C2G,…	2506	345	13288	1.52158	0.0135139	0.000256684	0.013683
KEGG_PATHWAY	hsa04662:B cell receptor signaling pathway	42	1.40187	8.24317e-06	GRB2, NFKBIB, PPP3R1, NFKBIA, NFKB1, AKT1, FOS, KRAS, RAC2, SOS2, RAC1, PPP3CB, NFAT5, PIK3CA, NFATC4, INPP5D, PPP3CA, NFATC3, CHUK, PIK3R1, AKT3, PIK3R2, AKT2, PIK3CG, BCL10, PTPN6, MAP2K1, PIK3CB, RELA, PIK3CD, CARD11, NRAS, MAPK1, CD19, GSK3B, JUN, PLCG2, IKBKG, MAPK3, CD81, CD79A, IKBKB	1608	80	5738	1.87341	0.00155675	3.46209e-05	0.0102357
GOTERM_BP_FAT	GO:0010551~regulation of specific transcription from RNA polymerase II promoter	25	0.834446	8.26355e-06	HMGB1, HMGB2, PAX6, NFKB1, SHH, CITED2, GATA6, GATA4, PER2, PER1, TAF9, PER3, NKX2-5, MYC, CEBPA, BMP2, IKZF2, MLXIPL, SIRT1, HES1, HDAC4, HHEX, HDAC1, HES5, IRF4	2661	51	13588	2.50311	0.0402381	9.29142e-05	0.0157149
GOTERM_BP_FAT	GO:0001654~eye development	55	1.83578	8.30406e-06	GJA8, MITF, PAX6, FGF10, SHH, TGFB1, CTNNB1, TGFB2, BAK1, FRS2, PITX2, DLG1, CRYAB, YY1, PRKCI, RING1, PROX1, THY1, MFN2, MIAT, VEGFA, TGIF1, RBP4, HMGB1, ACHE, TH, SOX2, ABI2, WT1, EPHB2, MIP, ALDH1A2, MAP3K1, POU2F1, SKIL, COL8A1, APC, BMP4, MAF, NF1, ALMS1, SMAD3, STAT3, FOXP2, SP1, JMJD6, BAX, SP3, NTRK2, LRP6, GRLF1, NEUROD1, BMP7, BMPR1B, KLF4	2661	157	13588	1.78885	0.0404313	9.3159e-05	0.0157919
GOTERM_BP_FAT	GO:0046620~regulation of organ growth	19	0.634179	8.41279e-06	FGFR2, BMP10, RBP4, FGFR1, NOG, IL7, FGF9, TBX5, TGFBR2, RAG2, CXADR, PROX1, BCL2L11, PTK2, FXN, AGT, GATA4, CACNA1C, SERP1	2661	33	13588	2.94002	0.0409497	9.41662e-05	0.0159987
GOTERM_BP_FAT	GO:0006919~activation of caspase activity	19	0.634179	8.41279e-06	COL4A3, BCL10, CYCS, PML, NLRP3, BAK1, NOD1, P2RX1, CASP8AP2, CASP9, BBC3, BAX, LCK, PYCARD, DIABLO, APAF1, PDCD6, MYC, EIF2AK3	2661	33	13588	2.94002	0.0409497	9.41662e-05	0.0159987
GOTERM_BP_FAT	GO:0032102~negative regulation of response to external stimulus	20	0.667557	8.96843e-06	PPARA, IL2RA, ADORA2A, SLC6A3, GRIN1, CD276, ADORA1, ADA, LEP, GPX1, ADRB2, NPC1, TNFRSF1B, CARTPT, GHRL, CHRNA7, FABP7, NT5E, SPN, IL2	2661	36	13588	2.83686	0.0435945	0.00010016	0.0170553
GOTERM_BP_FAT	GO:0051336~regulation of hydrolase activity	65	2.16956	9.01463e-06	CASR, TNNC1, LEPR, EDN1, BAK1, SPRY2, APOA2, SPRY1, NOD1, S1PR1, APOA1, CASP8AP2, CASP9, ANG, NOS3, MYC, BCL10, PTGER3, RALBP1, CYCS, MYH6, NLRP3, NTSR2, THY1, GNAQ, GNB1, RASGRF1, LCK, ERN1, EIF2AK3, CAV1, XIAP, ADORA2A, TBC1D9, ABHD5, PML, HSPA1A, HSPA1B, TGM2, PYCARD, CHM, DIABLO, TBC1D4, PAFAH1B1, ANGPTL3, ANGPTL4, CFLAR, COL4A3, NOS1, NF1, NR4A1, RCAN1, BIRC5, NPR3, BAD, P2RX1, CHML, BBC3, B…	2661	196	13588	1.69343	0.0438141	0.00010045	0.0171431
GOTERM_BP_FAT	GO:0030111~regulation of Wnt receptor signaling pathway	21	0.700935	9.23243e-06	FOXL1, HNF1A, STK11, FGF9, NLK, SOX2, FGF10, FRZB, MBD2, DKK2, HHEX, DKK3, CCND1, LRP1, DKK1, MDFIC, LRP6, AXIN2, PPAP2B, APC, AXIN1	2661	39	13588	2.74957	0.0448486	0.000102647	0.0175573
GOTERM_BP_FAT	GO:0009612~response to mechanical stimulus	21	0.700935	9.23243e-06	TNF, TGFBR2, SOX2, MGP, RCAN1, MMP14, MMP13, FOXP2, ACCN1, P2RX7, ACCN3, GRIN2B, FYN, PKD2, ETV1, GFI1, COL1A1, LTB, MYC, LTA, SMPD2	2661	39	13588	2.74957	0.0448486	0.000102647	0.0175573
GOTERM_BP_FAT	GO:0001657~ureteric bud development	22	0.734312	9.24642e-06	FGFR2, BMP4, FGFR1, NOG, BMP2, FGF8, RET, PGF, NPNT, SMAD4, GDNF, SHH, TCF21, BDNF, SPRY1, CD44, LHX1, AGT, BCL2, ILK, RARA, DLG1	2661	42	13588	2.67476	0.044915	0.000102573	0.0175839
GOTERM_BP_FAT	GO:0019933~cAMP-mediated signaling	28	0.934579	9.62412e-06	CALCR, OPRM1, ADCY2, ADORA2B, ADORA2A, ADCY5, DRD4, ADORA1, GCGR, GHRHR, CALCA, ADRB3, S1PR3, S1PR1, PTH, CALCRL, PTGER3, PTGER4, NPR3, FLNA, PTHLH, P2RY12, ADRB2, ADRB1, GNAQ, GHRH, GNAS, OPRD1	2661	61	13588	2.3439	0.0467062	0.000106525	0.0183021
GOTERM_BP_FAT	GO:0007568~aging	28	0.934579	9.62412e-06	PML, CALR, PDCD4, GHRHR, MIF, ERCC5, CDKN2A, BCL2, NPM1, INPP5D, ERCC2, NOX4, KL, BRCA2, WRN, SOD1, AGER, DDIT3, PRELP, SOD2, NRAS, NUP62, NOTCH4, MNT, ADRA1A, CP, ENG, SERP1	2661	61	13588	2.3439	0.0467062	0.000106525	0.0183021
GOTERM_BP_FAT	GO:0045444~fat cell differentiation	28	0.934579	9.62412e-06	RARRES2, PPARG, BNIP3, PRDM16, GPX1, ADRB3, SLC2A4, MB, CEBPA, CEBPB, SOCS1, RUNX1T1, ALMS1, UCP1, SIRT1, ADIPOQ, BBS2, RETN, ADRB2, CCND1, LAMA4, ADRB1, ITGA6, RGS2, GSK3B, FABP4, EIF2AK3, NCOR2	2661	61	13588	2.3439	0.0467062	0.000106525	0.0183021
GOTERM_BP_FAT	GO:0006921~cell structure disassembly during apoptosis	12	0.400534	9.89506e-06	CASP3, GZMA, DFFA, AIFM1, BAX, ENDOG, DFFB, BNIP3, CIDEA, APAF1, SOD1, MYC	2661	15	13588	4.08508	0.047989	0.00010928	0.0188173
GOTERM_BP_FAT	GO:0002028~regulation of sodium ion transport	12	0.400534	9.89506e-06	AKT1, ADRB2, SGK1, SLC8A1, NOS1, NEDD4, NOS3, NEDD4L, NKX2-5, AKT3, AKT2, DMPK	2661	15	13588	4.08508	0.047989	0.00010928	0.0188173
GOTERM_BP_FAT	GO:0006984~ER-nuclear signaling pathway	16	0.534045	1.00946e-05	DERL1, CCDC47, EIF2A, DDIT3, CCND1, ATP2A2, GSK3B, IFNG, CASP12, ERN1, NFE2L2, HSPA5, EIF2AK2, EIF2AK3, PPP1R15A, SERP1	2661	25	13588	3.26806	0.0489327	0.000111237	0.0191967
GOTERM_MF_FAT	GO:0004175~endopeptidase activity	116	3.87183	1.03213e-05	MASP1, MASP2, MMP9, IDE, MMP8, MMP7, TTN, MMP3, MMP2, HTRA2, PAPPA, FAP, SERPINE1, CFI, ADAM8, F11, F12, F10, CAPNS1, F9, F7, PSMA6, BACE1, F2, ADAMTS1, ADAMTS2, ADAMTS5, ADAMTS4, ACR, MST1, MME, PSMB7, ECE1, KLKB1, ADAM33, CTRL, PLAT, CFLAR, BMP1, CFB, HGF, FURIN, PSMB8, RHBDL1, TPSAB1, PHEX, PLAU, TLL1, HABP2, SPG7, CORIN, UCHL1, HP, MMP28, MMP24, CASP6, CASP3, LONP1, CASP4, CASP9, CASP7, CASP8…	2506	421	13288	1.46101	0.0171295	0.000319909	0.0173753
GOTERM_BP_FAT	GO:0051248~negative regulation of protein metabolic process	33	1.10147	1.05429e-05	EIF2C2, CAV1, GCLC, IMPACT, FKBP1A, BDKRB2, SHH, BAK1, IRAK3, EIF4EBP1, CDKN2A, ATG5, ANG, SERPINA5, PRKCA, PTPRC, PTPN6, RELA, SOCS1, MECP2, SERPING1, CDK5, YWHAE, PRKCD, FLNA, NOC2L, FXR1, HNF4A, JUN, BAX, PPP2R4, IGFBP3, EIF2AK3	2661	78	13588	2.16038	0.0510493	0.000115919	0.0200491
GOTERM_BP_FAT	GO:0006732~coenzyme metabolic process	51	1.70227	1.05833e-05	NAMPT, HMGCR, EHHADH, PGD, GGT1, MTHFD1L, GSS, MTHFD1, GSR, MTHFD2, GPX4, GPX3, VKORC1, ACO2, NCF2, SUCLG2, NCF1, SUCLG1, NADSYN1, GSTT1, COQ9, COQ7, FOLH1, PANK2, HNF4A, H6PD, PANK1, FLAD1, GSTP1, MDH2, MDH1, COASY, GCLC, PDSS1, GCLM, GCH1, HAAO, IDH2, GSTA1, PDK4, CS, IDH3B, ACLY, SOD1, IDH3A, SOD2, DBT, SDHB, GCK, MLYCD, MTR	2661	143	13588	1.82115	0.0512397	0.000116106	0.0201259
GOTERM_BP_FAT	GO:0007565~female pregnancy	30	1.00134	1.1074e-05	A2M, PPARD, FKBP4, STAT5A, LEPR, MST1, HFE, CUZD1, CITED2, PGR, ARG1, VDR, HSF1, SULT1E1, PCSK5, EPO, STS, AR, TGFBR2, ESR1, ADIPOR2, SOD1, JUNB, THBD, SP1, GRN, SP3, GHRL, EPOR, HPGD	2661	68	13588	2.2528	0.0535511	0.000121222	0.0210591
GOTERM_MF_FAT	GO:0015250~water channel activity	10	0.333778	1.12882e-05	MIP, PDPN, AQP8, AQP5, AQP4, AQP7, AQP6, AQP1, AQP3, AQP2	2506	11	13288	4.82043	0.0187191	0.000343515	0.019003
GOTERM_MF_FAT	GO:0016303~1-phosphatidylinositol-3-kinase activity	10	0.333778	1.12882e-05	PIK3CG, PIK3C2G, PIK3CB, PIK3C2A, PIK3C3, PIK3CD, PIK3CA, PIK3R1, ATM, PIK3R2	2506	11	13288	4.82043	0.0187191	0.000343515	0.019003
GOTERM_MF_FAT	GO:0035004~phosphoinositide 3-kinase activity	10	0.333778	1.12882e-05	PIK3CG, PIK3C2G, PIK3CB, PIK3C2A, PIK3C3, PIK3CD, PIK3CA, PIK3R1, ATM, PIK3R2	2506	11	13288	4.82043	0.0187191	0.000343515	0.019003
GOTERM_BP_FAT	GO:0048660~regulation of smooth muscle cell proliferation	14	0.46729	1.16572e-05	BMP4, TGFBR2, AGER, MFN2, S1PR1, MYD88, EREG, ANG, VEGFA, NOTCH4, TGM2, HBEGF, NOS3, CALCRL	2661	20	13588	3.57445	0.0562903	0.000127325	0.022168
GOTERM_BP_FAT	GO:0051252~regulation of RNA metabolic process	355	11.8491	1.19199e-05	MEF2C, MEF2A, CDX2, STAT5A, HIRA, HOXD13, RORC, MED23, RORA, REST, SHH, CTNNB1, CITED2, PGR, APP, MYD88, FLI1, S1PR1, IFNG, ABRA, CREB3L1, RARA, TWIST1, PITX2, IKBKAP, RXRA, YY1, MED12, MECP2, MED13, PPARGC1A, PPARGC1B, HES1, MSX1, HNF4A, MTF1, HES5, JUN, FOXG1, VEGFA, MNT, TGIF1, FUS, CRTC1, NR1H2, HESX1, PFN1, TCF21, IL17A, ATN1, LHX1, IL17F, NKX2-1, ARNTL2, TCF4, DNMT3B, NKX2-5, NR1H4, NKX2-3,…	2661	1488	13588	1.21825	0.0575218	0.000129909	0.0226675
GOTERM_BP_FAT	GO:0006636~unsaturated fatty acid biosynthetic process	17	0.567423	1.21447e-05	PTGES3, TBXAS1, PTGES2, PTGS2, EDN2, FADS1, PTGS1, LTC4S, CD74, ALOX15, PTGIS, PTGDS, ALOX5AP, ALOX12B, LTA4H, ALOX5, ALOX12	2661	28	13588	3.10028	0.0585741	0.000132069	0.023095
GOTERM_BP_FAT	GO:0045767~regulation of anti-apoptosis	11	0.367156	1.29935e-05	RTN4, OPA1, STAR, HMOX1, BAX, BRE, RARA, BCL2L1, RASA1, SLC9A1, PIK3R2	2661	13	13588	4.32076	0.0625371	0.00014099	0.0247088
GOTERM_BP_FAT	GO:0002026~regulation of the force of heart contraction	11	0.367156	1.29935e-05	PRKCA, SLC8A1, ADRB1, ATP2A2, PLN, GAA, ADRA1A, ADRBK1, MYH6, ATP1A2, CSRP3	2661	13	13588	4.32076	0.0625371	0.00014099	0.0247088
GOTERM_BP_FAT	GO:0032651~regulation of interleukin-1 beta production	11	0.367156	1.29935e-05	S1PR3, P2RX7, PANX1, IFNG, SPHK1, PYCARD, GHRL, CHRNA7, NLRP3, CASP1, F2R	2661	13	13588	4.32076	0.0625371	0.00014099	0.0247088
GOTERM_BP_FAT	GO:0046486~glycerolipid metabolic process	47	1.56876	1.31623e-05	CAV3, CHKA, CAV1, CHKB, SLC37A4, ABHD5, GPLD1, APOC1, PIP5K1A, PTEN, GPX1, APOB, INSIG2, ANG, PIK3C3, APOA5, INSIG1, PCSK9, PIK3CA, CAT, ANGPTL3, PIK3R1, NKX2-3, PIGA, PIK3CG, LPL, PLD1, PIK3C2G, PIK3CB, PIK3C2A, TAZ, PIK3CD, MECP2, ALMS1, PNPLA2, LPCAT2, PNPLA3, CHPT1, SIRT1, MTTP, PTPN11, PIGN, CD81, FABP3, LIPC, FABP5, LIPE	2661	129	13588	1.86045	0.0633232	0.000142511	0.0250298
GOTERM_MF_FAT	GO:0019901~protein kinase binding	30	1.00134	1.41424e-05	MEF2A, PRKAG2, TRIB3, PDE3B, CHEK1, IL12RB2, SQSTM1, LSM2, INSR, DLG1, IRAK1, BCL10, PTPRC, IRS2, ADAM10, TGFBR2, LDB3, NPR1, IRS1, STAT3, FLNA, CAMK2N1, SPAG9, CCND1, DUSP2, CCND2, MAPK8IP3, TGIF1, MAPK8IP1, GNB2L1	2506	71	13288	2.24048	0.0233965	0.000422671	0.0238074
GOTERM_BP_FAT	GO:0030183~B cell differentiation	23	0.76769	1.41671e-05	PTPRC, PRKDC, RAG2, ADA, DCLRE1C, HDAC5, BAK1, CD40LG, SP3, BCL2, BAX, NTRK1, BCL11A, POU2F2, PLCG2, ADAM17, BCL3, CD79A, RBPJ, HDAC9, PIK3R1, HDAC7, NKX2-3	2661	46	13588	2.55318	0.0679893	0.000153056	0.0269403
GOTERM_BP_FAT	GO:0070302~regulation of stress-activated protein kinase signaling pathway	23	0.76769	1.41671e-05	IRAK1, IL3, TRAF2, TNF, TLR3, TLR4, PRDX1, PDCD4, MAP3K7, NOD1, MYD88, MDFIC, MAP3K1, GAB1, RIPK2, IL1B, MAPK8IP3, MAPK8IP1, CD27, AKT2, CBS, MAP3K11, AXIN1	2661	46	13588	2.55318	0.0679893	0.000153056	0.0269403
GOTERM_BP_FAT	GO:0045787~positive regulation of cell cycle	19	0.634179	1.46125e-05	HMGB1, NANOG, FGF8, TNF, STAT5A, BRCA2, BIRC5, CALR, PROX1, TGFB2, CITED2, APP, EREG, FOXG1, MDM2, TGFA, LTB, LTA, CD28	2661	34	13588	2.85355	0.07005	0.000157524	0.0277871
GOTERM_BP_FAT	GO:0030335~positive regulation of cell migration	20	0.667557	1.50613e-05	COL18A1, SELP, HMGB1, IRS2, PDPN, CSF1, TLR2, CXCL12, IRS1, CXCL10, HIF1A, S1PR1, BCL2, AMOT, HBEGF, ANGPTL3, THBS1, SELE, PIK3R1, APC	2661	37	13588	2.76019	0.072122	0.000162011	0.0286404
GOTERM_BP_FAT	GO:0001704~formation of primary germ layer	21	0.700935	1.50789e-05	BMP4, FGFR2, NANOG, HNF1A, NF2, WNT3A, BMPR2, SMAD3, SMAD2, SMAD1, EPHA2, CTNNB1, HAND1, LHX1, POU5F1, PRKAR1A, BMP7, MESP1, TLX2, BMPR1A, ACVR1	2661	40	13588	2.68083	0.0722033	0.00016185	0.0286739
GOTERM_BP_FAT	GO:0046716~muscle maintenance	10	0.333778	1.56143e-05	CAV3, MTM1, IL6, HIF1A, DMD, GAA, SOD1, SRF, PLG, APC	2661	11	13588	4.64214	0.074669	0.000167235	0.0296919
GOTERM_BP_FAT	GO:0060343~trabecula formation	10	0.333778	1.56143e-05	BMP10, RBP4, TGFBR3, FHL2, FKBP1A, EGLN1, ADAMTS1, COL1A1, MMP2, SMARCA4	2661	11	13588	4.64214	0.074669	0.000167235	0.0296919
GOTERM_BP_FAT	GO:0060043~regulation of cardiac muscle cell proliferation	10	0.333778	1.56143e-05	FGFR2, FGFR1, BMP10, RBP4, NOG, FGF9, TBX5, GATA4, TGFBR2, CXADR	2661	11	13588	4.64214	0.074669	0.000167235	0.0296919
GOTERM_BP_FAT	GO:0055024~regulation of cardiac muscle tissue development	10	0.333778	1.56143e-05	FGFR2, FGFR1, BMP10, RBP4, NOG, FGF9, TBX5, GATA4, TGFBR2, CXADR	2661	11	13588	4.64214	0.074669	0.000167235	0.0296919
GOTERM_BP_FAT	GO:0055021~regulation of cardiac muscle growth	10	0.333778	1.56143e-05	FGFR2, FGFR1, BMP10, RBP4, NOG, FGF9, TBX5, GATA4, TGFBR2, CXADR	2661	11	13588	4.64214	0.074669	0.000167235	0.0296919
GOTERM_BP_FAT	GO:0051023~regulation of immunoglobulin secretion	9	0.300401	1.59062e-05	TRAF2, RBP4, TNFSF4, TNF, CD40LG, CD40, TRAF6, TNFRSF4, IL2	2661	9	13588	5.10635	0.0760105	0.000169995	0.0302469
GOTERM_BP_FAT	GO:0045932~negative regulation of muscle contraction	9	0.300401	1.59062e-05	KCNMA1, CALCA, ADRB2, ADORA2B, NCF1, ATP2A1, GUCY1A3, ATP1A2, SOD1	2661	9	13588	5.10635	0.0760105	0.000169995	0.0302469
GOTERM_MF_FAT	GO:0008034~lipoprotein binding	14	0.46729	1.63809e-05	MSR1, OLR1, LDLR, APOA2, CD36, APOA1, APOE, CXCL16, LRP6, PON1, LRP8, SCARB1, GPIHBP1, VLDLR	2506	21	13288	3.53498	0.0270494	0.000480971	0.0275752
KEGG_PATHWAY	hsa04115:p53 signaling pathway	37	1.23498	1.74902e-05	BID, CHEK1, CHEK2, PMAIP1, PTEN, CCNG2, CCNE1, CASP3, CDKN2A, CASP9, SERPINE1, CASP8, BAI1, FAS, THBS1, CDK1, CYCS, IGF1, CDK6, ATR, CDK4, ATM, CDK2, CCNB1, CCND1, CDKN1A, BBC3, CCND2, CD82, BAX, GADD45G, TSC2, MDM2, APAF1, GADD45B, IGFBP3, GADD45A	1608	69	5738	1.91349	0.00330021	7.18598e-05	0.0217168
GOTERM_BP_FAT	GO:0060445~branching involved in salivary gland morphogenesis	13	0.433912	1.75906e-05	FGFR2, FGFR1, FGF8, IL6, NRP1, FGF7, PDGFB, FGF10, SHH, TGM2, SEMA3A, PLXND1, BMP7	2661	18	13588	3.68792	0.0837133	0.000187592	0.0334494
GOTERM_BP_FAT	GO:0043029~T cell homeostasis	13	0.433912	1.75906e-05	AKT1, P2RX7, CASP3, IL2RA, BCL2, BAX, STAT5A, PPP3CB, FAS, RPS6, TGFB1, BCL2L11, TGFB2	2661	18	13588	3.68792	0.0837133	0.000187592	0.0334494
GOTERM_MF_FAT	GO:0022838~substrate specific channel activity	101	3.37116	1.8337e-05	KCNC1, SCN3A, AQP8, SCN3B, GABRB2, AQP5, AQP4, AQP7, AQP6, AQP1, AQP3, AQP2, GRIN2B, KCNK6, CHRNA7, CHRNA3, KCND3, KCND2, PDPN, RYR1, RYR2, FXYD1, CLCN3, FXYD3, CLCN2, KCNA2, KCNA1, KCNA4, CACNB1, CACNB2, KCNA3, KCNA5, CACNB4, FXYD5, KCNJ2, KCNJ3, KCNMB1, KCNJ1, SCN9A, HCN2, TRPC1, TRPC4, CACNA2D1, MLC1, TRPC3, TRPC6, TRPC5, GABRA6, KCNB1, GRIN1, KCNK1, KCNK2, KCNK3, KCNK4, VDAC1, KCNJ5, KCNJ4, P…	2506	360	13288	1.48764	0.0302301	0.00052911	0.0308675
GOTERM_BP_FAT	GO:0046546~development of primary male sexual characteristics	25	0.834446	1.8651e-05	WNT5A, INSL3, RBP4, FGF8, HMGB2, FGF9, SOX2, HOXD13, BCL2L2, BCL2L1, WT1, SHH, AHSG, BCL2, NKX2-1, AR, ESR1, NR0B1, BCL2L11, ACVR2A, BAX, PDGFRA, ASB1, FSHB, NR5A1	2661	53	13588	2.40866	0.0885299	0.000198474	0.0354656
GOTERM_BP_FAT	GO:0015674~di-, tri-valent inorganic cation transport	55	1.83578	1.88746e-05	ATP2B1, GRIN2B, SLC24A3, LTF, TRPV4, CHRNA7, MYB, TRPM4, TRPM7, GIF, STIM1, TCN2, LCK, RYR1, RYR2, SLC40A1, CAV1, CYSLTR1, CAMK2G, CACNB1, CACNB2, FKBP1A, CACNB4, FKBP1B, FTH1, ANXA6, VDR, CYP27B1, CAMK2D, PKD2, PPP3CA, TRPC1, PTPRC, CACNA2D1, TRPC4, SLC8A1, TRPC3, TRPC6, TRPC5, GRIN1, ITPR1, ACCN2, P2RX4, P2RX7, ATP2A2, ATP2A3, PLN, ATP2A1, CACNA1G, CACNA1H, CACNA1E, CACNA1C, XCL1, CACNA1A, F2R	2661	161	13588	1.74441	0.0895423	0.000200424	0.0358907
GOTERM_BP_FAT	GO:0006576~biogenic amine metabolic process	33	1.10147	1.95699e-05	SAT1, CHKA, ACHE, PNMT, SLC6A3, CHKB, SNCA, TH, BBOX1, TGFB2, OAZ1, HDC, MTPN, GATA3, CHRNA7, SLC22A5, ODC1, PAOX, ACADM, EPAS1, MAOA, MECP2, NR4A2, NPR1, PARK2, LPCAT2, CHPT1, FABP3, LIPC, TPH1, SMS, FABP5, ALDH9A1	2661	80	13588	2.10637	0.092683	0.000207363	0.0372125
GOTERM_MF_FAT	GO:0022803~passive transmembrane transporter activity	102	3.40454	1.98302e-05	KCNC1, SCN3A, AQP8, SCN3B, GABRB2, AQP5, AQP4, AQP7, AQP6, AQP1, AQP3, AQP2, GRIN2B, KCNK6, CHRNA7, CHRNA3, KCND3, KCND2, PDPN, RYR1, RYR2, FXYD1, CLCN3, FXYD3, CLCN2, KCNA2, KCNA1, KCNA4, CACNB1, CACNB2, KCNA3, KCNA5, CACNB4, FXYD5, KCNJ2, KCNJ3, KCNMB1, KCNJ1, SCN9A, HCN2, TRPC1, CACNA2D1, TRPC4, MLC1, TRPC3, TRPC6, TRPC5, GABRA6, KCNB1, GRIN1, KCNK1, KCNK2, KCNK3, KCNK4, VDAC1, KCNJ5, KCNJ4, P…	2506	365	13288	1.48179	0.0326511	0.000562487	0.0333806
GOTERM_MF_FAT	GO:0015267~channel activity	102	3.40454	1.98302e-05	KCNC1, SCN3A, AQP8, SCN3B, GABRB2, AQP5, AQP4, AQP7, AQP6, AQP1, AQP3, AQP2, GRIN2B, KCNK6, CHRNA7, CHRNA3, KCND3, KCND2, PDPN, RYR1, RYR2, FXYD1, CLCN3, FXYD3, CLCN2, KCNA2, KCNA1, KCNA4, CACNB1, CACNB2, KCNA3, KCNA5, CACNB4, FXYD5, KCNJ2, KCNJ3, KCNMB1, KCNJ1, SCN9A, HCN2, TRPC1, CACNA2D1, TRPC4, MLC1, TRPC3, TRPC6, TRPC5, GABRA6, KCNB1, GRIN1, KCNK1, KCNK2, KCNK3, KCNK4, VDAC1, KCNJ5, KCNJ4, P…	2506	365	13288	1.48179	0.0326511	0.000562487	0.0333806
GOTERM_CC_FAT	GO:0030018~Z disc	22	0.734312	2.02305e-05	JPH2, CRYAB, PDLIM5, LDB3, PDLIM3, ACTN2, MYOZ2, FLNC, TTN, CSRP3, FLNB, CTNNB1, JUP, HDAC4, DES, PYGM, DMD, ITGB1BP2, KRT8, RYR2, HSPB1, PPP3CA	2303	46	12504	2.59669	0.0123848	0.000276897	0.0299823
KEGG_PATHWAY	hsa04914:Progesterone-mediated oocyte maturation	43	1.43525	2.0585e-05	HSP90AB1, ADCY1, ADCY2, ADCY7, ADCY5, PDE3B, AKT1, PGR, IGF1R, KRAS, PIK3CA, CCNA2, AKT3, PIK3R1, PIK3R2, AKT2, PIK3CG, CDK1, HSP90AA1, BRAF, ANAPC5, MAP2K1, PIK3CB, PIK3CD, IGF1, MAPK11, PDE3A, MAPK10, CDC25C, CDC27, CDK2, CDC25A, CCNB1, MAPK1, RPS6KA3, MAPK12, RPS6KA1, RPS6KA2, PLK1, MAPK14, MAPK3, MAPK9, MAPK8	1608	85	5738	1.80519	0.00388305	8.27755e-05	0.025559
GOTERM_BP_FAT	GO:0015980~energy derivation by oxidation of organic compounds	38	1.26836	2.13285e-05	PTGES3, IL6ST, COX10, PHKA1, SLC37A4, SNCA, AKT1, PPP1R3C, PPP1R3B, GOT1, FXN, PPP1R1A, IDH2, GYS1, NFATC4, CAT, NFATC3, ACO2, KL, SUCLG2, SUCLG1, CS, MECP2, IDH3B, CYP1A2, PPARGC1A, IDH3A, SOD2, SDHB, PPP1CA, PYGM, S100B, DLD, GAA, GNAS, MDH2, MDH1, PYGB	2661	98	13588	1.98001	0.100579	0.000225515	0.0405559
GOTERM_BP_FAT	GO:0048663~neuron fate commitment	23	0.76769	2.17359e-05	BMP4, TGFBR1, FOXA1, SOX2, JAG2, PAX6, SMAD4, DLL1, GLI2, ISL1, SHH, TGFB2, NOTCH3, HES1, WNT1, CDC42, NOTCH1, ATOH1, HES5, MNX1, NKX2-1, OLIG1, OLIG2	2661	47	13588	2.49885	0.102398	0.000229333	0.0413303
GOTERM_BP_FAT	GO:0042594~response to starvation	17	0.567423	2.21733e-05	SREBF1, ACADM, ATG12, ACADS, HFE, UGT1A1, SIRT1, ATG5, MAP1LC3A, ALB, ATG7, PCSK9, CARTPT, CTSD, ATG16L1, LCT, ANGPTL4	2661	29	13588	2.99338	0.104347	0.000233453	0.0421619
GOTERM_BP_FAT	GO:0050873~brown fat cell differentiation	17	0.567423	2.21733e-05	CEBPA, RARRES2, CEBPB, PPARG, BNIP3, UCP1, PRDM16, ADIPOQ, ADRB3, ADRB2, LAMA4, ADRB1, ITGA6, SLC2A4, RGS2, FABP4, MB	2661	29	13588	2.99338	0.104347	0.000233453	0.0421619
GOTERM_BP_FAT	GO:0044275~cellular carbohydrate catabolic process	27	0.901202	2.21967e-05	LDHC, ALDOA, LDHB, LDHA, PGD, HK2, PGAM2, OGDH, PDHB, GPD1L, ENO2, GAPDH, ENO1, GPD1, PFKL, LDHAL6B, PFKM, BAD, PYGM, GCK, H6PD, PKM2, PKLR, GAA, PGK1, MDH2, MDH1	2661	60	13588	2.29786	0.104451	0.000233205	0.0422063
GOTERM_CC_FAT	GO:0031674~I band	24	0.801068	2.29104e-05	JPH2, CRYAB, PDLIM5, LDB3, PDLIM3, ACTN2, MYOZ2, ANKRD1, FLNC, TTN, FLNB, CSRP3, CTNNB1, JUP, HDAC4, DES, PYGM, DMD, ITGB1BP2, KRT8, ATP2A1, RYR2, HSPB1, PPP3CA	2303	53	12504	2.45861	0.0140139	0.000306757	0.0339534
GOTERM_BP_FAT	GO:0009314~response to radiation	50	1.66889	2.39035e-05	RBP4, APOBEC1, HMGCR, PML, PRKDC, CHEK2, BCL2L1, PMAIP1, KIT, BAK1, ERCC8, GPX1, APP, ERCC5, CASP3, KRAS, CASP9, CASP7, BCL2, FANCG, MYC, ERCC2, BRCC3, MAT2A, NF1, GRIN1, OPN1MW, MECP2, ATP1A3, MED12, BRCA2, ATP1A2, CDK5, USF1, ATM, SOD2, ATXN1, DCLRE1C, NRAS, ACCN1, CDKN1A, THBD, ABCG5, GNB1, BAX, BRE, GHRL, MAPK8, CACNA1C, OPN4	2661	143	13588	1.78544	0.112016	0.000250606	0.0454512
GOTERM_BP_FAT	GO:0051272~positive regulation of cell motion	21	0.700935	2.4045e-05	COL18A1, SELP, HMGB1, IRS2, PDPN, CSF1, TLR2, CXCL12, IRS1, CXCL10, HIF1A, S1PR1, BCL2, AMOT, HBEGF, ADAM17, ANGPTL3, THBS1, SELE, PIK3R1, APC	2661	41	13588	2.61545	0.11264	0.000251558	0.0457201
GOTERM_BP_FAT	GO:0010876~lipid localization	46	1.53538	2.45266e-05	PNLIP, RBP4, PPARD, CAV1, HNF1A, MSR1, LDLR, STAR, STAT5A, PPARG, SORL1, APOC1, APOC2, ATP10D, ABCA1, ABCA4, GOT2, APOA4, APOA2, APOB, APOA1, APOE, LCAT, APOC4, APOA5, SCARB1, LBP, APOM, GPIHBP1, PLTP, CPT1B, OSBPL9, ANXA1, CIDEA, CFTR, ABCG1, NRIP1, MTTP, ABCG8, KCNN4, NPC1, P2RX7, ABCG5, CD36, LIPC, VLDLR	2661	128	13588	1.83509	0.114762	0.000256057	0.0466357
GOTERM_BP_FAT	GO:0032945~negative regulation of mononuclear cell proliferation	19	0.634179	2.45949e-05	PTPN6, IL2RA, LRRC32, ERBB2, CD276, PAWR, GAL, IL10, SHH, TGFB1, CASP3, CDKN2A, CD274, GLMN, ITCH, INPP5D, SPN, DLG1, IL2	2661	35	13588	2.77202	0.115062	0.000256231	0.0467655
GOTERM_BP_FAT	GO:0070664~negative regulation of leukocyte proliferation	19	0.634179	2.45949e-05	PTPN6, IL2RA, LRRC32, ERBB2, CD276, PAWR, GAL, IL10, SHH, TGFB1, CASP3, CDKN2A, CD274, GLMN, ITCH, INPP5D, SPN, DLG1, IL2	2661	35	13588	2.77202	0.115062	0.000256231	0.0467655
GOTERM_BP_FAT	GO:0050672~negative regulation of lymphocyte proliferation	19	0.634179	2.45949e-05	PTPN6, IL2RA, LRRC32, ERBB2, CD276, PAWR, GAL, IL10, SHH, TGFB1, CASP3, CDKN2A, CD274, GLMN, ITCH, INPP5D, SPN, DLG1, IL2	2661	35	13588	2.77202	0.115062	0.000256231	0.0467655
GOTERM_BP_FAT	GO:0043434~response to peptide hormone stimulus	37	1.23498	2.49743e-05	RBP4, STAR, STAT5A, PDE3B, FOXO1, RHOQ, FOXO4, GHRHR, AHSG, AKT1, EIF4EBP1, BCL2, PCSK9, INSR, PIK3R1, AKT3, PIK3R2, TES, GHR, AKT2, NR1H3, IRS2, SGK1, EGR2, PTPRA, PRKCI, CFTR, GAL, IRS1, STAT3, SCAP, LEP, RETN, GSK3A, JAK2, PTPN1, COL1A1	2661	95	13588	1.98879	0.11673	0.00025964	0.0474868
GOTERM_BP_FAT	GO:0031128~developmental induction	14	0.46729	2.51045e-05	BMP4, FGFR1, FGFR4, FGF8, SOX2, FGF10, GDNF, SPRY1, POU2F1, NKX2-1, FGF1, FRS2, FGF2, FGF3	2661	21	13588	3.40423	0.117301	0.000260448	0.0477343
GOTERM_BP_FAT	GO:0045168~cell-cell signaling involved in cell fate specification	14	0.46729	2.51045e-05	BMP4, FGFR1, FGFR4, FGF8, SOX2, FGF10, GDNF, SPRY1, POU2F1, NKX2-1, FGF1, FRS2, FGF2, FGF3	2661	21	13588	3.40423	0.117301	0.000260448	0.0477343
GOTERM_BP_FAT	GO:0002697~regulation of immune effector process	35	1.16822	2.59453e-05	RBP4, TRAF2, TNF, ADORA2B, CADM1, C3, STAT5A, TBX21, KLRK1, TNFSF12, IL15, IL7R, TNFRSF4, TGFB1, B2M, SH2D1A, HMOX1, IFNG, PPP3CB, CFH, LBP, TRAF6, SPN, CD28, IL4, PTPRC, PTPN6, TNFSF4, SERPING1, CD40, DDX58, P2RX7, CD40LG, HPX, IL2	2661	88	13588	2.03094	0.120982	0.000268609	0.0493326
GOTERM_BP_FAT	GO:0002526~acute inflammatory response	33	1.10147	2.63364e-05	MBL2, MASP1, C3, MASP2, CRP, PRDX2, TLR4, C1S, AHSG, CFH, IL1B, CFI, LBP, IL1A, FN1, IL6, PTGER3, C4A, C4B, CFB, EPHX2, F8, SAA4, SERPING1, STAT3, CD163, C1QA, ORM1, CD55, P2RX1, SERPINF2, F2, ORM2, ACVR1	2661	81	13588	2.08037	0.122689	0.000272091	0.050076
GOTERM_MF_FAT	GO:0004675~transmembrane receptor protein serine/threonine kinase activity	11	0.367156	2.64891e-05	ACVR2A, ACVR1B, ACVR2B, ACVRL1, TGFBR1, TGFBR2, BMPR2, TGFBR3, BMPR1B, BMPR1A, ACVR1	2506	14	13288	4.16623	0.0433745	0.000738782	0.0445874
GOTERM_MF_FAT	GO:0005024~transforming growth factor beta receptor activity	11	0.367156	2.64891e-05	ACVR2A, ACVR1B, ACVR2B, ACVRL1, TGFBR1, TGFBR2, BMPR2, TGFBR3, BMPR1B, BMPR1A, ACVR1	2506	14	13288	4.16623	0.0433745	0.000738782	0.0445874
GOTERM_MF_FAT	GO:0048037~cofactor binding	69	2.30307	2.69476e-05	ACOX1, HMGCR, EHHADH, PGD, GCAT, NDUFAB1, OGDH, GOT2, GSR, GOT1, HDC, NOS3, NOS2, NQO1, ACADM, SPTLC1, AIFM1, ACADS, MOSC1, ACADL, TAT, POR, HAO1, CTH, HNF4A, DLD, HSD11B2, TXNRD2, OAT, AOC3, MDH1, XDH, ME1, ME3, GCLC, ME2, ACCS, HADHA, GPD1L, ALB, FASN, IDH2, GCSH, GAD1, GAPDH, PDHX, ETFA, NOX4, GPD1, SHMT1, NOS1, SIRT5, IDH3B, BIRC5, SIRT1, SIRT2, IDH3A, SIRT3, NDOR1, DBT, ABP1, CYBB, DHFR, PYG…	2506	226	13288	1.6189	0.0441085	0.000739249	0.0453589
GOTERM_MF_FAT	GO:0016298~lipase activity	33	1.10147	2.82736e-05	PNLIP, ABHD5, GPLD1, PLCB3, PLCB4, LCAT, HMOX1, PAFAH1B3, PLA2G1B, MGLL, PAFAH1B2, PLCB1, LPL, PLD2, PLD1, LIPA, PNPLA2, PNPLA3, CEL, PNPLA8, PLA2G4A, PLCG1, PLCG2, SMPD1, PLA2G2A, LIPG, PLA2G6, LIPC, PLA2G3, PLA2G2D, LIPE, PLA2G5, SMPD2	2506	84	13288	2.08311	0.046228	0.000763107	0.0475905
GOTERM_BP_FAT	GO:0006355~regulation of transcription, DNA-dependent	347	11.5821	2.95357e-05	MEF2C, MEF2A, CDX2, STAT5A, HIRA, HOXD13, RORC, MED23, RORA, REST, SHH, CTNNB1, CITED2, PGR, APP, MYD88, FLI1, S1PR1, IFNG, ABRA, CREB3L1, RARA, TWIST1, PITX2, IKBKAP, RXRA, YY1, MED12, MECP2, MED13, PPARGC1A, PPARGC1B, HES1, MSX1, HNF4A, MTF1, HES5, JUN, FOXG1, VEGFA, MNT, TGIF1, FUS, CRTC1, NR1H2, HESX1, PFN1, TCF21, IL17A, ATN1, LHX1, IL17F, NKX2-1, ARNTL2, TCF4, DNMT3B, NKX2-5, NR1H4, NKX2-3,…	2661	1465	13588	1.20949	0.136529	0.000304507	0.0561576
GOTERM_BP_FAT	GO:0007631~feeding behavior	24	0.801068	3.00827e-05	HCRT, CCK, ADORA2A, LEPR, CYP11B2, GRIN1, UCHL1, TH, GAL, APLP2, STAT3, CPT1A, LEP, CALCA, BDNF, APP, GRIN2B, NPY, AGT, NTRK2, GHRL, CARTPT, PYY, AGRP	2661	51	13588	2.40299	0.138873	0.000309503	0.0571973
GOTERM_BP_FAT	GO:0016331~morphogenesis of embryonic epithelium	32	1.06809	3.04892e-05	FGFR2, NOG, ENAH, FGF8, JAG2, FGF10, PDX1, GLI2, SHH, CTNNB1, MAP3K7, ALDH1A2, RGMA, PFN1, PGP, CASP8, TRAF6, TWIST1, BCL10, RET, VANGL2, VASP, HHEX, VEGFC, ADM, CFL1, TSC2, GRLF1, TGIF1, PTCH1, APAF1, TBX18	2661	78	13588	2.09491	0.140611	0.000313037	0.0579701
GOTERM_MF_FAT	GO:0005261~cation channel activity	74	2.46996	3.14816e-05	KCNC1, KCNAB2, SCN3A, SCN3B, KCNJ12, KCNIP2, KCNJ11, KCNJ14, KCNK10, GRIN2B, KCNK6, TRPV4, CHRNA7, KCNQ1, CHRNA3, TRPM4, KCNMA1, KCND3, KCND2, TRPM7, RYR1, RYR2, KCNH2, KCNA2, KCNA1, KCNA4, CACNB1, CACNB2, KCNA3, KCNA5, CACNB4, KCNJ2, KCNJ3, KCNMB1, KCNJ1, SCN9A, PKD2, KCNE2, HTR3A, SCN5A, KCNE3, TRPC1, HCN2, CACNA2D1, TRPC4, TRPC3, TRPC6, TRPC5, KCNB1, GRIN1, KCNK1, KCNK2, ITPR1, KCNK3, KCNK4, K…	2506	248	13288	1.58219	0.0513363	0.000836174	0.0529888
GOTERM_BP_FAT	GO:0007398~ectoderm development	47	1.56876	3.21308e-05	PTGES3, PPARA, PPARD, FGF7, PTGS2, PDGFA, ELF5, FST, PTGS1, PAX6, FGF10, SHH, CTNNB1, TGFB2, AKT1, ACVR1B, CASP3, CDKN2A, POU5F1, LHX1, POU2F3, BCL2, GAB1, LTB, APC, ERCC2, EGFR, NF2, NTF3, MAP2K1, RELA, COL5A2, SNAI1, COL5A1, NOTCH1, FLG, IRF6, MADCAM1, PTCH1, NGFR, COL1A1, RBPJ, EDA, ADAMTS2, KLF4, BMPR1A, SMARCA4	2661	133	13588	1.8045	0.147594	0.000329209	0.0610903
GOTERM_BP_FAT	GO:0010001~glial cell differentiation	23	0.76769	3.27524e-05	FGF5, EGR2, NTF3, ERBB3, ADORA2A, NF1, PAX6, IGF1, SOD1, CDK5, SHH, CTNNB1, NOTCH1, CDKN2C, AGT, NAB2, NKX2-1, RELN, OLIG2, FGF2, GAP43, ERCC2, SMARCA4	2661	48	13588	2.44679	0.150224	0.000334886	0.0622718
GOTERM_BP_FAT	GO:0002757~immune response-activating signal transduction	23	0.76769	3.27524e-05	IRAK1, PTPN6, PTPRC, BCL10, CD3E, RELA, CD247, TLR2, KLRK1, NFKBIA, PTPN22, CACNB4, THY1, MAPK1, CD19, MYD88, PLCG1, PLCG2, LCK, ZAP70, RIPK2, CLEC7A, CD79A	2661	48	13588	2.44679	0.150224	0.000334886	0.0622718
GOTERM_CC_FAT	GO:0030141~secretory granule	41	1.36849	3.27925e-05	ALDOA, ACR, CALCR, TNF, TGFB3, CUZD1, POMC, TGFB1, PCSK2, PCSK1, ECE1, TFF3, LTF, IL1B, PCSK5, PRL, PLAT, SELP, ARC, NOS1, NCF2, CAMP, ELANE, ACRV1, RACGAP1, GAL, VWF, LAMP2, AP2A2, NTS, F5, AP2A1, DLD, ARSA, MPO, ABCC4, TMSB4X, HSPD1, PCSK1N, CTSG, DMBT1	2303	117	12504	1.90262	0.0199979	0.000429706	0.0485955
GOTERM_BP_FAT	GO:0046394~carboxylic acid biosynthetic process	49	1.63551	3.48929e-05	PTGES3, HNF1A, PTGES2, STAR, PTGS2, EDN2, PRKAG2, ABHD5, PTGS1, NDUFAB1, LTC4S, CD74, GOT2, MTHFD1, MTHFR, PTGIS, GOT1, ELOVL5, ELOVL4, ALOX5AP, ELOVL2, FASN, ALOX12B, PRKAA1, ELOVL6, PRKAA2, PLD1, TBXAS1, MAT2A, FADS1, FADS3, ACACA, FADS2, ACACB, BRCA1, ACSM3, CTH, GLUL, ALOX15, DHFR, PTGDS, MLYCD, BHMT, MTR, LTA4H, ALOX5, ALOX12, CBS, DEGS1	2661	141	13588	1.77455	0.159216	0.000356037	0.0663403
GOTERM_BP_FAT	GO:0016053~organic acid biosynthetic process	49	1.63551	3.48929e-05	PTGES3, HNF1A, PTGES2, STAR, PTGS2, EDN2, PRKAG2, ABHD5, PTGS1, NDUFAB1, LTC4S, CD74, GOT2, MTHFD1, MTHFR, PTGIS, GOT1, ELOVL5, ELOVL4, ALOX5AP, ELOVL2, FASN, ALOX12B, PRKAA1, ELOVL6, PRKAA2, PLD1, TBXAS1, MAT2A, FADS1, FADS3, ACACA, FADS2, ACACB, BRCA1, ACSM3, CTH, GLUL, ALOX15, DHFR, PTGDS, MLYCD, BHMT, MTR, LTA4H, ALOX5, ALOX12, CBS, DEGS1	2661	141	13588	1.77455	0.159216	0.000356037	0.0663403
GOTERM_BP_FAT	GO:0046328~regulation of JNK cascade	22	0.734312	3.52752e-05	IRAK1, IL3, TRAF2, TNF, TLR3, TLR4, PDCD4, MAP3K7, NOD1, MYD88, MDFIC, MAP3K1, GAB1, RIPK2, IL1B, MAPK8IP3, MAPK8IP1, CD27, AKT2, CBS, MAP3K11, AXIN1	2661	45	13588	2.49644	0.160812	0.0003592	0.067067
GOTERM_BP_FAT	GO:0032680~regulation of tumor necrosis factor production	16	0.534045	3.60151e-05	TLR1, TLR2, TLR3, TLR4, IRAK3, MYD88, NOD1, HSF1, RIPK2, GHRL, BCL3, CHRNA7, LBP, CLEC7A, CD14, SPN	2661	27	13588	3.02599	0.163893	0.000365982	0.0684732
GOTERM_BP_FAT	GO:0046456~icosanoid biosynthetic process	16	0.534045	3.60151e-05	PTGES3, TBXAS1, PTGES2, PTGS2, EDN2, PTGS1, LTC4S, CD74, ALOX15, PTGIS, PTGDS, ALOX5AP, ALOX12B, LTA4H, ALOX5, ALOX12	2661	27	13588	3.02599	0.163893	0.000365982	0.0684732
GOTERM_BP_FAT	GO:0042326~negative regulation of phosphorylation	16	0.534045	3.60151e-05	PRKCA, PTPN6, PTPRC, CAV1, IMPACT, SOCS1, FKBP1A, BDKRB2, PRKCD, CDKN1C, ATXN1, BAK1, HNF4A, BAX, JUN, IGFBP3	2661	27	13588	3.02599	0.163893	0.000365982	0.0684732
GOTERM_BP_FAT	GO:0051147~regulation of muscle cell differentiation	16	0.534045	3.60151e-05	BMP4, EZH2, RCAN1, FOXO4, PROX1, SHH, HDAC5, HDAC4, EREG, MYOCD, BTG1, BCL2, HOPX, HDAC9, IGFBP3, BOC	2661	27	13588	3.02599	0.163893	0.000365982	0.0684732
GOTERM_BP_FAT	GO:0007159~leukocyte adhesion	11	0.367156	3.74516e-05	VCAM1, ICAM1, ITGAL, SELP, PTPRC, ITGA5, L1CAM, ITGB2, ITGA4, SELPLG, ITGAM	2661	14	13588	4.01213	0.169841	0.000379801	0.0712034
GOTERM_BP_FAT	GO:0045884~regulation of survival gene product expression	11	0.367156	3.74516e-05	AKT1, CSF2, IL3, IL2RB, AKT1S1, TNFSF13B, STAT5A, BNIP3L, ESR1, BNIP3, MYC	2661	14	13588	4.01213	0.169841	0.000379801	0.0712034
GOTERM_BP_FAT	GO:0030282~bone mineralization	11	0.367156	3.74516e-05	PTHLH, FGFR2, ALOX15, BMP2, GLA, PTGS2, PTN, GPNMB, EIF2AK3, MMP13, ERCC2	2661	14	13588	4.01213	0.169841	0.000379801	0.0712034
GOTERM_BP_FAT	GO:0048010~vascular endothelial growth factor receptor signaling pathway	11	0.367156	3.74516e-05	VEGFC, FLT1, NRP1, CCL2, FLT4, VEGFA, BMPR2, PDGFRA, PDGFRB, FIGF, KDR	2661	14	13588	4.01213	0.169841	0.000379801	0.0712034
GOTERM_BP_FAT	GO:0060047~heart contraction	11	0.367156	3.74516e-05	GPX1, ATG5, ANK2, MYL2, MAP2K3, MYBPC3, CAMK2D, TNNI3, SOD1, TPM1, MAP2K6	2661	14	13588	4.01213	0.169841	0.000379801	0.0712034
GOTERM_BP_FAT	GO:0003015~heart process	11	0.367156	3.74516e-05	GPX1, ATG5, ANK2, MYL2, MAP2K3, MYBPC3, CAMK2D, TNNI3, SOD1, TPM1, MAP2K6	2661	14	13588	4.01213	0.169841	0.000379801	0.0712034
GOTERM_BP_FAT	GO:0032386~regulation of intracellular transport	21	0.700935	3.74982e-05	KHDRBS1, TNNC1, NF1, TGFB3, SMAD4, NLRP3, PRDX1, FKBP1B, CDK5, TGFB1, SHH, FLNA, PTPN11, CDKN2A, HNF4A, GSK3B, PPP1R12A, RYR2, EDA, MBTPS1, LCP1	2661	42	13588	2.55318	0.170033	0.000379499	0.071292
GOTERM_BP_FAT	GO:0050868~negative regulation of T cell activation	21	0.700935	3.74982e-05	PTPN6, IL2RA, NFKBID, ADORA2A, LRRC32, ERBB2, CD276, PRDX2, PAWR, TGFB1, SHH, CD74, CASP3, CDKN2A, CD274, GLMN, ITCH, SPN, PAG1, RC3H1, DLG1	2661	42	13588	2.55318	0.170033	0.000379499	0.071292
GOTERM_MF_FAT	GO:0005372~water transporter activity	10	0.333778	3.75452e-05	MIP, PDPN, AQP8, AQP5, AQP4, AQP7, AQP6, AQP1, AQP3, AQP2	2506	12	13288	4.41873	0.0609174	0.000981579	0.0631919
GOTERM_BP_FAT	GO:0051100~negative regulation of binding	17	0.567423	3.8896e-05	IRAK2, THRA, TNFSF4, NFKBID, NFKBIA, PRDX2, NLRP3, TNFRSF4, FLNA, DDIT3, PTHLH, ADRB2, HNF4A, HMOX1, JAK2, CAT, MYC	2661	30	13588	2.8936	0.175779	0.000392843	0.0739485
GOTERM_BP_FAT	GO:0046164~alcohol catabolic process	28	0.934579	3.89297e-05	ALDOA, LDHC, LDHB, LDHA, SLC6A3, PGD, HK2, PGAM2, ADH7, OGDH, PDHB, GPD1L, ENO2, GAPDH, ENO1, GPD1, PFKL, LDHAL6B, MAOA, PFKM, BAD, GCK, H6PD, PKM2, PKLR, PGK1, MDH2, MDH1	2661	65	13588	2.19966	0.175917	0.000392386	0.0740125
GOTERM_BP_FAT	GO:0007205~activation of protein kinase C activity by G-protein coupled receptor protein signaling pathway	13	0.433912	3.92181e-05	DGKA, DGKB, DGKE, SPHK2, ADORA2A, DGKG, EDN1, SPHK1, DGKZ, CERK, AGK, CISH, F2R	2661	19	13588	3.49382	0.177098	0.000394492	0.0745606
GOTERM_BP_FAT	GO:0030262~apoptotic nuclear changes	13	0.433912	3.92181e-05	AIFM1, DFFA, DFFB, BNIP3, NDUFA13, CIDEA, SOD1, CASP3, BAX, ENDOG, ACIN1, APAF1, MYC	2661	19	13588	3.49382	0.177098	0.000394492	0.0745606
GOTERM_BP_FAT	GO:0060444~branching involved in mammary gland duct morphogenesis	13	0.433912	3.92181e-05	WNT5A, AR, BTRC, CSF1, ESR1, PML, SRC, TGFB1, PGR, CCL11, VDR, PHB2, ETV4	2661	19	13588	3.49382	0.177098	0.000394492	0.0745606
GOTERM_BP_FAT	GO:0043525~positive regulation of neuron apoptosis	13	0.433912	3.92181e-05	EPHA7, TNF, CASP9, BAX, NF1, PCSK9, PMAIP1, NR3C1, CDK5, LTB, LTA, ATM, TGFB2	2661	19	13588	3.49382	0.177098	0.000394492	0.0745606
GOTERM_BP_FAT	GO:0016042~lipid catabolic process	47	1.56876	3.9766e-05	PNLIP, ACOX1, PPARD, ENPP2, EHHADH, APOC2, HADHA, HADHB, DDHD2, APOB, PLCB3, CYP27B1, APOE, CYP7A1, PAFAH1B3, PLA2G1B, SCARB1, PAFAH1B1, PAFAH1B2, PLCB1, LPL, PLD2, PLD1, ACADM, LIPA, PNPLA2, PNPLA3, ADIPOQ, CEL, PNPLA8, PLA2G4A, NAPEPLD, GLA, PLCG1, PRDX6, FAAH, PLCG2, SMPD1, LIPG, PLA2G2A, PLA2G7, PLA2G6, LIPC, PLA2G3, PLA2G2D, LIPE, PLA2G5	2661	134	13588	1.79103	0.179336	0.000399195	0.075602
GOTERM_BP_FAT	GO:0001707~mesoderm formation	19	0.634179	4.02213e-05	BMP4, FGFR2, NANOG, HNF1A, NF2, WNT3A, BMPR2, SMAD3, SMAD2, SMAD1, EPHA2, HAND1, POU5F1, PRKAR1A, BMP7, MESP1, TLX2, BMPR1A, ACVR1	2661	36	13588	2.69502	0.181191	0.000402951	0.0764673
GOTERM_BP_FAT	GO:0043280~positive regulation of caspase activity	19	0.634179	4.02213e-05	COL4A3, BCL10, CYCS, PML, NLRP3, BAK1, NOD1, P2RX1, CASP8AP2, CASP9, BBC3, BAX, LCK, PYCARD, DIABLO, APAF1, PDCD6, MYC, EIF2AK3	2661	36	13588	2.69502	0.181191	0.000402951	0.0764673
GOTERM_BP_FAT	GO:0010952~positive regulation of peptidase activity	19	0.634179	4.02213e-05	COL4A3, BCL10, CYCS, PML, NLRP3, BAK1, NOD1, P2RX1, CASP8AP2, CASP9, BBC3, BAX, LCK, PYCARD, DIABLO, APAF1, PDCD6, MYC, EIF2AK3	2661	36	13588	2.69502	0.181191	0.000402951	0.0764673
GOTERM_BP_FAT	GO:0032269~negative regulation of cellular protein metabolic process	30	1.00134	4.06429e-05	CAV1, EIF2C2, GCLC, IMPACT, FKBP1A, BDKRB2, SHH, BAK1, EIF4EBP1, CDKN2A, ATG5, ANG, SERPINA5, PRKCA, PTPRC, PTPN6, SOCS1, MECP2, SERPING1, CDK5, YWHAE, PRKCD, NOC2L, FXR1, HNF4A, JUN, BAX, PPP2R4, IGFBP3, EIF2AK3	2661	72	13588	2.12765	0.182904	0.000406355	0.0772685
KEGG_PATHWAY	hsa03320:PPAR signaling pathway	40	1.33511	4.14704e-05	ME1, PPARA, ACOX1, PPARD, CPT2, EHHADH, PPARG, AQP7, APOA2, PDPK1, ACSL1, APOA1, CYP7A1, APOA5, ILK, ACSL3, PLTP, RPS27A, ANGPTL4, NR1H3, LPL, CPT1B, ACADM, OLR1, RXRA, FADS2, UCP1, ACADL, PCK2, ADIPOQ, CPT1A, CD36, CYP27A1, FABP3, FABP4, FABP1, FABP2, FABP7, FABP5, FABP6	1608	79	5738	1.80679	0.00780743	0.00016328	0.0514849
GOTERM_BP_FAT	GO:0035113~embryonic appendage morphogenesis	37	1.23498	4.20675e-05	WNT5A, FGFR1, FGF8, HNF1A, LMBR1, FGF9, DICER1, GDF5, FGF10, HOXD13, ZBTB16, GLI2, GJA5, SHH, CTNNB1, MSX2, ALDH1A2, ACD, FBN2, TWIST1, FGF4, BMP4, TBX5, FTO, SKI, MBNL1, MMP13, NOTCH2, NOTCH1, MSX1, DKK1, GNAQ, LRP6, GNAS, PTCH1, LRP5, SMARCA4	2661	97	13588	1.94778	0.18867	0.000419751	0.0799758
GOTERM_BP_FAT	GO:0030326~embryonic limb morphogenesis	37	1.23498	4.20675e-05	WNT5A, FGFR1, FGF8, HNF1A, LMBR1, FGF9, DICER1, GDF5, FGF10, HOXD13, ZBTB16, GLI2, GJA5, SHH, CTNNB1, MSX2, ALDH1A2, ACD, FBN2, TWIST1, FGF4, BMP4, TBX5, FTO, SKI, MBNL1, MMP13, NOTCH2, NOTCH1, MSX1, DKK1, GNAQ, LRP6, GNAS, PTCH1, LRP5, SMARCA4	2661	97	13588	1.94778	0.18867	0.000419751	0.0799758
GOTERM_CC_FAT	GO:0044451~nucleoplasm part	131	4.3725	4.2689e-05	MYOD1, XPO1, CDX2, MED24, PDLIM1, MED23, TBP, ANKRD1, REST, SART3, CTNNB1, NONO, INTS8, INTS5, MYOCD, GATA6, EED, OLIG1, OLIG2, MYST2, PITX2, IKBKAP, YY1, MTA2, MLXIPL, MED12, ARNTL, MED13, AHR, EP300, HIF1A, HNF4A, JUN, MGA, PIAS1, ELL, SOX2, SOX6, WT1, ATF1, ARNT, MED12L, SRY, NPM1, NKX2-1, TAF9, TCF4, NKX2-5, RUNX2, TAF3, EPAS1, SMAD7, CREBBP, SRA1, SMAD4, SMAD3, SMAD2, SKI, GTF2A1L, CASC3, SM…	2303	513	12504	1.38647	0.0259542	0.000547703	0.0632568
KEGG_PATHWAY	hsa04270:Vascular smooth muscle contraction	55	1.83578	4.39425e-05	GNA13, ADCY1, ADCY2, ADCY7, ADCY5, PRKG1, EDNRA, ACTG2, PLCB3, PLCB4, PLA2G1B, RHOA, GUCY1A3, CALCRL, PLCB1, RAMP1, KCNMA1, PRKCA, RAMP2, ARHGEF1, BRAF, ROCK1, ROCK2, ACTA2, MYLK3, PRKCH, PRKCE, PRKCD, PRKCQ, MAPK1, PPP1CA, GNAQ, MAPK3, PLA2G2A, PLA2G6, GNAS, PLA2G3, PLA2G2D, PLA2G5, ADORA2B, ADORA2A, KCNMB1, MYL9, MYL6B, PPP1R12A, MAP2K1, NPR1, ITPR1, PLA2G4A, AVPR1A, MYH11, ADRA1A, CACNA1C, MYL…	1608	120	5738	1.63552	0.00827093	0.000169482	0.0545532
GOTERM_BP_FAT	GO:0002764~immune response-regulating signal transduction	24	0.801068	4.40165e-05	IRAK1, PTPN6, PTPRC, BCL10, CD3E, RELA, CD247, TLR2, KLRK1, NFKBIA, PTPN22, CD40, CACNB4, THY1, MAPK1, CD19, MYD88, PLCG1, PLCG2, LCK, ZAP70, RIPK2, CLEC7A, CD79A	2661	52	13588	2.35678	0.196491	0.000438314	0.0836797
KEGG_PATHWAY	hsa04666:Fc gamma R-mediated phagocytosis	47	1.56876	4.46999e-05	WASF1, RPS6KB1, ARF6, PIP5K1A, AKT1, CDC42, RAC2, GAB2, GSN, RAC1, PIK3CA, INPP5D, PPAP2B, PIK3R1, AKT3, PIK3R2, AKT2, PRKCA, PIK3CG, PTPRC, PLD2, DNM3, PLD1, DNM1L, SPHK2, MAP2K1, PIK3CB, NCF1, HCK, SPHK1, PIK3CD, PRKCE, WAS, PRKCD, VASP, LAT, MAPK1, PLA2G4A, CRKL, PLCG1, CFL1, PLCG2, MAPK3, PLA2G6, CRK, DNM1, DNM2	1608	98	5738	1.71138	0.00841288	0.000168955	0.0554932
GOTERM_CC_FAT	GO:0015629~actin cytoskeleton	62	2.06943	4.74642e-05	MTSS1, ENAH, MAEA, PDLIM7, AIF1, FERMT3, CAPZA1, FERMT2, MYBPC3, PDLIM3, TTN, VCL, ACTG1, ABRA, CAP1, MYO6, ACTA1, ACTA2, MYH2, MYH4, MYH7, ACTN2, DCTN5, MYH6, ACTN3, MYH9, PALLD, CTNNA1, FLNC, FLNB, WAS, CTNNA3, FMN1, JUP, TNNT2, CFL1, DST, LCP1, MYL7, MYL4, MYL2, MYL3, ANLN, TPM1, MYL9, PFN1, MYL6B, MYOM1, BMF, MYO1G, MYOZ1, MYOZ2, CSRP1, GABARAP, PTPN11, ANXA2, HDAC4, GRLF1, MYH11, AMOT, MYH14…	2303	205	12504	1.64207	0.0288153	0.000596529	0.0703304
GOTERM_MF_FAT	GO:0004712~protein serine/threonine/tyrosine kinase activity	9	0.300401	4.93646e-05	MAP3K7, ACVR2B, MAP2K1, MAP3K1, MAP2K3, PDK4, TGFA, RELN, MAP2K7	2506	10	13288	4.77223	0.0793159	0.00127055	0.0830771
GOTERM_MF_FAT	GO:0004954~prostanoid receptor activity	9	0.300401	4.93646e-05	PTGER1, PTGER2, PPARD, PTGER3, PTGER4, PTGDR, TBXA2R, PTGFR, HPGD	2506	10	13288	4.77223	0.0793159	0.00127055	0.0830771
GOTERM_MF_FAT	GO:0004953~icosanoid receptor activity	9	0.300401	4.93646e-05	PTGER1, PTGER2, PPARD, PTGER3, PTGER4, PTGDR, TBXA2R, PTGFR, HPGD	2506	10	13288	4.77223	0.0793159	0.00127055	0.0830771
GOTERM_BP_FAT	GO:0007498~mesoderm development	26	0.867824	5.0167e-05	FGFR2, HNF1A, WNT3A, BMPR2, ACVR1B, OSR1, HAND1, POU5F1, PPP2CA, TLX2, BMP4, NANOG, NF2, SMAD3, SMAD2, SMAD1, EPHA2, ACVR2A, AMH, ACVR2B, VEGFA, PRKAR1A, MESP1, BMP7, BMPR1A, ACVR1	2661	59	13588	2.25026	0.220682	0.000498548	0.0953672
GOTERM_BP_FAT	GO:0001708~cell fate specification	26	0.867824	5.0167e-05	FGFR1, FGF8, FGFR4, MYL2, SOX2, PAX6, FGF10, GLI2, ITGB1, GDNF, SHH, CTNNB1, SPRY1, ATOH1, POU2F1, NKX2-1, OLIG2, FGF1, FRS2, FGF2, FGF3, BMP4, FOXA1, NOTCH1, MNX1, RBPJ	2661	59	13588	2.25026	0.220682	0.000498548	0.0953672
GOTERM_BP_FAT	GO:0046890~regulation of lipid biosynthetic process	14	0.46729	5.03597e-05	SREBF1, STAR, MLXIPL, NR3C1, SOD1, ABCG1, BRCA1, SCAP, LEP, APOB, HNF4A, INSIG2, AGT, INSIG1	2661	22	13588	3.2495	0.221428	0.000499464	0.0957332
GOTERM_BP_FAT	GO:0034599~cellular response to oxidative stress	14	0.46729	5.03597e-05	GPX1, HIF1A, EPAS1, GPX4, SNCA, GPX3, TPO, MPO, PRDX2, PRDX3, CAT, SOD1, PRDX1, SOD2	2661	22	13588	3.2495	0.221428	0.000499464	0.0957332
GOTERM_BP_FAT	GO:0002053~positive regulation of mesenchymal cell proliferation	14	0.46729	5.03597e-05	FGFR2, HMGB1, FGFR1, IRS2, FGF9, PDGFA, TGFBR2, IRS1, SHH, FOXP2, KDR, VEGFA, TBX18, BMPR1A	2661	22	13588	3.2495	0.221428	0.000499464	0.0957332
GOTERM_BP_FAT	GO:0050796~regulation of insulin secretion	14	0.46729	5.03597e-05	PPARD, HNF1A, PFKL, GLUD1, PDE3B, PFKM, CPT1A, PTPN11, GCG, LEP, GCK, GHRL, PSMD9, SERP1	2661	22	13588	3.2495	0.221428	0.000499464	0.0957332
GOTERM_BP_FAT	GO:0043433~negative regulation of transcription factor activity	14	0.46729	5.03597e-05	IRAK2, THRA, TNFSF4, NFKBID, NFKBIA, PRDX2, NLRP3, TNFRSF4, FLNA, DDIT3, PTHLH, HNF4A, HMOX1, CAT	2661	22	13588	3.2495	0.221428	0.000499464	0.0957332
GOTERM_CC_FAT	GO:0070161~anchoring junction	42	1.40187	5.11917e-05	PARD3, ENAH, LIMS1, LIMS2, FERMT2, ABI2, CXADR, CDH3, PXN, VCL, CTNNB1, PTK2, PTK2B, PVRL2, ILK, ESAM, MLLT4, TES, DLG1, NOX4, PTPRC, NF2, FBLIM1, MYH9, ARHGAP24, NEXN, CTNNA1, FLNB, CTNNA3, ARHGAP26, VASP, FMN1, JUP, TJP1, TNS1, ITGA6, DSG2, PKP2, DSP, PARVB, ITGA2B, PARVA	2303	123	12504	1.85396	0.0310428	0.000630498	0.0758516
GOTERM_BP_FAT	GO:0048520~positive regulation of behavior	10	0.333778	5.15298e-05	PRKCA, HMGB1, S1PR1, IL16, ALB, FGF10, THBS1, AGER, CXCL12, SCG2	2661	12	13588	4.25529	0.225943	0.000510048	0.0979565
GOTERM_MF_FAT	GO:0005496~steroid binding	20	0.667557	5.4363e-05	SHBG, GC, AR, ESRRA, STAR, CYP11A1, ESRRB, RXRA, ESRRG, ESR1, ESR2, NR3C1, SCAP, PGR, HNF4A, PGRMC1, HSD11B2, PTCH1, SULT1E1, NR1H3	2506	41	13288	2.58657	0.086988	0.00137793	0.0914856
GOTERM_BP_FAT	GO:0031644~regulation of neurological system process	41	1.36849	5.68312e-05	TNF, STAR, ADORA2A, SNCA, EDN1, PINK1, GDNF, ADORA1, EPHB2, SYP, CALCA, BDNF, KRAS, GRIN2B, IFNG, CHRNA7, PPP3CA, LTB, CHRNA3, LTA, MYO6, EGR2, NTF3, GRIN1, NF1, MED12, MECP2, PARK2, CDK5, NRAS, ADRB2, S100B, GRM8, RASGRF1, NTRK2, ADRA1A, CARTPT, EIF2AK3, CACNA1A, NGF, F2R	2661	113	13588	1.85275	0.246072	0.000561391	0.108029
GOTERM_BP_FAT	GO:0000122~negative regulation of transcription from RNA polymerase II promoter	71	2.36983	5.69429e-05	BMI1, PPARD, CDX2, THRB, PPARG, PDX1, GLI2, TGFB1, SHH, CTNNB1, MYOCD, POU5F1, RARA, OLIG2, NR2F2, MYC, EGR1, NANOG, MTA2, GABPA, MLXIPL, RB1, NR0B1, MBD2, NRIP1, NOC2L, HES1, HHEX, MSX1, HES5, TGIF1, SMARCA4, GLIS3, TNF, SOX2, SOX6, PRDM16, WT1, ATN1, HAND1, PER2, PER1, NKX2-1, SKIL, PER3, TCF4, NKX2-5, SIM2, ETV3, TXNIP, CEBPA, FOXA1, SMAD3, SKI, EHMT2, FOXP2, HDAC5, CDKN1C, HDAC4, ID2, HDAC1, …	2661	231	13588	1.56948	0.246491	0.000561378	0.108241
GOTERM_BP_FAT	GO:0060078~regulation of postsynaptic membrane potential	15	0.500668	5.85128e-05	ADORA2A, GRIN1, SNCA, DRD4, MED12, MECP2, ADORA1, CDK5, DMPK, ATXN1, P2RX4, GRIN2B, GHRL, PPP3CA, CHRNA3	2661	25	13588	3.06381	0.252348	0.00057571	0.111224
GOTERM_BP_FAT	GO:0045995~regulation of embryonic development	12	0.400534	6.06759e-05	BMP4, WNT5A, LAMA4, NANOG, AR, NOTCH1, LAMA3, FGF10, AMOT, NFE2L2, BMP7, SHH	2661	17	13588	3.60448	0.260343	0.000595807	0.115334
GOTERM_BP_FAT	GO:0045670~regulation of osteoclast differentiation	12	0.400534	6.06759e-05	IL4, TNF, TNFSF11, CSF1, NF1, MITF, CARTPT, GNAS, INPP5D, PIK3R1, CTNNB1, APC	2661	17	13588	3.60448	0.260343	0.000595807	0.115334
GOTERM_BP_FAT	GO:0010810~regulation of cell-substrate adhesion	20	0.667557	6.10738e-05	PIK3CB, CSF1, NPNT, NF1, MYF5, DMP1, VTN, MMP14, PTEN, ABI3BP, EMILIN1, FBLN2, BCL2, COL1A1, THBS1, COL8A1, RASA1, PIK3R1, CYR61, SPP1	2661	40	13588	2.55318	0.261804	0.000598531	0.116089
GOTERM_CC_FAT	GO:0045177~apical part of cell	45	1.502	6.23242e-05	F2RL2, PRKCZ, CLCN3, ERBB3, ERBB2, AQP5, HFE, RDX, ENPEP, ATP6V1B1, CTNNB1, AQP2, ANXA6, CDC42, APP, PTK2, ANK2, CHRNA7, NOS3, MSN, TES, FN1, SPP1, MUC1, PLAT, KCNMA1, CUBN, TGFBR1, VANGL2, PRKCI, GJB6, ANXA4, SLC9A3R2, PROM1, ABCG8, P2RX4, ADRB2, ABCG5, ITGA8, CTSB, ABCC2, EDA, LRP2, CHL1, ACVR1	2303	136	12504	1.79651	0.0376653	0.000752519	0.0923399
GOTERM_BP_FAT	GO:0010038~response to metal ion	24	0.801068	6.34634e-05	KCNMA1, XDH, CAV1, CASR, STAR, CYP11A1, MGP, STIM1, TSHB, TAT, GSS, NPC1, CCND1, P2RX7, MTF1, ALB, LCAT, CACNA1G, CYBRD1, MAPK9, MAPK8, PRNP, PDCD6, LCT	2661	53	13588	2.31231	0.27052	0.000620718	0.120629
GOTERM_BP_FAT	GO:0001764~neuron migration	29	0.967957	6.35369e-05	DCC, CCK, NDN, PAX6, GJA1, PRKG1, CXCL12, ATOH1, PTK2, CXCR4, NKX2-1, PAFAH1B1, NR2F2, TWIST1, TES, MET, NR4A2, ITGA3, ESR2, CDK5, NTN1, YWHAE, FYN, CCR4, BAX, MNX1, RELN, ALKBH1, CHL1	2661	70	13588	2.11549	0.270786	0.000620217	0.120769
GOTERM_BP_FAT	GO:0003073~regulation of systemic arterial blood pressure	16	0.534045	6.35578e-05	CYP11B2, MECP2, TNNI3, TPM1, SOD2, AQP2, CALCA, ADRB3, ADRB2, AGTR2, ADRB1, AGT, AVPR1A, HSD11B2, ADRA1A, CHRNA7	2661	28	13588	2.91791	0.270862	0.000619205	0.120808
GOTERM_BP_FAT	GO:0055007~cardiac muscle cell differentiation	16	0.534045	6.35578e-05	BMP10, ACADM, MYL2, TBX5, RXRA, DICER1, FHL2, TTN, ITGB1, PROX1, ATG5, GATA6, ATG7, GATA4, RARA, NKX2-5	2661	28	13588	2.91791	0.270862	0.000619205	0.120808
GOTERM_CC_FAT	GO:0030027~lamellipodium	26	0.867824	6.37245e-05	ENAH, WASF1, CTNND1, ABI2, ABI1, RDX, PXN, MCF2L, CTNNB1, AKT1, CTTN, PTK2, GSN, RAC1, PIK3CA, AKT2, PTPRM, NF2, PDPN, SCYL3, CTNNA1, CDK5, CTNNA3, VASP, AMOT, PARVA	2303	63	12504	2.24072	0.038495	0.00075463	0.0944137
GOTERM_BP_FAT	GO:0045830~positive regulation of isotype switching	9	0.300401	6.57607e-05	IL4, PTPRC, TBX21, IFNG, TNFSF12, CD40, TGFB1, CD28, IL2	2661	10	13588	4.59572	0.278802	0.000639407	0.124993
GOTERM_BP_FAT	GO:0046457~prostanoid biosynthetic process	9	0.300401	6.57607e-05	PTGES3, PTGES2, PTGIS, TBXAS1, PTGDS, PTGS2, EDN2, PTGS1, CD74	2661	10	13588	4.59572	0.278802	0.000639407	0.124993
GOTERM_BP_FAT	GO:0006942~regulation of striated muscle contraction	9	0.300401	6.57607e-05	HDAC4, SMAD7, ATP2A1, CACNA1G, RYR2, ATP1A2, NKX2-5, FKBP1B, DMPK	2661	10	13588	4.59572	0.278802	0.000639407	0.124993
GOTERM_BP_FAT	GO:0001516~prostaglandin biosynthetic process	9	0.300401	6.57607e-05	PTGES3, PTGES2, PTGIS, TBXAS1, PTGDS, PTGS2, EDN2, PTGS1, CD74	2661	10	13588	4.59572	0.278802	0.000639407	0.124993
GOTERM_BP_FAT	GO:0033344~cholesterol efflux	9	0.300401	6.57607e-05	ABCG8, NPC1, ABCG5, APOA1, APOE, SCARB1, ABCA1, APOM, ABCG1	2661	10	13588	4.59572	0.278802	0.000639407	0.124993
GOTERM_BP_FAT	GO:0046626~regulation of insulin receptor signaling pathway	9	0.300401	6.57607e-05	PRKCA, GRB10, SOCS3, SOCS1, TSC2, IL1B, PRKCD, SRC, AHSG	2661	10	13588	4.59572	0.278802	0.000639407	0.124993
GOTERM_BP_FAT	GO:0045621~positive regulation of lymphocyte differentiation	18	0.600801	6.58049e-05	PTPRC, IL6, HSP90AA1, IL7, STAT5A, TGFBR2, BAD, IL7R, ADA, CD74, CD83, LCK, ZAP70, RIPK2, IL2RG, INPP5D, CD27, AP3B1	2661	34	13588	2.70336	0.27896	0.000638587	0.125077
GOTERM_BP_FAT	GO:0002573~myeloid leukocyte differentiation	18	0.600801	6.58049e-05	CSF3, CEBPA, CALCR, CSF2, TNF, TGFBR2, MITF, KIT, MYH9, TGFB1, CTNNB1, TNFSF11, SP3, CASP8, IRF4, TRAF6, CHUK, NKX2-3	2661	34	13588	2.70336	0.27896	0.000638587	0.125077
GOTERM_BP_FAT	GO:0040013~negative regulation of locomotion	17	0.567423	6.5819e-05	BMP10, PDGFB, EGFL7, ADORA2A, TBX5, NF1, PTEN, ADORA1, ADA, SHH, THY1, BCL2, DLL4, ROBO4, TGFBR3, GHRL, SEMA3A	2661	31	13588	2.80026	0.279011	0.000637479	0.125104
GOTERM_BP_FAT	GO:0009166~nucleotide catabolic process	17	0.567423	6.5819e-05	NUDT1, NCF2, NCF1, PDE4D, CNP, MYH7, ADA, CANT1, LONP1, PDE5A, ATP2A1, ENTPD3, PDE8B, ENTPD1, NT5E, ENTPD2, NT5C	2661	31	13588	2.80026	0.279011	0.000637479	0.125104
GOTERM_BP_FAT	GO:0010769~regulation of cell morphogenesis involved in differentiation	23	0.76769	7.07407e-05	RTN4, NRP1, EFNA1, TNFRSF12A, GRIN1, TGFB3, SMAD4, SMAD2, CDH4, NTN1, EPHB2, THY1, NTRK3, PTK2, ULK1, MAPT, TGFBR3, SEMA3A, NEFL, TLX2, CHRNA3, CACNA1A, NGF	2661	50	13588	2.34892	0.296434	0.000683801	0.134453
GOTERM_MF_FAT	GO:0030955~potassium ion binding	41	1.36849	7.13831e-05	KCNC1, ATP1B1, SCN3A, KCNAB2, KCNA2, KCNA1, KCNA4, KCNA3, KCNA5, KCNJ2, KCNIP2, KCNJ12, ACAT1, KCNJ11, KCNJ3, KCNJ14, KCNJ1, SLC24A3, MAT1A, KCNE2, KCNQ1, KCNE3, KCNMA1, HCN2, KCND3, KCND2, MAT2A, KCNB1, ATP1A3, ATP1A2, GMPR, KCNK1, KCNK2, KCNK3, KCNK4, KCNJ5, KCNJ4, PKM2, PKLR, KCNH2, SCN4A	2506	118	13288	1.84239	0.112636	0.00178199	0.120112
GOTERM_BP_FAT	GO:0016052~carbohydrate catabolic process	32	1.06809	7.16965e-05	ALDOA, LDHC, LDHB, LDHA, PGD, HK2, PGLYRP1, PGAM2, OGDH, PDHB, CHIT1, GPD1L, PGLYRP2, ENO2, GAPDH, ENO1, GPD1, PFKL, LDHAL6B, CHI3L1, PFKM, BAD, LYVE1, PYGM, GCK, H6PD, PKM2, PKLR, GAA, PGK1, MDH2, MDH1	2661	81	13588	2.01732	0.299769	0.000691692	0.136268
GOTERM_BP_FAT	GO:0010522~regulation of calcium ion transport into cytosol	8	0.267023	7.26114e-05	BAK1, CAV1, BAX, BCL2, RYR2, FKBP1B, TGFB1, THY1	2661	8	13588	5.10635	0.302946	0.000699158	0.138006
KEGG_PATHWAY	hsa04720:Long-term potentiation	36	1.2016	7.29843e-05	ADCY1, CAMK2G, PPP3R1, PLCB3, KRAS, PLCB4, GRIN2B, PPP1R1A, PPP3CB, PPP1R12A, CAMK2D, RAPGEF3, PPP3CA, PLCB1, PRKCA, BRAF, MAP2K1, GRIN1, CREBBP, ITPR1, NRAS, MAPK1, RPS6KA3, PPP1CA, ATF4, EP300, RPS6KA1, GNAQ, CAMK4, GRIA1, RPS6KA2, MAPK3, RAP1A, RAP1B, CACNA1C, CALM1	1608	70	5738	1.83518	0.0136998	0.000270444	0.0905926
GOTERM_BP_FAT	GO:0030258~lipid modification	22	0.734312	7.82628e-05	PIK3CG, ACOX1, PPARD, PIK3C2G, ACADM, PIK3CB, PIK3C2A, EHHADH, PIK3CD, ADIPOR2, ADIPOR1, PTEN, ADIPOQ, HADHA, HADHB, MAPK14, PIK3C3, PIK3CA, PRKAA1, AGK, PIK3R1, ALOX12	2661	47	13588	2.39021	0.322253	0.000752099	0.148739
GOTERM_BP_FAT	GO:0010720~positive regulation of cell development	22	0.734312	7.82628e-05	BMP2, STAR, NTF3, TNFRSF12A, SOX2, BEX1, SMAD4, TGFB3, PAX6, SMAD2, CDH4, NTN1, SHH, EPHB2, NTRK3, VEGFC, SERPINF1, BCL2, MAPT, FOXG1, NEFL, NGF	2661	47	13588	2.39021	0.322253	0.000752099	0.148739
GOTERM_BP_FAT	GO:0045087~innate immune response	39	1.30174	7.95316e-05	MBL2, IL1R1, MASP1, C3, MASP2, TLR1, TLR2, TLR3, TLR4, C1S, PRDX1, TLR7, TGFB1, TLR9, MIF, APOA4, MYD88, IL1RAP, CFH, CFI, LBP, IL1RAPL2, MX2, CIITA, IRAK1, PTPN6, IL18R1, BCL10, IL18RAP, C4A, POLR3K, C4B, CFB, IL1RL1, SERPING1, CD180, DDX58, C1QA, CD55, CLEC7A	2661	107	13588	1.86119	0.326514	0.000762813	0.151149
GOTERM_BP_FAT	GO:0031344~regulation of cell projection organization	25	0.834446	7.97346e-05	RTN4, NRP1, TNFRSF12A, EFNA1, TGFB3, CDH4, SRF, EPHB2, PTK2, MAPT, RAC1, SEMA3A, TLX2, NEFL, CHRNA3, APC, TGFBR1, GRIN1, NTN1, THY1, NTRK3, ULK1, NTRK2, CACNA1A, NGF	2661	57	13588	2.23963	0.327193	0.000763286	0.151535
GOTERM_BP_FAT	GO:0043407~negative regulation of MAP kinase activity	13	0.433912	8.05594e-05	PRKCA, SPRY2, PTPN6, IRAK3, SPRY1, CAV1, NUP62, HMGCR, NF1, IL1B, SPRED1, DUSP9, PDCD4	2661	20	13588	3.31913	0.329945	0.000769696	0.153101
GOTERM_BP_FAT	GO:0060079~regulation of excitatory postsynaptic membrane potential	13	0.433912	8.05594e-05	ADORA2A, SNCA, GRIN1, MECP2, ADORA1, CDK5, DMPK, ATXN1, P2RX4, GRIN2B, GHRL, PPP3CA, CHRNA3	2661	20	13588	3.31913	0.329945	0.000769696	0.153101
GOTERM_BP_FAT	GO:0045926~negative regulation of growth	29	0.967957	8.55088e-05	RTN4, MBL2, BMP10, NRP1, CCDC85B, PML, TLR2, TGFB1, AHSG, ADRB3, PTK2, CDKN2A, MYD88, FXN, BCL2, SEMA3A, IL7, PSRC1, ADIPOR2, NDUFA13, NTN1, BBS2, ADRB2, ADRB1, HIF1A, ULK1, BBC3, MPO, PTCH1	2661	71	13588	2.08569	0.346228	0.0008154	0.1625
GOTERM_BP_FAT	GO:0035282~segmentation	24	0.801068	9.02336e-05	MYF6, EGR2, WNT3A, MYF5, PRKDC, SMAD3, ABI1, DLL1, GLI2, TTN, PAX1, ATM, ACD, EP300, SFRP1, MEOX2, MEOX1, SFRP2, NKX3-1, PCSK6, AXIN2, FRS2, TBX18, MLLT3	2661	54	13588	2.26949	0.361403	0.00085879	0.171472
GOTERM_MF_FAT	GO:0046873~metal ion transmembrane transporter activity	82	2.73698	9.04715e-05	KCNC1, KCNAB2, SCN3A, SCN3B, KCNJ12, KCNIP2, KCNJ11, KCNJ14, KCNK10, ATP2B1, GRIN2B, KCNK6, TRPV4, CHRNA7, KCNQ1, CHRNA3, TRPM4, KCNMA1, KCND3, KCND2, TRPM7, RYR1, RYR2, KCNH2, SLC40A1, KCNA2, KCNA1, KCNA4, CACNB1, CACNB2, KCNA3, KCNA5, CACNB4, KCNJ2, KCNJ3, KCNMB1, KCNJ1, SCN9A, PKD2, SLC39A8, KCNE2, HTR3A, SCN5A, SLC39A3, KCNE3, HCN2, TRPC1, CACNA2D1, TRPC4, TRPC3, TRPC6, TRPC5, KCNB1, GRIN1, K…	2506	290	13288	1.49932	0.140544	0.00222482	0.152208
GOTERM_BP_FAT	GO:0019226~transmission of nerve impulse	69	2.30307	9.17635e-05	PPARD, SNCA, ADORA1, TGFB1, CTNNB1, DMPK, MBP, SYP, NRCAM, APP, S1PR1, GRIN2B, SLC22A3, CHRNA7, OLIG2, SHC3, CHRNA3, KCNMA1, EGR3, MYO6, EGR2, SLC25A4, MECP2, MED12, PDYN, CDK5, CAMK4, COLQ, GRM8, NAB2, CARTPT, GHRL, PMP22, NCAN, ACHE, ADORA2A, ERBB2, DRD4, TH, CACNB2, TIMP4, CACNB4, FKBP1B, GJC1, CD9, PTK2, DMD, PAFAH1B1, PPP3CA, GAD1, SNAP25, ERCC2, TES, NTF3, MAOA, NF1, GRIN1, PARK2, ATP1A2, S…	2661	226	13588	1.55902	0.36624	0.000871676	0.174376
KEGG_PATHWAY	hsa04622:RIG-I-like receptor signaling pathway	35	1.16822	9.22627e-05	TRAF2, TNF, ATG12, NFKBIB, NFKBIA, NFKB1, PIN1, CXCL10, MAP3K7, IFNA2, CYLD, IFNA1, ATG5, MAP3K1, CASP8, TRAF6, CHUK, TRAF3, RELA, MAPK11, FADD, MAPK10, DDX58, IKBKE, MAPK12, IFNB1, RIPK1, MAPK14, IKBKG, IL12A, MAPK9, MAPK8, IRF3, IL12B, IKBKB	1608	68	5738	1.83668	0.0172873	0.000335299	0.11451
GOTERM_BP_FAT	GO:0060749~mammary gland alveolus development	11	0.367156	9.25647e-05	CCND1, AR, TNFRSF11A, TNFSF11, PHB2, VEGFA, ESR1, TGFA, EGF, TPH1, CHUK	2661	15	13588	3.74466	0.368759	0.000877607	0.175898
GOTERM_BP_FAT	GO:0019229~regulation of vasoconstriction	11	0.367156	9.25647e-05	EDN3, CAV1, P2RX1, EDN2, EDN1, TBXA2R, BMPR2, ADRA1A, ATP1A2, CACNA1C, F2R	2661	15	13588	3.74466	0.368759	0.000877607	0.175898
GOTERM_BP_FAT	GO:0034103~regulation of tissue remodeling	11	0.367156	9.25647e-05	CALCR, VDR, P2RX7, CDKN2A, IAPP, BAX, NF1, VEGFA, CARTPT, INPP5D, AHSG	2661	15	13588	3.74466	0.368759	0.000877607	0.175898
GOTERM_BP_FAT	GO:0001759~induction of an organ	11	0.367156	9.25647e-05	BMP4, FGFR1, FGFR4, SPRY1, FGF8, FGF10, FGF1, GDNF, FGF2, FRS2, FGF3	2661	15	13588	3.74466	0.368759	0.000877607	0.175898
GOTERM_BP_FAT	GO:0006869~lipid transport	42	1.40187	9.30228e-05	PNLIP, RBP4, PPARD, HNF1A, MSR1, LDLR, STAR, PPARG, SORL1, APOC1, APOC2, ATP10D, ABCA1, ABCA4, GOT2, APOA4, APOA2, APOB, APOA1, APOE, LCAT, APOC4, APOA5, SCARB1, LBP, APOM, GPIHBP1, PLTP, CPT1B, OSBPL9, ANXA1, CFTR, ABCG1, MTTP, ABCG8, KCNN4, NPC1, P2RX7, ABCG5, CD36, LIPC, VLDLR	2661	119	13588	1.80224	0.370195	0.000880269	0.176767
BIOCARTA	h_nthiPathway:NFkB activation by Nontypeable Hemophilus influenzae	23	0.76769	9.41467e-05	TNF, MAP2K3, RELA, TGFBR1, TGFBR2, CREBBP, TLR2, SMAD4, SMAD3, NFKBIA, NFKB1, MAPK11, NR3C1, MAP3K7, MYD88, EP300, DUSP1, MAPK14, IL1B, IKBKB, MAP3K14, CHUK, MAP2K6	697	23	1171	1.68006	0.0251922	0.0251922	0.123786
GOTERM_BP_FAT	GO:0010464~regulation of mesenchymal cell proliferation	14	0.46729	9.50799e-05	FGFR2, HMGB1, FGFR1, IRS2, FGF9, PDGFA, TGFBR2, IRS1, SHH, FOXP2, KDR, VEGFA, TBX18, BMPR1A	2661	23	13588	3.10821	0.376602	0.000898018	0.180673
GOTERM_BP_FAT	GO:0050830~defense response to Gram-positive bacterium	14	0.46729	9.50799e-05	MBL2, PLD1, C5AR1, FGR, NCF1, HCK, TLR2, P2RX7, MYD88, NOD1, PGLYRP2, RIPK2, LBP, CTSG	2661	23	13588	3.10821	0.376602	0.000898018	0.180673
GOTERM_BP_FAT	GO:0001933~negative regulation of protein amino acid phosphorylation	14	0.46729	9.50799e-05	PRKCA, PTPRC, PTPN6, CAV1, IMPACT, SOCS1, FKBP1A, BDKRB2, PRKCD, BAK1, HNF4A, BAX, JUN, IGFBP3	2661	23	13588	3.10821	0.376602	0.000898018	0.180673
GOTERM_BP_FAT	GO:0031329~regulation of cellular catabolic process	14	0.46729	9.50799e-05	HMGB1, IL3, GCLC, BECN1, ABHD5, MLXIPL, PNPLA2, STUB1, SHH, AKT1, HDAC4, NPC1, MLYCD, PCSK9	2661	23	13588	3.10821	0.376602	0.000898018	0.180673
GOTERM_BP_FAT	GO:0030534~adult behavior	35	1.16822	9.62649e-05	DRD4, UCHL1, SNCA, CNP, CACNB4, APP, HTRA2, FXN, ATG7, PAFAH1B1, CHRNA7, AGRP, CHRNA3, KCNMA1, GRIN1, MET, NR4A2, MECP2, ATP1A3, PARK2, ATP1A2, NTSR1, CDK5, PARK7, LEP, ATXN1, EPHA4, BBS2, NPY, CARTPT, GHRL, CACNA1C, CHL1, CACNA1A, OPRD1	2661	93	13588	1.92174	0.380263	0.000907481	0.182923
GOTERM_BP_FAT	GO:0080135~regulation of cellular response to stress	30	1.00134	9.78136e-05	TRAF2, TNF, TLR3, TLR4, PRDX1, PDCD4, MAP3K7, CDKN2A, MYD88, NOD1, MDFIC, MAP3K1, NPM1, GAB1, IL1B, CD27, AXIN1, AKT2, IRAK1, IL3, BRCC3, BECN1, NTRK3, NPC1, BRE, RIPK2, MAPK8IP3, MAPK8IP1, CBS, MAP3K11	2661	75	13588	2.04254	0.385015	0.000920328	0.185863
GOTERM_BP_FAT	GO:0048332~mesoderm morphogenesis	19	0.634179	9.95561e-05	BMP4, FGFR2, NANOG, HNF1A, NF2, WNT3A, BMPR2, SMAD3, SMAD2, SMAD1, EPHA2, HAND1, POU5F1, PRKAR1A, BMP7, MESP1, TLX2, BMPR1A, ACVR1	2661	38	13588	2.55318	0.390319	0.000934948	0.189171
GOTERM_MF_FAT	GO:0016504~peptidase activator activity	10	0.333778	0.000101507	BCL10, FBLN1, MAP3K5, CAV1, TNFRSF10B, CASP8AP2, PYCARD, APAF1, MMP14, FN1	2506	13	13288	4.07883	0.156277	0.00245973	0.170758
GOTERM_CC_FAT	GO:0005792~microsome	54	1.8024	0.000102921	JPH3, GDF1, JPH2, PTGS2, HMGCR, PTGS1, PDE3B, KCNJ11, HMOX2, POMGNT1, APOB, DGCR2, PLCB4, SLC2A4, PTGES, CYP7A1, PGRMC1, HMOX1, ELOVL2, SRD5A1, STS, CYP1A1, AIFM1, CCDC47, IGFALS, CYP1A2, CYP2E1, UGT1A1, IRS1, POR, H6PD, HSD11B2, SLC37A4, CALR, DCT, ACSL1, DMD, BCL2, PPP3CA, ACSL3, SOAT1, CPT1B, P4HB, EBP, TBXAS1, GUSB, EPHX1, ATP1A2, CPT1A, ITPR1, PLG, ATP2A2, LASS1, PON1, PDCD6	2303	176	12504	1.66585	0.0614345	0.00119556	0.152446
GOTERM_BP_FAT	GO:0007005~mitochondrion organization	36	1.2016	0.000103956	BID, CAV2, SPG7, COX10, SNCA, BNIP3, BCL2L1, PMAIP1, CXADR, AIP, AKT1, BAK1, FIS1, TFAM, CASP3, HTRA2, FXN, BCL2, MAP3K1, CASP7, SLC22A5, MYC, CEBPA, OPA1, EPAS1, AIFM1, SOD2, PLEKHF1, MFN2, MFN1, P2RX7, NRF1, BBC3, BAX, POLDIP2, TOMM20	2661	97	13588	1.89514	0.403508	0.000974412	0.197525
GOTERM_BP_FAT	GO:0043392~negative regulation of DNA binding	15	0.500668	0.000103981	IRAK2, THRA, TNFSF4, NFKBID, NFKBIA, PRDX2, NLRP3, TNFRSF4, FLNA, DDIT3, PTHLH, HNF4A, HMOX1, JAK2, CAT	2661	26	13588	2.94597	0.40358	0.000972804	0.19757
GOTERM_BP_FAT	GO:0051495~positive regulation of cytoskeleton organization	15	0.500668	0.000103981	CAV1, PLEK, PSRC1, PROX1, FMN1, PLK4, CDKN1B, MAP3K1, MAPT, RAC1, CFL1, RHOA, DLG1, TES, APC	2661	26	13588	2.94597	0.40358	0.000972804	0.19757
GOTERM_BP_FAT	GO:0031214~biomineral formation	18	0.600801	0.000104725	FGFR2, IBSP, BGLAP, BMP2, ENPP1, PTGS2, DMP1, MMP13, PTHLH, DSPP, ALOX15, GLA, PTN, PHEX, GPNMB, EIF2AK3, SPP1, ERCC2	2661	35	13588	2.62612	0.405784	0.000977929	0.198985
GOTERM_BP_FAT	GO:0060191~regulation of lipase activity	17	0.567423	0.000107809	PTGER3, EDN1, ABHD5, NPR3, NTSR2, APOA2, S1PR1, GNAQ, ANG, GNB1, TGM2, ADRA1A, PPP2R4, ANGPTL3, HTR2B, F2R, ANGPTL4	2661	32	13588	2.71275	0.414822	0.00100482	0.204838
GOTERM_BP_FAT	GO:0045582~positive regulation of T cell differentiation	17	0.567423	0.000107809	PTPRC, IL6, HSP90AA1, IL7, STAT5A, TGFBR2, BAD, IL7R, ADA, CD74, CD83, LCK, ZAP70, RIPK2, IL2RG, CD27, AP3B1	2661	32	13588	2.71275	0.414822	0.00100482	0.204838
GOTERM_MF_FAT	GO:0032403~protein complex binding	30	1.00134	0.000110003	NPNT, L1CAM, ITGB3, TIMP2, ADORA1, ITGB1, ACVR1B, CTGF, SLC2A2, ANGPTL3, GPNMB, FRS2, PIK3R1, CIITA, COL4A3, IRS2, LGALS3, MFGE8, ATR, IRS1, AMBP, VWF, ACVR2A, ADRB2, GRB10, ACVR2B, DOK3, ITGA6, ITGA5, ACVR1	2506	78	13288	2.03941	0.168194	0.00262734	0.185039
GOTERM_MF_FAT	GO:0005201~extracellular matrix structural constituent	16	0.534045	0.000113316	COL18A1, COL4A4, COL4A3, COL4A2, COL4A1, FBN1, COL3A1, ELN, COL5A2, COL5A1, EMILIN1, COL4A5, COL1A2, COL1A1, FBN2, COL11A2	2506	30	13288	2.82799	0.172794	0.00266829	0.190607
GOTERM_BP_FAT	GO:0048593~camera-type eye morphogenesis	22	0.734312	0.00011366	BMP4, RBP4, YY1, NF1, SOX2, TH, RING1, PROX1, EPHB2, CTNNB1, THY1, MFN2, BAK1, SP1, SP3, BAX, VEGFA, LRP6, POU2F1, BMP7, COL8A1, FRS2	2661	48	13588	2.34041	0.431595	0.00105735	0.215943
GOTERM_MF_FAT	GO:0001727~lipid kinase activity	15	0.500668	0.000115919	PIK3CG, PIK3C2G, SPHK2, PIK3CB, PIK3C2A, PIK3CD, SPHK1, PIP5K1A, ATM, PIK3C3, PIK3CA, CERK, AGK, PIK3R1, PIK3R2	2506	27	13288	2.94582	0.176391	0.00269164	0.194981
GOTERM_CC_FAT	GO:0034364~high-density lipoprotein particle	11	0.367156	0.000118549	APOA4, APOA2, APOA1, APOE, APOA5, PON1, GPLD1, SAA4, LIPC, APOM, GPIHBP1	2303	16	12504	3.73274	0.0704274	0.0013515	0.175574
GOTERM_BP_FAT	GO:0016337~cell-cell adhesion	71	2.36983	0.00011872	PCDHA6, THRA, CADM1, CLDN5, L1CAM, CD2AP, CTNNB1, TGFB2, NRCAM, CDC42, CD93, CTGF, ESAM, SHC1, ADAM8, RAPGEF1, BOC, DLG1, FGF4, CYR61, ICAM1, RET, PTPRF, ICAM4, PIK3CB, PDPN, ICAM2, PTPRU, MYH9, CTNNA3, THY1, JUP, NCAM1, NCAN, CHL1, CLDN16, ITGAL, PARD3, LIMS1, CTNND1, ITGB2, CDH3, OTOR, CDH4, CDH5, ITGAM, SRC, VCAM1, BCL2, TEK, PVRL2, ACAN, SELPLG, PTPRC, SELP, PLEK, LGALS1, MYF5, CELSR3, CELSR2…	2661	236	13588	1.53623	0.445713	0.00110233	0.225546
GOTERM_CC_FAT	GO:0043195~terminal button	9	0.300401	0.000126509	KCNMA1, CALCA, GHRH, NTRK2, TH, ESR1, SLC18A3, L1CAM, ADORA1	2303	11	12504	4.44227	0.0749749	0.00141599	0.187353
GOTERM_BP_FAT	GO:0006309~DNA fragmentation involved in apoptosis	10	0.333778	0.000138236	CASP3, DFFA, AIFM1, ENDOG, DFFB, BNIP3, CIDEA, APAF1, SOD1, MYC	2661	13	13588	3.92796	0.496958	0.00128105	0.262578
GOTERM_BP_FAT	GO:0030728~ovulation	10	0.333778	0.000138236	PGR, AFP, EREG, AGT, LEPR, NOS3, ADAMTS1, FOXO3, SIRT1, NRIP1	2661	13	13588	3.92796	0.496958	0.00128105	0.262578
GOTERM_BP_FAT	GO:0060442~branching involved in prostate gland morphogenesis	10	0.333778	0.000138236	BMP4, FGFR2, SFRP1, CD44, ESR1, NKX3-1, IGF1, HOXD13, FRS2, SHH	2661	13	13588	3.92796	0.496958	0.00128105	0.262578
GOTERM_BP_FAT	GO:0042089~cytokine biosynthetic process	10	0.333778	0.000138236	IRF9, MYD88, NOD1, IL18, GADD45G, IL1RAP, IRF3, PAWR, PCSK5, IFNAR1	2661	13	13588	3.92796	0.496958	0.00128105	0.262578
GOTERM_BP_FAT	GO:0043409~negative regulation of MAPKKK cascade	10	0.333778	0.000138236	CAV3, SPRY2, PTPN6, IGF1R, P2RX7, SPRY1, CAV1, NF2, NF1, APC	2661	13	13588	3.92796	0.496958	0.00128105	0.262578
GOTERM_BP_FAT	GO:0044270~nitrogen compound catabolic process	20	0.667557	0.000138947	NUDT1, NCF2, NCF1, PDE4D, CNP, MYH7, ADA, CANT1, HMOX2, LONP1, HMOX1, PDE5A, ATP2A1, ENTPD3, PDE8B, DPYD, ENTPD1, NT5E, ENTPD2, NT5C	2661	42	13588	2.4316	0.498731	0.00128523	0.263925
GOTERM_CC_FAT	GO:0005581~collagen	12	0.400534	0.000141125	COL4A4, COL4A3, COL4A2, COL4A1, COL3A1, COL1A2, COL1A1, LOX, COL11A2, COL5A2, COL5A1, COL4A5	2303	19	12504	3.42912	0.0832669	0.00155128	0.208977
GOTERM_BP_FAT	GO:0006007~glucose catabolic process	23	0.76769	0.000143801	LDHC, ALDOA, LDHB, LDHA, LDHAL6B, PFKL, PGD, HK2, PGAM2, PFKM, BAD, OGDH, PDHB, GCK, H6PD, PKM2, PKLR, ENO2, PGK1, GAPDH, MDH2, ENO1, MDH1	2661	52	13588	2.25858	0.510683	0.00132764	0.273135
GOTERM_BP_FAT	GO:0019320~hexose catabolic process	23	0.76769	0.000143801	LDHC, ALDOA, LDHB, LDHA, LDHAL6B, PFKL, PGD, HK2, PGAM2, PFKM, BAD, OGDH, PDHB, GCK, H6PD, PKM2, PKLR, ENO2, PGK1, GAPDH, MDH2, ENO1, MDH1	2661	52	13588	2.25858	0.510683	0.00132764	0.273135
GOTERM_MF_FAT	GO:0033558~protein deacetylase activity	11	0.367156	0.000146167	HDAC5, HDAC4, HDAC3, HDAC2, HDAC1, MTA2, HDAC9, SIRT1, SIRT2, HDAC7, HDAC6	2506	16	13288	3.64545	0.217062	0.00334647	0.245801
GOTERM_MF_FAT	GO:0004407~histone deacetylase activity	11	0.367156	0.000146167	HDAC5, HDAC4, HDAC3, HDAC2, HDAC1, MTA2, HDAC9, SIRT1, SIRT2, HDAC7, HDAC6	2506	16	13288	3.64545	0.217062	0.00334647	0.245801
GOTERM_MF_FAT	GO:0005184~neuropeptide hormone activity	11	0.367156	0.000146167	GRP, AVP, CCK, NTS, OXT, NPPC, CARTPT, PYY, PDYN, AGRP, ADCYAP1	2506	16	13288	3.64545	0.217062	0.00334647	0.245801
GOTERM_BP_FAT	GO:0008584~male gonad development	19	0.634179	0.000151267	WNT5A, RBP4, INSL3, HMGB2, AR, FGF9, ESR1, BCL2L2, BCL2L1, NR0B1, WT1, BCL2L11, AHSG, ACVR2A, BAX, BCL2, NKX2-1, FSHB, NR5A1	2661	39	13588	2.48771	0.528509	0.00139394	0.287297
GOTERM_CC_FAT	GO:0033267~axon part	14	0.46729	0.000152725	KCNMA1, ADORA2A, TH, ESR1, L1CAM, ADORA1, MBP, CALCA, GHRH, ROBO1, NTRK2, MAPK8IP3, SLC18A3, APC	2303	25	12504	3.04049	0.0897953	0.00164927	0.226137
GOTERM_BP_FAT	GO:0045471~response to ethanol	13	0.433912	0.000154499	PRF1, NOS1, GNRH1, STAR, SOD1, UGT1A1, GRIN2B, APOE, FYN, BCL2, ARSA, CHRNA7, LCT	2661	21	13588	3.16107	0.536023	0.00142106	0.293426
GOTERM_BP_FAT	GO:0006898~receptor-mediated endocytosis	13	0.433912	0.000154499	PLD2, ACHE, CUBN, MSR1, TGFBR2, ADRB2, CTTN, DAB2, PICALM, ULK1, GRIA1, CAP1, LRP2	2661	21	13588	3.16107	0.536023	0.00142106	0.293426
GOTERM_BP_FAT	GO:0030199~collagen fibril organization	13	0.433912	0.000154499	TGFBR1, NF1, COL3A1, COL5A2, SERPINH1, COL5A1, ANXA2, P4HA1, ACAN, LOX, COL11A2, ADAMTS2, DPT	2661	21	13588	3.16107	0.536023	0.00142106	0.293426
GOTERM_BP_FAT	GO:0045058~T cell selection	13	0.433912	0.000154499	CARD11, PTPRC, CD3D, CD3E, BCL2, ZAP70, JAG2, CD4, FAS, IL15, CD74, SPN, CD28	2661	21	13588	3.16107	0.536023	0.00142106	0.293426
GOTERM_BP_FAT	GO:0034655~nucleobase, nucleoside, nucleotide and nucleic acid catabolic process	18	0.600801	0.00016244	NUDT1, NCF2, NCF1, PDE4D, CNP, MYH7, ADA, CANT1, LONP1, PDE5A, ATP2A1, ENTPD3, PDE8B, DPYD, ENTPD1, NT5E, ENTPD2, NT5C	2661	36	13588	2.55318	0.55398	0.00149129	0.308485
GOTERM_BP_FAT	GO:0034656~nucleobase, nucleoside and nucleotide catabolic process	18	0.600801	0.00016244	NUDT1, NCF2, NCF1, PDE4D, CNP, MYH7, ADA, CANT1, LONP1, PDE5A, ATP2A1, ENTPD3, PDE8B, DPYD, ENTPD1, NT5E, ENTPD2, NT5C	2661	36	13588	2.55318	0.55398	0.00149129	0.308485
GOTERM_BP_FAT	GO:0048762~mesenchymal cell differentiation	22	0.734312	0.000162514	FGFR2, FGFR1, EDN3, NOG, BMP2, RET, EDN1, PPP3R1, ISL1, GDNF, SHH, TGFB1, EDNRA, ALDH1A2, EDNRB, NOTCH1, HIF1A, HAND2, BCL2, CFL1, RBPJ, ACVR1	2661	49	13588	2.29265	0.554143	0.00148922	0.308625
GOTERM_BP_FAT	GO:0048562~embryonic organ morphogenesis	52	1.73565	0.000166826	BMI1, FGF8, NOG, EFNA1, FGF9, WNT3A, EDN1, TGFB3, FGF10, GLI2, SHH, GLI1, SPRY2, WNT1, ATOH1, INSIG2, GATA4, INSIG1, FRS2, MYC, DLG1, MYO6, DLL1, SIX4, PROX1, FOXG1, GNAS, FGFR2, RBP4, FGFR1, TH, SOX2, TCF7L2, HESX1, GFI1, BMP4, TCF7, TGFBR1, TGFBR2, MYF5, HSPG2, SMAD3, SMAD2, GJB6, SOD1, EPHA2, SP1, ITGA8, SP3, LRP6, NEUROD1, BMP7	2661	161	13588	1.64926	0.563599	0.00152589	0.316801
KEGG_PATHWAY	hsa04672:Intestinal immune network for IgA production	29	0.967957	0.000171449	TGFB3, TNFSF12, IL15, CXCL12, CCL28, TGFB1, IL10, TGFB2, CCL25, CXCR4, ITGB7, ICOS, IL15RA, CD28, IL4, IL6, IL5, LTBR, TNFRSF13C, ITGA4, CD40, CCR9, CD86, CD80, TNFSF13B, CD40LG, MADCAM1, MAP3K14, IL2	1608	54	5738	1.91637	0.0318871	0.000611258	0.212693
GOTERM_BP_FAT	GO:0006953~acute-phase response	16	0.534045	0.000176901	IL6, PTGER3, CRP, F8, SAA4, STAT3, AHSG, CD163, ORM1, SERPINF2, F2, IL1B, LBP, ORM2, IL1A, FN1	2661	30	13588	2.72339	0.584916	0.00161501	0.335903
GOTERM_BP_FAT	GO:0051969~regulation of transmission of nerve impulse	38	1.26836	0.000183925	TNF, STAR, ADORA2A, SNCA, EDN1, PINK1, GDNF, ADORA1, EPHB2, SYP, BDNF, KRAS, GRIN2B, IFNG, CHRNA7, PPP3CA, LTB, CHRNA3, LTA, MYO6, EGR2, NTF3, GRIN1, NF1, MED12, MECP2, PARK2, CDK5, NRAS, S100B, GRM8, RASGRF1, NTRK2, ADRA1A, CARTPT, EIF2AK3, CACNA1A, NGF	2661	107	13588	1.81347	0.599159	0.00167601	0.349218
GOTERM_MF_FAT	GO:0005520~insulin-like growth factor binding	13	0.433912	0.000192318	IGF1R, WISP1, CTGF, IGFBP7, IGF2R, IGFALS, ESM1, IGFBP1, IGFBP2, IGFBP3, IGFBP4, CYR61, IGFBP5	2506	22	13288	3.13328	0.275281	0.00434151	0.323291
GOTERM_MF_FAT	GO:0050840~extracellular matrix binding	14	0.46729	0.000196355	ACHE, BGN, ITGA6, FBLN2, ELN, DMP1, VTN, SPARC, DCN, THBS1, SHH, ITGA2B, CYR61, SPP1	2506	25	13288	2.96939	0.280163	0.00437348	0.330067
GOTERM_BP_FAT	GO:0007346~regulation of mitotic cell cycle	35	1.16822	0.000196359	HMGB1, FGF8, NBN, TNF, STAT5A, PML, FOXO4, TGFB1, MYCBP2, CDC42, APP, BCL2, TGFA, RANBP1, AATF, LTB, MYC, LTA, CD28, APC, DLG1, CDK1, NANOG, ESR1, BRCA2, BIRC5, RPS6, ATM, CCND1, HDAC3, EREG, HNF4A, PTPRV, FOXG1, MDM2	2661	96	13588	1.86169	0.623185	0.00178595	0.372786
GOTERM_BP_FAT	GO:0051209~release of sequestered calcium ion into cytosol	9	0.300401	0.000199485	PTPRC, P2RX7, LCK, RYR1, PKD2, FKBP1A, XCL1, FKBP1B, F2R	2661	11	13588	4.17792	0.628994	0.00181104	0.378709
GOTERM_BP_FAT	GO:0032494~response to peptidoglycan	9	0.300401	0.000199485	IRAK1, IRAK3, MYD88, C5AR1, RELA, MAPK14, TLR2, RIPK2, NFKBIA	2661	11	13588	4.17792	0.628994	0.00181104	0.378709
GOTERM_BP_FAT	GO:0043542~endothelial cell migration	9	0.300401	0.000199485	GPX1, PTK2, APOA1, VHL, SCARB1, ITGB2, MYH9, PTEN, SRF	2661	11	13588	4.17792	0.628994	0.00181104	0.378709
GOTERM_BP_FAT	GO:0001542~ovulation from ovarian follicle	9	0.300401	0.000199485	PGR, AFP, AGT, LEPR, NOS3, ADAMTS1, FOXO3, SIRT1, NRIP1	2661	11	13588	4.17792	0.628994	0.00181104	0.378709
GOTERM_BP_FAT	GO:0045981~positive regulation of nucleotide metabolic process	9	0.300401	0.000199485	PTHLH, AVP, ADORA2B, GHRH, ADORA2A, PTH, GUCY1A3, NPR1, GHRHR	2661	11	13588	4.17792	0.628994	0.00181104	0.378709
GOTERM_BP_FAT	GO:0002793~positive regulation of peptide secretion	9	0.300401	0.000199485	GCK, GHRH, GLUD1, GHRL, PFKM, ADORA1, GHRHR, PSMD9, SERP1	2661	11	13588	4.17792	0.628994	0.00181104	0.378709
GOTERM_BP_FAT	GO:0045911~positive regulation of DNA recombination	9	0.300401	0.000199485	IL4, PTPRC, TBX21, IFNG, TNFSF12, CD40, TGFB1, CD28, IL2	2661	11	13588	4.17792	0.628994	0.00181104	0.378709
GOTERM_BP_FAT	GO:0051282~regulation of sequestering of calcium ion	9	0.300401	0.000199485	PTPRC, P2RX7, LCK, RYR1, PKD2, FKBP1A, XCL1, FKBP1B, F2R	2661	11	13588	4.17792	0.628994	0.00181104	0.378709
GOTERM_BP_FAT	GO:0060401~cytosolic calcium ion transport	9	0.300401	0.000199485	PTPRC, P2RX7, LCK, RYR1, PKD2, FKBP1A, XCL1, FKBP1B, F2R	2661	11	13588	4.17792	0.628994	0.00181104	0.378709
GOTERM_BP_FAT	GO:0030801~positive regulation of cyclic nucleotide metabolic process	9	0.300401	0.000199485	PTHLH, AVP, ADORA2B, GHRH, ADORA2A, PTH, GUCY1A3, NPR1, GHRHR	2661	11	13588	4.17792	0.628994	0.00181104	0.378709
GOTERM_BP_FAT	GO:0051283~negative regulation of sequestering of calcium ion	9	0.300401	0.000199485	PTPRC, P2RX7, LCK, RYR1, PKD2, FKBP1A, XCL1, FKBP1B, F2R	2661	11	13588	4.17792	0.628994	0.00181104	0.378709
GOTERM_BP_FAT	GO:0050921~positive regulation of chemotaxis	9	0.300401	0.000199485	PRKCA, HMGB1, S1PR1, IL16, FGF10, THBS1, AGER, CXCL12, SCG2	2661	11	13588	4.17792	0.628994	0.00181104	0.378709
GOTERM_BP_FAT	GO:0060402~calcium ion transport into cytosol	9	0.300401	0.000199485	PTPRC, P2RX7, LCK, RYR1, PKD2, FKBP1A, XCL1, FKBP1B, F2R	2661	11	13588	4.17792	0.628994	0.00181104	0.378709
KEGG_PATHWAY	hsa04080:Neuroactive ligand-receptor interaction	100	3.33778	0.000203077	F2RL2, F2RL3, TSPO, THRA, THRB, GABRB2, F2RL1, LPAR3, LPAR1, ADORA1, GHRHR, S1PR2, S1PR3, AGTR2, S1PR1, HTR1A, GRIN2B, HTR1D, C5AR1, HTR4, NTSR1, NTSR2, CRHR1, CRHR2, F2, C3AR1, ADORA2B, CYSLTR1, ADORA2A, ADCYAP1R1, DRD4, BDKRB1, BDKRB2, HCRTR1, ADRB3, P2RY6, P2RY4, CNR1, P2RY2, CNR2, P2RY1, ADRA2A, ADRA2C, ADRA2B, GABRA6, GRIN1, P2RX4, GPR35, P2RX7, P2RX6, P2RX1, AVPR1A, TBXA2R, ADRA1A, MTNR1A, …	1608	260	5738	1.37246	0.0376581	0.00071059	0.251885
GOTERM_BP_FAT	GO:0060560~developmental growth involved in morphogenesis	11	0.367156	0.000203447	CCL11, BMP4, PTHLH, FGFR2, WNT5A, CSF1, ESR1, FGF10, HOXD13, SHH, TGFB1	2661	16	13588	3.51062	0.63623	0.00184361	0.386217
GOTERM_BP_FAT	GO:0070304~positive regulation of stress-activated protein kinase signaling pathway	11	0.367156	0.000203447	MAP3K7, IL3, TNF, MYD88, NOD1, RIPK2, TLR3, IL1B, TLR4, CD27, AXIN1	2661	16	13588	3.51062	0.63623	0.00184361	0.386217
GOTERM_BP_FAT	GO:0001836~release of cytochrome c from mitochondria	11	0.367156	0.000203447	BID, BAK1, CASP3, BBC3, CASP7, BAX, BCL2, BCL2L1, PMAIP1, MYC, SOD2	2661	16	13588	3.51062	0.63623	0.00184361	0.386217
GOTERM_BP_FAT	GO:0006195~purine nucleotide catabolic process	11	0.367156	0.000203447	LONP1, NUDT1, ATP2A1, PDE5A, PDE4D, PDE8B, MYH7, ENTPD1, ENTPD2, NT5E, ADA	2661	16	13588	3.51062	0.63623	0.00184361	0.386217
GOTERM_BP_FAT	GO:0046849~bone remodeling	11	0.367156	0.000203447	XDH, NOX4, ADRB2, TNFSF11, HNF1A, ENPP1, IL7, RAC1, MITF, ACP5, CTNNB1	2661	16	13588	3.51062	0.63623	0.00184361	0.386217
GOTERM_BP_FAT	GO:0046330~positive regulation of JNK cascade	11	0.367156	0.000203447	MAP3K7, IL3, TNF, MYD88, NOD1, RIPK2, TLR3, IL1B, TLR4, CD27, AXIN1	2661	16	13588	3.51062	0.63623	0.00184361	0.386217
GOTERM_BP_FAT	GO:0045785~positive regulation of cell adhesion	20	0.667557	0.000203602	ITGAL, CSF1, NPNT, DMP1, L1CAM, VTN, ABI3BP, SRC, EMILIN1, CITED2, CALCA, ITGA6, FBLN2, TGM2, THBS1, COL8A1, CYR61, APC, SPP1, ALOX12	2661	43	13588	2.37505	0.63651	0.00184166	0.386511
GOTERM_MF_FAT	GO:0004955~prostaglandin receptor activity	8	0.267023	0.000211279	PTGER1, PTGER2, PPARD, PTGER3, PTGER4, PTGDR, PTGFR, HPGD	2506	9	13288	4.71331	0.297927	0.00464338	0.355112
GOTERM_MF_FAT	GO:0048407~platelet-derived growth factor binding	8	0.267023	0.000211279	COL4A1, COL3A1, COL1A2, PDGFRA, COL6A1, COL1A1, COL5A1, PDAP1	2506	9	13288	4.71331	0.297927	0.00464338	0.355112
GOTERM_CC_FAT	GO:0031974~membrane-enclosed lumen	263	8.77837	0.000217395	PDP1, CDX2, STAR, MED24, PDLIM1, MED23, REST, OGDH, SART3, CTNNB1, GOT2, NONO, INTS8, CDCA8, BDNF, HTRA2, INTS5, PITX2, IKBKAP, KRR1, OPA1, YY1, MED12, MED13, PPP1CA, HNF4A, JUN, MAPK3, DLD, PIAS1, MDH2, ALDOA, ELL, CHEK1, HSPA1A, BOP1, HSPA1B, CALR, SERPINH1, HADHA, CALU, HADHB, WDR55, NKX2-1, DIABLO, TCF4, EMD, NKX2-5, DHX9, NTF3, MKI67, SMAD7, RTCD1, SRA1, CREBBP, SMAD4, SMAD3, SMAD2, SKI, SMA…	2303	1174	12504	1.21631	0.125349	0.00230647	0.321749
GOTERM_BP_FAT	GO:0044087~regulation of cellular component biogenesis	33	1.10147	0.000217862	CAV1, CAPZA1, ELN, TGFB3, RDX, PTEN, SRF, PFN1, PTK2, S1PR1, GSN, MAPT, MAP3K1, RAC1, RHOA, NKX2-5, RASA1, APC, TES, DLG1, PLEK, TGFBR1, GRIN1, PSRC1, MECP2, MMP14, PROX1, AHR, FMN1, CDKN1B, CAPG, GHRL, TMSB4X	2661	89	13588	1.89337	0.661386	0.00196696	0.41353
GOTERM_MF_FAT	GO:0003713~transcription coactivator activity	35	1.16822	0.00022614	DCC, CRTC1, PML, PDLIM1, PRDM16, DAXX, CTNNB1, CITED2, ARNT, HAND1, MYOCD, HAND2, ABRA, YAP1, MKL2, COL11A2, MKL1, APEX1, PSMD9, BCL10, SUB1, SRA1, CREBBP, MED12, RING1, ACTN2, MED13, HMGA1, PPARGC1A, PPARGC1B, PRPF6, NCOA1, EP300, NCOA6, RBM14	2506	100	13288	1.85587	0.315181	0.00490482	0.380045
KEGG_PATHWAY	hsa04960:Aldosterone-regulated sodium reabsorption	24	0.801068	0.000226695	PRKCA, PIK3CG, IRS2, ATP1B1, SGK1, PIK3CB, PIK3CD, ATP1A3, IGF1, ATP1A2, SLC9A3R2, IRS1, KCNJ1, MAPK1, PDPK1, KRAS, MAPK3, HSD11B1, HSD11B2, PIK3CA, NEDD4L, INSR, PIK3R1, PIK3R2	1608	42	5738	2.03909	0.0419452	0.000778793	0.281142
GOTERM_BP_FAT	GO:0060485~mesenchyme development	22	0.734312	0.00022897	FGFR2, FGFR1, EDN3, NOG, BMP2, RET, EDN1, PPP3R1, ISL1, GDNF, SHH, TGFB1, EDNRA, ALDH1A2, EDNRB, NOTCH1, HIF1A, HAND2, BCL2, CFL1, RBPJ, ACVR1	2661	50	13588	2.24679	0.679576	0.0020634	0.43457
GOTERM_BP_FAT	GO:0007612~learning	24	0.801068	0.00024014	HMGCR, NF1, GRIN1, TH, MED12, ATP1A3, MECP2, PARK2, ATP1A2, CDK5, EPHB2, FOXP2, VDAC1, ACCN2, ATXN1, NRAS, APP, KRAS, AAAS, GRIN2B, PTN, GHRL, CHRNA7, CACNA1C	2661	57	13588	2.15004	0.696884	0.00216006	0.455725
GOTERM_BP_FAT	GO:0007010~cytoskeleton organization	91	3.03738	0.000241728	MTSS1, ENAH, MAEA, PDGFB, PDLIM7, PDGFA, AIF1, GYPA, CAPZA1, MYBPC3, S100A9, PDLIM3, RHOQ, CNP, TTN, SHH, ACTG1, ANG, GSN, MAPT, RHOA, SHC1, RANBP1, CAP1, TUBB1, TUBA1B, DLG1, INA, ROCK1, ACTA1, ROCK2, TRPM7, PRKCI, MYH6, MYH9, WAS, MARK4, SIRPA, PROX1, FLNA, VASP, MARK1, THY1, ELMO1, TNNT2, FMN1, BBS2, TAGLN, KRT14, CFL1, GHRL, FLII, SGCD, TMSB4X, GADD45A, DST, LCP1, PRKCZ, MYL2, ELN, KRT20, CAL…	2661	326	13588	1.42539	0.699267	0.0021704	0.458731
GOTERM_MF_FAT	GO:0051920~peroxiredoxin activity	7	0.233645	0.000262238	PRDX6, PRDX4, PRDX5, PRDX2, PRDX3, PRDX1, PARK7	2506	7	13288	5.30247	0.355348	0.00561297	0.440586
GOTERM_CC_FAT	GO:0042598~vesicular fraction	54	1.8024	0.000263177	JPH3, GDF1, JPH2, PTGS2, HMGCR, PTGS1, PDE3B, KCNJ11, HMOX2, POMGNT1, APOB, DGCR2, PLCB4, SLC2A4, PTGES, CYP7A1, PGRMC1, HMOX1, ELOVL2, SRD5A1, STS, CYP1A1, AIFM1, CCDC47, IGFALS, CYP1A2, CYP2E1, UGT1A1, IRS1, POR, H6PD, HSD11B2, SLC37A4, CALR, DCT, ACSL1, DMD, BCL2, PPP3CA, ACSL3, SOAT1, CPT1B, P4HB, EBP, TBXAS1, GUSB, EPHX1, ATP1A2, CPT1A, ITPR1, PLG, ATP2A2, LASS1, PON1, PDCD6	2303	182	12504	1.61093	0.149676	0.00274433	0.389383
GOTERM_BP_FAT	GO:0035137~hindlimb morphogenesis	17	0.567423	0.000265324	FGF8, LMBR1, DICER1, GDF5, ZBTB16, MMP13, SHH, CTNNB1, FMN1, NOTCH1, LRP6, PTCH1, GNAS, BMPR1A, FGF4, SMARCA4, TWIST1	2661	34	13588	2.55318	0.732554	0.00237774	0.503403
GOTERM_BP_FAT	GO:0042304~regulation of fatty acid biosynthetic process	8	0.267023	0.000271079	SREBF1, HNF4A, INSIG2, AGT, INSIG1, MLXIPL, BRCA1, SCAP	2661	9	13588	4.53898	0.740097	0.00242489	0.514296
GOTERM_BP_FAT	GO:0050819~negative regulation of coagulation	8	0.267023	0.000271079	THBD, PROCR, KLKB1, ANXA5, CPB2, PLG, PROC, ANXA2	2661	9	13588	4.53898	0.740097	0.00242489	0.514296
GOTERM_BP_FAT	GO:0046850~regulation of bone remodeling	8	0.267023	0.000271079	CALCR, P2RX7, IAPP, NF1, VEGFA, CARTPT, INPP5D, AHSG	2661	9	13588	4.53898	0.740097	0.00242489	0.514296
GOTERM_BP_FAT	GO:0060347~heart trabecula formation	8	0.267023	0.000271079	BMP10, RBP4, TGFBR3, FHL2, FKBP1A, EGLN1, ADAMTS1, SMARCA4	2661	9	13588	4.53898	0.740097	0.00242489	0.514296
GOTERM_BP_FAT	GO:0045778~positive regulation of ossification	8	0.267023	0.000271079	BMP4, CALCA, ADRB2, P2RX7, BMP2, LECT1, THRB, CD276	2661	9	13588	4.53898	0.740097	0.00242489	0.514296
GOTERM_BP_FAT	GO:0045124~regulation of bone resorption	8	0.267023	0.000271079	CALCR, P2RX7, IAPP, NF1, VEGFA, CARTPT, INPP5D, AHSG	2661	9	13588	4.53898	0.740097	0.00242489	0.514296
GOTERM_BP_FAT	GO:0048009~insulin-like growth factor receptor signaling pathway	8	0.267023	0.000271079	AKT1, IGF1R, GRB10, TSC2, IGF1, EIF2AK3, IRS1, PIK3R1	2661	9	13588	4.53898	0.740097	0.00242489	0.514296
GOTERM_BP_FAT	GO:0055002~striated muscle cell development	23	0.76769	0.000276841	CAV2, MYL2, ACTA1, TNC, ERBB2, MYBPC3, RCAN1, MYH6, CACNB4, CXADR, FLNC, TTN, PROX1, ITGB1, DVL1, TNNT2, ACTG1, GPX1, APP, MYH11, MYOG, PPP3CA, F2R	2661	54	13588	2.17493	0.747435	0.00247192	0.525199
GOTERM_BP_FAT	GO:0001824~blastocyst development	23	0.76769	0.000276841	NBN, CDX2, HNF1A, ESRRB, TGFBR1, BRCA2, CAPN2, SRF, ADA, JUNB, CITED2, MFN2, TJP1, SP1, POU5F1, SP3, GRN, HOPX, HBEGF, TGFBR3, SKIL, DMBT1, SMARCA4	2661	54	13588	2.17493	0.747435	0.00247192	0.525199
GOTERM_BP_FAT	GO:0046365~monosaccharide catabolic process	23	0.76769	0.000276841	LDHC, ALDOA, LDHB, LDHA, LDHAL6B, PFKL, PGD, HK2, PGAM2, PFKM, BAD, OGDH, PDHB, GCK, H6PD, PKM2, PKLR, ENO2, PGK1, GAPDH, MDH2, ENO1, MDH1	2661	54	13588	2.17493	0.747435	0.00247192	0.525199
GOTERM_BP_FAT	GO:0019827~stem cell maintenance	13	0.433912	0.000279467	NANOG, CDX2, ESRRB, CREBBP, DICER1, SOX2, TCF7L2, POU5F1, PLA2G2A, KLF4, BMPR1A, FGF4, APC	2661	22	13588	3.01739	0.750711	0.00249087	0.530168
GOTERM_BP_FAT	GO:0051153~regulation of striated muscle cell differentiation	13	0.433912	0.000279467	BMP4, EZH2, PROX1, SHH, HDAC5, HDAC4, MYOCD, BTG1, BCL2, HOPX, HDAC9, IGFBP3, BOC	2661	22	13588	3.01739	0.750711	0.00249087	0.530168
GOTERM_BP_FAT	GO:0050728~negative regulation of inflammatory response	13	0.433912	0.000279467	GPX1, ADRB2, TNFRSF1B, IL2RA, ADORA2A, CD276, GHRL, CHRNA7, NT5E, ADORA1, ADA, SPN, IL2	2661	22	13588	3.01739	0.750711	0.00249087	0.530168
GOTERM_BP_FAT	GO:0030856~regulation of epithelial cell differentiation	13	0.433912	0.000279467	XDH, CCND1, NOTCH1, CAV1, BTG1, STAT5A, NOTCH4, PAX6, SHH, CTNNB1, APC, DMBT1, TGFB2	2661	22	13588	3.01739	0.750711	0.00249087	0.530168
GOTERM_BP_FAT	GO:0001825~blastocyst formation	13	0.433912	0.000279467	MFN2, TJP1, CDX2, SP1, POU5F1, ESRRB, SP3, HOPX, SKIL, SRF, ADA, JUNB, CITED2	2661	22	13588	3.01739	0.750711	0.00249087	0.530168
GOTERM_BP_FAT	GO:0001974~blood vessel remodeling	13	0.433912	0.000279467	MEF2C, FGF8, EPAS1, FGF10, ITGA4, TGFB2, BAK1, ATG5, BAX, VEGFA, TGM2, NOS3, NOS2	2661	22	13588	3.01739	0.750711	0.00249087	0.530168
GOTERM_BP_FAT	GO:0007595~lactation	16	0.534045	0.00028104	XDH, CAV1, CREB1, SLC6A3, STAT5A, MET, HK2, GHRHR, PTHLH, VDR, CCND1, VEGFA, EIF2AK3, PRL, CHUK, TES	2661	31	13588	2.63554	0.752653	0.00250039	0.533145
GOTERM_BP_FAT	GO:0042130~negative regulation of T cell proliferation	15	0.500668	0.00029079	PTPN6, IL2RA, LRRC32, ERBB2, CD276, PAWR, SHH, TGFB1, CASP3, CDKN2A, CD274, GLMN, ITCH, SPN, DLG1	2661	28	13588	2.73555	0.764357	0.00258242	0.551594
GOTERM_BP_FAT	GO:0031669~cellular response to nutrient levels	15	0.500668	0.00029079	SREBF1, ATG12, LEPR, HFE, USF1, SIRT1, ATG5, MAP1LC3A, ALB, HMOX1, CARTPT, CTSD, PCSK9, ATG16L1, ANGPTL4	2661	28	13588	2.73555	0.764357	0.00258242	0.551594
GOTERM_BP_FAT	GO:0030336~negative regulation of cell migration	15	0.500668	0.00029079	BMP10, PDGFB, EGFL7, TBX5, NF1, ADORA1, PTEN, ADA, SHH, THY1, BCL2, DLL4, ROBO4, TGFBR3, SEMA3A	2661	28	13588	2.73555	0.764357	0.00258242	0.551594
GOTERM_BP_FAT	GO:0008637~apoptotic mitochondrial changes	14	0.46729	0.000291485	BID, AIFM1, PMAIP1, BCL2L1, SOD2, AKT1, BAK1, CASP3, BBC3, MAP3K1, BAX, BCL2, CASP7, MYC	2661	25	13588	2.85956	0.76517	0.00258397	0.552909
GOTERM_BP_FAT	GO:0002768~immune response-regulating cell surface receptor signaling pathway	20	0.667557	0.000293125	PTPN6, PTPRC, BCL10, CD3E, CD247, TLR2, KLRK1, PTPN22, CACNB4, CD40, THY1, MAPK1, CD19, PLCG1, LCK, PLCG2, ZAP70, RIPK2, CLEC7A, CD79A	2661	44	13588	2.32107	0.767077	0.00259386	0.556011
GOTERM_BP_FAT	GO:0006096~glycolysis	20	0.667557	0.000293125	LDHC, ALDOA, LDHB, LDHA, LDHAL6B, PFKL, HK2, PGAM2, PFKM, OGDH, PDHB, GCK, PKM2, PKLR, ENO2, PGK1, GAPDH, MDH2, ENO1, MDH1	2661	44	13588	2.32107	0.767077	0.00259386	0.556011
GOTERM_MF_FAT	GO:0022832~voltage-gated channel activity	54	1.8024	0.000308617	KCNC1, SCN3A, KCNAB2, SCN3B, KCNIP2, KCNJ12, KCNJ11, KCNJ14, KCNQ1, TRPM4, KCNMA1, KCND3, KCND2, RYR1, KCNH2, CLCN3, CLCN2, KCNA2, KCNA1, CACNB1, KCNA4, CLCNKA, CLCNKB, KCNA3, CACNB2, CACNB4, KCNA5, KCNJ2, KCNJ3, KCNJ1, SCN9A, KCNE2, SCN5A, KCNE3, HCN2, CACNA2D1, KCNB1, KCNK1, KCNK2, KCNK3, KCNK4, VDAC1, KCNJ5, KCNJ4, CYBB, CACNA1G, SCN4B, CACNA1H, CACNA1E, CACNA1C, CLCN6, CACNA1A, KCTD11, SCN4A	2506	179	13288	1.59963	0.403517	0.00651921	0.518316
GOTERM_MF_FAT	GO:0005244~voltage-gated ion channel activity	54	1.8024	0.000308617	KCNC1, SCN3A, KCNAB2, SCN3B, KCNIP2, KCNJ12, KCNJ11, KCNJ14, KCNQ1, TRPM4, KCNMA1, KCND3, KCND2, RYR1, KCNH2, CLCN3, CLCN2, KCNA2, KCNA1, CACNB1, KCNA4, CLCNKA, CLCNKB, KCNA3, CACNB2, CACNB4, KCNA5, KCNJ2, KCNJ3, KCNJ1, SCN9A, KCNE2, SCN5A, KCNE3, HCN2, CACNA2D1, KCNB1, KCNK1, KCNK2, KCNK3, KCNK4, VDAC1, KCNJ5, KCNJ4, CYBB, CACNA1G, SCN4B, CACNA1H, CACNA1E, CACNA1C, CLCN6, CACNA1A, KCTD11, SCN4A	2506	179	13288	1.59963	0.403517	0.00651921	0.518316
GOTERM_BP_FAT	GO:0030001~metal ion transport	117	3.90521	0.000310651	KCNC1, ATP1B1, SCN3A, SCN3B, ATP2B1, GRIN2B, KCNK6, CHRNA7, KCND3, KCND2, STIM1, TCN2, RYR1, RYR2, SLC40A1, CAV1, CYSLTR1, KCNA2, KCNA1, KCNA4, CACNB1, CACNB2, KCNA3, KCNA5, CACNB4, KCNJ2, KCNJ3, KCNMB1, FTH1, KCNJ1, VDR, SCN9A, HCN2, TRPC1, CACNA2D1, TRPC4, TRPC3, TRPC6, TRPC5, KCNB1, GRIN1, KCNK1, KCNK2, KCNK3, KCNK4, KCNJ5, KCNJ4, P2RX4, P2RX7, CDKN1B, ATP2A2, ATP2A3, ATP2A1, CACNA1G, CACNA1H,…	2661	442	13588	1.35168	0.786512	0.00274387	0.589162
BIOCARTA	h_il1rPathway:Signal transduction through IL1R	24	0.801068	0.000315712	IRAK1, IL1R1, IL6, TNF, TOLLIP, MAP2K3, IL1RN, NFKBIA, NFKB1, TGFB1, MAP3K7, MYD88, IFNB1, JUN, MAPK14, MAP3K1, IL1RAP, IL1B, MAPK8, IKBKB, MAP3K14, TRAF6, CHUK, MAP2K6	697	25	1171	1.61286	0.0820124	0.0418833	0.414544
GOTERM_CC_FAT	GO:0043679~nerve terminal	9	0.300401	0.000318049	KCNMA1, CALCA, GHRH, NTRK2, TH, ESR1, SLC18A3, L1CAM, ADORA1	2303	12	12504	4.07208	0.177946	0.0032605	0.470391
GOTERM_CC_FAT	GO:0005942~phosphoinositide 3-kinase complex	9	0.300401	0.000318049	PIK3CG, PIK3C2G, PIK3CB, PIK3C2A, PIK3C3, PIK3CD, PIK3CA, PIK3R1, PIK3R2	2303	12	12504	4.07208	0.177946	0.0032605	0.470391
GOTERM_BP_FAT	GO:0009266~response to temperature stimulus	22	0.734312	0.000318139	DHX9, GCLC, ACADM, CRYAB, RBM3, IL18, HSPA1A, HSPA1B, SOD1, CALCA, ADRB3, ADRB2, ACCN3, ADRB1, HSF1, AGT, HSPB8, BCL2, HSPB7, HSPB2, HSPB1, NGFR, PCSK1N	2661	51	13588	2.20274	0.794314	0.00280495	0.603323
GOTERM_BP_FAT	GO:0042107~cytokine metabolic process	10	0.333778	0.000319649	IRF9, MYD88, NOD1, IL18, GADD45G, IL1RAP, IRF3, PAWR, PCSK5, IFNAR1	2661	14	13588	3.64739	0.795852	0.00281325	0.606177
GOTERM_BP_FAT	GO:0046887~positive regulation of hormone secretion	10	0.333778	0.000319649	GCK, GHRH, CREB1, GLUD1, GHRL, PFKM, GHRHR, PSMD9, SERP1, PTPN11	2661	14	13588	3.64739	0.795852	0.00281325	0.606177
GOTERM_BP_FAT	GO:0007439~ectodermal gut development	10	0.333778	0.000319649	WNT5A, TCF7, ACVR2B, NOTCH1, GATA4, SMAD3, SMAD2, GLI2, TCF7L2, SHH	2661	14	13588	3.64739	0.795852	0.00281325	0.606177
GOTERM_BP_FAT	GO:0048567~ectodermal gut morphogenesis	10	0.333778	0.000319649	WNT5A, TCF7, ACVR2B, NOTCH1, GATA4, SMAD3, SMAD2, GLI2, TCF7L2, SHH	2661	14	13588	3.64739	0.795852	0.00281325	0.606177
GOTERM_BP_FAT	GO:0048610~reproductive cellular process	54	1.8024	0.000320027	STAT5A, RPS6KB1, FOXO3, CXCL12, SHH, TGFB1, CTNNB1, AKT1, CXCR4, GOPC, FANCG, OCA2, SHBG, AR, RXRA, ESR2, NR0B1, BBS2, ACVR2A, EREG, DLD, FSHB, ACVR1, FGFR2, ACR, RBP4, HMGB2, TNC, PRKDC, BCL2L2, ZBTB16, KIT, BCL2L1, ITGB1, WT1, CALCA, BCL2, PVRL2, NKX2-1, PAFAH1B1, PPP2R2B, BMP4, PSAP, TGFBR1, FOXA1, ALMS1, BRCA2, PDE3A, EHMT2, NOTCH1, RPS6KA2, BAX, ARSA, PRM1	2661	173	13588	1.59389	0.796236	0.0028116	0.606893
GOTERM_BP_FAT	GO:0010883~regulation of lipid storage	7	0.233645	0.000326492	CD36, MSR1, ABHD5, CIDEA, PNPLA2, SCARB1, ABCG1	2661	7	13588	5.10635	0.80268	0.00286326	0.619117
GOTERM_BP_FAT	GO:0060664~epithelial cell proliferation involved in salivary gland morphogenesis	7	0.233645	0.000326492	FGFR2, IL6, TNF, PDGFB, NKX3-1, FGF10, SHH	2661	7	13588	5.10635	0.80268	0.00286326	0.619117
GOTERM_BP_FAT	GO:0046627~negative regulation of insulin receptor signaling pathway	7	0.233645	0.000326492	PRKCA, GRB10, SOCS3, SOCS1, IL1B, PRKCD, AHSG	2661	7	13588	5.10635	0.80268	0.00286326	0.619117
GOTERM_BP_FAT	GO:0060687~regulation of branching involved in prostate gland morphogenesis	7	0.233645	0.000326492	BMP4, FGFR2, SFRP1, RXRA, ESR1, HOXD13, BMP7	2661	7	13588	5.10635	0.80268	0.00286326	0.619117
GOTERM_BP_FAT	GO:0045986~negative regulation of smooth muscle contraction	7	0.233645	0.000326492	KCNMA1, CALCA, ADRB2, ADORA2B, NCF1, GUCY1A3, SOD1	2661	7	13588	5.10635	0.80268	0.00286326	0.619117
GOTERM_BP_FAT	GO:0048304~positive regulation of isotype switching to IgG isotypes	7	0.233645	0.000326492	IL4, PTPRC, TBX21, IFNG, CD40, CD28, IL2	2661	7	13588	5.10635	0.80268	0.00286326	0.619117
GOTERM_BP_FAT	GO:0032845~negative regulation of homeostatic process	7	0.233645	0.000326492	P2RX7, IAPP, BCL2, VEGFA, CARTPT, INPP5D, TGFB1	2661	7	13588	5.10635	0.80268	0.00286326	0.619117
GOTERM_BP_FAT	GO:0045768~positive regulation of anti-apoptosis	7	0.233645	0.000326492	OPA1, STAR, HMOX1, BRE, BCL2L1, RASA1, SLC9A1	2661	7	13588	5.10635	0.80268	0.00286326	0.619117
GOTERM_BP_FAT	GO:0002429~immune response-activating cell surface receptor signaling pathway	19	0.634179	0.000328374	PTPN6, BCL10, PTPRC, CD3E, CD247, TLR2, KLRK1, PTPN22, CACNB4, THY1, MAPK1, CD19, PLCG1, LCK, PLCG2, ZAP70, RIPK2, CLEC7A, CD79A	2661	41	13588	2.36636	0.804518	0.00287467	0.622674
GOTERM_MF_FAT	GO:0051427~hormone receptor binding	18	0.600801	0.00033315	PPARD, FKBP4, RING1, DAXX, HMGA1, NRIP1, PRPF6, PTPN11, NR1H2, NCOA1, NUP62, NCOA6, JAK1, DDX54, COL11A2, NCOR1, NR1H4, NR1H3	2506	39	13288	2.4473	0.427524	0.00694807	0.55941
KEGG_PATHWAY	hsa00270:Cysteine and methionine metabolism	20	0.667557	0.000337144	LDHC, LDHB, LDHA, AHCY, LDHAL6B, MAT2A, IL4I1, TAT, GOT2, CTH, GOT1, MAT1A, BHMT, MTR, MTAP, DNMT1, SMS, DNMT3B, MPST, CBS	1608	33	5738	2.16267	0.0617426	0.00113741	0.417854
GOTERM_MF_FAT	GO:0070011~peptidase activity, acting on L-amino acid peptides	148	4.93992	0.000341931	SCPEP1, MASP1, MASP2, MMP9, IDE, MMP8, MMP7, ENPEP, TTN, MMP3, MMP2, HTRA2, PAPPA, FAP, SERPINE1, ERAP1, CPA1, CFI, ADAM8, F11, F12, CAPNS1, F10, F9, F7, NPEPPS, PSMA6, BACE1, F2, PRCP, RELN, ADAMTS1, TNFAIP3, ADAMTS2, ADAMTS5, ADAMTS4, ACR, ADAMTSL1, MST1, MME, CTSA, PSMB7, ACE, ECE1, KLKB1, ADAM33, CTRL, PLAT, CFLAR, BMP1, CFB, HGF, FURIN, PSMB8, CRBN, RHBDL1, PHEX, TPSAB1, CPB1, CPB2, PLAU, HA…	2506	603	13288	1.30144	0.435881	0.00704287	0.574116
GOTERM_BP_FAT	GO:0006091~generation of precursor metabolites and energy	75	2.50334	0.000356676	PTGES3, ATP5D, LDHC, LDHB, ATP5E, LDHA, IL6ST, COX10, SNCA, NDUFAB1, PGAM2, OGDH, PDHB, AKT1, GOT1, FXN, PPP1R1A, ATP5O, CAT, ATP5J, LDHAL6B, ACO2, PFKL, SUCLG2, SUCLG1, CYCS, MECP2, NDUFA13, PFKM, CYP1A2, PPARGC1A, PPP1CA, PKM2, DLD, PKLR, CYBRD1, GAA, GNAS, MDH2, MDH1, ALDOA, NDUFB5, TXN2, SLC37A4, PHKA1, HK2, ATP6V1B1, PPP1R3C, PPP1R3B, GYS1, IDH2, ENO2, NFATC4, NFATC3, GAPDH, GLRX, ENO1, ETFA…	2661	261	13588	1.46734	0.830176	0.0031166	0.676169
GOTERM_BP_FAT	GO:0042398~cellular amino acid derivative biosynthetic process	21	0.700935	0.00036422	ODC1, GCLC, PNMT, MAT2A, SLC6A3, SNCA, TH, NR4A2, GGT1, PADI4, GCLM, BBOX1, TGFB2, GSS, CKM, HDC, GATA3, GAMT, CHRNA7, TPH1, SMS	2661	48	13588	2.23403	0.836428	0.00317685	0.690425
GOTERM_MF_FAT	GO:0003682~chromatin binding	48	1.60214	0.000365389	BMI1, CAMTA2, PPARG, SOX2, MITF, EZH2, HIRA, HOXD13, REST, GLI2, CTNNB1, GLI1, HESX1, RPA1, ATOH1, POU5F1, GATA6, EED, SKIL, NFATC3, NKX2-5, RUNX2, HELLS, PITX2, CREBBP, SMAD4, RING1, SMAD2, ISL1, MBD2, NOC2L, ATRX, HDAC3, NCOA1, NOTCH1, NPTXR, HDAC1, MEOX1, SP3, RNF2, NCOA6, TGIF1, FABP1, RBPJ, NCOR2, HDAC7, NR5A1, SMARCA4	2506	155	13288	1.64206	0.457612	0.00743288	0.613388
GOTERM_BP_FAT	GO:0008344~adult locomotory behavior	25	0.834446	0.000372488	UCHL1, SNCA, DRD4, CNP, CACNB4, APP, HTRA2, FXN, ATG7, PAFAH1B1, KCNMA1, GRIN1, MECP2, ATP1A3, NR4A2, ATP1A2, PARK2, NTSR1, PARK7, ATXN1, EPHA4, CACNA1C, CACNA1A, CHL1, OPRD1	2661	62	13588	2.05901	0.843016	0.00324317	0.706045
KEGG_PATHWAY	hsa04310:Wnt signaling pathway	62	2.06943	0.000391154	PPARD, PPP2R5A, WNT3A, BTRC, MMP7, CTNNB1, MAP3K7, WNT1, PLCB3, CSNK2A1, PLCB4, RHOA, PLCB1, FOSL1, MYC, PRKCA, ROCK1, ROCK2, VANGL2, CCND1, EP300, CCND2, JUN, MAPK9, MAPK8, WNT11, WNT5A, CAMK2G, PPP3R1, TCF7L2, RBX1, RAC2, PPP2CA, RAC1, CAMK2D, PPP3CB, NFAT5, NFATC4, PPP3CA, AXIN2, NFATC3, APC, AXIN1, CSNK1A1, TCF7, NLK, CREBBP, SMAD4, FZD1, SMAD3, SMAD2, FZD2, MAPK10, PORCN, DVL1, DKK2, DKK1, S…	1608	149	5738	1.48484	0.071275	0.0012964	0.484644
GOTERM_BP_FAT	GO:0048592~eye morphogenesis	28	0.934579	0.000392139	RBP4, SOX2, TH, PAX6, EPHB2, CTNNB1, BAK1, POU2F1, COL8A1, FRS2, BMP4, YY1, NF1, RING1, PRKCI, ALMS1, PROX1, STAT3, THY1, MFN2, SP1, MIAT, SP3, BAX, NTRK2, VEGFA, LRP6, BMP7	2661	73	13588	1.9586	0.857628	0.00340803	0.743161
GOTERM_BP_FAT	GO:0060711~labyrinthine layer development	17	0.567423	0.000400566	FGFR2, MAP2K1, SOCS3, GRB2, EGLN1, ITGA4, IL10, JUNB, PLG, VCAM1, AKT1, MAPK1, ADM, NCOA6, GAB1, DNAJB6, CYR61	2661	35	13588	2.48023	0.86347	0.00347508	0.759074
GOTERM_BP_FAT	GO:0046822~regulation of nucleocytoplasmic transport	17	0.567423	0.000400566	KHDRBS1, NF1, TGFB3, SMAD4, NLRP3, CDK5, PRDX1, SHH, FLNA, TGFB1, PTPN11, CDKN2A, HNF4A, GSK3B, PPP1R12A, EDA, MBTPS1	2661	35	13588	2.48023	0.86347	0.00347508	0.759074
KEGG_PATHWAY	hsa04540:Gap junction	40	1.33511	0.000406299	ADCY1, ADCY2, ADCY7, PDGFB, PDGFA, GRB2, ADCY5, GJA1, LPAR1, PRKG1, SRC, PLCB3, KRAS, PLCB4, SOS2, GUCY1A3, PDGFC, PDGFD, EGF, TUBB1, PLCB1, TUBA1B, TUBB3, MAP2K5, PRKCA, EGFR, CDK1, MAP2K1, ITPR1, NRAS, MAPK1, TJP1, ADRB1, GNAQ, MAPK3, PDGFRA, PDGFRB, GNAS, MAPK7, HTR2B	1608	86	5738	1.65972	0.0739306	0.00132337	0.503365
GOTERM_BP_FAT	GO:0009620~response to fungus	11	0.367156	0.000407405	BCL10, BAK1, MYD88, HAMP, NCF1, ELANE, TLR2, MPO, CLEC7A, PTX3, TGFB1	2661	17	13588	3.30411	0.868034	0.00352817	0.771986
GOTERM_BP_FAT	GO:0034620~cellular response to unfolded protein	11	0.367156	0.000407405	CCND1, DERL1, IFNG, CASP12, ERN1, NFE2L2, EIF2AK2, PPP1R15A, EIF2AK3, DDIT3, SERP1	2661	17	13588	3.30411	0.868034	0.00352817	0.771986
GOTERM_BP_FAT	GO:0030968~endoplasmic reticulum unfolded protein response	11	0.367156	0.000407405	CCND1, DERL1, IFNG, CASP12, ERN1, NFE2L2, EIF2AK2, PPP1R15A, EIF2AK3, DDIT3, SERP1	2661	17	13588	3.30411	0.868034	0.00352817	0.771986
GOTERM_MF_FAT	GO:0008233~peptidase activity	153	5.10681	0.000409778	SCPEP1, MASP1, MASP2, MMP9, IDE, MMP8, MMP7, ENPEP, TTN, MMP3, MMP2, SHH, HTRA2, PAPPA, FAP, SERPINE1, ERAP1, CPA1, CFI, ADAM8, F11, F12, CAPNS1, F10, F9, F7, NPEPPS, PSMA6, F2, BACE1, PRCP, RELN, ADAMTS1, TNFAIP3, ADAMTS2, ADAMTS5, ADAMTS4, ACR, ADAMTSL1, MST1, MME, CTSA, PSMB7, ACE, ECE1, KLKB1, ADAM33, CTRL, PLAT, CFLAR, BMP1, CFB, HGF, FURIN, PSMB8, CRBN, RHBDL1, PHEX, CPB1, TPSAB1, CPB2, PLA…	2506	629	13288	1.28979	0.496468	0.0082323	0.687663
GOTERM_CC_FAT	GO:0030055~cell-substrate junction	25	0.834446	0.000424645	NOX4, PTPRC, ENAH, LIMS1, LIMS2, FERMT2, FBLIM1, ARHGAP24, NEXN, FLNB, VASP, ARHGAP26, PXN, VCL, COL17A1, PTK2, TNS1, PTK2B, DMD, ILK, DST, PARVB, ITGA2B, PARVA, TES	2303	66	12504	2.05661	0.23021	0.00427995	0.627584
GOTERM_CC_FAT	GO:0043233~organelle lumen	253	8.44459	0.000432975	PDP1, CDX2, MED24, PDLIM1, MED23, REST, OGDH, SART3, CTNNB1, GOT2, NONO, INTS8, CDCA8, BDNF, INTS5, PITX2, IKBKAP, KRR1, YY1, MED12, MED13, PPP1CA, HNF4A, JUN, MAPK3, DLD, PIAS1, MDH2, ALDOA, ELL, CHEK1, HSPA1A, BOP1, HSPA1B, CALR, SERPINH1, HADHA, CALU, HADHB, WDR55, NKX2-1, TCF4, EMD, NKX2-5, DHX9, NTF3, MKI67, SMAD7, RTCD1, SRA1, CREBBP, SMAD4, SMAD3, SMAD2, SKI, SMAD1, USF1, ATM, HYOU1, ETS1,…	2303	1136	12504	1.2092	0.234151	0.0042935	0.639857
GOTERM_BP_FAT	GO:0034330~cell junction organization	16	0.534045	0.00043389	MPZ, NF2, PRKCI, ITGB3, CTNNA1, CXADR, PXN, THY1, CDC42, CD9, TNS1, HNF4A, ITGA5, BCL2, HDAC7, FN1	2661	32	13588	2.55318	0.884317	0.00375062	0.821977
GOTERM_BP_FAT	GO:0051271~negative regulation of cell motion	16	0.534045	0.00043389	BMP10, PDGFB, EGFL7, TBX5, NF1, PTEN, ADORA1, ADA, SHH, THY1, CDKN1B, BCL2, DLL4, ROBO4, TGFBR3, SEMA3A	2661	32	13588	2.55318	0.884317	0.00375062	0.821977
KEGG_PATHWAY	hsa05340:Primary immunodeficiency	21	0.700935	0.000450134	CIITA, PTPRC, CD8A, CD3D, CD3E, TNFRSF13C, RAG2, CD40, IL7R, ADA, DCLRE1C, CD19, CD40LG, ICOS, LCK, IKBKG, ZAP70, CD4, IL2RG, CD79A, JAK3	1608	36	5738	2.08157	0.0815745	0.00144124	0.557533
GOTERM_BP_FAT	GO:0048641~regulation of skeletal muscle tissue development	12	0.400534	0.000459274	BMP4, HDAC5, HDAC4, ADRB2, MYOCD, BTG1, BCL2, HDAC9, IGFBP3, BOC, SHH, ACVR1	2661	20	13588	3.06381	0.898034	0.00396277	0.869867
GOTERM_BP_FAT	GO:0007569~cell aging	15	0.500668	0.00046149	NOX4, PML, BRCA2, WRN, SOD1, PDCD4, MIF, PRELP, NRAS, CDKN2A, NUP62, BCL2, NPM1, MNT, ENG	2661	29	13588	2.64122	0.899151	0.00397495	0.874046
GOTERM_BP_FAT	GO:0050804~regulation of synaptic transmission	35	1.16822	0.000470284	TNF, STAR, ADORA2A, SNCA, EDN1, PINK1, GDNF, ADORA1, EPHB2, SYP, BDNF, KRAS, GRIN2B, CHRNA7, PPP3CA, LTB, CHRNA3, LTA, EGR2, MYO6, NTF3, GRIN1, NF1, MED12, MECP2, PARK2, CDK5, NRAS, S100B, GRM8, RASGRF1, NTRK2, ADRA1A, CACNA1A, NGF	2661	100	13588	1.78722	0.903466	0.00404355	0.890631
GOTERM_MF_FAT	GO:0003705~RNA polymerase II transcription factor activity, enhancer binding	15	0.500668	0.000476037	CEBPA, MYF6, MYOD1, CEBPB, RELA, MYF5, MITF, PROX1, GLI1, HNF4A, GATA6, GATA4, NKX2-1, MYOG, OLIG2	2506	30	13288	2.65124	0.549355	0.00944412	0.798437
GOTERM_BP_FAT	GO:0001947~heart looping	14	0.46729	0.00047899	FGF8, WNT3A, TBX20, VANGL2, SMAD3, GJA1, SRF, SHH, HIF1A, HAND1, HAND2, GATA4, ENG, NKX2-5	2661	26	13588	2.74957	0.907556	0.00411117	0.907048
GOTERM_BP_FAT	GO:0045667~regulation of osteoblast differentiation	14	0.46729	0.00047899	BMP4, BMP2, SOX2, CD276, SMAD3, SMAD1, CTNNB1, HDAC5, HDAC4, JUND, GNAS, AXIN2, RUNX2, APC	2661	26	13588	2.74957	0.907556	0.00411117	0.907048
GOTERM_BP_FAT	GO:0034976~response to endoplasmic reticulum stress	14	0.46729	0.00047899	DERL1, CCDC47, DDIT3, CCND1, GSK3B, IFNG, CASP12, ERN1, NFE2L2, HSPA5, EIF2AK2, EIF2AK3, PPP1R15A, SERP1	2661	26	13588	2.74957	0.907556	0.00411117	0.907048
GOTERM_BP_FAT	GO:0060349~bone morphogenesis	14	0.46729	0.00047899	MEF2C, FGFR2, HSPG2, ACP5, PAX1, PTHLH, MEF2D, INSIG2, NAB2, INSIG1, GNAS, COL1A1, RUNX2, CBS	2661	26	13588	2.74957	0.907556	0.00411117	0.907048
GOTERM_CC_FAT	GO:0030425~dendrite	36	1.2016	0.000479309	MYL7, ADCY2, CADM1, ADORA2A, CYP11B2, ABI2, CASK, BNIP3, KCNJ12, ADORA1, PLCB4, CRMP1, CNR2, GOPC, CHRNA7, ARC, OPA1, NOS1, NCF1, GRIN1, PARK2, SOD1, CDK5, CAMK2N1, THY1, ACCN2, ADRB2, NPTXR, GSK3B, NTRK2, MAPK8IP3, RELN, NRGN, CACNA1C, CHL1, CACNA1A	2303	110	12504	1.77691	0.25571	0.00467673	0.708104
GOTERM_BP_FAT	GO:0009896~positive regulation of catabolic process	13	0.433912	0.000480616	AKT1, HMGB1, GCLC, BECN1, NEDD4, ABHD5, MLXIPL, IL1B, EGLN2, PNPLA2, ITCH, STUB1, APC	2661	23	13588	2.8862	0.9083	0.00411798	0.910113
GOTERM_BP_FAT	GO:0048864~stem cell development	13	0.433912	0.000480616	NANOG, CDX2, ESRRB, CREBBP, DICER1, SOX2, TCF7L2, POU5F1, PLA2G2A, KLF4, BMPR1A, FGF4, APC	2661	23	13588	2.8862	0.9083	0.00411798	0.910113
GOTERM_BP_FAT	GO:0050920~regulation of chemotaxis	9	0.300401	0.000495394	PRKCA, HMGB1, S1PR1, IL16, FGF10, THBS1, AGER, CXCL12, SCG2	2661	12	13588	3.82976	0.914797	0.00423707	0.937973
GOTERM_BP_FAT	GO:0006833~water transport	9	0.300401	0.000495394	MIP, AQP8, AQP5, AQP4, AQP7, AQP6, AQP1, AQP3, AQP2	2661	12	13588	3.82976	0.914797	0.00423707	0.937973
GOTERM_BP_FAT	GO:0042100~B cell proliferation	9	0.300401	0.000495394	PTPRC, CD40LG, BAX, BCL2, RAG2, CD79A, IL7R, PRKCD, CD27	2661	12	13588	3.82976	0.914797	0.00423707	0.937973
GOTERM_BP_FAT	GO:0045453~bone resorption	9	0.300401	0.000495394	XDH, NOX4, ADRB2, TNFSF11, HNF1A, IL7, RAC1, ACP5, CTNNB1	2661	12	13588	3.82976	0.914797	0.00423707	0.937973
GOTERM_BP_FAT	GO:0070301~cellular response to hydrogen peroxide	9	0.300401	0.000495394	GPX1, GPX4, GPX3, TPO, MPO, PRDX2, CAT, PRDX3, PRDX1	2661	12	13588	3.82976	0.914797	0.00423707	0.937973
GOTERM_BP_FAT	GO:0042423~catecholamine biosynthetic process	9	0.300401	0.000495394	PNMT, SLC6A3, HDC, GATA3, TH, SNCA, NR4A2, CHRNA7, TGFB2	2661	12	13588	3.82976	0.914797	0.00423707	0.937973
GOTERM_BP_FAT	GO:0042044~fluid transport	9	0.300401	0.000495394	MIP, AQP8, AQP5, AQP4, AQP7, AQP6, AQP1, AQP3, AQP2	2661	12	13588	3.82976	0.914797	0.00423707	0.937973
GOTERM_BP_FAT	GO:0070227~lymphocyte apoptosis	9	0.300401	0.000495394	AKT1, BAK1, IL2RA, BAX, FAS, RPS6, MYC, BCL2L11, TGFB2	2661	12	13588	3.82976	0.914797	0.00423707	0.937973
GOTERM_BP_FAT	GO:0042744~hydrogen peroxide catabolic process	9	0.300401	0.000495394	GPX1, GPX4, GPX3, TPO, MPO, PRDX2, CAT, PRDX3, PRDX1	2661	12	13588	3.82976	0.914797	0.00423707	0.937973
GOTERM_BP_FAT	GO:0060525~prostate glandular acinus development	9	0.300401	0.000495394	FGFR2, NOTCH1, SFRP1, RXRA, FOXA1, ESR1, IGF1, HOXD13, FRS2	2661	12	13588	3.82976	0.914797	0.00423707	0.937973
GOTERM_BP_FAT	GO:0044242~cellular lipid catabolic process	23	0.76769	0.000507432	LPL, ACOX1, PPARD, ACADM, EHHADH, PNPLA2, PNPLA3, ADIPOQ, HADHA, HADHB, CEL, PLCB3, APOB, PLA2G4A, NAPEPLD, PLCG1, GLA, FAAH, PLCG2, SMPD1, PLA2G1B, LIPC, LIPE	2661	56	13588	2.09725	0.919747	0.00433237	0.960661
GOTERM_BP_FAT	GO:0022604~regulation of cell morphogenesis	34	1.13485	0.000558823	RTN4, GNA13, NRP1, TNFRSF12A, EFNA1, FERMT2, TGFB3, RHOQ, CDH4, EPHB2, PTK2, MAPT, SEMA3A, NEFL, TLX2, CHRNA3, FN1, PDPN, GRIN1, SMAD4, FBLIM1, SMAD2, MYH9, NTN1, THY1, NTRK3, FYN, ULK1, GRLF1, TGFBR3, CFDP1, MYH14, CACNA1A, NGF	2661	97	13588	1.78985	0.937845	0.00476204	1.05747
GOTERM_BP_FAT	GO:0006997~nucleus organization	20	0.667557	0.000578712	HMGB2, DFFA, AIFM1, DFFB, PML, LMNA, BNIP3, NDUFA13, CIDEA, SOD1, CASP3, ENDOG, BAX, GOPC, PAFAH1B1, PRM1, ACIN1, APAF1, PES1, MYC	2661	46	13588	2.22015	0.943698	0.00492272	1.09491
GOTERM_BP_FAT	GO:0021543~pallium development	22	0.734312	0.000590736	EGFR, FGF8, WNT3A, NF1, GRIN1, SOX2, PAX6, YWHAE, CDK5, AHSG, BBS2, HDAC2, HDAC1, BAX, ATG7, RAC1, CX3CR1, NKX2-1, LRP8, RELN, PAFAH1B1, ID4	2661	53	13588	2.11962	0.946966	0.00501619	1.11753
GOTERM_MF_FAT	GO:0031406~carboxylic acid binding	30	1.00134	0.000594889	PAM, PPARD, GCLC, SNCA, TH, PPARG, EGLN3, NDUFAB1, EGLN2, CAD, EGLN1, HADHA, FOLR2, P4HA1, ALOX5AP, FASN, GCSH, NOS2, PDHX, ACADS, GRIN1, ACACA, ACACB, TAT, DBT, HNF4A, NEDD4, FABP1, TPH1, FABP6	2506	85	13288	1.87146	0.630698	0.0116509	0.996844
GOTERM_CC_FAT	GO:0031965~nuclear membrane	17	0.567423	0.000600829	EIF6, NOS1, HAX1, LMNA, NUP85, ITPR1, BCL2L10, PTGDS, ALOX5AP, BCL2, PCNA, ERN1, PAFAH1B1, ALOX5, EMD, LBR, LRPPRC	2303	38	12504	2.42896	0.309419	0.00576801	0.886886
GOTERM_MF_FAT	GO:0019842~vitamin binding	39	1.30174	0.000610065	GC, RBP4, PAM, RBP1, ACCS, EGLN3, GCAT, NDUFAB1, TTPA, EGLN2, EGLN1, OGDH, GOT2, MUT, GOT1, FOLR2, P4HA1, MMACHC, ALB, HDC, FASN, GAD1, SHMT1, CUBN, SPTLC1, ACACA, GIF, MOSC1, ACACB, TCN2, TAT, CTH, PYGM, MTR, GPT, OAT, OPN4, CBS, PYGB	2506	121	13288	1.70906	0.639967	0.0118083	1.02215
GOTERM_CC_FAT	GO:0070013~intracellular organelle lumen	251	8.37784	0.000626438	PDP1, CDX2, MED24, PDLIM1, MED23, REST, OGDH, SART3, CTNNB1, GOT2, NONO, INTS8, CDCA8, BDNF, INTS5, PITX2, IKBKAP, KRR1, YY1, MED12, MED13, PPP1CA, HNF4A, JUN, MAPK3, DLD, PIAS1, MDH2, ELL, CHEK1, HSPA1A, BOP1, HSPA1B, CALR, SERPINH1, HADHA, CALU, HADHB, WDR55, NKX2-1, TCF4, EMD, NKX2-5, DHX9, NTF3, MKI67, SMAD7, RTCD1, SRA1, CREBBP, SMAD4, SMAD3, SMAD2, SKI, SMAD1, USF1, ATM, HYOU1, ETS1, RNF2, …	2303	1133	12504	1.20282	0.320234	0.00592097	0.924524
GOTERM_MF_FAT	GO:0035257~nuclear hormone receptor binding	16	0.534045	0.000633692	PPARD, FKBP4, RING1, DAXX, HMGA1, NRIP1, PRPF6, NR1H2, NCOA1, NUP62, NCOA6, DDX54, COL11A2, NCOR1, NR1H4, NR1H3	2506	34	13288	2.49528	0.653938	0.0121229	1.06154
GOTERM_CC_FAT	GO:0005901~caveola	14	0.46729	0.000634153	CAV3, CAV2, CAV1, TRPC4, FLOT2, TGFBR2, CBL, ADRB2, JAK2, NOS3, SCARB1, CACNA1C, LIPE, SMPD2	2303	28	12504	2.71472	0.323459	0.00590315	0.93586
GOTERM_BP_FAT	GO:0008544~epidermis development	41	1.36849	0.000641103	PTGES3, PPARA, PPARD, FGF7, PTGS2, PDGFA, FST, PTGS1, PAX6, FGF10, SHH, TGFB2, AKT1, ACVR1B, CASP3, CDKN2A, POU2F3, BCL2, GAB1, LTB, APC, ERCC2, EGFR, NTF3, MAP2K1, RELA, COL5A2, SNAI1, COL5A1, NOTCH1, FLG, IRF6, PTCH1, MADCAM1, NGFR, COL1A1, RBPJ, EDA, ADAMTS2, KLF4, SMARCA4	2661	125	13588	1.67488	0.958717	0.00543357	1.21227
GOTERM_BP_FAT	GO:0019233~sensory perception of pain	16	0.534045	0.000652605	NDN, GRIN1, EPHX2, MECP2, CDK5, CALCA, P2RX7, ACCN3, GRIN2B, PENK, IAPP, FYN, MAPK3, CCR2, IL12B, NGF	2661	33	13588	2.47581	0.961012	0.0055214	1.23389
GOTERM_BP_FAT	GO:0001782~B cell homeostasis	10	0.333778	0.000660275	BAK1, CASP3, TNFSF13B, BAX, BCL2, PIK3CD, IKBKG, TNFRSF13C, IKBKB, BCL2L11	2661	15	13588	3.40423	0.962471	0.00557664	1.2483
GOTERM_BP_FAT	GO:0050707~regulation of cytokine secretion	10	0.333778	0.000660275	P2RX7, TNFSF4, PANX1, LRRC32, IFNG, PYCARD, GLMN, NLRP3, CASP1, TNFRSF4	2661	15	13588	3.40423	0.962471	0.00557664	1.2483
GOTERM_BP_FAT	GO:0031076~embryonic camera-type eye development	10	0.333778	0.000660275	ALDH1A2, SP1, SP3, TH, LRP6, FGF10, BMP7, PROX1, FRS2, PITX2	2661	15	13588	3.40423	0.962471	0.00557664	1.2483
GOTERM_BP_FAT	GO:0048661~positive regulation of smooth muscle cell proliferation	10	0.333778	0.000660275	MYD88, S1PR1, EREG, NOTCH4, TGFBR2, VEGFA, TGM2, HBEGF, CALCRL, AGER	2661	15	13588	3.40423	0.962471	0.00557664	1.2483
GOTERM_BP_FAT	GO:0045061~thymic T cell selection	10	0.333778	0.000660275	CARD11, PTPRC, CD3D, CD3E, ZAP70, JAG2, FAS, CD74, SPN, CD28	2661	15	13588	3.40423	0.962471	0.00557664	1.2483
GOTERM_BP_FAT	GO:0032655~regulation of interleukin-12 production	10	0.333778	0.000660275	IRAK3, REL, RELA, IFNG, IRF1, NFKB1, CD40, TRAF6, LTB, IL10	2661	15	13588	3.40423	0.962471	0.00557664	1.2483
GOTERM_BP_FAT	GO:0000737~DNA catabolic process, endonucleolytic	10	0.333778	0.000660275	CASP3, DFFA, AIFM1, ENDOG, DFFB, BNIP3, CIDEA, APAF1, SOD1, MYC	2661	15	13588	3.40423	0.962471	0.00557664	1.2483
KEGG_PATHWAY	hsa04110:Cell cycle	54	1.8024	0.000670841	E2F1, E2F2, E2F3, E2F5, TGFB3, TTK, TGFB1, TGFB2, CCNE1, CDKN2A, CDKN2B, CDKN2C, CCNA2, MYC, CDK1, ANAPC5, CCNH, CDK6, RB1, CDK4, WEE1, CDK2, CCND1, EP300, CCND2, GADD45G, MDM2, GADD45B, GADD45A, PRKDC, CHEK1, CHEK2, RBX1, CREBBP, SMAD4, SMAD3, CDC20, SMAD2, ATR, CDC25C, CDC27, YWHAE, CDC25A, ATM, CDKN1C, CCNB1, CDKN1A, CDKN1B, HDAC2, HDAC1, PLK1, GSK3B, PCNA, ABL1	1608	128	5738	1.50542	0.119118	0.00211163	0.829853
GOTERM_BP_FAT	GO:0009416~response to light stimulus	34	1.13485	0.000686623	RBP4, HMGCR, PML, PMAIP1, ERCC8, CASP3, ERCC5, APP, KRAS, CASP9, BCL2, CASP7, ERCC2, MAT2A, OPN1MW, GRIN1, NF1, MED12, MECP2, ATP1A3, BRCA2, ATP1A2, CDK5, USF1, ATXN1, NRAS, ACCN1, CDKN1A, GNB1, BAX, GHRL, MAPK8, CACNA1C, OPN4	2661	98	13588	1.77159	0.96708	0.00578877	1.29781
GOTERM_CC_FAT	GO:0001772~immunological synapse	9	0.300401	0.000693328	ICAM1, ITGAL, PRKCQ, BCL10, LAT, CD3E, ZAP70, MYH9, DLG1	2303	13	12504	3.75884	0.347692	0.0063564	1.02277
GOTERM_BP_FAT	GO:0031348~negative regulation of defense response	15	0.500668	0.000710505	IL2RA, ADORA2A, CD276, SERPING1, ADORA1, ADA, GPX1, IRAK3, ADRB2, TNFRSF1B, GHRL, CHRNA7, NT5E, SPN, IL2	2661	30	13588	2.55318	0.970767	0.00597945	1.34266
GOTERM_BP_FAT	GO:0033157~regulation of intracellular protein transport	15	0.500668	0.000710505	NF1, TGFB3, SMAD4, NLRP3, CDK5, PRDX1, SHH, FLNA, TGFB1, PTPN11, HNF4A, GSK3B, EDA, MBTPS1, LCP1	2661	30	13588	2.55318	0.970767	0.00597945	1.34266
GOTERM_MF_FAT	GO:0022836~gated channel activity	76	2.53672	0.000710546	KCNC1, KCNAB2, SCN3A, GABRB2, SCN3B, KCNIP2, KCNJ12, KCNJ11, KCNJ14, GRIN2B, CHRNA7, KCNQ1, CHRNA3, TRPM4, KCNMA1, KCND3, KCND2, RYR1, RYR2, KCNH2, CLCN3, CLCN2, KCNA2, KCNA1, KCNA4, CACNB1, CLCNKA, KCNA3, CACNB2, CLCNKB, KCNA5, CACNB4, KCNJ2, KCNJ3, KCNMB1, KCNJ1, SCN9A, KCNE2, HTR3A, SCN5A, KCNE3, TRPC1, HCN2, CACNA2D1, TRPC4, TRPC6, KCNB1, GABRA6, GRIN1, KCNK1, KCNK2, ITPR1, KCNK3, VDAC1, KCNK…	2506	281	13288	1.43412	0.695741	0.0134303	1.18956
GOTERM_BP_FAT	GO:0021915~neural tube development	30	1.00134	0.000724102	BMI1, ENAH, PAX6, GLI2, TCF7L2, SHH, MAP3K7, RGMA, PFN1, WNT1, CASP8, TRAF6, TWIST1, BMP4, BCL10, TCF7, VANGL2, NF1, VASP, EPHA2, HES1, NOTCH1, ADM, CFL1, TSC2, GRLF1, MNX1, TGIF1, PTCH1, APAF1	2661	83	13588	1.84567	0.972679	0.00608327	1.36819
GOTERM_MF_FAT	GO:0004197~cysteine-type endopeptidase activity	24	0.801068	0.000737116	CFLAR, CTSZ, CAPNS1, CAPN5, UCHL1, CTSS, CAPN2, TTN, CAPN1, CASP6, BLMH, CTSK, CASP3, CASP4, CASP9, CASP14, CASP7, CASP8, CASP12, PYCARD, CTSC, CTSB, CASP1, CASP2	2506	63	13288	2.01999	0.708987	0.0137738	1.23378
GOTERM_BP_FAT	GO:0033043~regulation of organelle organization	48	1.60214	0.000742934	XPO1, CAV1, FGF8, TNF, CAPZA1, ELN, PML, RDX, TGFB1, MYCBP2, PFN1, CDC42, S1PR1, MYOCD, GSN, MAPT, MAP3K1, RAC1, NPM1, RHOA, TGFA, RANBP1, LTB, RASA1, LTA, CD28, APC, TES, DLG1, PLEK, ROCK2, PSRC1, ESR1, MECP2, NEXN, PROX1, ATM, NOC2L, FMN1, PLK4, CDKN1B, EREG, CFL1, CAPG, TMSB4X, NCOR1, DST, HDAC6	2661	154	13588	1.59159	0.975122	0.00623051	1.40353
GOTERM_BP_FAT	GO:0030804~positive regulation of cyclic nucleotide biosynthetic process	8	0.267023	0.000750157	PTHLH, AVP, ADORA2B, GHRH, ADORA2A, PTH, GUCY1A3, NPR1	2661	10	13588	4.08508	0.975999	0.00628033	1.41709
GOTERM_BP_FAT	GO:0060768~regulation of epithelial cell proliferation involved in prostate gland development	8	0.267023	0.000750157	NOTCH1, CDKN1B, SERPINF1, STK11, NKX3-1, SHH, CTNNB1, APC	2661	10	13588	4.08508	0.975999	0.00628033	1.41709
GOTERM_BP_FAT	GO:0050926~regulation of positive chemotaxis	8	0.267023	0.000750157	PRKCA, HMGB1, S1PR1, IL16, FGF10, AGER, CXCL12, SCG2	2661	10	13588	4.08508	0.975999	0.00628033	1.41709
GOTERM_BP_FAT	GO:0017145~stem cell division	8	0.267023	0.000750157	BMI1, NANOG, NOTCH1, CDKN2A, WNT3A, ZBTB16, ASPM, TGFB2	2661	10	13588	4.08508	0.975999	0.00628033	1.41709
[truncated: 1,307 more rows]
