# Supplementary material for: Analysis of Effect of Schisandra in the Treatment of Myocardial Infarction Based on Three-Mode Gene Ontology Network
Source: Front Pharmacol. 2019 Mar 20;10:232. doi: 10.3389/fphar.2019.00232 (PMC6435518; doi:10.3389/fphar.2019.00232)
Supplement: TABLE S6 — Targets related with pharmacological effects. [file Table_6.XLSX]

## Sheet: Heart rate
Gene Symbol	Description
ACE	angiotensin I converting enzyme (peptidyl-dipeptidase A) 1
INS	insulin
REN	renin
AGT	angiotensinogen (serpin peptidase inhibitor, clade A, member 8)
HBB	hemoglobin, beta
STN	statin
ALB	albumin
CRP	C-reactive protein, pentraxin-related
TNF	tumor necrosis factor (TNF superfamily, member 2)
AGTR1	angiotensin II receptor, type 1
IL6	interleukin 6 (interferon, beta 2)
CKB	creatine kinase, brain
COL1A1	collagen, type I, alpha 1
SOD1	superoxide dismutase 1, soluble (amyotrophic lateral sclerosis 1 (adult))
NOS2A	nitric oxide synthase 2A (inducible, hepatocytes)
F2	coagulation factor II (thrombin)
NPPA	natriuretic peptide precursor A
POMC	proopiomelanocortin (adrenocorticotropin/ beta-lipotropin/ alpha-melanocyte stimulating hormone/ beta-melanocyte stimulating hormone/ beta-endorphin)
AVP	arginine vasopressin (neurophysin II, antidiuretic hormone, diabetes insipidus, neurohypophyseal)
NOS3	nitric oxide synthase 3 (endothelial cell)
TNNI3	troponin I type 3 (cardiac)
NPPB	natriuretic peptide precursor B
EDN1	endothelin 1
HTR2B	5-hydroxytryptamine (serotonin) receptor 2B
PLAT	plasminogen activator, tissue
CAT	catalase
KCNQ1	potassium voltage-gated channel, KQT-like subfamily, member 1
IL1B	interleukin 1, beta
IL10	interleukin 10
TNNT2	troponin T type 2 (cardiac)
NOS1	nitric oxide synthase 1 (neuronal)
SERPINE1	serpin peptidase inhibitor, clade E (nexin, plasminogen activator inhibitor type 1), member 1
LEP	leptin
AKT1	v-akt murine thymoma viral oncogene homolog 1
EPO	erythropoietin
MAPT	microtubule-associated protein tau
NR3C2	nuclear receptor subfamily 3, group C, member 2
MPO	myeloperoxidase
MYH14	myosin, heavy chain 14
ADRB1	adrenergic, beta-1-, receptor
PRKCA	protein kinase C, alpha
CYP2B6	cytochrome P450, family 2, subfamily B, polypeptide 6
FEV	FEV (ETS oncogene family)
ADRB2	adrenergic, beta-2-, receptor, surface
HTR3A	5-hydroxytryptamine (serotonin) receptor 3A
LPAL2	lipoprotein, Lp(a)-like 2
APOB	apolipoprotein B (including Ag(x) antigen)
GPT	glutamic-pyruvate transaminase (alanine aminotransferase)
TBXAS1	thromboxane A synthase 1 (platelet, cytochrome P450, family 5, subfamily A)
ADIPOQ	adiponectin, C1Q and collagen domain containing
TGFB1	transforming growth factor, beta 1
LPL	lipoprotein lipase
PDF	peptide deformylase (mitochondrial)
NPY	neuropeptide Y
TAC1	tachykinin, precursor 1
ADRA1D	adrenergic, alpha-1D-, receptor
APOE	apolipoprotein E
GCG	glucagon
BCL2	B-cell CLL/lymphoma 2
CASP3	caspase 3, apoptosis-related cysteine peptidase
INTU	inturned planar cell polarity effector homolog (Drosophila)
ICAM1	intercellular adhesion molecule 1 (CD54), human rhinovirus receptor
C20orf181	chromosome 20 open reading frame 181
PTGS2	prostaglandin-endoperoxide synthase 2 (prostaglandin G/H synthase and cyclooxygenase)
CYCS	cytochrome c, somatic
MMP9	matrix metallopeptidase 9 (gelatinase B, 92kDa gelatinase, 92kDa type IV collagenase)
MAPK1	mitogen-activated protein kinase 1
VWF	von Willebrand factor
NOX5	NADPH oxidase, EF-hand calcium binding domain 5
TGFA	transforming growth factor, alpha
IL8	interleukin 8
IFNG	interferon, gamma
NFKB1	nuclear factor of kappa light polypeptide gene enhancer in B-cells 1 (p105)
HMGCR	3-hydroxy-3-methylglutaryl-Coenzyme A reductase
FOS	v-fos FBJ murine osteosarcoma viral oncogene homolog
IGF1	insulin-like growth factor 1 (somatomedin C)
PTH	parathyroid hormone
COX8A	cytochrome c oxidase subunit 8A (ubiquitous)
COQ10A	coenzyme Q10 homolog A (S. cerevisiae)
ADCY10	adenylate cyclase 10 (soluble)
PRL	prolactin
APOA1	apolipoprotein A-I
PLA2G1B	phospholipase A2, group IB (pancreas)
ALPI	alkaline phosphatase, intestinal
CSF3	colony stimulating factor 3 (granulocyte)
VEGFA	vascular endothelial growth factor A
HTR1A	5-hydroxytryptamine (serotonin) receptor 1A
SST	somatostatin
CCHCR1	coiled-coil alpha-helical rod protein 1
SERPINA5	serpin peptidase inhibitor, clade A (alpha-1 antiproteinase, antitrypsin), member 5
OPRD1	opioid receptor, delta 1
SERPINC1	serpin peptidase inhibitor, clade C (antithrombin), member 1
DPP4	dipeptidyl-peptidase 4 (CD26, adenosine deaminase complexing protein 2)
PPARA	peroxisome proliferator-activated receptor alpha
CD4	CD4 molecule
CETP	cholesteryl ester transfer protein, plasma
JUN	jun oncogene
IL2	interleukin 2
ELN	elastin (supravalvular aortic stenosis, Williams-Beuren syndrome)
MMP2	matrix metallopeptidase 2 (gelatinase A, 72kDa gelatinase, 72kDa type IV collagenase)
MB	myoglobin
HTR2A	5-hydroxytryptamine (serotonin) receptor 2A
AGTR2	angiotensin II receptor, type 2
GRIA1	glutamate receptor, ionotropic, AMPA 1
IL1A	interleukin 1, alpha
PRKAR2A	protein kinase, cAMP-dependent, regulatory, type II, alpha
CRH	corticotropin releasing hormone
CCL2	chemokine (C-C motif) ligand 2
XDH	xanthine dehydrogenase
PPARG	peroxisome proliferator-activated receptor gamma
PIK3CA	phosphoinositide-3-kinase, catalytic, alpha polypeptide
GEN1	Gen homolog 1, endonuclease (Drosophila)
PLG	plasminogen
HMOX1	heme oxygenase (decycling) 1
HSPA1A	heat shock 70kDa protein 1A
C5AR1	complement component 5a receptor 1
SOD2	superoxide dismutase 2, mitochondrial
CNR1	cannabinoid receptor 1 (brain)
PDHB	pyruvate dehydrogenase (lipoamide) beta
CYP3A4	cytochrome P450, family 3, subfamily A, polypeptide 4
ADCY7	adenylate cyclase 7
LDLR	low density lipoprotein receptor (familial hypercholesterolemia)
CD8A	CD8a molecule
IL2RA	interleukin 2 receptor, alpha
APLP2	amyloid beta (A4) precursor-like protein 2
CYP2D6	cytochrome P450, family 2, subfamily D, polypeptide 6
GAA	glucosidase, alpha; acid (Pompe disease, glycogen storage disease type II)
MET	met proto-oncogene (hepatocyte growth factor receptor)
RYR2	ryanodine receptor 2 (cardiac)
VCAM1	vascular cell adhesion molecule 1
LCAT	lecithin-cholesterol acyltransferase
IKBKAP	inhibitor of kappa light polypeptide gene enhancer in B-cells, kinase complex-associated protein
GJA1	gap junction protein, alpha 1, 43kDa
COQ7	coenzyme Q7 homolog, ubiquinone (yeast)
CYP1A1	cytochrome P450, family 1, subfamily A, polypeptide 1
PLN	phospholamban
CD40	CD40 molecule, TNF receptor superfamily member 5
MYH7	myosin, heavy chain 7, cardiac muscle, beta
CCK	cholecystokinin
GABRE	gamma-aminobutyric acid (GABA) A receptor, epsilon
ADORA1	adenosine A1 receptor
COX8B	cytochrome c oxidase, subunit 8B pseudogene
LY86	lymphocyte antigen 86
OPRK1	opioid receptor, kappa 1
TH	tyrosine hydroxylase
TP53	tumor protein p53
TSHB	thyroid stimulating hormone, beta
GDF15	growth differentiation factor 15
SCN5A	sodium channel, voltage-gated, type V, alpha subunit
DES	desmin
EGFR	epidermal growth factor receptor (erythroblastic leukemia viral (v-erb-b) oncogene homolog, avian)
CYP2C19	cytochrome P450, family 2, subfamily C, polypeptide 19
HBG2	hemoglobin, gamma G
F7	coagulation factor VII (serum prothrombin conversion accelerator)
GAPDH	glyceraldehyde-3-phosphate dehydrogenase
PTGS1	prostaglandin-endoperoxide synthase 1 (prostaglandin G/H synthase and cyclooxygenase)
AMY1A	amylase, alpha 1A (salivary)
KCNN4	potassium intermediate/small conductance calcium-activated channel, subfamily N, member 4
PDGFB	platelet-derived growth factor beta polypeptide (simian sarcoma viral (v-sis) oncogene homolog)
TACR1	tachykinin receptor 1
ADORA2A	adenosine A2a receptor
TXN	thioredoxin
DMD	dystrophin (muscular dystrophy, Duchenne and Becker types)
ABO	ABO blood group (transferase A, alpha 1-3-N-acetylgalactosaminyltransferase; transferase B, alpha 1-3-galactosyltransferase)
PDE4A	phosphodiesterase 4A, cAMP-specific (phosphodiesterase E2 dunce homolog, Drosophila)
CALCA	calcitonin-related polypeptide alpha
SPP1	secreted phosphoprotein 1 (osteopontin, bone sialoprotein I, early T-lymphocyte activation 1)
SCARB1	scavenger receptor class B, member 1
INDO	indoleamine-pyrrole 2,3 dioxygenase
CHGA	chromogranin A (parathyroid secretory protein 1)
HMGB1	high-mobility group box 1
KCNA5	potassium voltage-gated channel, shaker-related subfamily, member 5
MYH6	myosin, heavy chain 6, cardiac muscle, alpha (cardiomyopathy, hypertrophic 1)
SCN2A	sodium channel, voltage-gated, type II, alpha subunit
GLP1R	glucagon-like peptide 1 receptor
ACHE	acetylcholinesterase (Yt blood group)
TNNC1	troponin C type 1 (slow)
BAX	BCL2-associated X protein
GSR	glutathione reductase
SLC24A3	solute carrier family 24 (sodium/potassium/calcium exchanger), member 3
P2RY14	purinergic receptor P2Y, G-protein coupled, 14
PF4V1	platelet factor 4 variant 1
DBP	D site of albumin promoter (albumin D-box) binding protein
ERBB2	v-erb-b2 erythroblastic leukemia viral oncogene homolog 2, neuro/glioblastoma derived oncogene homolog (avian)
KCNH2	potassium voltage-gated channel, subfamily H (eag-related), member 2
HGF	hepatocyte growth factor (hepapoietin A; scatter factor)
HIF1A	hypoxia-inducible factor 1, alpha subunit (basic helix-loop-helix transcription factor)
IL4	interleukin 4
ADA	adenosine deaminase
MME	membrane metallo-endopeptidase
TRH	thyrotropin-releasing hormone
CCKBR	cholecystokinin B receptor
KCND3	potassium voltage-gated channel, Shal-related subfamily, member 3
PPBP	pro-platelet basic protein (chemokine (C-X-C motif) ligand 7)
SLC5A2	solute carrier family 5 (sodium/glucose cotransporter), member 2
ABCA1	ATP-binding cassette, sub-family A (ABC1), member 1
VDR	vitamin D (1,25- dihydroxyvitamin D3) receptor
ATP2A2	ATPase, Ca++ transporting, cardiac muscle, slow twitch 2
F2R	coagulation factor II (thrombin) receptor
MBTPS1	membrane-bound transcription factor peptidase, site 1
NGF	nerve growth factor (beta polypeptide)
HLA-A	major histocompatibility complex, class I, A
CYP3A5	cytochrome P450, family 3, subfamily A, polypeptide 5
FGF2	fibroblast growth factor 2 (basic)
PDE3B	phosphodiesterase 3B, cGMP-inhibited
BEST1	bestrophin 1
CDKN2A	cyclin-dependent kinase inhibitor 2A (melanoma, p16, inhibits CDK4)
CNR2	cannabinoid receptor 2 (macrophage)
COG2	component of oligomeric golgi complex 2
GSTCD	glutathione S-transferase, C-terminal domain containing
PDLIM5	PDZ and LIM domain 5
ADM	adrenomedullin
APOA2	apolipoprotein A-II
ATP2A3	ATPase, Ca++ transporting, ubiquitous
CST3	cystatin C
ENG	endoglin (Osler-Rendu-Weber syndrome 1)
HCN4	hyperpolarization activated cyclic nucleotide-gated potassium channel 4
HRH2	histamine receptor H2
IPPK	inositol 1,3,4,5,6-pentakisphosphate 2-kinase
NR3C1	nuclear receptor subfamily 3, group C, member 1 (glucocorticoid receptor)
PLCG1	phospholipase C, gamma 1
AGL	amylo-1, 6-glucosidase, 4-alpha-glucanotransferase (glycogen debranching enzyme, glycogen storage disease type III)
CHRNA9	cholinergic receptor, nicotinic, alpha 9
F10	coagulation factor X
IMPACT	Impact homolog (mouse)
NR1H3	nuclear receptor subfamily 1, group H, member 3
NR1H4	nuclear receptor subfamily 1, group H, member 4
RHOD	ras homolog gene family, member D
TF	transferrin
TFPI	tissue factor pathway inhibitor (lipoprotein-associated coagulation inhibitor)
SLC22A5	solute carrier family 22 (organic cation/carnitine transporter), member 5
LRPAP1	low density lipoprotein receptor-related protein associated protein 1
TRNAE1	transfer RNA glutamic acid 1 (anticodon UUC)
CYBA	cytochrome b-245, alpha polypeptide
CSF1	colony stimulating factor 1 (macrophage)
IL17A	interleukin 17A
SETD2	SET domain containing 2
GLA	galactosidase, alpha
PDAP1	PDGFA associated protein 1
S100B	S100 calcium binding protein B
RYR1	ryanodine receptor 1 (skeletal)
FAS	Fas (TNF receptor superfamily, member 6)
LEPR	leptin receptor
CACNA1C	calcium channel, voltage-dependent, L type, alpha 1C subunit
EGF	epidermal growth factor (beta-urogastrone)
ENO2	enolase 2 (gamma, neuronal)
MAPK3	mitogen-activated protein kinase 3
CAMK2G	calcium/calmodulin-dependent protein kinase (CaM kinase) II gamma
CD34	CD34 molecule
G6PD	glucose-6-phosphate dehydrogenase
NTS	neurotensin
GNPTAB	N-acetylglucosamine-1-phosphate transferase, alpha and beta subunits
KCNJ2	potassium inwardly-rectifying channel, subfamily J, member 2
NRG1	neuregulin 1
EDN3	endothelin 3
HFE	hemochromatosis
HTR1B	5-hydroxytryptamine (serotonin) receptor 1B
SHBG	sex hormone-binding globulin
DLD	dihydrolipoamide dehydrogenase
DLL1	delta-like 1 (Drosophila)
GSTP1	glutathione S-transferase pi
ITGB2	integrin, beta 2 (complement component 3 receptor 3 and 4 subunit)
SCN3A	sodium channel, voltage-gated, type III, alpha subunit
ACE2	angiotensin I converting enzyme (peptidyl-dipeptidase A) 2
BCL2L1	BCL2-like 1
BDKRB2	bradykinin receptor B2
PAG1	phosphoprotein associated with glycosphingolipid microdomains 1
SUCLG2	succinate-CoA ligase, GDP-forming, beta subunit
TIMP1	TIMP metallopeptidase inhibitor 1
APOC3	apolipoprotein C-III
USP9X	ubiquitin specific peptidase 9, X-linked
DBH	dopamine beta-hydroxylase (dopamine beta-monooxygenase)
FBN1	fibrillin 1
GC	group-specific component (vitamin D binding protein)
LCN2	lipocalin 2
P2RY12	purinergic receptor P2Y, G-protein coupled, 12
PF4	platelet factor 4 (chemokine (C-X-C motif) ligand 4)
PIK3CG	phosphoinositide-3-kinase, catalytic, gamma polypeptide
SAA	serum amyloid A1 cluster
SMN1	survival of motor neuron 1, telomeric
CAP1	CAP, adenylate cyclase-associated protein 1 (yeast)
CD14	CD14 molecule
GGT1	gamma-glutamyltransferase 1
NAT13	N-acetyltransferase 13
SON	SON DNA binding protein
GJA5	gap junction protein, alpha 5, 40kDa
LY96	lymphocyte antigen 96
PCSK9	proprotein convertase subtilisin/kexin type 9
PRKCE	protein kinase C, epsilon
ABCA4	ATP-binding cassette, sub-family A (ABC1), member 4
AKAP13	A kinase (PRKA) anchor protein 13
CYGB	cytoglobin
KCNA4	potassium voltage-gated channel, shaker-related subfamily, member 4
MEFV	Mediterranean fever
NRCAM	neuronal cell adhesion molecule
PLCB1	phospholipase C, beta 1 (phosphoinositide-specific)
STAT1	signal transducer and activator of transcription 1, 91kDa
THBD	thrombomodulin
TNFRSF1A	tumor necrosis factor receptor superfamily, member 1A
UCN2	urocortin 2
IL18	interleukin 18 (interferon-gamma-inducing factor)
CASP1	caspase 1, apoptosis-related cysteine peptidase (interleukin 1, beta, convertase)
PDE5A	phosphodiesterase 5A, cGMP-specific
CHI3L1	chitinase 3-like 1 (cartilage glycoprotein-39)
NUDT6	nudix (nucleoside diphosphate linked moiety X)-type motif 6
GHRL	ghrelin/obestatin preprohormone
MYC	v-myc myelocytomatosis viral oncogene homolog (avian)
MYBPC2	myosin binding protein C, fast type
DNASE1	deoxyribonuclease I
IGKV2D-29	immunoglobulin kappa variable 2D-29
SLC6A4	solute carrier family 6 (neurotransmitter transporter, serotonin), member 4
MYBPC3	myosin binding protein C, cardiac
PRKAA1	protein kinase, AMP-activated, alpha 1 catalytic subunit
TSC1	tuberous sclerosis 1
CBR1	carbonyl reductase 1
TSC2	tuberous sclerosis 2
ADM2	adrenomedullin 2
GIP	gastric inhibitory polypeptide
HCN2	hyperpolarization activated cyclic nucleotide-gated potassium channel 2
KCNE1	potassium voltage-gated channel, Isk-related family, member 1
PRKCB1	protein kinase C, beta 1
SPTLC1	serine palmitoyltransferase, long chain base subunit 1
GAL	galanin prepropeptide
HCRT	hypocretin (orexin) neuropeptide precursor
IL23A	interleukin 23, alpha subunit p19
ITGA2B	integrin, alpha 2b (platelet glycoprotein IIb of IIb/IIIa complex, antigen CD41)
SLC16A2	solute carrier family 16, member 2 (monocarboxylic acid transporter 8)
EDNRA	endothelin receptor type A
ENO3	enolase 3 (beta, muscle)
PRKAR1A	protein kinase, cAMP-dependent, regulatory, type I, alpha (tissue specific extinguisher 1)
RHD	Rh blood group, D antigen
ABCB1	ATP-binding cassette, sub-family B (MDR/TAP), member 1
APEX1	APEX nuclease (multifunctional DNA repair enzyme) 1
CYP11B2	cytochrome P450, family 11, subfamily B, polypeptide 2
FABP1	fatty acid binding protein 1, liver
GRP	gastrin-releasing peptide
NPPC	natriuretic peptide precursor C
CASP8	caspase 8, apoptosis-related cysteine peptidase
PRKAA2	protein kinase, AMP-activated, alpha 2 catalytic subunit
SNAI1	snail homolog 1 (Drosophila)
CASP9	caspase 9, apoptosis-related cysteine peptidase
CPB2	carboxypeptidase B2 (plasma)
SDHB	succinate dehydrogenase complex, subunit B, iron sulfur (Ip)
ACP5	acid phosphatase 5, tartrate resistant
ACTC1	actin, alpha, cardiac muscle 1
EGR1	early growth response 1
LRP2	low density lipoprotein-related protein 2
MT-CYB	mitochondrially encoded cytochrome b
PON1	paraoxonase 1
SLC17A5	solute carrier family 17 (anion/sugar transporter), member 5
SPAG9	sperm associated antigen 9
ACTA1	actin, alpha 1, skeletal muscle
ADK	adenosine kinase
FGF23	fibroblast growth factor 23
HTR4	5-hydroxytryptamine (serotonin) receptor 4
IRS1	insulin receptor substrate 1
KCND2	potassium voltage-gated channel, Shal-related subfamily, member 2
MAOB	monoamine oxidase B
MAPK14	mitogen-activated protein kinase 14
MORF4	mortality factor 4
PI3	peptidase inhibitor 3, skin-derived (SKALP)
S100A1	S100 calcium binding protein A1
S1PR3	sphingosine-1-phosphate receptor 3
SP1	Sp1 transcription factor
TNFRSF11B	tumor necrosis factor receptor superfamily, member 11b (osteoprotegerin)
CBS	cystathionine-beta-synthase
DLL4	delta-like 4 (Drosophila)
IKZF2	IKAROS family zinc finger 2 (Helios)
LDHA	lactate dehydrogenase A
PDGFA	platelet-derived growth factor alpha polypeptide
PYGM	phosphorylase, glycogen; muscle (McArdle syndrome, glycogen storage disease type V)
S100A9	S100 calcium binding protein A9
ACPP	acid phosphatase, prostate
BBS9	Bardet-Biedl syndrome 9
CARTPT	CART prepropeptide
CD36	CD36 molecule (thrombospondin receptor)
DUOX1	dual oxidase 1
FSHB	follicle stimulating hormone, beta polypeptide
GNAS	GNAS complex locus
GNLY	granulysin
GSTM1	glutathione S-transferase M1
HAVCR1	hepatitis A virus cellular receptor 1
HCN1	hyperpolarization activated cyclic nucleotide-gated potassium channel 1
IGFBP1	insulin-like growth factor binding protein 1
MMP12	matrix metallopeptidase 12 (macrophage elastase)
MT-CO1	mitochondrially encoded cytochrome c oxidase I
PCNA	proliferating cell nuclear antigen
PECAM1	platelet/endothelial cell adhesion molecule (CD31 antigen)
PTGDS	prostaglandin D2 synthase 21kDa (brain)
S100A8	S100 calcium binding protein A8
SERPINA1	serpin peptidase inhibitor, clade A (alpha-1 antiproteinase, antitrypsin), member 1
SERPINA2	serpin peptidase inhibitor, clade A (alpha-1 antiproteinase, antitrypsin), member 2
SERPINE2	serpin peptidase inhibitor, clade E (nexin, plasminogen activator inhibitor type 1), member 2
SLC2A4	solute carrier family 2 (facilitated glucose transporter), member 4
THBS1	thrombospondin 1
TIMP4	TIMP metallopeptidase inhibitor 4
ACTB	actin, beta
ADORA3	adenosine A3 receptor
ATP5E	ATP synthase, H+ transporting, mitochondrial F1 complex, epsilon subunit
BGLAP	bone gamma-carboxyglutamate (gla) protein (osteocalcin)
CAPNS1	calpain, small subunit 1
CD59	CD59 molecule, complement regulatory protein
CP	ceruloplasmin (ferroxidase)
CXCL2	chemokine (C-X-C motif) ligand 2
DCTN5	dynactin 5 (p25)
ERAL1	Era G-protein-like 1 (E. coli)
GSTA1	glutathione S-transferase A1
HADH	hydroxyacyl-Coenzyme A dehydrogenase
HDAC9	histone deacetylase 9
HTR1D	5-hydroxytryptamine (serotonin) receptor 1D
ITGAM	integrin, alpha M (complement component 3 receptor 3 subunit)
KLK3	kallikrein-related peptidase 3
MAOA	monoamine oxidase A
MBP	myelin basic protein
MYBPC1	myosin binding protein C, slow type
PPP1CA	protein phosphatase 1, catalytic subunit, alpha isoform
PPP3R1	protein phosphatase 3 (formerly 2B), regulatory subunit B, alpha isoform
PROM1	prominin 1
STAR	steroidogenic acute regulatory protein
THRB	thyroid hormone receptor, beta (erythroblastic leukemia viral (v-erb-a) oncogene homolog 2, avian)
WARS	tryptophanyl-tRNA synthetase
ABCG1	ATP-binding cassette, sub-family G (WHITE), member 1
ADCY1	adenylate cyclase 1 (brain)
ADORA2B	adenosine A2b receptor
AKAP9	A kinase (PRKA) anchor protein (yotiao) 9
BAK1	BCL2-antagonist/killer 1
CD2	CD2 molecule
CD46	CD46 molecule, complement regulatory protein
COL1AR	collagen, type I, alpha, receptor
CS	citrate synthase
DPPA3	developmental pluripotency associated 3
ESR1	estrogen receptor 1
FOXO3	forkhead box O3
GHRH	growth hormone releasing hormone
GPBAR1	G protein-coupled bile acid receptor 1
HADHB	hydroxyacyl-Coenzyme A dehydrogenase/3-ketoacyl-Coenzyme A thiolase/enoyl-Coenzyme A hydratase (trifunctional protein), beta subunit
HMHA1	histocompatibility (minor) HA-1
HRH1	histamine receptor H1
INSR	insulin receptor
LIPG	lipase, endothelial
MAGEH1	melanoma antigen family H, 1
MKI67	antigen identified by monoclonal antibody Ki-67
MSR1	macrophage scavenger receptor 1
NEDD9	neural precursor cell expressed, developmentally down-regulated 9
NFE2L2	nuclear factor (erythroid-derived 2)-like 2
NHS	Nance-Horan syndrome (congenital cataracts and dental anomalies)
NLRP3	NLR family, pyrin domain containing 3
NNT	nicotinamide nucleotide transhydrogenase
NOX1	NADPH oxidase 1
NQO1	NAD(P)H dehydrogenase, quinone 1
NR1I2	nuclear receptor subfamily 1, group I, member 2
PAPPA	pregnancy-associated plasma protein A, pappalysin 1
PRKCD	protein kinase C, delta
S100A6	S100 calcium binding protein A6
SH3YL1	SH3 domain containing, Ysc84-like 1 (S. cerevisiae)
SSB	Sjogren syndrome antigen B (autoantigen La)
SSRP1	structure specific recognition protein 1
SUCLG1	succinate-CoA ligase, alpha subunit
WAS	Wiskott-Aldrich syndrome (eczema-thrombocytopenia)
FABP3	fatty acid binding protein 3, muscle and heart (mammary-derived growth inhibitor)
FOSB	FBJ murine osteosarcoma viral oncogene homolog B
CYP4F2	cytochrome P450, family 4, subfamily F, polypeptide 2
FAAH	fatty acid amide hydrolase
IL17B	interleukin 17B
CREB1	cAMP responsive element binding protein 1
CYP4A11	cytochrome P450, family 4, subfamily A, polypeptide 11
GAD1	glutamate decarboxylase 1 (brain, 67kDa)
OSCAR	osteoclast associated, immunoglobulin-like receptor
CUBN	cubilin (intrinsic factor-cobalamin receptor)
HAX1	HCLS1 associated protein X-1
ATP2B4	ATPase, Ca++ transporting, plasma membrane 4
GLRX	glutaredoxin (thioltransferase)
PTHLH	parathyroid hormone-like hormone
PTPN11	protein tyrosine phosphatase, non-receptor type 11 (Noonan syndrome 1)
CORT	cortistatin
PPIA	peptidylprolyl isomerase A (cyclophilin A)
TEC	tec protein tyrosine kinase
APLN	apelin
PAOX	polyamine oxidase (exo-N4-amino)
SCD	stearoyl-CoA desaturase (delta-9-desaturase)
SLC25A4	solute carrier family 25 (mitochondrial carrier; adenine nucleotide translocator), member 4
ANGPTL2	angiopoietin-like 2
KCNE2	potassium voltage-gated channel, Isk-related family, member 2
RET	ret proto-oncogene
SYNE1	spectrin repeat containing, nuclear envelope 1
TBX1	T-box 1
ALDH2	aldehyde dehydrogenase 2 family (mitochondrial)
ATG7	ATG7 autophagy related 7 homolog (S. cerevisiae)
FKBP1A	FK506 binding protein 1A, 12kDa
LIPA	lipase A, lysosomal acid, cholesterol esterase (Wolman disease)
PLAU	plasminogen activator, urokinase
HLA-DOB	major histocompatibility complex, class II, DO beta
PER2	period homolog 2 (Drosophila)
PIM1	pim-1 oncogene
ANK2	ankyrin 2, neuronal
FGF21	fibroblast growth factor 21
MAGI2	membrane associated guanylate kinase, WW and PDZ domain containing 2
ATP2A1	ATPase, Ca++ transporting, cardiac muscle, fast twitch 1
CCL4L1	chemokine (C-C motif) ligand 4-like 1
CRYAB	crystallin, alpha B
GPX4	glutathione peroxidase 4 (phospholipid hydroperoxidase)
HCRTR2	hypocretin (orexin) receptor 2
IL5	interleukin 5 (colony-stimulating factor, eosinophil)
RAPH1	Ras association (RalGDS/AF-6) and pleckstrin homology domains 1
BTLA	B and T lymphocyte associated
IKZF4	IKAROS family zinc finger 4 (Eos)
MMP3	matrix metallopeptidase 3 (stromelysin 1, progelatinase)
P4HB	procollagen-proline, 2-oxoglutarate 4-dioxygenase (proline 4-hydroxylase), beta polypeptide
SFRP1	secreted frizzled-related protein 1
ABI2	abl interactor 2
ABP1	amiloride binding protein 1 (amine oxidase (copper-containing))
CCL5	chemokine (C-C motif) ligand 5
CCR5	chemokine (C-C motif) receptor 5
ELA2	elastase 2, neutrophil
EPHX2	epoxide hydrolase 2, cytoplasmic
PDXP	pyridoxal (pyridoxine, vitamin B6) phosphatase
PITX2	paired-like homeodomain 2
SLC9A1	solute carrier family 9 (sodium/hydrogen exchanger), member 1 (antiporter, Na+/H+, amiloride sensitive)
SPATA5	spermatogenesis associated 5
BAG3	BCL2-associated athanogene 3
CALCRL	calcitonin receptor-like
DYSF	dysferlin, limb girdle muscular dystrophy 2B (autosomal recessive)
EDNRB	endothelin receptor type B
IFNGR1	interferon gamma receptor 1
KCNE4	potassium voltage-gated channel, Isk-related family, member 4
MIRN155	microRNA 155
MMP14	matrix metallopeptidase 14 (membrane-inserted)
ODC1	ornithine decarboxylase 1
P2RX1	purinergic receptor P2X, ligand-gated ion channel, 1
SELP	selectin P (granule membrane protein 140kDa, antigen CD62)
SEPX1	selenoprotein X, 1
TESC	tescalcin
ADC	arginine decarboxylase
BRD2	bromodomain containing 2
GPNMB	glycoprotein (transmembrane) nmb
HLA-G	major histocompatibility complex, class I, G
KCNA3	potassium voltage-gated channel, shaker-related subfamily, member 3
MMP7	matrix metallopeptidase 7 (matrilysin, uterine)
MSRB2	methionine sulfoxide reductase B2
NBL1	neuroblastoma, suppression of tumorigenicity 1
NPR3	natriuretic peptide receptor C/guanylate cyclase C (atrionatriuretic peptide receptor C)
OPRM1	opioid receptor, mu 1
PER1	period homolog 1 (Drosophila)
POR	P450 (cytochrome) oxidoreductase
S1PR1	sphingosine-1-phosphate receptor 1
SCN8A	sodium channel, voltage gated, type VIII, alpha subunit
SLC12A1	solute carrier family 12 (sodium/potassium/chloride transporters), member 1
SSTR3	somatostatin receptor 3
TDGF4	teratocarcinoma-derived growth factor 4, pseudogene
TMSB4X	thymosin beta 4, X-linked
TRPV4	transient receptor potential cation channel, subfamily V, member 4
ZAP70	zeta-chain (TCR) associated protein kinase 70kDa
ACTA2	actin, alpha 2, smooth muscle, aorta
AHSG	alpha-2-HS-glycoprotein
AKR1C3	aldo-keto reductase family 1, member C3 (3-alpha hydroxysteroid dehydrogenase, type II)
BCL6	B-cell CLL/lymphoma 6 (zinc finger protein 51)
CASR	calcium-sensing receptor (hypocalciuric hypercalcemia 1, severe neonatal hyperparathyroidism)
CCND1	cyclin D1
CD19	CD19 molecule
CD24	CD24 molecule
CSF2	colony stimulating factor 2 (granulocyte-macrophage)
CTGF	connective tissue growth factor
CYB5A	cytochrome b5 type A (microsomal)
CYP4F3	cytochrome P450, family 4, subfamily F, polypeptide 3
HES1	hairy and enhancer of split 1, (Drosophila)
IDUA	iduronidase, alpha-L-
KCNA1	potassium voltage-gated channel, shaker-related subfamily, member 1 (episodic ataxia with myokymia)
KCNJ8	potassium inwardly-rectifying channel, subfamily J, member 8
LGALS3	lectin, galactoside-binding, soluble, 3
MBL2	mannose-binding lectin (protein C) 2, soluble (opsonic defect)
MGP	matrix Gla protein
NDUFA5	NADH dehydrogenase (ubiquinone) 1 alpha subcomplex, 5, 13kDa
PNMT	phenylethanolamine N-methyltransferase
PPID	peptidylprolyl isomerase D (cyclophilin D)
PTX3	pentraxin-related gene, rapidly induced by IL-1 beta
SERPINB2	serpin peptidase inhibitor, clade B (ovalbumin), member 2
SLN	sarcolipin
TLR4	toll-like receptor 4
TNFAIP3	tumor necrosis factor, alpha-induced protein 3
TNFRSF9	tumor necrosis factor receptor superfamily, member 9
TPR	translocated promoter region (to activated MET oncogene)
UBXD5	UBX domain containing 5
UCP1	uncoupling protein 1 (mitochondrial, proton carrier)
UCP2	uncoupling protein 2 (mitochondrial, proton carrier)
ADH1A	alcohol dehydrogenase 1A (class I), alpha polypeptide
ADH5	alcohol dehydrogenase 5 (class III), chi polypeptide
AKR1C4	aldo-keto reductase family 1, member C4 (chlordecone reductase; 3-alpha hydroxysteroid dehydrogenase, type I; dihydrodiol dehydrogenase 4)
ALOX12	arachidonate 12-lipoxygenase
APCS	amyloid P component, serum
AQP2	aquaporin 2 (collecting duct)
ARNT	aryl hydrocarbon receptor nuclear translocator
AVPR1A	arginine vasopressin receptor 1A
BBOX1	butyrobetaine (gamma), 2-oxoglutarate dioxygenase (gamma-butyrobetaine hydroxylase) 1
BID	BH3 interacting domain death agonist
CASQ2	calsequestrin 2 (cardiac muscle)
CDH5	cadherin 5, type 2, VE-cadherin (vascular epithelium)
CEACAM5	carcinoembryonic antigen-related cell adhesion molecule 5
CRHR2	corticotropin releasing hormone receptor 2
CSK	c-src tyrosine kinase
CTNNB1	catenin (cadherin-associated protein), beta 1, 88kDa
CYP27A1	cytochrome P450, family 27, subfamily A, polypeptide 1
ERG	v-ets erythroblastosis virus E26 oncogene homolog (avian)
F12	coagulation factor XII (Hageman factor)
GRM5	glutamate receptor, metabotropic 5
HBA2	hemoglobin, alpha 2
HLA-E	major histocompatibility complex, class I, E
HSPB1	heat shock 27kDa protein 1
JUP	junction plakoglobin
KCNA2	potassium voltage-gated channel, shaker-related subfamily, member 2
KCNJ3	potassium inwardly-rectifying channel, subfamily J, member 3
KCNJ4	potassium inwardly-rectifying channel, subfamily J, member 4
KLF2	Kruppel-like factor 2 (lung)
KRT5	keratin 5 (epidermolysis bullosa simplex, Dowling-Meara/Kobner/Weber-Cockayne types)
MAP3K10	mitogen-activated protein kinase kinase kinase 10
MAPK8	mitogen-activated protein kinase 8
MAS1	MAS1 oncogene
MC3R	melanocortin 3 receptor
MCM8	minichromosome maintenance complex component 8
MUC5B	mucin 5B, oligomeric mucus/gel-forming
MUT	methylmalonyl Coenzyme A mutase
OCA2	oculocutaneous albinism II
OPA1	optic atrophy 1 (autosomal dominant)
P2RX7	purinergic receptor P2X, ligand-gated ion channel, 7
P2RY1	purinergic receptor P2Y, G-protein coupled, 1
PARP1	poly (ADP-ribose) polymerase family, member 1
PCSK1	proprotein convertase subtilisin/kexin type 1
PDHX	pyruvate dehydrogenase complex, component X
PDK1	pyruvate dehydrogenase kinase, isozyme 1
PPP1R1A	protein phosphatase 1, regulatory (inhibitor) subunit 1A
SCN10A	sodium channel, voltage-gated, type X, alpha subunit
SELE	selectin E (endothelial adhesion molecule 1)
SLC5A1	solute carrier family 5 (sodium/glucose cotransporter), member 1
TBXA2R	thromboxane A2 receptor
TRDN	triadin
TXNIP	thioredoxin interacting protein
ADAM8	ADAM metallopeptidase domain 8
AGTRL1	angiotensin II receptor-like 1
AOC2	amine oxidase, copper containing 2 (retina-specific)
APP	amyloid beta (A4) precursor protein (peptidase nexin-II, Alzheimer disease)
AQP1	aquaporin 1 (Colton blood group)
AR	androgen receptor (dihydrotestosterone receptor; testicular feminization; spinal and bulbar muscular atrophy; Kennedy disease)
ATP2C1	ATPase, Ca++ transporting, type 2C, member 1
BCL10	B-cell CLL/lymphoma 10
BRCA2	breast cancer 2, early onset
CA3	carbonic anhydrase III, muscle specific
CCKAR	cholecystokinin A receptor
CCR1	chemokine (C-C motif) receptor 1
CD160	CD160 molecule
CPT1A	carnitine palmitoyltransferase 1A (liver)
CPT2	carnitine palmitoyltransferase II
CXCL10	chemokine (C-X-C motif) ligand 10
CYBB	cytochrome b-245, beta polypeptide (chronic granulomatous disease)
CYP19A1	cytochrome P450, family 19, subfamily A, polypeptide 1
CYP27B1	cytochrome P450, family 27, subfamily B, polypeptide 1
DDIT3	DNA-damage-inducible transcript 3
DGCR	DiGeorge syndrome chromosome region
DLG3	discs, large homolog 3 (neuroendocrine-dlg, Drosophila)
EBP	emopamil binding protein (sterol isomerase)
EED	embryonic ectoderm development
EPAS1	endothelial PAS domain protein 1
EPOR	erythropoietin receptor
ESR2	estrogen receptor 2 (ER beta)
FCAMR	Fc receptor, IgA, IgM, high affinity
FRZB	frizzled-related protein
FXYD1	FXYD domain containing ion transport regulator 1 (phospholemman)
GAP43	growth associated protein 43
GP1BA	glycoprotein Ib (platelet), alpha polypeptide
GPX1	glutathione peroxidase 1
GSK3B	glycogen synthase kinase 3 beta
HBD	hemoglobin, delta
HCLS1	hematopoietic cell-specific Lyn substrate 1
HTR7	5-hydroxytryptamine (serotonin) receptor 7 (adenylate cyclase-coupled)
ICAM2	intercellular adhesion molecule 2
ID1	inhibitor of DNA binding 1, dominant negative helix-loop-helix protein
ID2	inhibitor of DNA binding 2, dominant negative helix-loop-helix protein
ID3	inhibitor of DNA binding 3, dominant negative helix-loop-helix protein
ID4	inhibitor of DNA binding 4, dominant negative helix-loop-helix protein
IFNA1	interferon, alpha 1
IGBP1	immunoglobulin (CD79A) binding protein 1
IGFBP3	insulin-like growth factor binding protein 3
IGH	immunoglobulin heavy locus
IKBKB	inhibitor of kappa light polypeptide gene enhancer in B-cells, kinase beta
IL16	interleukin 16 (lymphocyte chemoattractant factor)
ILK	integrin-linked kinase
JTB	jumping translocation breakpoint
KCNC1	potassium voltage-gated channel, Shaw-related subfamily, member 1
KCNJ1	potassium inwardly-rectifying channel, subfamily J, member 1
KL	klotho
LGALS1	lectin, galactoside-binding, soluble, 1 (galectin 1)
LRP1	low density lipoprotein-related protein 1 (alpha-2-macroglobulin receptor)
MAP2K7	mitogen-activated protein kinase kinase 7
MC4R	melanocortin 4 receptor
MCAM	melanoma cell adhesion molecule
MMP1	matrix metallopeptidase 1 (interstitial collagenase)
MPST	mercaptopyruvate sulfurtransferase
MYH2	myosin, heavy chain 2, skeletal muscle, adult
NDUFA1	NADH dehydrogenase (ubiquinone) 1 alpha subcomplex, 1, 7.5kDa
NPR1	natriuretic peptide receptor A/guanylate cyclase A (atrionatriuretic peptide receptor A)
NPR2	natriuretic peptide receptor B/guanylate cyclase B (atrionatriuretic peptide receptor B)
NT5C1A	5'-nucleotidase, cytosolic IA
PIAS1	protein inhibitor of activated STAT, 1
PPY	pancreatic polypeptide
QDPR	quinoid dihydropteridine reductase
RPS6KB1	ribosomal protein S6 kinase, 70kDa, polypeptide 1
SCO2	SCO cytochrome oxidase deficient homolog 2 (yeast)
SH2D3C	SH2 domain containing 3C
SLC25A6P1	solute carrier family 25 (mitochondrial carrier; adenine nucleotide translocator), member 6, pseudogene 1
SLC3A1	solute carrier family 3 (cystine, dibasic and neutral amino acid transporters, activator of cystine, dibasic and neutral amino acid transport), member 1
SMOX	spermine oxidase
SP6	Sp6 transcription factor
SRF	serum response factor (c-fos serum response element-binding transcription factor)
TEK	TEK tyrosine kinase, endothelial (venous malformations, multiple cutaneous and mucosal)
TLR2	toll-like receptor 2
TSPO	translocator protein (18kDa)
ZIC3	Zic family member 3 heterotaxy 1 (odd-paired homolog, Drosophila)
ZNF143	zinc finger protein 143
ABAT	4-aminobutyrate aminotransferase
ABL2	v-abl Abelson murine leukemia viral oncogene homolog 2 (arg, Abelson-related gene)
ACADM	acyl-Coenzyme A dehydrogenase, C-4 to C-12 straight chain
ACAN	aggrecan
ACCN2	amiloride-sensitive cation channel 2, neuronal
ACLY	ATP citrate lyase
ACO2	aconitase 2, mitochondrial
ACOX1	acyl-Coenzyme A oxidase 1, palmitoyl
ACRV1	acrosomal vesicle protein 1
ACSM3	acyl-CoA synthetase medium-chain family member 3
ADRA1A	adrenergic, alpha-1A-, receptor
AFP	alpha-fetoprotein
AKAP1	A kinase (PRKA) anchor protein 1
AKAP3	A kinase (PRKA) anchor protein 3
ALDH3A1	aldehyde dehydrogenase 3 family, memberA1
ALDH9A1	aldehyde dehydrogenase 9 family, member A1
AMT	aminomethyltransferase
ANXA5	annexin A5
APOC2	apolipoprotein C-II
APOH	apolipoprotein H (beta-2-glycoprotein I)
ARC	activity-regulated cytoskeleton-associated protein
ARCN1	archain 1
ARID4A	AT rich interactive domain 4A (RBP1-like)
ASPA	aspartoacylase (Canavan disease)
ATF3	activating transcription factor 3
ATP1A1	ATPase, Na+/K+ transporting, alpha 1 polypeptide
ATP1B1	ATPase, Na+/K+ transporting, beta 1 polypeptide
ATP2C2	ATPase, Ca++ transporting, type 2C, member 2
ATP5B	ATP synthase, H+ transporting, mitochondrial F1 complex, beta polypeptide
AURKAIP1	aurora kinase A interacting protein 1
B3GAT1	beta-1,3-glucuronyltransferase 1 (glucuronosyltransferase P)
BDKRB1	bradykinin receptor B1
BDNF	brain-derived neurotrophic factor
BLOC1S3	biogenesis of lysosome-related organelles complex-1, subunit 3
BMPER	BMP binding endothelial regulator
BRD4	bromodomain containing 4
C4A	complement component 4A (Rodgers blood group)
C4B	complement component 4B (Childo blood group)
C8orf17	chromosome 8 open reading frame 17
CA2	carbonic anhydrase II
CA6	carbonic anhydrase VI
CACNA1S	calcium channel, voltage-dependent, L type, alpha 1S subunit
CALR	calreticulin
CAV3	caveolin 3
CCL26	chemokine (C-C motif) ligand 26
CD27	CD27 molecule
CD55	CD55 molecule, decay accelerating factor for complement (Cromer blood group)
CD68	CD68 molecule
CD86	CD86 molecule
CDKN1B	cyclin-dependent kinase inhibitor 1B (p27, Kip1)
CELSR3	cadherin, EGF LAG seven-pass G-type receptor 3 (flamingo homolog, Drosophila)
CFD	complement factor D (adipsin)
CGB	chorionic gonadotropin, beta polypeptide
CHM	choroideremia (Rab escort protein 1)
CHPT1	choline phosphotransferase 1
CHRM2	cholinergic receptor, muscarinic 2
CISH	cytokine inducible SH2-containing protein
CKM	creatine kinase, muscle
CLIC4	chloride intracellular channel 4
CLYBL	citrate lyase beta like
CNGB1	cyclic nucleotide gated channel beta 1
COG1	component of oligomeric golgi complex 1
COL17A1	collagen, type XVII, alpha 1
CRAT	carnitine acetyltransferase
CSHL1	chorionic somatomammotropin hormone-like 1
CTSD	cathepsin D
CUZD1	CUB and zona pellucida-like domains 1
CXCL9	chemokine (C-X-C motif) ligand 9
CYB5B	cytochrome b5 type B (outer mitochondrial membrane)
CYC1	cytochrome c-1
CYP1A2	cytochrome P450, family 1, subfamily A, polypeptide 2
CYP2R1	cytochrome P450, family 2, subfamily R, polypeptide 1
DAP	death-associated protein
DCLRE1C	DNA cross-link repair 1C (PSO2 homolog, S. cerevisiae)
DCN	decorin
DCT	dopachrome tautomerase (dopachrome delta-isomerase, tyrosine-related protein 2)
DCXR	dicarbonyl/L-xylulose reductase
DDAH2	dimethylarginine dimethylaminohydrolase 2
DDR1	discoidin domain receptor tyrosine kinase 1
DDX54	DEAD (Asp-Glu-Ala-Asp) box polypeptide 54
DEFA5	defensin, alpha 5, Paneth cell-specific
DEGS1	degenerative spermatocyte homolog 1, lipid desaturase (Drosophila)
DGCR2	DiGeorge syndrome critical region gene 2
DGKB	diacylglycerol kinase, beta 90kDa
DNTT	deoxynucleotidyltransferase, terminal
DPF2	D4, zinc and double PHD fingers family 2
DPT	dermatopontin
DYNLL1	dynein, light chain, LC8-type 1
EDN2	endothelin 2
EIF4EBP1	eukaryotic translation initiation factor 4E binding protein 1
ELA3A	elastase 3A, pancreatic
ELL	elongation factor RNA polymerase II
ERF	Ets2 repressor factor
F5	coagulation factor V (proaccelerin, labile factor)
FAT	FAT tumor suppressor homolog 1 (Drosophila)
FCGR1A	Fc fragment of IgG, high affinity Ia, receptor (CD64)
FOXH1	forkhead box H1
FOXP3	forkhead box P3
FRMD7	FERM domain containing 7
GABPA	GA binding protein transcription factor, alpha subunit 60kDa
GALR3	galanin receptor 3
GAST	gastrin
GCK	glucokinase (hexokinase 4)
GFAP	glial fibrillary acidic protein
GLRA1	glycine receptor, alpha 1
GLUL	glutamate-ammonia ligase (glutamine synthetase)
GNPAT	glyceronephosphate O-acyltransferase
GOLGB1	golgin B1, golgi integral membrane protein
GP6	glycoprotein VI (platelet)
GPI	glucose phosphate isomerase
GRIK1	glutamate receptor, ionotropic, kainate 1
GRIN1	glutamate receptor, ionotropic, N-methyl D-aspartate 1
GRM1	glutamate receptor, metabotropic 1
GRM2	glutamate receptor, metabotropic 2
GTF3A	general transcription factor IIIA
GZMA	granzyme A (granzyme 1, cytotoxic T-lymphocyte-associated serine esterase 3)
H19	H19, imprinted maternally expressed transcript
HCN3	hyperpolarization activated cyclic nucleotide-gated potassium channel 3
HEY1	hairy/enhancer-of-split related with YRPW motif 1
HMSD	histocompatibility (minor) serpin domain containing
HPS1	Hermansky-Pudlak syndrome 1
HSPA5	heat shock 70kDa protein 5 (glucose-regulated protein, 78kDa)
IAPP	islet amyloid polypeptide
IGFALS	insulin-like growth factor binding protein, acid labile subunit
IGFBP4	insulin-like growth factor binding protein 4
IKZF1	IKAROS family zinc finger 1 (Ikaros)
IL12A	interleukin 12A (natural killer cell stimulatory factor 1, cytotoxic lymphocyte maturation factor 1, p35)
IL17RA	interleukin 17 receptor A
IL1R1	interleukin 1 receptor, type I
IL1RAPL2	interleukin 1 receptor accessory protein-like 2
IL20	interleukin 20
INA	internexin neuronal intermediate filament protein, alpha
INHBE	inhibin, beta E
INSIG1	insulin induced gene 1
IRS2	insulin receptor substrate 2
ITGA2	integrin, alpha 2 (CD49B, alpha 2 subunit of VLA-2 receptor)
ITGAD	integrin, alpha D
ITLN1	intelectin 1 (galactofuranose binding)
ITM2C	integral membrane protein 2C
IZUMO1	izumo sperm-egg fusion 1
JAK2	Janus kinase 2 (a protein tyrosine kinase)
KCNIP2	Kv channel interacting protein 2
KCNJ11	potassium inwardly-rectifying channel, subfamily J, member 11
KDR	kinase insert domain receptor (a type III receptor tyrosine kinase)
KIR3DL2	killer cell immunoglobulin-like receptor, three domains, long cytoplasmic tail, 2
KRT122P	keratin 122 pseudogene
KRT124P	keratin 124 pseudogene
KRT85	keratin 85
LAMC2	laminin, gamma 2
LHX1	LIM homeobox 1
LHX4	LIM homeobox 4
LIF	leukemia inhibitory factor (cholinergic differentiation factor)
LIPC	lipase, hepatic
LITAF	lipopolysaccharide-induced TNF factor
LOX	lysyl oxidase
LRP5	low density lipoprotein receptor-related protein 5
LRSAM1	leucine rich repeat and sterile alpha motif containing 1
LTA	lymphotoxin alpha (TNF superfamily, member 1)
MAFD2	major affective disorder 2
MAGEE1	melanoma antigen family E, 1
MAL	mal, T-cell differentiation protein
MAP2K4	mitogen-activated protein kinase kinase 4
MAP3K1	mitogen-activated protein kinase kinase kinase 1
MAPK10	mitogen-activated protein kinase 10
MAPK6	mitogen-activated protein kinase 6
MARK2	MAP/microtubule affinity-regulating kinase 2
MAZ	MYC-associated zinc finger protein (purine-binding transcription factor)
MIP	major intrinsic protein of lens fiber
MLLT4	myeloid/lymphoid or mixed-lineage leukemia (trithorax homolog, Drosophila); translocated to, 4
MN1	meningioma (disrupted in balanced translocation) 1
MSRA	methionine sulfoxide reductase A
MT-CO2	mitochondrially encoded cytochrome c oxidase II
MTRR	5-methyltetrahydrofolate-homocysteine methyltransferase reductase
MTTP	microsomal triglyceride transfer protein
MYL6B	myosin, light chain 6B, alkali, smooth muscle and non-muscle
MYOZ1	myozenin 1
MYOZ3	myozenin 3
NAGLU	N-acetylglucosaminidase, alpha- (Sanfilippo disease IIIB)
NBN	nibrin
NEU1	sialidase 1 (lysosomal sialidase)
NEUROD1	neurogenic differentiation 1
NFE2	nuclear factor (erythroid-derived 2), 45kDa
NKX2-5	NK2 transcription factor related, locus 5 (Drosophila)
NMT1	N-myristoyltransferase 1
NPHS1	nephrosis 1, congenital, Finnish type (nephrin)
NPTXR	neuronal pentraxin receptor
NR4A1	nuclear receptor subfamily 4, group A, member 1
NR5A1	nuclear receptor subfamily 5, group A, member 1
NT5E	5'-nucleotidase, ecto (CD73)
OMD	osteomodulin
OSM	oncostatin M
OXTR	oxytocin receptor
PCID2	PCI domain containing 2
PDE1C	phosphodiesterase 1C, calmodulin-dependent 70kDa
PDLIM7	PDZ and LIM domain 7 (enigma)
PFDN1	prefoldin subunit 1
PFKL	phosphofructokinase, liver
PHKA1	phosphorylase kinase, alpha 1 (muscle)
PHKA2	phosphorylase kinase, alpha 2 (liver)
PIGN	phosphatidylinositol glycan anchor biosynthesis, class N
PIGP	phosphatidylinositol glycan anchor biosynthesis, class P
PKD2	polycystic kidney disease 2 (autosomal dominant)
PKLR	pyruvate kinase, liver and RBC
PLA2G2A	phospholipase A2, group IIA (platelets, synovial fluid)
PLAUR	plasminogen activator, urokinase receptor
PMCH	pro-melanin-concentrating hormone
POU2F3	POU class 2 homeobox 3
PPARD	peroxisome proliferator-activated receptor delta
PPM2C	protein phosphatase 2C, magnesium-dependent, catalytic subunit
PREB	prolactin regulatory element binding
PRELP	proline/arginine-rich end leucine-rich repeat protein
PRKD1	protein kinase D1
PROC	protein C (inactivator of coagulation factors Va and VIIIa)
PRPF6	PRP6 pre-mRNA processing factor 6 homolog (S. cerevisiae)
PRSS7	protease, serine, 7 (enterokinase)
PSIP1	PC4 and SFRS1 interacting protein 1
PSMD9	proteasome (prosome, macropain) 26S subunit, non-ATPase, 9
PTAFR	platelet-activating factor receptor
PTEN	phosphatase and tensin homolog (mutated in multiple advanced cancers 1)
PTK7	PTK7 protein tyrosine kinase 7
RAC1	ras-related C3 botulinum toxin substrate 1 (rho family, small GTP binding protein Rac1)
RAPGEF5	Rap guanine nucleotide exchange factor (GEF) 5
RBM9	RNA binding motif protein 9
REL	v-rel reticuloendotheliosis viral oncogene homolog (avian)
RELA	v-rel reticuloendotheliosis viral oncogene homolog A, nuclear factor of kappa light polypeptide gene enhancer in B-cells 3, p65 (avian)
RERE	arginine-glutamic acid dipeptide (RE) repeats
RETN	resistin
RGMA	RGM domain family, member A
RPL10A	ribosomal protein L10a
RPL14	ribosomal protein L14
RPL32	ribosomal protein L32
RPS25	ribosomal protein S25
RPS27A	ribosomal protein S27a
RRAD	Ras-related associated with diabetes
S100A10	S100 calcium binding protein A10
S100A12	S100 calcium binding protein A12
SAG	S-antigen; retina and pineal gland (arrestin)
SASS6	spindle assembly 6 homolog (C. elegans)
SCN4B	sodium channel, voltage-gated, type IV, beta
SCT	secretin
SDCBP2	syndecan binding protein (syntenin) 2
SDHC	succinate dehydrogenase complex, subunit C, integral membrane protein, 15kDa
SELL	selectin L (lymphocyte adhesion molecule 1)
SERPINA3	serpin peptidase inhibitor, clade A (alpha-1 antiproteinase, antitrypsin), member 3
SERPINB9	serpin peptidase inhibitor, clade B (ovalbumin), member 9
SH2D1A	SH2 domain protein 1A, Duncan's disease (lymphoproliferative syndrome)
SHC1	SHC (Src homology 2 domain containing) transforming protein 1
SIRT1	sirtuin (silent mating type information regulation 2 homolog) 1 (S. cerevisiae)
SLC25A22	solute carrier family 25 (mitochondrial carrier: glutamate), member 22
SLC29A1	solute carrier family 29 (nucleoside transporters), member 1
SLC33A1	solute carrier family 33 (acetyl-CoA transporter), member 1
SLC7A10	solute carrier family 7, (neutral amino acid transporter, y+ system) member 10
SMAD2	SMAD family member 2
SNORA73A	small nucleolar RNA, H/ACA box 73A
SNORD62A	small nucleolar RNA, C/D box 62A
SOLH	small optic lobes homolog (Drosophila)
SOST	sclerosteosis
SP4	Sp4 transcription factor
SRC	v-src sarcoma (Schmidt-Ruppin A-2) viral oncogene homolog (avian)
SRD5A1	steroid-5-alpha-reductase, alpha polypeptide 1 (3-oxo-5 alpha-steroid delta 4-dehydrogenase alpha 1)
STAT3	signal transducer and activator of transcription 3 (acute-phase response factor)
STAU1	staufen, RNA binding protein, homolog 1 (Drosophila)
SYNPO	synaptopodin
TACR2	tachykinin receptor 2
TAZ	tafazzin (cardiomyopathy, dilated 3A (X-linked); endocardial fibroelastosis 2; Barth syndrome)
TCF23	transcription factor 23
TDGF3	teratocarcinoma-derived growth factor 3, pseudogene
TDGF6	teratocarcinoma-derived growth factor 6, pseudogene
TFAP2A	transcription factor AP-2 alpha (activating enhancer binding protein 2 alpha)
TGM2	transglutaminase 2 (C polypeptide, protein-glutamine-gamma-glutamyltransferase)
TIPARP	TCDD-inducible poly(ADP-ribose) polymerase
TNS1	tensin 1
TOP2A	topoisomerase (DNA) II alpha 170kDa
TPO	thyroid peroxidase
TPRG1L	tumor protein p63 regulated 1-like
TRAF3	TNF receptor-associated factor 3
TRB	T cell receptor beta locus
TSKU	tsukushin
TSPAN1	tetraspanin 1
TSPAN9	tetraspanin 9
TTR	transthyretin (prealbumin, amyloidosis type I)
TUBA1B	tubulin, alpha 1b
TYMP	thymidine phosphorylase
TYR	tyrosinase (oculocutaneous albinism IA)
TYRP1	tyrosinase-related protein 1
VCL	vinculin
VHL	von Hippel-Lindau tumor suppressor
VLDLR	very low density lipoprotein receptor
XIAP	X-linked inhibitor of apoptosis
XPNPEP2	X-prolyl aminopeptidase (aminopeptidase P) 2, membrane-bound
XRCC4	X-ray repair complementing defective repair in Chinese hamster cells 4
XRCC6	X-ray repair complementing defective repair in Chinese hamster cells 6 (Ku autoantigen, 70kDa)
YBX1	Y box binding protein 1
YES1	v-yes-1 Yamaguchi sarcoma viral oncogene homolog 1
ZMPSTE24	zinc metallopeptidase (STE24 homolog, S. cerevisiae)
GATA4	GATA Binding Protein 4
TTN	Titin
TBX5	T-Box 5
CD40LG	CD40 Ligand
LMNA	Lamin A/C
HLA-DRB1	Major Histocompatibility Complex, Class II, DR Beta 1
DSP	Desmoplakin
PRKAG2	Protein Kinase AMP-Activated Non-Catalytic Subunit Gamma 2
MTHFR	Methylenetetrahydrofolate Reductase
RAF1	Raf-1 Proto-Oncogene, Serine/Threonine Kinase
TCAP	Titin-Cap
KRAS	KRAS Proto-Oncogene, GTPase
TRPM4	Transient Receptor Potential Cation Channel Subfamily M Member 4
DSG2	Desmoglein 2
FLNA	Filamin A
CALM1	Calmodulin 1
BRAF	B-Raf Proto-Oncogene, Serine/Threonine Kinase
CALM2	Calmodulin 2
KCNJ5	Potassium Voltage-Gated Channel Subfamily J Member 5
BMPR2	Bone Morphogenetic Protein Receptor Type 2
NOTCH1	Notch 1
SDHA	Succinate Dehydrogenase Complex Flavoprotein Subunit A
GATA6	GATA Binding Protein 6
PTPN22	Protein Tyrosine Phosphatase, Non-Receptor Type 22
HRAS	HRas Proto-Oncogene, GTPase
TGFBR1	Transforming Growth Factor Beta Receptor 1
NKX2-6	NK2 Homeobox 6
ELANE	Elastase, Neutrophil Expressed
MAP2K1	Mitogen-Activated Protein Kinase Kinase 1
SLC25A20	Solute Carrier Family 25 Member 20
SGCD	Sarcoglycan Delta
ACVRL1	Activin A Receptor Like Type 1
FKTN	Fukutin
DTNA	Dystrobrevin Alpha
CACNA2D1	Calcium Voltage-Gated Channel Auxiliary Subunit Alpha2delta 1
PTCH1	Patched 1
JPH2	Junctophilin 2
HADHA	Hydroxyacyl-CoA Dehydrogenase/3-Ketoacyl-CoA Thiolase/Enoyl-CoA Hydratase (Trifunctional Protein), Alpha Subunit
CALM3	Calmodulin 3
SMAD4	SMAD Family Member 4
LAMP2	Lysosomal Associated Membrane Protein 2
ENPP1	Ectonucleotide Pyrophosphatase/Phosphodiesterase 1
EMD	Emerin
FHL1	Four And A Half LIM Domains 1
HBA1	Hemoglobin Subunit Alpha 1
FGFR3	Fibroblast Growth Factor Receptor 3
FKRP	Fukutin Related Protein
NOS2	Nitric Oxide Synthase 2
GATA5	GATA Binding Protein 5
SCN1B	Sodium Voltage-Gated Channel Beta Subunit 1
HSPD1	Heat Shock Protein Family D (Hsp60) Member 1
TREX1	Three Prime Repair Exonuclease 1
NRAS	Neuroblastoma RAS Viral Oncogene Homolog
CTLA4	Cytotoxic T-Lymphocyte Associated Protein 4
LDB3	LIM Domain Binding 3
TPM1	Tropomyosin 1 (Alpha)
HLA-B	Major Histocompatibility Complex, Class I, B
SGO1	Shugoshin 1
WRN	Werner Syndrome RecQ Like Helicase
ADAMTS13	ADAM Metallopeptidase With Thrombospondin Type 1 Motif 13
TERT	Telomerase Reverse Transcriptase
IGF2	Insulin Like Growth Factor 2
NF1	Neurofibromin 1
MYL2	Myosin Light Chain 2
MYH11	Myosin Heavy Chain 11
SMAD6	SMAD Family Member 6
CSRP3	Cysteine And Glycine Rich Protein 3
LAMA2	Laminin Subunit Alpha 2
ABCC6	ATP Binding Cassette Subfamily C Member 6
C3	Complement C3
PDCD1	Programmed Cell Death 1
GALNS	Galactosamine (N-Acetyl)-6-Sulfatase
MYOZ2	Myozenin 2
MYPN	Myopalladin
SLC29A3	Solute Carrier Family 29 Member 3
COL1A2	Collagen Type I Alpha 2 Chain
ACTN2	Actinin Alpha 2
FCGR2A	Fc Fragment Of IgG Receptor IIa
TNFSF4	Tumor Necrosis Factor Superfamily Member 4
SHH	Sonic Hedgehog
HAMP	Hepcidin Antimicrobial Peptide
NEXN	Nexilin F-Actin Binding Protein
STAT4	Signal Transducer And Activator Of Transcription 4
FGFR1	Fibroblast Growth Factor Receptor 1
SALL4	Spalt Like Transcription Factor 4
PIK3C2A	Phosphatidylinositol-4-Phosphate 3-Kinase Catalytic Subunit Type 2 Alpha
GLI3	GLI Family Zinc Finger 3
ABCC9	ATP Binding Cassette Subfamily C Member 9
TGFBR2	Transforming Growth Factor Beta Receptor 2
GLB1	Galactosidase Beta 1
EVC	EvC Ciliary Complex Subunit 1
SCN3B	Sodium Voltage-Gated Channel Beta Subunit 3
PSEN1	Presenilin 1
TGFB2	Transforming Growth Factor Beta 2
GH1	Growth Hormone 1
HFE2	Hemochromatosis Type 2 (Juvenile)
MYD88	Myeloid Differentiation Primary Response 88
TNNI3K	TNNI3 Interacting Kinase
CFH	Complement Factor H
GBA	Glucosylceramidase Beta
TRIM32	Tripartite Motif Containing 32
EVC2	EvC Ciliary Complex Subunit 2
RPS19	Ribosomal Protein S19
CFTR	Cystic Fibrosis Transmembrane Conductance Regulator
MKKS	McKusick-Kaufman Syndrome
PDGFRA	Platelet Derived Growth Factor Receptor Alpha
SCN4A	Sodium Voltage-Gated Channel Alpha Subunit 4
KCNK3	Potassium Two Pore Domain Channel Subfamily K Member 3
DNASE1L3	Deoxyribonuclease 1 Like 3
COMT	Catechol-O-Methyltransferase
IL13	Interleukin 13
GNB3	G Protein Subunit Beta 3
F3	Coagulation Factor III, Tissue Factor
RBM20	RNA Binding Motif Protein 20
SDHD	Succinate Dehydrogenase Complex Subunit D
IRF5	Interferon Regulatory Factor 5
ALDH18A1	Aldehyde Dehydrogenase 18 Family Member A1
KAT6B	Lysine Acetyltransferase 6B
FBN2	Fibrillin 2
HLA-DPB1	Major Histocompatibility Complex, Class II, DP Beta 1
COL3A1	Collagen Type III Alpha 1 Chain
KCNE3	Potassium Voltage-Gated Channel Subfamily E Regulatory Subunit 3
MYOT	Myotilin
F9	Coagulation Factor IX
CHD7	Chromodomain Helicase DNA Binding Protein 7
HP	Haptoglobin
SLC6A2	Solute Carrier Family 6 Member 2
SOX11	SRY-Box 11
PMPCA	Peptidase, Mitochondrial Processing Alpha Subunit
MVK	Mevalonate Kinase
FH	Fumarate Hydratase
SCN2B	Sodium Voltage-Gated Channel Beta Subunit 2
CD79A	CD79a Molecule
TLL1	Tolloid Like 1
BBS2	Bardet-Biedl Syndrome 2
PRTN3	Proteinase 3
NPHP1	Nephrocystin 1
PALLD	Palladin, Cytoskeletal Associated Protein
TLR5	Toll Like Receptor 5
CACNB2	Calcium Voltage-Gated Channel Auxiliary Subunit Beta 2
GHR	Growth Hormone Receptor
IFIH1	Interferon Induced With Helicase C Domain 1
FGFR2	Fibroblast Growth Factor Receptor 2
TMPO	Thymopoietin
GATAD1	GATA Zinc Finger Domain Containing 1
TERC	Telomerase RNA Component
SGCB	Sarcoglycan Beta
CXCL8	C-X-C Motif Chemokine Ligand 8
CDKN1C	Cyclin Dependent Kinase Inhibitor 1C
GPC3	Glypican 3
FGF8	Fibroblast Growth Factor 8
MAP2K2	Mitogen-Activated Protein Kinase Kinase 2
PKD1	Polycystin 1, Transient Receptor Potential Channel Interacting
TNFSF11	Tumor Necrosis Factor Superfamily Member 11
FXN	Frataxin
SOS1	SOS Ras/Rac Guanine Nucleotide Exchange Factor 1
CD96	CD96 Molecule
CFI	Complement Factor I
PSMB8	Proteasome Subunit Beta 8
GDNF	Glial Cell Derived Neurotrophic Factor
LAMA4	Laminin Subunit Alpha 4
CAV1	Caveolin 1
MIF	Macrophage Migration Inhibitory Factor (Glycosylation-Inhibiting Factor)
ALOX5	Arachidonate 5-Lipoxygenase
KIF1B	Kinesin Family Member 1B
PAX2	Paired Box 2
SMAD3	SMAD Family Member 3
SCN9A	Sodium Voltage-Gated Channel Alpha Subunit 9
TMEM127	Transmembrane Protein 127
MECP2	Methyl-CpG Binding Protein 2
PRDM16	PR/SET Domain 16
CR2	Complement C3d Receptor 2
KIT	KIT Proto-Oncogene Receptor Tyrosine Kinase
WT1	Wilms Tumor 1
NUP155	Nucleoporin 155
NOS1AP	Nitric Oxide Synthase 1 Adaptor Protein
SMARCB1	SWI/SNF Related, Matrix Associated, Actin Dependent Regulator Of Chromatin, Subfamily B, Member 1
GATA1	GATA Binding Protein 1
IL2RB	Interleukin 2 Receptor Subunit Beta
LTBP2	Latent Transforming Growth Factor Beta Binding Protein 2
MAX	MYC Associated Factor X
TPI1	Triosephosphate Isomerase 1
WASHC5	WASH Complex Subunit 5
HLA-DQB1	Major Histocompatibility Complex, Class II, DQ Beta 1
SNTA1	Syntrophin Alpha 1
UROD	Uroporphyrinogen Decarboxylase
SPG7	SPG7, Paraplegin Matrix AAA Peptidase Subunit
SGCA	Sarcoglycan Alpha
PCNT	Pericentrin
FHL2	Four And A Half LIM Domains 2
MYLK2	Myosin Light Chain Kinase 2
TMEM43	Transmembrane Protein 43
CLMP	CXADR Like Membrane Protein
ACADVL	Acyl-CoA Dehydrogenase, Very Long Chain
ECE1	Endothelin Converting Enzyme 1
TBX3	T-Box 3
EFEMP2	EGF Containing Fibulin Like Extracellular Matrix Protein 2
MTR	5-Methyltetrahydrofolate-Homocysteine Methyltransferase
EYA4	EYA Transcriptional Coactivator And Phosphatase 4
CD2AP	CD2 Associated Protein
XK	X-Linked Kx Blood Group
BRCA1	BRCA1, DNA Repair Associated
FBLN5	Fibulin 5
PRKG1	Protein Kinase, CGMP-Dependent, Type I
HEXB	Hexosaminidase Subunit Beta
BMP4	Bone Morphogenetic Protein 4
HGD	Homogentisate 1,2-Dioxygenase
SLC8A1	Solute Carrier Family 8 Member A1
SHOX2	Short Stature Homeobox 2
IDS	Iduronate 2-Sulfatase
GPC4	Glypican 4
SMARCE1	SWI/SNF Related, Matrix Associated, Actin Dependent Regulator Of Chromatin, Subfamily E, Member 1
WDPCP	WD Repeat Containing Planar Cell Polarity Effector
CCL11	C-C Motif Chemokine Ligand 11
LIMK1	LIM Domain Kinase 1
PKP2	Plakophilin 2
IFT122	Intraflagellar Transport 122
GYG1	Glycogenin 1
ADRB3	Adrenoceptor Beta 3
JAG1	Jagged 1
EP300	E1A Binding Protein P300
PSEN2	Presenilin 2
PCCB	Propionyl-CoA Carboxylase Beta Subunit
BBS7	Bardet-Biedl Syndrome 7
NOD2	Nucleotide Binding Oligomerization Domain Containing 2
G6PC	Glucose-6-Phosphatase Catalytic Subunit
SOX10	SRY-Box 10
UTS2	Urotensin 2
AKT2	AKT Serine/Threonine Kinase 2
WDR19	WD Repeat Domain 19
APOA5	Apolipoprotein A5
TSHR	Thyroid Stimulating Hormone Receptor
MUC1	Mucin 1, Cell Surface Associated
GABRA3	Gamma-Aminobutyric Acid Type A Receptor Alpha3 Subunit
DNAJC19	DnaJ Heat Shock Protein Family (Hsp40) Member C19
KCNQ1OT1	KCNQ1 Opposite Strand/Antisense Transcript 1 (Non-Protein Coding)
BBS1	Bardet-Biedl Syndrome 1
TRIM21	Tripartite Motif Containing 21
SHOC2	SHOC2, Leucine Rich Repeat Scaffold Protein
BBS4	Bardet-Biedl Syndrome 4
ATM	ATM Serine/Threonine Kinase
GPD1L	Glycerol-3-Phosphate Dehydrogenase 1-Like
SELENON	Selenoprotein N
TNFRSF1B	TNF Receptor Superfamily Member 1B
CYP21A2	Cytochrome P450 Family 21 Subfamily A Member 2
LIFR	Leukemia Inhibitory Factor Receptor Alpha
SMPD1	Sphingomyelin Phosphodiesterase 1
SLC37A4	Solute Carrier Family 37 Member 4
WDR35	WD Repeat Domain 35
ASCL1	Achaete-Scute Family BHLH Transcription Factor 1
LTBP4	Latent Transforming Growth Factor Beta Binding Protein 4
IL1RN	Interleukin 1 Receptor Antagonist
MKS1	Meckel Syndrome, Type 1
FCGR2B	Fc Fragment Of IgG Receptor IIb
GTF2IRD1	GTF2I Repeat Domain Containing 1
GPC6	Glypican 6
ANGPT1	Angiopoietin 1
CTNNA3	Catenin Alpha 3
IFT172	Intraflagellar Transport 172
ITPKC	Inositol-Trisphosphate 3-Kinase C
BMPR1A	Bone Morphogenetic Protein Receptor Type 1A
GTF2I	General Transcription Factor IIi
FASLG	Fas Ligand
EFTUD2	Elongation Factor Tu GTP Binding Domain Containing 2
HLA-DQA1	Major Histocompatibility Complex, Class II, DQ Alpha 1
PCCA	Propionyl-CoA Carboxylase Alpha Subunit
SFTPC	Surfactant Protein C
PRF1	Perforin 1
MIB1	Mindbomb E3 Ubiquitin Protein Ligase 1
MT-TL1	Mitochondrially Encoded TRNA Leucine 1 (UUA/G)
TYK2	Tyrosine Kinase 2
NPHP3	Nephrocystin 3
WNK1	WNK Lysine Deficient Protein Kinase 1
IL3	Interleukin 3
SNCA	Synuclein Alpha
SLC19A2	Solute Carrier Family 19 Member 2
DMPK	Dystrophia Myotonica Protein Kinase
BMP6	Bone Morphogenetic Protein 6
RBBP8	RB Binding Protein 8, Endonuclease
ALMS1	ALMS1, Centrosome And Basal Body Associated Protein
TFRC	Transferrin Receptor
TMEM67	Transmembrane Protein 67
MAG	Myelin Associated Glycoprotein
KIF1A	Kinesin Family Member 1A
INVS	Inversin
MT-ND1	Mitochondrially Encoded NADH:Ubiquinone Oxidoreductase Core Subunit 1
CYP11B1	Cytochrome P450 Family 11 Subfamily B Member 1
TBL2	Transducin Beta Like 2
STS	Steroid Sulfatase (Microsomal), Isozyme S
IGFBP7	Insulin Like Growth Factor Binding Protein 7
BVES	Blood Vessel Epicardial Substance
FLT4	Fms Related Tyrosine Kinase 4
DYNC2H1	Dynein Cytoplasmic 2 Heavy Chain 1
UBE3A	Ubiquitin Protein Ligase E3A
KCNAB2	Potassium Voltage-Gated Channel Subfamily A Regulatory Beta Subunit 2
DRD2	Dopamine Receptor D2
TMEM70	Transmembrane Protein 70
MT-ND5	Mitochondrially Encoded NADH:Ubiquinone Oxidoreductase Core Subunit 5
CFHR1	Complement Factor H Related 1
SUFU	SUFU Negative Regulator Of Hedgehog Signaling
CLIC2	Chloride Intracellular Channel 2
GYS1	Glycogen Synthase 1
CEP290	Centrosomal Protein 290
RIT1	Ras Like Without CAAX 1
TNC	Tenascin C
KCNB1	Potassium Voltage-Gated Channel Subfamily B Member 1
MDM2	MDM2 Proto-Oncogene
AKAP10	A-Kinase Anchoring Protein 10
BBS12	Bardet-Biedl Syndrome 12
FAM134B	Family With Sequence Similarity 134 Member B
SGCG	Sarcoglycan Gamma
FMR1	Fragile X Mental Retardation 1
B3GAT3	Beta-1,3-Glucuronyltransferase 3
CD209	CD209 Molecule
ARSB	Arylsulfatase B
ERCC2	ERCC Excision Repair 2, TFIIH Core Complex Helicase Subunit
TP63	Tumor Protein P63
NDUFS4	NADH:Ubiquinone Oxidoreductase Subunit S4
LZTR1	Leucine Zipper Like Transcription Regulator 1
ARL6	ADP Ribosylation Factor Like GTPase 6
KIAA0586	KIAA0586
GJC2	Gap Junction Protein Gamma 2
VKORC1	Vitamin K Epoxide Reductase Complex Subunit 1
MYOM2	Myomesin 2
CRX	Cone-Rod Homeobox
SKIV2L	Ski2 Like RNA Helicase
BBS5	Bardet-Biedl Syndrome 5
PAH	Phenylalanine Hydroxylase
CAMK2D	Calcium/Calmodulin Dependent Protein Kinase II Delta
CD247	CD247 Molecule
FANCA	Fanconi Anemia Complementation Group A
BBS10	Bardet-Biedl Syndrome 10
POLG	DNA Polymerase Gamma, Catalytic Subunit
LZTFL1	Leucine Zipper Transcription Factor Like 1
B2M	Beta-2-Microglobulin
VAMP7	Vesicle Associated Membrane Protein 7
BAZ1B	Bromodomain Adjacent To Zinc Finger Domain 1B
WDR60	WD Repeat Domain 60
TK2	Thymidine Kinase 2, Mitochondrial
DSC2	Desmocollin 2
MT-CO3	Mitochondrially Encoded Cytochrome C Oxidase III
ATXN2	Ataxin 2
TGIF1	TGFB Induced Factor Homeobox 1
FLCN	Folliculin
HPRT1	Hypoxanthine Phosphoribosyltransferase 1
TTC37	Tetratricopeptide Repeat Domain 37
FLT1	Fms Related Tyrosine Kinase 1
IGF1R	Insulin Like Growth Factor 1 Receptor
AAAS	Aladin WD Repeat Nucleoporin
CLCNKB	Chloride Voltage-Gated Channel Kb
PAX3	Paired Box 3
SERPINF2	Serpin Family F Member 2
IFT140	Intraflagellar Transport 140
CXCR4	C-X-C Motif Chemokine Receptor 4
ITGB3	Integrin Subunit Beta 3
MEF2C	Myocyte Enhancer Factor 2C
NIPBL	NIPBL, Cohesin Loading Factor
MYH7B	Myosin Heavy Chain 7B
COX15	COX15, Cytochrome C Oxidase Assembly Homolog
TTC8	Tetratricopeptide Repeat Domain 8
SYNE2	Spectrin Repeat Containing Nuclear Envelope Protein 2
TECPR2	Tectonin Beta-Propeller Repeat Containing 2
MT-ND6	Mitochondrially Encoded NADH:Ubiquinone Oxidoreductase Core Subunit 6
NPC1	NPC Intracellular Cholesterol Transporter 1
TXNRD2	Thioredoxin Reductase 2
FANCD2	Fanconi Anemia Complementation Group D2
NAA10	N(Alpha)-Acetyltransferase 10, NatA Catalytic Subunit
PDGFRB	Platelet Derived Growth Factor Receptor Beta
AFF4	AF4/FMR2 Family Member 4
NOTCH2	Notch 2
PTPN1	Protein Tyrosine Phosphatase, Non-Receptor Type 1
TALDO1	Transaldolase 1
COL2A1	Collagen Type II Alpha 1 Chain
PGF	Placental Growth Factor
GJB6	Gap Junction Protein Beta 6
PALB2	Partner And Localizer Of BRCA2
CLEC7A	C-Type Lectin Domain Family 7 Member A
CGA	Glycoprotein Hormones, Alpha Polypeptide
TTC21B	Tetratricopeptide Repeat Domain 21B
DOLK	Dolichol Kinase
SOS2	SOS Ras/Rho Guanine Nucleotide Exchange Factor 2
CREBBP	CREB Binding Protein
CLIP2	CAP-Gly Domain Containing Linker Protein 2
CD44	CD44 Molecule (Indian Blood Group)
STK11	Serine/Threonine Kinase 11
RREB1	Ras Responsive Element Binding Protein 1
PHOX2B	Paired Like Homeobox 2b
MPL	MPL Proto-Oncogene, Thrombopoietin Receptor
RPS24	Ribosomal Protein S24
ATP5A1	ATP Synthase, H+ Transporting, Mitochondrial F1 Complex, Alpha Subunit 1, Cardiac Muscle
ARID1B	AT-Rich Interaction Domain 1B
IFT80	Intraflagellar Transport 80
AHI1	Abelson Helper Integration Site 1
DAG1	Dystroglycan 1
CC2D2A	Coiled-Coil And C2 Domain Containing 2A
HNMT	Histamine N-Methyltransferase
POMT1	Protein O-Mannosyltransferase 1
CHKB	Choline Kinase Beta
MYLK	Myosin Light Chain Kinase
RPS17	Ribosomal Protein S17
SMUG1	Single-Strand-Selective Monofunctional Uracil-DNA Glycosylase 1
WFS1	Wolframin ER Transmembrane Glycoprotein
ATXN7	Ataxin 7
KNG1	Kininogen 1
POSTN	Periostin
CYP2C9	Cytochrome P450 Family 2 Subfamily C Member 9
MFAP5	Microfibrillar Associated Protein 5
TPH1	Tryptophan Hydroxylase 1
ADAMTSL2	ADAMTS Like 2
NAMPT	Nicotinamide Phosphoribosyltransferase
VIP	Vasoactive Intestinal Peptide
BBIP1	BBSome Interacting Protein 1
PNPLA6	Patatin Like Phospholipase Domain Containing 6
SMARCA4	SWI/SNF Related, Matrix Associated, Actin Dependent Regulator Of Chromatin, Subfamily A, Member 4
DDX58	DExD/H-Box Helicase 58
ARSH	Arylsulfatase Family Member H
IFT43	Intraflagellar Transport 43
PEX7	Peroxisomal Biogenesis Factor 7
PTGIS	Prostaglandin I2 Synthase
COX7B	Cytochrome C Oxidase Subunit 7B
RFC2	Replication Factor C Subunit 2
MT-TS1	Mitochondrially Encoded TRNA Serine 1 (UCN)
PROCR	Protein C Receptor
DST	Dystonin
SLC17A8	Solute Carrier Family 17 Member 8
RANGRF	RAN Guanine Nucleotide Release Factor
ALAS2	5'-Aminolevulinate Synthase 2
NDUFS3	NADH:Ubiquinone Oxidoreductase Core Subunit S3
RASA1	RAS P21 Protein Activator 1
PARK2	Parkin RBR E3 Ubiquitin Protein Ligase
ARID1A	AT-Rich Interaction Domain 1A
MT-TK	Mitochondrially Encoded TRNA Lysine
HEY2	Hes Related Family BHLH Transcription Factor With YRPW Motif 2
NDUFB11	NADH:Ubiquinone Oxidoreductase Subunit B11
SYP	Synaptophysin
OXT	Oxytocin/Neurophysin I Prepropeptide
SNAP29	Synaptosome Associated Protein 29
NKX2-1	NK2 Homeobox 1
SFTPD	Surfactant Protein D
GSN	Gelsolin
H19-ICR	H19/IGF2 Imprinting Control Region
CCL3	C-C Motif Chemokine Ligand 3
LPA	Lipoprotein(A)
PYGL	Glycogen Phosphorylase L
FARS2	Phenylalanyl-TRNA Synthetase 2, Mitochondrial
MT-ND4	Mitochondrially Encoded NADH:Ubiquinone Oxidoreductase Core Subunit 4
MT-TW	Mitochondrially Encoded TRNA Tryptophan
GNPTG	N-Acetylglucosamine-1-Phosphate Transferase Gamma Subunit
AIP	Aryl Hydrocarbon Receptor Interacting Protein
TCTN2	Tectonic Family Member 2
ERCC4	ERCC Excision Repair 4, Endonuclease Catalytic Subunit
HSPG2	Heparan Sulfate Proteoglycan 2
ATRX	ATRX, Chromatin Remodeler
NTRK1	Neurotrophic Receptor Tyrosine Kinase 1
TG	Thyroglobulin
SOX9	SRY-Box 9
ACAD9	Acyl-CoA Dehydrogenase Family Member 9
NR0B1	Nuclear Receptor Subfamily 0 Group B Member 1
RBP4	Retinol Binding Protein 4
HCCS	Holocytochrome C Synthase
JMJD1C	Jumonji Domain Containing 1C
RNASE3	Ribonuclease A Family Member 3
BUB1B	BUB1 Mitotic Checkpoint Serine/Threonine Kinase B
HESX1	HESX Homeobox 1
FEZF1	FEZ Family Zinc Finger 1
SDCCAG8	Serologically Defined Colon Cancer Antigen 8
INPP5E	Inositol Polyphosphate-5-Phosphatase E
C12orf65	Chromosome 12 Open Reading Frame 65
HBEGF	Heparin Binding EGF Like Growth Factor
CSPP1	Centrosome And Spindle Pole Associated Protein 1
AMPD2	Adenosine Monophosphate Deaminase 2
SLC26A4	Solute Carrier Family 26 Member 4
ARL13B	ADP Ribosylation Factor Like GTPase 13B
B9D1	B9 Domain Containing 1
BTNL2	Butyrophilin Like 2
FKBP1B	FK506 Binding Protein 1B
THPO	Thrombopoietin
GATA3	GATA Binding Protein 3
WDR34	WD Repeat Domain 34
CISD2	CDGSH Iron Sulfur Domain 2
SLMAP	Sarcolemma Associated Protein
KMT2A	Lysine Methyltransferase 2A
DKC1	Dyskerin Pseudouridine Synthase 1
ERLIN2	ER Lipid Raft Associated 2
SKI	SKI Proto-Oncogene
FZD6	Frizzled Class Receptor 6
MT-TR	Mitochondrially Encoded TRNA Arginine
DER22T11-22	Emanuel Syndrome
CDH13	Cadherin 13
OLR1	Oxidized Low Density Lipoprotein Receptor 1
IMPDH1	Inosine Monophosphate Dehydrogenase 1
PPIB	Peptidylprolyl Isomerase B
TMEM216	Transmembrane Protein 216
IFT27	Intraflagellar Transport 27
MEN1	Menin 1
RASA2	RAS P21 Protein Activator 2
A2ML1	Alpha-2-Macroglobulin Like 1
CEP120	Centrosomal Protein 120
KRIT1	KRIT1, Ankyrin Repeat Containing
MT-TS2	Mitochondrially Encoded TRNA Serine 2 (AGU/C)
MT-TF	Mitochondrially Encoded TRNA Phenylalanine
MT-TH	Mitochondrially Encoded TRNA Histidine
MT-TQ	Mitochondrially Encoded TRNA Glutamine
TMEM231	Transmembrane Protein 231
CACNA1D	Calcium Voltage-Gated Channel Subunit Alpha1 D
BSCL2	BSCL2, Seipin Lipid Droplet Biogenesis Associated
DDC	Dopa Decarboxylase
P3H1	Prolyl 3-Hydroxylase 1
T	T Brachyury Transcription Factor
TMEM237	Transmembrane Protein 237
VEGFC	Vascular Endothelial Growth Factor C
RAD51C	RAD51 Paralog C
SHANK3	SH3 And Multiple Ankyrin Repeat Domains 3
FTO	FTO, Alpha-Ketoglutarate Dependent Dioxygenase
TRAPPC11	Trafficking Protein Particle Complex 11
CEP41	Centrosomal Protein 41
CHRM3	Cholinergic Receptor Muscarinic 3
ZFP57	ZFP57 Zinc Finger Protein
RAMP2	Receptor Activity Modifying Protein 2
SFTPB	Surfactant Protein B
CTSG	Cathepsin G
RRM2B	Ribonucleotide Reductase Regulatory TP53 Inducible Subunit M2B
PHYH	Phytanoyl-CoA 2-Hydroxylase
TOP1	Topoisomerase (DNA) I
BTK	Bruton Tyrosine Kinase
TROVE2	TROVE Domain Family Member 2
SLC2A10	Solute Carrier Family 2 Member 10
POPDC2	Popeye Domain Containing 2
BSND	Barttin CLCNK Type Accessory Beta Subunit
MMAA	Methylmalonic Aciduria (Cobalamin Deficiency) CblA Type
PIGA	Phosphatidylinositol Glycan Anchor Biosynthesis Class A
CRTAP	Cartilage Associated Protein
SEMA3A	Semaphorin 3A
ITGA4	Integrin Subunit Alpha 4
CASQ1	Calsequestrin 1
C5orf42	Chromosome 5 Open Reading Frame 42
GABRD	Gamma-Aminobutyric Acid Type A Receptor Delta Subunit
TRPS1	Transcriptional Repressor GATA Binding 1
SOCS3	Suppressor Of Cytokine Signaling 3
TINF2	TERF1 Interacting Nuclear Factor 2
NEDD4L	Neural Precursor Cell Expressed, Developmentally Down-Regulated 4-Like, E3 Ubiquitin Protein Ligase
GJB2	Gap Junction Protein Beta 2
ECHS1	Enoyl-CoA Hydratase, Short Chain 1
VIM	Vimentin
NSD2	Nuclear Receptor Binding SET Domain Protein 2
UTRN	Utrophin
OTX2	Orthodenticle Homeobox 2
RPS6KA3	Ribosomal Protein S6 Kinase A3
ELAC2	ElaC Ribonuclease Z 2
BRINP3	BMP/Retinoic Acid Inducible Neural Specific 3
RPL5	Ribosomal Protein L5
RPS7	Ribosomal Protein S7
DNAH8	Dynein Axonemal Heavy Chain 8
TRIM37	Tripartite Motif Containing 37
ERCC3	ERCC Excision Repair 3, TFIIH Core Complex Helicase Subunit
SPX	Spexin Hormone
FANCB	Fanconi Anemia Complementation Group B
SH3PXD2B	SH3 And PX Domains 2B
CEP57	Centrosomal Protein 57
SRCAP	Snf2 Related CREBBP Activator Protein
PHEX	Phosphate Regulating Endopeptidase Homolog, X-Linked
MOG	Myelin Oligodendrocyte Glycoprotein
FABP4	Fatty Acid Binding Protein 4
SDHAF2	Succinate Dehydrogenase Complex Assembly Factor 2
GJB4	Gap Junction Protein Beta 4
SERPINA6	Serpin Family A Member 6
KRT19	Keratin 19
TMEM138	Transmembrane Protein 138
MMACHC	Methylmalonic Aciduria (Cobalamin Deficiency) CblC Type, With Homocystinuria
GTPBP3	GTP Binding Protein 3 (Mitochondrial)
FAH	Fumarylacetoacetate Hydrolase
CTSA	Cathepsin A
CYP11A1	Cytochrome P450 Family 11 Subfamily A Member 1
SBDS	SBDS Ribosome Assembly Guanine Nucleotide Exchange Factor
TCTN1	Tectonic Family Member 1
ZNF423	Zinc Finger Protein 423
SUMF1	Sulfatase Modifying Factor 1
MT-ATP8	Mitochondrially Encoded ATP Synthase 8
ASPH	Aspartate Beta-Hydroxylase
RPL11	Ribosomal Protein L11
RPS10	Ribosomal Protein S10
RPL15	Ribosomal Protein L15
RPL35A	Ribosomal Protein L35a
RPL26	Ribosomal Protein L26
RPS26	Ribosomal Protein S26
RAD21	RAD21 Cohesin Complex Component
F13A1	Coagulation Factor XIII A Chain
ANGPT2	Angiopoietin 2
ROR2	Receptor Tyrosine Kinase Like Orphan Receptor 2
DSG4	Desmoglein 4
CHST3	Carbohydrate Sulfotransferase 3
KCNJ6	Potassium Voltage-Gated Channel Subfamily J Member 6
KCNJ18	Potassium Voltage-Gated Channel Subfamily J Member 18
SNRPB	Small Nuclear Ribonucleoprotein Polypeptides B And B1
GCH1	GTP Cyclohydrolase 1
CXCL12	C-X-C Motif Chemokine Ligand 12
SMC3	Structural Maintenance Of Chromosomes 3
UBR1	Ubiquitin Protein Ligase E3 Component N-Recognin 1
PNPO	Pyridoxamine 5'-Phosphate Oxidase
FLG	Filaggrin
TNNT1	Troponin T1, Slow Skeletal Type
BCR	BCR, RhoGEF And GTPase Activating Protein
UGT1A1	UDP Glucuronosyltransferase Family 1 Member A1
HRTRT1	Heart Rate QTL 1
MYF6	Myogenic Factor 6
AGGF1	Angiogenic Factor With G-Patch And FHA Domains 1
PLOD1	Procollagen-Lysine,2-Oxoglutarate 5-Dioxygenase 1
TBX21	T-Box 21
BMP1	Bone Morphogenetic Protein 1
KCNE5	Potassium Voltage-Gated Channel Subfamily E Regulatory Subunit 5
EPX	Eosinophil Peroxidase
IL12B	Interleukin 12B
MAFB	MAF BZIP Transcription Factor B
RAB3GAP1	RAB3 GTPase Activating Protein Catalytic Subunit 1
BRIP1	BRCA1 Interacting Protein C-Terminal Helicase 1
IKBKG	Inhibitor Of Kappa Light Polypeptide Gene Enhancer In B-Cells, Kinase Gamma
AMPD1	Adenosine Monophosphate Deaminase 1
IGHE	Immunoglobulin Heavy Constant Epsilon
AGPAT2	1-Acylglycerol-3-Phosphate O-Acyltransferase 2
PEX5	Peroxisomal Biogenesis Factor 5
IL11	Interleukin 11
TYMS	Thymidylate Synthetase
BPI	Bactericidal/Permeability-Increasing Protein
MLN	Motilin
ACTG1	Actin Gamma 1
RB1	RB Transcriptional Corepressor 1
ERLIN1	ER Lipid Raft Associated 1
IL17RD	Interleukin 17 Receptor D
GPC1	Glypican 1
GBE1	1,4-Alpha-Glucan Branching Enzyme 1
ADD1	Adducin 1
PAX8	Paired Box 8
SAA1	Serum Amyloid A1
HSD11B1	Hydroxysteroid 11-Beta Dehydrogenase 1
GUSB	Glucuronidase Beta
DVL1	Dishevelled Segment Polarity Protein 1
UTS2R	Urotensin 2 Receptor
SCARB2	Scavenger Receptor Class B Member 2
DKK1	Dickkopf WNT Signaling Pathway Inhibitor 1
PSAP	Prosaposin
PEX2	Peroxisomal Biogenesis Factor 2
IGF2R	Insulin Like Growth Factor 2 Receptor
HDAC8	Histone Deacetylase 8
ABCG8	ATP Binding Cassette Subfamily G Member 8
POLR1C	RNA Polymerase I Subunit C
SMCHD1	Structural Maintenance Of Chromosomes Flexible Hinge Domain Containing 1
FOXE1	Forkhead Box E1
PRKCB	Protein Kinase C Beta
SLC2A1	Solute Carrier Family 2 Member 1
GJB3	Gap Junction Protein Beta 3
COL6A3	Collagen Type VI Alpha 3 Chain
CLCN7	Chloride Voltage-Gated Channel 7
SERPINA7	Serpin Family A Member 7
FANCC	Fanconi Anemia Complementation Group C
CDKN3	Cyclin Dependent Kinase Inhibitor 3
SLX4	SLX4 Structure-Specific Endonuclease Subunit
TNFSF13B	Tumor Necrosis Factor Superfamily Member 13b
RAB3GAP2	RAB3 GTPase Activating Non-Catalytic Protein Subunit 2
COL6A2	Collagen Type VI Alpha 2 Chain
ALX4	ALX Homeobox 4
SLC6A3	Solute Carrier Family 6 Member 3
GRK2	G Protein-Coupled Receptor Kinase 2
FTL	Ferritin Light Chain
MGAM	Maltase-Glucoamylase
ALPL	Alkaline Phosphatase, Liver/Bone/Kidney
F8	Coagulation Factor VIII
EEF2	Eukaryotic Translation Elongation Factor 2
CGB3	Chorionic Gonadotropin Beta Subunit 3
BUB1	BUB1 Mitotic Checkpoint Serine/Threonine Kinase
KCNH1	Potassium Voltage-Gated Channel Subfamily H Member 1
MRAP	Melanocortin 2 Receptor Accessory Protein
ATP1A2	ATPase Na+/K+ Transporting Subunit Alpha 2
TSR2	TSR2, Ribosome Maturation Factor
SCO1	SCO1, Cytochrome C Oxidase Assembly Protein
PGK1	Phosphoglycerate Kinase 1
ADCY5	Adenylate Cyclase 5
CNBP	CCHC-Type Zinc Finger Nucleic Acid Binding Protein
PON2	Paraoxonase 2
TET2	Tet Methylcytosine Dioxygenase 2
FCGR3A	Fc Fragment Of IgG Receptor IIIa
MT-TE	Mitochondrially Encoded TRNA Glutamic Acid
PROK1	Prokineticin 1
FIG4	FIG4 Phosphoinositide 5-Phosphatase
PGM1	Phosphoglucomutase 1
TSFM	Ts Translation Elongation Factor, Mitochondrial
SERPINF1	Serpin Family F Member 1
SMC1A	Structural Maintenance Of Chromosomes 1A
NAIP	NLR Family Apoptosis Inhibitory Protein
TWNK	Twinkle MtDNA Helicase
FLNB	Filamin B
PPARGC1A	PPARG Coactivator 1 Alpha
HSPB2	Heat Shock Protein Family B (Small) Member 2
ARSA	Arylsulfatase A
TKT	Transketolase
FLRT3	Fibronectin Leucine Rich Transmembrane Protein 3
APRT	Adenine Phosphoribosyltransferase
FRG1	FSHD Region Gene 1
PIGM	Phosphatidylinositol Glycan Anchor Biosynthesis Class M
PROP1	PROP Paired-Like Homeobox 1
DUX4	Double Homeobox 4
HT	Hashimoto Thyroiditis
TFR2	Transferrin Receptor 2
PEX1	Peroxisomal Biogenesis Factor 1
CACNA1A	Calcium Voltage-Gated Channel Subunit Alpha1 A
LETM1	Leucine Zipper And EF-Hand Containing Transmembrane Protein 1
NELFA	Negative Elongation Factor Complex Member A
UBE2T	Ubiquitin Conjugating Enzyme E2 T
FANCG	Fanconi Anemia Complementation Group G
FANCL	Fanconi Anemia Complementation Group L
FANCE	Fanconi Anemia Complementation Group E
FANCF	Fanconi Anemia Complementation Group F
FANCM	Fanconi Anemia Complementation Group M
FANCI	Fanconi Anemia Complementation Group I
GDF2	Growth Differentiation Factor 2
EPG5	Ectopic P-Granules Autophagy Protein 5 Homolog
TSSK1B	Testis Specific Serine Kinase 1B
GNAQ	G Protein Subunit Alpha Q
EXT1	Exostosin Glycosyltransferase 1
HEPH	Hephaestin
PLOD2	Procollagen-Lysine,2-Oxoglutarate 5-Dioxygenase 2
LBR	Lamin B Receptor
NSD1	Nuclear Receptor Binding SET Domain Protein 1
PEX10	Peroxisomal Biogenesis Factor 10
UMOD	Uromodulin
MIAT	Myocardial Infarction Associated Transcript (Non-Protein Coding)
APTX	Aprataxin
PEX26	Peroxisomal Biogenesis Factor 26
MPLKIP	M-Phase Specific PLK1 Interacting Protein
IDH2	Isocitrate Dehydrogenase (NADP(+)) 2, Mitochondrial
RTEL1	Regulator Of Telomere Elongation Helicase 1
PARN	Poly(A)-Specific Ribonuclease
GLI1	GLI Family Zinc Finger 1
SNRNP70	Small Nuclear Ribonucleoprotein U1 Subunit 70
BLK	BLK Proto-Oncogene, Src Family Tyrosine Kinase
IGFBP2	Insulin Like Growth Factor Binding Protein 2
BANK1	B-Cell Scaffold Protein With Ankyrin Repeats 1
SMO	Smoothened, Frizzled Class Receptor
MLYCD	Malonyl-CoA Decarboxylase
KCNAB1	Potassium Voltage-Gated Channel Subfamily A Member Regulatory Beta Subunit 1
ABCG5	ATP Binding Cassette Subfamily G Member 5
PDE3A	Phosphodiesterase 3A
GPC5	Glypican 5
NME1	NME/NM23 Nucleoside Diphosphate Kinase 1
GAS1	Growth Arrest Specific 1
CIITA	Class II Major Histocompatibility Complex Transactivator
BMP5	Bone Morphogenetic Protein 5
NLRP1	NLR Family Pyrin Domain Containing 1
RPS29	Ribosomal Protein S29
RPS28	Ribosomal Protein S28
CEP19	Centrosomal Protein 19
OTC	Ornithine Carbamoyltransferase
SLC11A2	Solute Carrier Family 11 Member 2
SLC40A1	Solute Carrier Family 40 Member 1
ANKRD11	Ankyrin Repeat Domain 11
IFNB1	Interferon Beta 1
GNA11	G Protein Subunit Alpha 11
RPGR	Retinitis Pigmentosa GTPase Regulator
BUB3	BUB3, Mitotic Checkpoint Protein
C4B_2	Complement Component 4B (Chido Blood Group), Copy 2
PROK2	Prokineticin 2
RNLS	Renalase, FAD Dependent Amine Oxidase
CNTNAP2	Contactin Associated Protein-Like 2
NPHP4	Nephrocystin 4
ANOS1	Anosmin 1
PEX19	Peroxisomal Biogenesis Factor 19
PEX14	Peroxisomal Biogenesis Factor 14
PEX3	Peroxisomal Biogenesis Factor 3
PEX6	Peroxisomal Biogenesis Factor 6
PEX13	Peroxisomal Biogenesis Factor 13
PEX16	Peroxisomal Biogenesis Factor 16
PEX12	Peroxisomal Biogenesis Factor 12
GTF2H5	General Transcription Factor IIH Subunit 5
RNF113A	Ring Finger Protein 113A
NHP2	NHP2 Ribonucleoprotein
GCLM	Glutamate-Cysteine Ligase Modifier Subunit
TWIST1	Twist Family BHLH Transcription Factor 1
RASGRP1	RAS Guanyl Releasing Protein 1
LARGE1	LARGE Xylosyl- And Glucuronyltransferase 1
GCLC	Glutamate-Cysteine Ligase Catalytic Subunit
POLG2	DNA Polymerase Gamma 2, Accessory Subunit
GPR101	G Protein-Coupled Receptor 101
CXCR3	C-X-C Motif Chemokine Receptor 3
WIPF1	WAS/WASL Interacting Protein Family Member 1
SCGB1A1	Secretoglobin Family 1A Member 1
SPAST	Spastin
PDE4D	Phosphodiesterase 4D
MICA	MHC Class I Polypeptide-Related Sequence A
CYP17A1	Cytochrome P450 Family 17 Subfamily A Member 1
C1QC	Complement C1q C Chain
HSPA4	Heat Shock Protein Family A (Hsp70) Member 4
ANK3	Ankyrin 3
BAMBI	BMP And Activin Membrane Bound Inhibitor
FGA	Fibrinogen Alpha Chain
KCND1	Potassium Voltage-Gated Channel Subfamily D Member 1
MC2R	Melanocortin 2 Receptor
CENPA	Centromere Protein A
ETFDH	Electron Transfer Flavoprotein Dehydrogenase
POMGNT2	Protein O-Linked Mannose N-Acetylglucosaminyltransferase 2 (Beta 1,4-)
PDE6D	Phosphodiesterase 6D
NGFR	Nerve Growth Factor Receptor
MAF	MAF BZIP Transcription Factor
XYLT1	Xylosyltransferase 1
NEK8	NIMA Related Kinase 8
PGR	Progesterone Receptor
YWHAE	Tyrosine 3-Monooxygenase/Tryptophan 5-Monooxygenase Activation Protein Epsilon
CLCNKA	Chloride Voltage-Gated Channel Ka
PROKR2	Prokineticin Receptor 2
FCN3	Ficolin 3
CANT1	Calcium Activated Nucleotidase 1
CTSB	Cathepsin B
NCAM1	Neural Cell Adhesion Molecule 1
ABCC8	ATP Binding Cassette Subfamily C Member 8
COMP	Cartilage Oligomeric Matrix Protein
NOP10	NOP10 Ribonucleoprotein
KCNA7	Potassium Voltage-Gated Channel Subfamily A Member 7
FGB	Fibrinogen Beta Chain
POMGNT1	Protein O-Linked Mannose N-Acetylglucosaminyltransferase 1 (Beta 1,2-)
GMPPB	GDP-Mannose Pyrophosphorylase B
THRA	Thyroid Hormone Receptor, Alpha
GLUD1	Glutamate Dehydrogenase 1
ITGAL	Integrin Subunit Alpha L
CD28	CD28 Molecule
FGD1	FYVE, RhoGEF And PH Domain Containing 1
EXT2	Exostosin Glycosyltransferase 2
SLC44A1	Solute Carrier Family 44 Member 1
CCBE1	Collagen And Calcium Binding EGF Domains 1
CENPB	Centromere Protein B
DHCR7	7-Dehydrocholesterol Reductase
POMT2	Protein O-Mannosyltransferase 2
GK	Glycerol Kinase
CTCF	CCCTC-Binding Factor
RUNX1	Runt Related Transcription Factor 1
MUC5AC	Mucin 5AC, Oligomeric Mucus/Gel-Forming
TMPRSS6	Transmembrane Protease, Serine 6
RNPC3	RNA Binding Region (RNP1, RRM) Containing 3
ERBB4	Erb-B2 Receptor Tyrosine Kinase 4
CRHR1	Corticotropin Releasing Hormone Receptor 1
EPCAM	Epithelial Cell Adhesion Molecule
TACR3	Tachykinin Receptor 3
AHR	Aryl Hydrocarbon Receptor
ANK1	Ankyrin 1
FCGR3B	Fc Fragment Of IgG Receptor IIIb
CDK6	Cyclin Dependent Kinase 6
SUOX	Sulfite Oxidase
IL12RB2	Interleukin 12 Receptor Subunit Beta 2
TNIP1	TNFAIP3 Interacting Protein 1
CDKN2B-AS1	CDKN2B Antisense RNA 1
CTC1	CST Telomere Replication Complex Component 1
IGHMBP2	Immunoglobulin Mu Binding Protein 2
STIM1	Stromal Interaction Molecule 1
LMOD1	Leiomodin 1
LIPE	Lipase E, Hormone Sensitive Type
POLD1	DNA Polymerase Delta 1, Catalytic Subunit
FREM1	FRAS1 Related Extracellular Matrix 1
PTS	6-Pyruvoyltetrahydropterin Synthase
WNT5A	Wnt Family Member 5A
MYOD1	Myogenic Differentiation 1
MED12	Mediator Complex Subunit 12
ERBB3	Erb-B2 Receptor Tyrosine Kinase 3
FAT4	FAT Atypical Cadherin 4
B4GALT1	Beta-1,4-Galactosyltransferase 1
ADRA2C	Adrenoceptor Alpha 2C
TNFRSF25	TNF Receptor Superfamily Member 25
ADAM12	ADAM Metallopeptidase Domain 12
TMPRSS15	Transmembrane Protease, Serine 15
KCNA10	Potassium Voltage-Gated Channel Subfamily A Member 10
PRDM5	PR/SET Domain 5
FGF9	Fibroblast Growth Factor 9
INHA	Inhibin Alpha Subunit
ATP7B	ATPase Copper Transporting Beta
RNU4ATAC	RNA, U4atac Small Nuclear (U12-Dependent Splicing)
TLR9	Toll Like Receptor 9
PTPN13	Protein Tyrosine Phosphatase, Non-Receptor Type 13
EPSTI1	Epithelial Stromal Interaction 1
CD38	CD38 Molecule
NFIX	Nuclear Factor I X
FCRL3	Fc Receptor Like 3
HLA-C	Major Histocompatibility Complex, Class I, C
PAM16	Presequence Translocase Associated Motor 16 Homolog
MUC4	Mucin 4, Cell Surface Associated
TCN2	Transcobalamin 2
FBP1	Fructose-Bisphosphatase 1
PTRF	Polymerase I And Transcript Release Factor
CAPN3	Calpain 3
CLDN4	Claudin 4
MSLN	Mesothelin
ISPD	Isoprenoid Synthase Domain Containing
H6PD	Hexose-6-Phosphate Dehydrogenase/Glucose 1-Dehydrogenase
ESCO1	Establishment Of Sister Chromatid Cohesion N-Acetyltransferase 1
IDO1	Indoleamine 2,3-Dioxygenase 1
NPC1L1	NPC1 Like Intracellular Cholesterol Transporter 1
LAMA1	Laminin Subunit Alpha 1
CHGB	Chromogranin B
HNF1B	HNF1 Homeobox B
LMX1B	LIM Homeobox Transcription Factor 1 Beta
LMNB1	Lamin B1
CD80	CD80 Molecule
HLA-DRB5	Major Histocompatibility Complex, Class II, DR Beta 5
CCND3	Cyclin D3
TGM1	Transglutaminase 1
USP8	Ubiquitin Specific Peptidase 8
TPH2	Tryptophan Hydroxylase 2
IRX5	Iroquois Homeobox 5
MYH9	Myosin Heavy Chain 9
CCM2	CCM2 Scaffolding Protein
MPZ	Myelin Protein Zero
CGB7	Chorionic Gonadotropin Beta Subunit 7
GPHN	Gephyrin
DPH2	DPH2 Homolog
AGA	Aspartylglucosaminidase
ACACB	Acetyl-CoA Carboxylase Beta
AFF2	AF4/FMR2 Family Member 2
DIO2	Iodothyronine Deiodinase 2
DCTN1	Dynactin Subunit 1
DPH3	Diphthamide Biosynthesis 3
CEP152	Centrosomal Protein 152
IRF1	Interferon Regulatory Factor 1
COQ4	Coenzyme Q4
PFKM	Phosphofructokinase, Muscle
C1QA	Complement C1q A Chain
C1S	Complement C1s
C1QB	Complement C1q B Chain
TBP	TATA-Box Binding Protein
MEST	Mesoderm Specific Transcript
CKAP2L	Cytoskeleton Associated Protein 2 Like
CRB2	Crumbs 2, Cell Polarity Complex Component
MMP8	Matrix Metallopeptidase 8
HEXA	Hexosaminidase Subunit Alpha
COL4A3	Collagen Type IV Alpha 3 Chain
HSD11B2	Hydroxysteroid 11-Beta Dehydrogenase 2
MT-ATP6	Mitochondrially Encoded ATP Synthase 6
DUSP6	Dual Specificity Phosphatase 6
MPP2	Membrane Palmitoylated Protein 2
CSH1	Chorionic Somatomammotropin Hormone 1
EPHX1	Epoxide Hydrolase 1
IGHV4-34	Immunoglobulin Heavy Variable 4-34
RPA1	Replication Protein A1
ALPP	Alkaline Phosphatase, Placental
BCL7B	BCL Tumor Suppressor 7B
C2	Complement C2
KCNJ16	Potassium Voltage-Gated Channel Subfamily J Member 16
ADCYAP1	Adenylate Cyclase Activating Polypeptide 1
AHSP	Alpha Hemoglobin Stabilizing Protein
GAD2	Glutamate Decarboxylase 2
ABCD4	ATP Binding Cassette Subfamily D Member 4
APPL1	Adaptor Protein, Phosphotyrosine Interacting With PH Domain And Leucine Zipper 1
STX1A	Syntaxin 1A
SNX10	Sorting Nexin 10
FBL	Fibrillarin
EXOSC10	Exosome Component 10
DUOX2	Dual Oxidase 2
PLP1	Proteolipid Protein 1
SRI	Sorcin
SLC11A1	Solute Carrier Family 11 Member 1
ALAD	Aminolevulinate Dehydratase
AGER	Advanced Glycosylation End-Product Specific Receptor
SLC34A3	Solute Carrier Family 34 Member 3
CYP7A1	Cytochrome P450 Family 7 Subfamily A Member 1
CCR6	C-C Motif Chemokine Receptor 6
SLCO1B1	Solute Carrier Organic Anion Transporter Family Member 1B1
PDYN	Prodynorphin
PEX11B	Peroxisomal Biogenesis Factor 11 Beta
PAX5	Paired Box 5
CTSL	Cathepsin L
PRSS1	Protease, Serine 1
CD9	CD9 Molecule
CYP24A1	Cytochrome P450 Family 24 Subfamily A Member 1
BTD	Biotinidase
MUC2	Mucin 2, Oligomeric Mucus/Gel-Forming
LACTB	Lactamase Beta
KYNU	Kynureninase
NPFF	Neuropeptide FF-Amide Peptide Precursor
PMP22	Peripheral Myelin Protein 22
EYA1	EYA Transcriptional Coactivator And Phosphatase 1
CACNA1G	Calcium Voltage-Gated Channel Subunit Alpha1 G
IFNA2	Interferon Alpha 2
C1R	Complement C1r
SNRPD1	Small Nuclear Ribonucleoprotein D1 Polypeptide
SNRPD3	Small Nuclear Ribonucleoprotein D3 Polypeptide
TWIST2	Twist Family BHLH Transcription Factor 2
USB1	U6 SnRNA Biogenesis Phosphodiesterase 1
PYGB	Glycogen Phosphorylase B
ITK	IL2 Inducible T-Cell Kinase
FPR1	Formyl Peptide Receptor 1
SLC9A3	Solute Carrier Family 9 Member A3
COX6A2	Cytochrome C Oxidase Subunit 6A2
RMRP	RNA Component Of Mitochondrial RNA Processing Endoribonuclease
ETV6	ETS Variant 6
[truncated: 1,465 more rows]

## Sheet: Vasodialtion
Gene Symbol	Description
ACE	angiotensin I converting enzyme (peptidyl-dipeptidase A) 1
INS	insulin
COL1A1	collagen, type I, alpha 1
AGT	angiotensinogen (serpin peptidase inhibitor, clade A, member 8)
REN	renin
CRP	C-reactive protein, pentraxin-related
HBB	hemoglobin, beta
CKB	creatine kinase, brain
ALB	albumin
NPPB	natriuretic peptide precursor B
TNF	tumor necrosis factor (TNF superfamily, member 2)
NPPA	natriuretic peptide precursor A
MAPT	microtubule-associated protein tau
AGTR1	angiotensin II receptor, type 1
IL6	interleukin 6 (interferon, beta 2)
EDN1	endothelin 1
TNNI3	troponin I type 3 (cardiac)
NOS2A	nitric oxide synthase 2A (inducible, hepatocytes)
NOS3	nitric oxide synthase 3 (endothelial cell)
TNNT2	troponin T type 2 (cardiac)
AKT1	v-akt murine thymoma viral oncogene homolog 1
VEGFA	vascular endothelial growth factor A
SOD1	superoxide dismutase 1, soluble (amyotrophic lateral sclerosis 1 (adult))
STN	statin
ADIPOQ	adiponectin, C1Q and collagen domain containing
MYH14	myosin, heavy chain 14
TGFB1	transforming growth factor, beta 1
MMP9	matrix metallopeptidase 9 (gelatinase B, 92kDa gelatinase, 92kDa type IV collagenase)
CASP3	caspase 3, apoptosis-related cysteine peptidase
BCL2	B-cell CLL/lymphoma 2
IGF1	insulin-like growth factor 1 (somatomedin C)
TGFA	transforming growth factor, alpha
IL1B	interleukin 1, beta
MMP2	matrix metallopeptidase 2 (gelatinase A, 72kDa gelatinase, 72kDa type IV collagenase)
LPAL2	lipoprotein, Lp(a)-like 2
CAT	catalase
NFKB1	nuclear factor of kappa light polypeptide gene enhancer in B-cells 1 (p105)
EPO	erythropoietin
PLAT	plasminogen activator, tissue
APOB	apolipoprotein B (including Ag(x) antigen)
MYH7	myosin, heavy chain 7, cardiac muscle, beta
PDF	peptide deformylase (mitochondrial)
CSF3	colony stimulating factor 3 (granulocyte)
NOS1	nitric oxide synthase 1 (neuronal)
PRKCA	protein kinase C, alpha
VWF	von Willebrand factor
MAPK1	mitogen-activated protein kinase 1
PIK3CA	phosphoinositide-3-kinase, catalytic, alpha polypeptide
MPO	myeloperoxidase
ACTC1	actin, alpha, cardiac muscle 1
CD36	CD36 molecule (thrombospondin receptor)
TIMP1	TIMP metallopeptidase inhibitor 1
KIT	v-kit Hardy-Zuckerman 4 feline sarcoma viral oncogene homolog
INTU	inturned planar cell polarity effector homolog (Drosophila)
F2	coagulation factor II (thrombin)
APOA1	apolipoprotein A-I
SERPINE1	serpin peptidase inhibitor, clade E (nexin, plasminogen activator inhibitor type 1), member 1
LEP	leptin
COL1AR	collagen, type I, alpha, receptor
CCL2	chemokine (C-C motif) ligand 2
GDF15	growth differentiation factor 15
IL10	interleukin 10
PLN	phospholamban
C20orf181	chromosome 20 open reading frame 181
CD34	CD34 molecule
MMP1	matrix metallopeptidase 1 (interstitial collagenase)
HTR2B	5-hydroxytryptamine (serotonin) receptor 2B
GAPDH	glyceraldehyde-3-phosphate dehydrogenase
PTH	parathyroid hormone
MYH6	myosin, heavy chain 6, cardiac muscle, alpha (cardiomyopathy, hypertrophic 1)
NOX5	NADPH oxidase, EF-hand calcium binding domain 5
LY86	lymphocyte antigen 86
NR3C2	nuclear receptor subfamily 3, group C, member 2
PPARA	peroxisome proliferator-activated receptor alpha
ICAM1	intercellular adhesion molecule 1 (CD54), human rhinovirus receptor
AVP	arginine vasopressin (neurophysin II, antidiuretic hormone, diabetes insipidus, neurohypophyseal)
ADRB1	adrenergic, beta-1-, receptor
HGF	hepatocyte growth factor (hepapoietin A; scatter factor)
GCG	glucagon
FAS	Fas (TNF receptor superfamily, member 6)
MAPK14	mitogen-activated protein kinase 14
RETN	resistin
SLC2A4	solute carrier family 2 (facilitated glucose transporter), member 4
MAPK8	mitogen-activated protein kinase 8
LDLR	low density lipoprotein receptor (familial hypercholesterolemia)
JUN	jun oncogene
FGF2	fibroblast growth factor 2 (basic)
IL1A	interleukin 1, alpha
PTGS2	prostaglandin-endoperoxide synthase 2 (prostaglandin G/H synthase and cyclooxygenase)
PPARG	peroxisome proliferator-activated receptor gamma
HSPA1A	heat shock 70kDa protein 1A
ADM	adrenomedullin
MAPK3	mitogen-activated protein kinase 3
KDR	kinase insert domain receptor (a type III receptor tyrosine kinase)
PDE5A	phosphodiesterase 5A, cGMP-specific
MAPK6	mitogen-activated protein kinase 6
PDLIM5	PDZ and LIM domain 5
GHRL	ghrelin/obestatin preprohormone
APLN	apelin
FOS	v-fos FBJ murine osteosarcoma viral oncogene homolog
APOE	apolipoprotein E
ATP2A2	ATPase, Ca++ transporting, cardiac muscle, slow twitch 2
TIMP2	TIMP metallopeptidase inhibitor 2
ADRB2	adrenergic, beta-2-, receptor, surface
TP53	tumor protein p53
CYP2B6	cytochrome P450, family 2, subfamily B, polypeptide 6
ELN	elastin (supravalvular aortic stenosis, Williams-Beuren syndrome)
DES	desmin
CYCS	cytochrome c, somatic
COX8A	cytochrome c oxidase subunit 8A (ubiquitous)
BAX	BCL2-associated X protein
HMOX1	heme oxygenase (decycling) 1
IL8	interleukin 8
PECAM1	platelet/endothelial cell adhesion molecule (CD31 antigen)
CST3	cystatin C
TAC1	tachykinin, precursor 1
GJA1	gap junction protein, alpha 1, 43kDa
TFPI	tissue factor pathway inhibitor (lipoprotein-associated coagulation inhibitor)
CTGF	connective tissue growth factor
IFNG	interferon, gamma
COQ10A	coenzyme Q10 homolog A (S. cerevisiae)
XDH	xanthine dehydrogenase
APLP2	amyloid beta (A4) precursor-like protein 2
HAVCR1	hepatitis A virus cellular receptor 1
PDHB	pyruvate dehydrogenase (lipoamide) beta
SERPINA5	serpin peptidase inhibitor, clade A (alpha-1 antiproteinase, antitrypsin), member 5
ACTA1	actin, alpha 1, skeletal muscle
PRKAA1	protein kinase, AMP-activated, alpha 1 catalytic subunit
LGALS3	lectin, galactoside-binding, soluble, 3
KLK1	kallikrein 1
PARP1	poly (ADP-ribose) polymerase family, member 1
TLR4	toll-like receptor 4
RHOD	ras homolog gene family, member D
CASP1	caspase 1, apoptosis-related cysteine peptidase (interleukin 1, beta, convertase)
POMC	proopiomelanocortin (adrenocorticotropin/ beta-lipotropin/ alpha-melanocyte stimulating hormone/ beta-melanocyte stimulating hormone/ beta-endorphin)
STAT3	signal transducer and activator of transcription 3 (acute-phase response factor)
SMAD2	SMAD family member 2
RYR2	ryanodine receptor 2 (cardiac)
MME	membrane metallo-endopeptidase
TEK	TEK tyrosine kinase, endothelial (venous malformations, multiple cutaneous and mucosal)
ACTB	actin, beta
EDNRA	endothelin receptor type A
MKI67	antigen identified by monoclonal antibody Ki-67
SLC2A1	solute carrier family 2 (facilitated glucose transporter), member 1
COG2	component of oligomeric golgi complex 2
MET	met proto-oncogene (hepatocyte growth factor receptor)
LY96	lymphocyte antigen 96
PTPRC	protein tyrosine phosphatase, receptor type, C
CSF2	colony stimulating factor 2 (granulocyte-macrophage)
KITLG	KIT ligand
ECE1	endothelin converting enzyme 1
HIF1A	hypoxia-inducible factor 1, alpha subunit (basic helix-loop-helix transcription factor)
AGTR2	angiotensin II receptor, type 2
SMAD3	SMAD family member 3
CSF1	colony stimulating factor 1 (macrophage)
LPL	lipoprotein lipase
HMGB1	high-mobility group box 1
SOD2	superoxide dismutase 2, mitochondrial
GSK3B	glycogen synthase kinase 3 beta
F7	coagulation factor VII (serum prothrombin conversion accelerator)
HMGCR	3-hydroxy-3-methylglutaryl-Coenzyme A reductase
VCAM1	vascular cell adhesion molecule 1
PLA2G1B	phospholipase A2, group IB (pancreas)
SHBG	sex hormone-binding globulin
AKR1B1	aldo-keto reductase family 1, member B1 (aldose reductase)
VIP	vasoactive intestinal peptide
JUP	junction plakoglobin
IL1RAPL2	interleukin 1 receptor accessory protein-like 2
TNNC1	troponin C type 1 (slow)
ADCY10	adenylate cyclase 10 (soluble)
ADORA2A	adenosine A2a receptor
FASLG	Fas ligand (TNF superfamily, member 6)
FLT1	fms-related tyrosine kinase 1 (vascular endothelial growth factor/vascular permeability factor receptor)
GLG1	golgi apparatus protein 1
PLG	plasminogen
ADRA1D	adrenergic, alpha-1D-, receptor
GPT	glutamic-pyruvate transaminase (alanine aminotransferase)
KRT124P	keratin 124 pseudogene
PRKAR2A	protein kinase, cAMP-dependent, regulatory, type II, alpha
ANG	angiogenin, ribonuclease, RNase A family, 5
IL18	interleukin 18 (interferon-gamma-inducing factor)
TTN	titin
NPY	neuropeptide Y
DPP4	dipeptidyl-peptidase 4 (CD26, adenosine deaminase complexing protein 2)
GPX1	glutathione peroxidase 1
SPP1	secreted phosphoprotein 1 (osteopontin, bone sialoprotein I, early T-lymphocyte activation 1)
COL14A1	collagen, type XIV, alpha 1
ACE2	angiotensin I converting enzyme (peptidyl-dipeptidase A) 2
DBP	D site of albumin promoter (albumin D-box) binding protein
MTHFR	5,10-methylenetetrahydrofolate reductase (NADPH)
AQP1	aquaporin 1 (Colton blood group)
PRL	prolactin
UTS2	urotensin 2
AGTRL1	angiotensin II receptor-like 1
UBAP1	ubiquitin associated protein 1
CXCL12	chemokine (C-X-C motif) ligand 12 (stromal cell-derived factor 1)
PTGS1	prostaglandin-endoperoxide synthase 1 (prostaglandin G/H synthase and cyclooxygenase)
GHRH	growth hormone releasing hormone
CCHCR1	coiled-coil alpha-helical rod protein 1
TBXAS1	thromboxane A synthase 1 (platelet, cytochrome P450, family 5, subfamily A)
C5AR1	complement component 5a receptor 1
CXCR4	chemokine (C-X-C motif) receptor 4
CD68	CD68 molecule
IL1R1	interleukin 1 receptor, type I
LOX	lysyl oxidase
ADCY7	adenylate cyclase 7
CD40	CD40 molecule, TNF receptor superfamily member 5
CTNNB1	catenin (cadherin-associated protein), beta 1, 88kDa
COL17A1	collagen, type XVII, alpha 1
FSHB	follicle stimulating hormone, beta polypeptide
INSR	insulin receptor
ALPI	alkaline phosphatase, intestinal
CD5L	CD5 molecule-like
CP	ceruloplasmin (ferroxidase)
CYP3A5	cytochrome P450, family 3, subfamily A, polypeptide 5
EGFR	epidermal growth factor receptor (erythroblastic leukemia viral (v-erb-b) oncogene homolog, avian)
ENG	endoglin (Osler-Rendu-Weber syndrome 1)
IGFBP4	insulin-like growth factor binding protein 4
IZUMO1	izumo sperm-egg fusion 1
PRKCE	protein kinase C, epsilon
CYBB	cytochrome b-245, beta polypeptide (chronic granulomatous disease)
TNFRSF11B	tumor necrosis factor receptor superfamily, member 11b (osteoprotegerin)
MMP7	matrix metallopeptidase 7 (matrilysin, uterine)
MIP	major intrinsic protein of lens fiber
CAV1	caveolin 1, caveolae protein, 22kDa
PPAP2A	phosphatidic acid phosphatase type 2A
RARRES2	retinoic acid receptor responder (tazarotene induced) 2
PIK3CG	phosphoinositide-3-kinase, catalytic, gamma polypeptide
TNC	tenascin C (hexabrachion)
LRPAP1	low density lipoprotein receptor-related protein associated protein 1
SIRT1	sirtuin (silent mating type information regulation 2 homolog) 1 (S. cerevisiae)
CETP	cholesteryl ester transfer protein, plasma
MIRN21	microRNA 21
PCNA	proliferating cell nuclear antigen
SETD2	SET domain containing 2
SERPINA1	serpin peptidase inhibitor, clade A (alpha-1 antiproteinase, antitrypsin), member 1
MAX	MYC associated factor X
TFAM	transcription factor A, mitochondrial
AQP2	aquaporin 2 (collecting duct)
CD4	CD4 molecule
NOX4	NADPH oxidase 4
SLC25A20	solute carrier family 25 (carnitine/acylcarnitine translocase), member 20
CASP8	caspase 8, apoptosis-related cysteine peptidase
PROM1	prominin 1
IGFBP3	insulin-like growth factor binding protein 3
PI3	peptidase inhibitor 3, skin-derived (SKALP)
PKD1P1	polycystic kidney disease 1 (autosomal dominant) pseudogene 1
PPBP	pro-platelet basic protein (chemokine (C-X-C motif) ligand 7)
CPB1	carboxypeptidase B1 (tissue)
FKBP1A	FK506 binding protein 1A, 12kDa
LEPR	leptin receptor
THY1	Thy-1 cell surface antigen
BDKRB2	bradykinin receptor B2
FKBP1B	FK506 binding protein 1B, 12.6 kDa
IL1RN	interleukin 1 receptor antagonist
ADA	adenosine deaminase
MYL2	myosin, light chain 2, regulatory, cardiac, slow
NUDT6	nudix (nucleoside diphosphate linked moiety X)-type motif 6
PAG1	phosphoprotein associated with glycosphingolipid microdomains 1
TBXA2R	thromboxane A2 receptor
TIMP3	TIMP metallopeptidase inhibitor 3 (Sorsby fundus dystrophy, pseudoinflammatory)
CYBA	cytochrome b-245, alpha polypeptide
HBG2	hemoglobin, gamma G
ITLN1	intelectin 1 (galactofuranose binding)
KNG1	kininogen 1
LIPC	lipase, hepatic
POSTN	periostin, osteoblast specific factor
TF	transferrin
EDNRB	endothelin receptor type B
ESR1	estrogen receptor 1
HP	haptoglobin
KCNQ1	potassium voltage-gated channel, KQT-like subfamily, member 1
MSR1	macrophage scavenger receptor 1
ATP1B1	ATPase, Na+/K+ transporting, beta 1 polypeptide
BEST1	bestrophin 1
CD8A	CD8a molecule
CPT1A	carnitine palmitoyltransferase 1A (liver)
DNTT	deoxynucleotidyltransferase, terminal
ELA2	elastase 2, neutrophil
GEN1	Gen homolog 1, endonuclease (Drosophila)
GLA	galactosidase, alpha
HTR2A	5-hydroxytryptamine (serotonin) receptor 2A
HTR3A	5-hydroxytryptamine (serotonin) receptor 3A
IPPK	inositol 1,3,4,5,6-pentakisphosphate 2-kinase
NEUROD1	neurogenic differentiation 1
PLAU	plasminogen activator, urokinase
PLCB1	phospholipase C, beta 1 (phosphoinositide-specific)
TMEM54	transmembrane protein 54
IL1RL1	interleukin 1 receptor-like 1
IRS1	insulin receptor substrate 1
IL33	interleukin 33
AQP4	aquaporin 4
C10orf59	chromosome 10 open reading frame 59
GIF	gastric intrinsic factor (vitamin B synthesis)
SLC27A1	solute carrier family 27 (fatty acid transporter), member 1
CNR1	cannabinoid receptor 1 (brain)
PON1	paraoxonase 1
CTF1	cardiotrophin 1
LCN2	lipocalin 2
SERPING1	serpin peptidase inhibitor, clade G (C1 inhibitor), member 1, (angioedema, hereditary)
OLR1	oxidized low density lipoprotein (lectin-like) receptor 1
HDAC9	histone deacetylase 9
SMAD7	SMAD family member 7
CRH	corticotropin releasing hormone
HLA-A	major histocompatibility complex, class I, A
KL	klotho
SCN5A	sodium channel, voltage-gated, type V, alpha subunit
SERPINC1	serpin peptidase inhibitor, clade C (antithrombin), member 1
BDKRB1	bradykinin receptor B1
CASP12	caspase 12 (gene/pseudogene)
IL17A	interleukin 17A
ABCC8	ATP-binding cassette, sub-family C (CFTR/MRP), member 8
ANGPT1	angiopoietin 1
COL18A1	collagen, type XVIII, alpha 1
F5	coagulation factor V (proaccelerin, labile factor)
MMP3	matrix metallopeptidase 3 (stromelysin 1, progelatinase)
ZAP70	zeta-chain (TCR) associated protein kinase 70kDa
ALDH7A1	aldehyde dehydrogenase 7 family, member A1
APCS	amyloid P component, serum
CTSG	cathepsin G
FOXO3	forkhead box O3
HCN4	hyperpolarization activated cyclic nucleotide-gated potassium channel 4
HSPD1	heat shock 60kDa protein 1 (chaperonin)
ING1	inhibitor of growth family, member 1
ITGAM	integrin, alpha M (complement component 3 receptor 3 subunit)
MLYCD	malonyl-CoA decarboxylase
PTK2B	PTK2B protein tyrosine kinase 2 beta
PTX3	pentraxin-related gene, rapidly induced by IL-1 beta
SART3	squamous cell carcinoma antigen recognized by T cells 3
TRA	T cell receptor alpha locus
TTR	transthyretin (prealbumin, amyloidosis type I)
UCP2	uncoupling protein 2 (mitochondrial, proton carrier)
CCL5	chemokine (C-C motif) ligand 5
DMD	dystrophin (muscular dystrophy, Duchenne and Becker types)
F2R	coagulation factor II (thrombin) receptor
KCND2	potassium voltage-gated channel, Shal-related subfamily, member 2
KCNK3	potassium channel, subfamily K, member 3
LPA	lipoprotein, Lp(a)
MMP14	matrix metallopeptidase 14 (membrane-inserted)
NR1H4	nuclear receptor subfamily 1, group H, member 4
PLCG1	phospholipase C, gamma 1
TIMP4	TIMP metallopeptidase inhibitor 4
APOC3	apolipoprotein C-III
CAST	calpastatin
FUT3	fucosyltransferase 3 (galactoside 3(4)-L-fucosyltransferase, Lewis blood group)
GGT1	gamma-glutamyltransferase 1
GLP1R	glucagon-like peptide 1 receptor
GRP	gastrin-releasing peptide
HSPB1	heat shock 27kDa protein 1
IKBKB	inhibitor of kappa light polypeptide gene enhancer in B-cells, kinase beta
KCND3	potassium voltage-gated channel, Shal-related subfamily, member 3
PDK4	pyruvate dehydrogenase kinase, isozyme 4
PF4V1	platelet factor 4 variant 1
PPP1CA	protein phosphatase 1, catalytic subunit, alpha isoform
PRDX2	peroxiredoxin 2
RPS27A	ribosomal protein S27a
SMAD1	SMAD family member 1
SP1	Sp1 transcription factor
ACHE	acetylcholinesterase (Yt blood group)
CCND1	cyclin D1
COQ7	coenzyme Q7 homolog, ubiquinone (yeast)
EGF	epidermal growth factor (beta-urogastrone)
ID1	inhibitor of DNA binding 1, dominant negative helix-loop-helix protein
IGFALS	insulin-like growth factor binding protein, acid labile subunit
IL2	interleukin 2
ITGB1	integrin, beta 1 (fibronectin receptor, beta polypeptide, antigen CD29 includes MDF2, MSK12)
KCNA5	potassium voltage-gated channel, shaker-related subfamily, member 5
MTTP	microsomal triglyceride transfer protein
NOX1	NADPH oxidase 1
PPM2C	protein phosphatase 2C, magnesium-dependent, catalytic subunit
RAC1	ras-related C3 botulinum toxin substrate 1 (rho family, small GTP binding protein Rac1)
RORC	RAR-related orphan receptor C
RYR1	ryanodine receptor 1 (skeletal)
SPHK1	sphingosine kinase 1
TACR1	tachykinin receptor 1
THBD	thrombomodulin
TNFRSF1A	tumor necrosis factor receptor superfamily, member 1A
UCN	urocortin
ABO	ABO blood group (transferase A, alpha 1-3-N-acetylgalactosaminyltransferase; transferase B, alpha 1-3-galactosyltransferase)
AK2	adenylate kinase 2
ANXA5	annexin A5
ATP2A3	ATPase, Ca++ transporting, ubiquitous
CASP9	caspase 9, apoptosis-related cysteine peptidase
CASR	calcium-sensing receptor (hypocalciuric hypercalcemia 1, severe neonatal hyperparathyroidism)
CAV3	caveolin 3
CD40LG	CD40 ligand (TNF superfamily, member 5, hyper-IgM syndrome)
CD44	CD44 molecule (Indian blood group)
COL6A1	collagen, type VI, alpha 1
CS	citrate synthase
CYP17A1	cytochrome P450, family 17, subfamily A, polypeptide 1
DNMT3B	DNA (cytosine-5-)-methyltransferase 3 beta
EDN2	endothelin 2
EDN3	endothelin 3
EIF4EBP1	eukaryotic translation initiation factor 4E binding protein 1
F10	coagulation factor X
FURIN	furin (paired basic amino acid cleaving enzyme)
GATA4	GATA binding protein 4
GH2	growth hormone 2
GORASP1	golgi reassembly stacking protein 1, 65kDa
HRH1	histamine receptor H1
JAK2	Janus kinase 2 (a protein tyrosine kinase)
KLK8	kallikrein-related peptidase 8
MAPK10	mitogen-activated protein kinase 10
MMP13	matrix metallopeptidase 13 (collagenase 3)
MN1	meningioma (disrupted in balanced translocation) 1
NAMPT	nicotinamide phosphoribosyltransferase
NCF1	neutrophil cytosolic factor 1, (chronic granulomatous disease, autosomal 1)
NCF2	neutrophil cytosolic factor 2 (65kDa, chronic granulomatous disease, autosomal 2)
NKX2-5	NK2 transcription factor related, locus 5 (Drosophila)
PNKD	paroxysmal nonkinesigenic dyskinesia
PNMA2	paraneoplastic antigen MA2
PRDX6	peroxiredoxin 6
PRKCB1	protein kinase C, beta 1
PTPRV	protein tyrosine phosphatase, receptor type, V (pseudogene)
S100A1	S100 calcium binding protein A1
S100B	S100 calcium binding protein B
SH2D1A	SH2 domain protein 1A, Duncan's disease (lymphoproliferative syndrome)
SH3YL1	SH3 domain containing, Ysc84-like 1 (S. cerevisiae)
SST	somatostatin
TSHB	thyroid stimulating hormone, beta
MCL1	myeloid cell leukemia sequence 1 (BCL2-related)
RPS6KB1	ribosomal protein S6 kinase, 70kDa, polypeptide 1
MUC16	mucin 16, cell surface associated
MPZ	myelin protein zero (Charcot-Marie-Tooth neuropathy 1B)
CFP	complement factor properdin
MYD88	myeloid differentiation primary response gene (88)
PTHLH	parathyroid hormone-like hormone
BAD	BCL2-antagonist of cell death
UBASH3B	ubiquitin associated and SH3 domain containing, B
CDH13	cadherin 13, H-cadherin (heart)
SERPINF1	serpin peptidase inhibitor, clade F (alpha-2 antiplasmin, pigment epithelium derived factor), member 1
AOC3	amine oxidase, copper containing 3 (vascular adhesion protein 1)
SON	SON DNA binding protein
DSG4	desmoglein 4
FOSL1	FOS-like antigen 1
ITGB1BP2	integrin beta 1 binding protein (melusin) 2
TRPV1	transient receptor potential cation channel, subfamily V, member 1
FGF9	fibroblast growth factor 9 (glia-activating factor)
PCSK5	proprotein convertase subtilisin/kexin type 5
CEBPB	CCAAT/enhancer binding protein (C/EBP), beta
PLTP	phospholipid transfer protein
ABCC6	ATP-binding cassette, sub-family C (CFTR/MRP), member 6
BGN	biglycan
PCSK9	proprotein convertase subtilisin/kexin type 9
APOA5	apolipoprotein A-V
HSF1	heat shock transcription factor 1
PPARGC1A	peroxisome proliferator-activated receptor gamma, coactivator 1 alpha
SDC4	syndecan 4
THBS1	thrombospondin 1
TXN	thioredoxin
CD180	CD180 molecule
FGL2	fibrinogen-like 2
MAS1	MAS1 oncogene
SPTLC1	serine palmitoyltransferase, long chain base subunit 1
TLR2	toll-like receptor 2
BMPR1A	bone morphogenetic protein receptor, type IA
DYRK1A	dual-specificity tyrosine-(Y)-phosphorylation regulated kinase 1A
FBN2	fibrillin 2 (congenital contractural arachnodactyly)
ITGAL	integrin, alpha L (antigen CD11A (p180), lymphocyte function-associated antigen 1; alpha polypeptide)
MEFV	Mediterranean fever
PPP1R12A	protein phosphatase 1, regulatory (inhibitor) subunit 12A
RBP4	retinol binding protein 4, plasma
SKP2	S-phase kinase-associated protein 2 (p45)
SLC9A1	solute carrier family 9 (sodium/hydrogen exchanger), member 1 (antiporter, Na+/H+, amiloride sensitive)
SULT1A3	sulfotransferase family, cytosolic, 1A, phenol-preferring, member 3
TRAPPC9	trafficking protein particle complex 9
UCN2	urocortin 2
ENPP1	ectonucleotide pyrophosphatase/phosphodiesterase 1
LIF	leukemia inhibitory factor (cholinergic differentiation factor)
MAP3K5	mitogen-activated protein kinase kinase kinase 5
MST1	macrophage stimulating 1 (hepatocyte growth factor-like)
MYLIP	myosin regulatory light chain interacting protein
PHEX	phosphate regulating endopeptidase homolog, X-linked (hypophosphatemia, vitamin D resistant rickets)
PROKR2	prokineticin receptor 2
VDR	vitamin D (1,25- dihydroxyvitamin D3) receptor
VHL	von Hippel-Lindau tumor suppressor
WARS	tryptophanyl-tRNA synthetase
CYP2E1	cytochrome P450, family 2, subfamily E, polypeptide 1
GCA	grancalcin, EF-hand calcium binding protein
LAT2	linker for activation of T cells family, member 2
LRG1	leucine-rich alpha-2-glycoprotein 1
SPAG8	sperm associated antigen 8
TGFB2	transforming growth factor, beta 2
ANGPT2	angiopoietin 2
ARFRP1	ADP-ribosylation factor related protein 1
CALCA	calcitonin-related polypeptide alpha
CHI3L1	chitinase 3-like 1 (cartilage glycoprotein-39)
FGF23	fibroblast growth factor 23
GRK4	G protein-coupled receptor kinase 4
HSP90AA1	heat shock protein 90kDa alpha (cytosolic), class A member 1
IKBKAP	inhibitor of kappa light polypeptide gene enhancer in B-cells, kinase complex-associated protein
LTB	lymphotoxin beta (TNF superfamily, member 3)
NPPC	natriuretic peptide precursor C
PDCD4	programmed cell death 4 (neoplastic transformation inhibitor)
STEAP4	STEAP family member 4
AAVS1	adeno-associated virus integration site 1
AIFM1	apoptosis-inducing factor, mitochondrion-associated, 1
CNR2	cannabinoid receptor 2 (macrophage)
DCD	dermcidin
ENPEP	glutamyl aminopeptidase (aminopeptidase A)
F2RL1	coagulation factor II (thrombin) receptor-like 1
GNB3	guanine nucleotide binding protein (G protein), beta polypeptide 3
HDAC2	histone deacetylase 2
HLA-DOB	major histocompatibility complex, class II, DO beta
POU5F1	POU class 5 homeobox 1
SARS2	seryl-tRNA synthetase 2, mitochondrial
TJP1	tight junction protein 1 (zona occludens 1)
USF1	upstream transcription factor 1
CAP1	CAP, adenylate cyclase-associated protein 1 (yeast)
CDK4	cyclin-dependent kinase 4
CNTF	ciliary neurotrophic factor
FOSB	FBJ murine osteosarcoma viral oncogene homolog B
GHSR	growth hormone secretagogue receptor
GPR109A	G protein-coupled receptor 109A
HDAC1	histone deacetylase 1
HMBS	hydroxymethylbilane synthase
IL18BP	interleukin 18 binding protein
MDM4	Mdm4 p53 binding protein homolog (mouse)
MSMB	microseminoprotein, beta-
NF1	neurofibromin 1 (neurofibromatosis, von Recklinghausen disease, Watson disease)
P2RY12	purinergic receptor P2Y, G-protein coupled, 12
PRTN3	proteinase 3 (serine proteinase, neutrophil, Wegener granulomatosis autoantigen)
RXRA	retinoid X receptor, alpha
SFRS1	splicing factor, arginine/serine-rich 1 (splicing factor 2, alternate splicing factor)
SH2B3	SH2B adaptor protein 3
SLC12A1	solute carrier family 12 (sodium/potassium/chloride transporters), member 1
TES	testis derived transcript (3 LIM domains)
WT1	Wilms tumor 1
ACADM	acyl-Coenzyme A dehydrogenase, C-4 to C-12 straight chain
ADAM8	ADAM metallopeptidase domain 8
ADH1B	alcohol dehydrogenase 1B (class I), beta polypeptide
ALCAM	activated leukocyte cell adhesion molecule
ALOX15	arachidonate 15-lipoxygenase
ATP4B	ATPase, H+/K+ exchanging, beta polypeptide
CDC42	cell division cycle 42 (GTP binding protein, 25kDa)
CDH5	cadherin 5, type 2, VE-cadherin (vascular epithelium)
FOSL2	FOS-like antigen 2
GLS2	glutaminase 2 (liver, mitochondrial)
HRH2	histamine receptor H2
HSD11B1	hydroxysteroid (11-beta) dehydrogenase 1
IDH1	isocitrate dehydrogenase 1 (NADP+), soluble
IL4	interleukin 4
KCNK2	potassium channel, subfamily K, member 2
KCNK5	potassium channel, subfamily K, member 5
MEF2C	myocyte enhancer factor 2C
MYL6B	myosin, light chain 6B, alkali, smooth muscle and non-muscle
NFE2L2	nuclear factor (erythroid-derived 2)-like 2
NGFR	nerve growth factor receptor (TNFR superfamily, member 16)
NPR3	natriuretic peptide receptor C/guanylate cyclase C (atrionatriuretic peptide receptor C)
NSF	N-ethylmaleimide-sensitive factor
OPRK1	opioid receptor, kappa 1
PPARD	peroxisome proliferator-activated receptor delta
PROKR1	prokineticin receptor 1
RHD	Rh blood group, D antigen
SCYE1	small inducible cytokine subfamily E, member 1 (endothelial monocyte-activating)
SP2	Sp2 transcription factor
TNFRSF4	tumor necrosis factor receptor superfamily, member 4
VEGFB	vascular endothelial growth factor B
VIPR1	vasoactive intestinal peptide receptor 1
ADH7	alcohol dehydrogenase 7 (class IV), mu or sigma polypeptide
ADIPOR1	adiponectin receptor 1
ALPP	alkaline phosphatase, placental (Regan isozyme)
AMPD1	adenosine monophosphate deaminase 1 (isoform M)
AQP3	aquaporin 3 (Gill blood group)
ASPA	aspartoacylase (Canavan disease)
ATP12A	ATPase, H+/K+ transporting, nongastric, alpha polypeptide
BIRC5	baculoviral IAP repeat-containing 5 (survivin)
BMP6	bone morphogenetic protein 6
BOC	Boc homolog (mouse)
CAPN2	calpain 2, (m/II) large subunit
CDKN1B	cyclin-dependent kinase inhibitor 1B (p27, Kip1)
CFLAR	CASP8 and FADD-like apoptosis regulator
CHM	choroideremia (Rab escort protein 1)
CHML	choroideremia-like (Rab escort protein 2)
COX8B	cytochrome c oxidase, subunit 8B pseudogene
CTSD	cathepsin D
CYP11B2	cytochrome P450, family 11, subfamily B, polypeptide 2
CYSLTR1	cysteinyl leukotriene receptor 1
DUOX1	dual oxidase 1
EPHX2	epoxide hydrolase 2, cytoplasmic
ERAL1	Era G-protein-like 1 (E. coli)
FEV	FEV (ETS oncogene family)
FIGF	c-fos induced growth factor (vascular endothelial growth factor D)
FOXP3	forkhead box P3
FRZB	frizzled-related protein
FXYD1	FXYD domain containing ion transport regulator 1 (phospholemman)
GPHA2	glycoprotein hormone alpha 2
GPI	glucose phosphate isomerase
HPRT1	hypoxanthine phosphoribosyltransferase 1 (Lesch-Nyhan syndrome)
HSD11B2	hydroxysteroid (11-beta) dehydrogenase 2
ID2	inhibitor of DNA binding 2, dominant negative helix-loop-helix protein
IDH3B	isocitrate dehydrogenase 3 (NAD+) beta
IGLV2-8	immunoglobulin lambda variable 2-8
IRAK4	interleukin-1 receptor-associated kinase 4
ITPR1	inositol 1,4,5-triphosphate receptor, type 1
ITPR2	inositol 1,4,5-triphosphate receptor, type 2
KCNB1	potassium voltage-gated channel, Shab-related subfamily, member 1
KCNK1	potassium channel, subfamily K, member 1
KCNK6	potassium channel, subfamily K, member 6
LMNA	lamin A/C
LYVE1	lymphatic vessel endothelial hyaluronan receptor 1
MAP2K5	mitogen-activated protein kinase kinase 5
MDK	midkine (neurite growth-promoting factor 2)
NOTCH1	Notch homolog 1, translocation-associated (Drosophila)
NPY6R	neuropeptide Y receptor Y6 (pseudogene)
P2RX7	purinergic receptor P2X, ligand-gated ion channel, 7
PAPPA	pregnancy-associated plasma protein A, pappalysin 1
PCTK1	PCTAIRE protein kinase 1
PF4	platelet factor 4 (chemokine (C-X-C motif) ligand 4)
PIAS1	protein inhibitor of activated STAT, 1
PIN1	peptidylprolyl cis/trans isomerase, NIMA-interacting 1
PKD1	polycystic kidney disease 1 (autosomal dominant)
PKD1P2	polycystic kidney disease 1 (autosomal dominant) pseudogene 2
PPP1R13L	protein phosphatase 1, regulatory (inhibitor) subunit 13 like
PRDX3	peroxiredoxin 3
PRKAA2	protein kinase, AMP-activated, alpha 2 catalytic subunit
PRM1	protamine 1
PTPN22	protein tyrosine phosphatase, non-receptor type 22 (lymphoid)
PVR	poliovirus receptor
PYGM	phosphorylase, glycogen; muscle (McArdle syndrome, glycogen storage disease type V)
RRM1	ribonucleotide reductase M1
SCN2A	sodium channel, voltage-gated, type II, alpha subunit
SCN3A	sodium channel, voltage-gated, type III, alpha subunit
SCN8A	sodium channel, voltage gated, type VIII, alpha subunit
SELE	selectin E (endothelial adhesion molecule 1)
SELL	selectin L (lymphocyte adhesion molecule 1)
SERPINE2	serpin peptidase inhibitor, clade E (nexin, plasminogen activator inhibitor type 1), member 2
SFRP2	secreted frizzled-related protein 2
SGCD	sarcoglycan, delta (35kDa dystrophin-associated glycoprotein)
SILV	silver homolog (mouse)
SMAD6	SMAD family member 6
SMS	spermine synthase
TGFBI	transforming growth factor, beta-induced, 68kDa
TRB	T cell receptor beta locus
TXNRD2	thioredoxin reductase 2
UCP3	uncoupling protein 3 (mitochondrial, proton carrier)
VASP	vasodilator-stimulated phosphoprotein
VIM	vimentin
AACS	acetoacetyl-CoA synthetase
ABI1	abl-interactor 1
ACACA	acetyl-Coenzyme A carboxylase alpha
ACSL1	acyl-CoA synthetase long-chain family member 1
ADAMTS1	ADAM metallopeptidase with thrombospondin type 1 motif, 1
ADAMTS3	ADAM metallopeptidase with thrombospondin type 1 motif, 3
ADAMTS4	ADAM metallopeptidase with thrombospondin type 1 motif, 4
ADCY5	adenylate cyclase 5
ADIPOR2	adiponectin receptor 2
ADORA1	adenosine A1 receptor
AGL	amylo-1, 6-glucosidase, 4-alpha-glucanotransferase (glycogen debranching enzyme, glycogen storage disease type III)
AHSG	alpha-2-HS-glycoprotein
AKR1A1	aldo-keto reductase family 1, member A1 (aldehyde reductase)
ALDH2	aldehyde dehydrogenase 2 family (mitochondrial)
ALDH9A1	aldehyde dehydrogenase 9 family, member A1
ALLC	allantoicase
ANK3	ankyrin 3, node of Ranvier (ankyrin G)
APC	adenomatous polyposis coli
APEX1	APEX nuclease (multifunctional DNA repair enzyme) 1
APOC1	apolipoprotein C-I
APOC2	apolipoprotein C-II
AQP5	aquaporin 5
AQP7	aquaporin 7
AR	androgen receptor (dihydrotestosterone receptor; testicular feminization; spinal and bulbar muscular atrophy; Kennedy disease)
ASPM	asp (abnormal spindle) homolog, microcephaly associated (Drosophila)
ATG16L1	ATG16 autophagy related 16-like 1 (S. cerevisiae)
ATM	ataxia telangiectasia mutated
ATP2B1	ATPase, Ca++ transporting, plasma membrane 1
AXIN1	axin 1
B2M	beta-2-microglobulin
B3GALTL	beta 1,3-galactosyltransferase-like
BAK1	BCL2-antagonist/killer 1
BBOX1	butyrobetaine (gamma), 2-oxoglutarate dioxygenase (gamma-butyrobetaine hydroxylase) 1
BCL2L1	BCL2-like 1
BFAR	bifunctional apoptosis regulator
BMP1	bone morphogenetic protein 1
BNC2	basonuclin 2
C17orf88	chromosome 17 open reading frame 88
C1orf107	chromosome 1 open reading frame 107
C1QL1	complement component 1, q subcomponent-like 1
C4A	complement component 4A (Rodgers blood group)
CADM1	cell adhesion molecule 1
CALR	calreticulin
CANT1	calcium activated nucleotidase 1
CAPN7	calpain 7
CASQ2	calsequestrin 2 (cardiac muscle)
CCR7	chemokine (C-C motif) receptor 7
CD14	CD14 molecule
CD177	CD177 molecule
CD200	CD200 molecule
CD79A	CD79a molecule, immunoglobulin-associated alpha
CD83	CD83 molecule
CDH17	cadherin 17, LI cadherin (liver-intestine)
CDKN1A	cyclin-dependent kinase inhibitor 1A (p21, Cip1)
CES2	carboxylesterase 2 (intestine, liver)
CFI	complement factor I
CGB	chorionic gonadotropin, beta polypeptide
CHMP2A	chromatin modifying protein 2A
CKM	creatine kinase, muscle
COL9A3	collagen, type IX, alpha 3
COQ9	coenzyme Q9 homolog (S. cerevisiae)
CSK	c-src tyrosine kinase
CTSC	cathepsin C
CXCL16	chemokine (C-X-C motif) ligand 16
CYP1A1	cytochrome P450, family 1, subfamily A, polypeptide 1
DAP	death-associated protein
DCLRE1C	DNA cross-link repair 1C (PSO2 homolog, S. cerevisiae)
DDR2	discoidin domain receptor tyrosine kinase 2
DEFA5	defensin, alpha 5, Paneth cell-specific
DLGAP1	discs, large (Drosophila) homolog-associated protein 1
DLL1	delta-like 1 (Drosophila)
DNAH9	dynein, axonemal, heavy chain 9
DSP	desmoplakin
DVL1L1	dishevelled, dsh homolog 1 (Drosophila)-like 1
DYM	dymeclin
DYNC1H1	dynein, cytoplasmic 1, heavy chain 1
ELAVL1	ELAV (embryonic lethal, abnormal vision, Drosophila)-like 1 (Hu antigen R)
ELL	elongation factor RNA polymerase II
ENO1	enolase 1, (alpha)
ERCC8	excision repair cross-complementing rodent repair deficiency, complementation group 8
ERG	v-ets erythroblastosis virus E26 oncogene homolog (avian)
ESR2	estrogen receptor 2 (ER beta)
EXTL3	exostoses (multiple)-like 3
F8	coagulation factor VIII, procoagulant component (hemophilia A)
FER	fer (fps/fes related) tyrosine kinase
FGF5	fibroblast growth factor 5
FOXO1	forkhead box O1
FSD1	fibronectin type III and SPRY domain containing 1
G6PD	glucose-6-phosphate dehydrogenase
GAA	glucosidase, alpha; acid (Pompe disease, glycogen storage disease type II)
GDF11	growth differentiation factor 11
GH1	growth hormone 1
GIP	gastric inhibitory polypeptide
GLS	glutaminase
GSTA1	glutathione S-transferase A1
GSX1	GS homeobox 1
GTF2A1	general transcription factor IIA, 1, 19/37kDa
GZMH	granzyme H (cathepsin G-like 2, protein h-CCPX)
HADHB	hydroxyacyl-Coenzyme A dehydrogenase/3-ketoacyl-Coenzyme A thiolase/enoyl-Coenzyme A hydratase (trifunctional protein), beta subunit
HAO1	hydroxyacid oxidase (glycolate oxidase) 1
HAVCR2	hepatitis A virus cellular receptor 2
HBEGF	heparin-binding EGF-like growth factor
HCN2	hyperpolarization activated cyclic nucleotide-gated potassium channel 2
HDHD1A	haloacid dehalogenase-like hydrolase domain containing 1A
HEY1	hairy/enhancer-of-split related with YRPW motif 1
HFE	hemochromatosis
HLA-DRB5	major histocompatibility complex, class II, DR beta 5
HMX1	H6 family homeobox 1
HSPA9	heat shock 70kDa protein 9 (mortalin)
IFI44	interferon-induced protein 44
IFNGR1	interferon gamma receptor 1
IGF1R	insulin-like growth factor 1 receptor
IL2RA	interleukin 2 receptor, alpha
ILK	integrin-linked kinase
IMPACT	Impact homolog (mouse)
IRAK1	interleukin-1 receptor-associated kinase 1
IRS2	insulin receptor substrate 2
IVNS1ABP	influenza virus NS1A binding protein
JARID1D	jumonji, AT rich interactive domain 1D
JUND	jun D proto-oncogene
KCNIP2	Kv channel interacting protein 2
KCNMA1	potassium large conductance calcium-activated channel, subfamily M, alpha member 1
KCNN4	potassium intermediate/small conductance calcium-activated channel, subfamily N, member 4
KCTD11	potassium channel tetramerisation domain containing 11
LDHA	lactate dehydrogenase A
LMNB2	lamin B2
LOXL2	lysyl oxidase-like 2
LSP1	lymphocyte-specific protein 1
MAFK	v-maf musculoaponeurotic fibrosarcoma oncogene homolog K (avian)
MAK	male germ cell-associated kinase
MAPK7	mitogen-activated protein kinase 7
MAPK9	mitogen-activated protein kinase 9
MB	myoglobin
MGEA5	meningioma expressed antigen 5 (hyaluronidase)
MGP	matrix Gla protein
MIRN150	microRNA 150
MIRN208A	microRNA 208a
MIRN29A	microRNA 29a
MLLT3	myeloid/lymphoid or mixed-lineage leukemia (trithorax homolog, Drosophila); translocated to, 3
MLLT4	myeloid/lymphoid or mixed-lineage leukemia (trithorax homolog, Drosophila); translocated to, 4
MMP12	matrix metallopeptidase 12 (macrophage elastase)
MT-CO3	mitochondrially encoded cytochrome c oxidase III
MT-CYB	mitochondrially encoded cytochrome b
MTMR3	myotubularin related protein 3
MT-RNR2	mitochondrially encoded 16S RNA
MYBPC1	myosin binding protein C, slow type
MYC	v-myc myelocytomatosis viral oncogene homolog (avian)
MYEF2	myelin expression factor 2
MYLK	myosin light chain kinase
MYLK3	myosin light chain kinase 3
MYO1G	myosin IG
MYOZ3	myozenin 3
NANOG	Nanog homeobox
NES	nestin
NFATC4	nuclear factor of activated T-cells, cytoplasmic, calcineurin-dependent 4
NGF	nerve growth factor (beta polypeptide)
NLRP3	NLR family, pyrin domain containing 3
NOX3	NADPH oxidase 3
NPC1L1	NPC1 (Niemann-Pick disease, type C1, gene)-like 1
NR2C2	nuclear receptor subfamily 2, group C, member 2
NRCAM	neuronal cell adhesion molecule
NTRK1	neurotrophic tyrosine kinase, receptor, type 1
NUB1	negative regulator of ubiquitin-like proteins 1
OPA1	optic atrophy 1 (autosomal dominant)
OXTR	oxytocin receptor
P4HA1	procollagen-proline, 2-oxoglutarate 4-dioxygenase (proline 4-hydroxylase), alpha polypeptide I
P4HB	procollagen-proline, 2-oxoglutarate 4-dioxygenase (proline 4-hydroxylase), beta polypeptide
PAOX	polyamine oxidase (exo-N4-amino)
PAWR	PRKC, apoptosis, WT1, regulator
PBK	PDZ binding kinase
PCSK1	proprotein convertase subtilisin/kexin type 1
PCSK6	proprotein convertase subtilisin/kexin type 6
PDAP1	PDGFA associated protein 1
PDCD1	programmed cell death 1
PDGFB	platelet-derived growth factor beta polypeptide (simian sarcoma viral (v-sis) oncogene homolog)
PDIK1L	PDLIM1 interacting kinase 1 like
PFKL	phosphofructokinase, liver
PNPLA2	patatin-like phospholipase domain containing 2
POU2F2	POU class 2 homeobox 2
PRKAG2	protein kinase, AMP-activated, gamma 2 non-catalytic subunit
PRKCD	protein kinase C, delta
PRM2	protamine 2
PROX1	prospero homeobox 1
PSMD9	proteasome (prosome, macropain) 26S subunit, non-ATPase, 9
PTEN	phosphatase and tensin homolog (mutated in multiple advanced cancers 1)
PTK2	PTK2 protein tyrosine kinase 2
PTPN11	protein tyrosine phosphatase, non-receptor type 11 (Noonan syndrome 1)
PTPRU	protein tyrosine phosphatase, receptor type, U
PXT1	peroxisomal, testis specific 1
RAD51	RAD51 homolog (RecA homolog, E. coli) (S. cerevisiae)
RGMA	RGM domain family, member A
RIPK2	receptor-interacting serine-threonine kinase 2
RNF123	ring finger protein 123
RNF128	ring finger protein 128
RNMT	RNA (guanine-7-) methyltransferase
RPS6	ribosomal protein S6
S100A8	S100 calcium binding protein A8
S12	surface antigen (X-linked) 3
S1PR3	sphingosine-1-phosphate receptor 3
SFTPA1	surfactant, pulmonary-associated protein A1
SH2B1	SH2B adaptor protein 1
SHC2	SHC (Src homology 2 domain containing) transforming protein 2
SHH	sonic hedgehog homolog (Drosophila)
SHMT1	serine hydroxymethyltransferase 1 (soluble)
SLC17A5	solute carrier family 17 (anion/sugar transporter), member 5
SLC24A3	solute carrier family 24 (sodium/potassium/calcium exchanger), member 3
SLC27A4	solute carrier family 27 (fatty acid transporter), member 4
SLC27A6	solute carrier family 27 (fatty acid transporter), member 6
SLC29A1	solute carrier family 29 (nucleoside transporters), member 1
SLC33A1	solute carrier family 33 (acetyl-CoA transporter), member 1
SLC37A4	solute carrier family 37 (glucose-6-phosphate transporter), member 4
SLC6A2	solute carrier family 6 (neurotransmitter transporter, noradrenalin), member 2
SPARC	secreted protein, acidic, cysteine-rich (osteonectin)
SPHK2	sphingosine kinase 2
SPINK1	serine peptidase inhibitor, Kazal type 1
SRC	v-src sarcoma (Schmidt-Ruppin A-2) viral oncogene homolog (avian)
SRY	sex determining region Y
ST6GALNAC1	ST6 (alpha-N-acetyl-neuraminyl-2,3-beta-galactosyl-1,3)-N-acetylgalactosaminide alpha-2,6-sialyltransferase 1
STAG1	stromal antigen 1
STAT1	signal transducer and activator of transcription 1, 91kDa
STK11	serine/threonine kinase 11
STK25	serine/threonine kinase 25 (STE20 homolog, yeast)
STS	steroid sulfatase (microsomal), isozyme S
SULT1E1	sulfotransferase family 1E, estrogen-preferring, member 1
TG	thyroglobulin
TH	tyrosine hydroxylase
TIPARP	TCDD-inducible poly(ADP-ribose) polymerase
TNFAIP6	tumor necrosis factor, alpha-induced protein 6
TNFRSF14	tumor necrosis factor receptor superfamily, member 14 (herpesvirus entry mediator)
TNFRSF1B	tumor necrosis factor receptor superfamily, member 1B
TNFSF10	tumor necrosis factor (ligand) superfamily, member 10
TPO	thyroid peroxidase
TPSAB1	tryptase alpha/beta 1
TRNAE1	transfer RNA glutamic acid 1 (anticodon UUC)
TRPV4	transient receptor potential cation channel, subfamily V, member 4
TSFM	Ts translation elongation factor, mitochondrial
UCP1	uncoupling protein 1 (mitochondrial, proton carrier)
USP9X	ubiquitin specific peptidase 9, X-linked
UTS2R	urotensin 2 receptor
VCL	vinculin
VDAC1	voltage-dependent anion channel 1
XRCC1	X-ray repair complementing defective repair in Chinese hamster cells 1
YWHAE	tyrosine 3-monooxygenase/tryptophan 5-monooxygenase activation protein, epsilon polypeptide
ZBP1	Z-DNA binding protein 1
ZIC3	Zic family member 3 heterotaxy 1 (odd-paired homolog, Drosophila)
ACTA2	Actin, Alpha 2, Smooth Muscle, Aorta
MEF2A	Myocyte Enhancer Factor 2A
FBN1	Fibrillin 1
TGFBR1	Transforming Growth Factor Beta Receptor 1
MYH11	Myosin Heavy Chain 11
LDB3	LIM Domain Binding 3
ABCC9	ATP Binding Cassette Subfamily C Member 9
MYBPC3	Myosin Binding Protein C, Cardiac
TAZ	Tafazzin
BMPR2	Bone Morphogenetic Protein Receptor Type 2
SLC2A10	Solute Carrier Family 2 Member 10
RAF1	Raf-1 Proto-Oncogene, Serine/Threonine Kinase
FKTN	Fukutin
CHKB	Choline Kinase Beta
WRN	Werner Syndrome RecQ Like Helicase
HLA-B	Major Histocompatibility Complex, Class I, B
TGFBR2	Transforming Growth Factor Beta Receptor 2
EFEMP2	EGF Containing Fibulin Like Extracellular Matrix Protein 2
COL5A1	Collagen Type V Alpha 1 Chain
CBS	Cystathionine-Beta-Synthase
TPM1	Tropomyosin 1 (Alpha)
GATA5	GATA Binding Protein 5
TBX5	T-Box 5
SELP	Selectin P
COL5A2	Collagen Type V Alpha 2 Chain
LIMK1	LIM Domain Kinase 1
F3	Coagulation Factor III, Tissue Factor
LTBP4	Latent Transforming Growth Factor Beta Binding Protein 4
HADHA	Hydroxyacyl-CoA Dehydrogenase/3-Ketoacyl-CoA Thiolase/Enoyl-CoA Hydratase (Trifunctional Protein), Alpha Subunit
SMAD4	SMAD Family Member 4
PRKG1	Protein Kinase, CGMP-Dependent, Type I
COL3A1	Collagen Type III Alpha 1 Chain
ANKRD1	Ankyrin Repeat Domain 1
PSEN1	Presenilin 1
GTF2I	General Transcription Factor IIi
NPHP3	Nephrocystin 3
BBS2	Bardet-Biedl Syndrome 2
LAMP2	Lysosomal Associated Membrane Protein 2
ZMPSTE24	Zinc Metallopeptidase STE24
TBX1	T-Box 1
TBL2	Transducin Beta Like 2
BAZ1B	Bromodomain Adjacent To Zinc Finger Domain 1B
CLIP2	CAP-Gly Domain Containing Linker Protein 2
GTF2IRD1	GTF2I Repeat Domain Containing 1
KCNH2	Potassium Voltage-Gated Channel Subfamily H Member 2
NOD2	Nucleotide Binding Oligomerization Domain Containing 2
MFAP5	Microfibrillar Associated Protein 5
RFC2	Replication Factor C Subunit 2
IL12B	Interleukin 12B
LAMA2	Laminin Subunit Alpha 2
HLA-DPB1	Major Histocompatibility Complex, Class II, DP Beta 1
MLX	MLX, MAX Dimerization Protein
CX3CR1	C-X3-C Motif Chemokine Receptor 1
TERT	Telomerase Reverse Transcriptase
HLA-DRB1	Major Histocompatibility Complex, Class II, DR Beta 1
FCGR2A	Fc Fragment Of IgG Receptor IIa
MKKS	McKusick-Kaufman Syndrome
SDHA	Succinate Dehydrogenase Complex Flavoprotein Subunit A
MPL	MPL Proto-Oncogene, Thrombopoietin Receptor
FBLN5	Fibulin 5
HGD	Homogentisate 1,2-Dioxygenase
APOH	Apolipoprotein H
COL4A1	Collagen Type IV Alpha 1 Chain
IL12A	Interleukin 12A
GLB1	Galactosidase Beta 1
NOS2	Nitric Oxide Synthase 2
PIK3C2A	Phosphatidylinositol-4-Phosphate 3-Kinase Catalytic Subunit Type 2 Alpha
FKRP	Fukutin Related Protein
ITPKC	Inositol-Trisphosphate 3-Kinase C
FABP3	Fatty Acid Binding Protein 3
BCR	BCR, RhoGEF And GTPase Activating Protein
ITGB3	Integrin Subunit Beta 3
AHSP	Alpha Hemoglobin Stabilizing Protein
POMGNT1	Protein O-Linked Mannose N-Acetylglucosaminyltransferase 1 (Beta 1,2-)
BRAF	B-Raf Proto-Oncogene, Serine/Threonine Kinase
CFTR	Cystic Fibrosis Transmembrane Conductance Regulator
PRDM16	PR/SET Domain 16
IDUA	Iduronidase, Alpha-L-
GHR	Growth Hormone Receptor
THPO	Thrombopoietin
ELANE	Elastase, Neutrophil Expressed
RBM20	RNA Binding Motif Protein 20
NEXN	Nexilin F-Actin Binding Protein
MYPN	Myopalladin
KCNJ5	Potassium Voltage-Gated Channel Subfamily J Member 5
PLA2G7	Phospholipase A2 Group VII
POMT1	Protein O-Mannosyltransferase 1
CTLA4	Cytotoxic T-Lymphocyte Associated Protein 4
ITGA7	Integrin Subunit Alpha 7
DTNA	Dystrobrevin Alpha
POMGNT2	Protein O-Linked Mannose N-Acetylglucosaminyltransferase 2 (Beta 1,4-)
CSRP3	Cysteine And Glycine Rich Protein 3
BAG3	BCL2 Associated Athanogene 3
CXCL8	C-X-C Motif Chemokine Ligand 8
AGER	Advanced Glycosylation End-Product Specific Receptor
NOTCH3	Notch 3
DAG1	Dystroglycan 1
CRYAB	Crystallin Alpha B
FGA	Fibrinogen Alpha Chain
SELENON	Selenoprotein N
LAMA1	Laminin Subunit Alpha 1
NDUFB11	NADH:Ubiquinone Oxidoreductase Subunit B11
KRAS	KRAS Proto-Oncogene, GTPase
GUCY1A3	Guanylate Cyclase 1 Soluble Subunit Alpha
DLL4	Delta Like Canonical Notch Ligand 4
WBS2	Williams-Beuren Syndrome Type 2
ITGA2	Integrin Subunit Alpha 2
TMPO	Thymopoietin
ARHGAP31	Rho GTPase Activating Protein 31
GATAD1	GATA Zinc Finger Domain Containing 1
AAT1	Aortic Aneurysm, Familial Thoracic 1
LMNB1	Lamin B1
RBPJ	Recombination Signal Binding Protein For Immunoglobulin Kappa J Region
MT-ND1	Mitochondrially Encoded NADH:Ubiquinone Oxidoreductase Core Subunit 1
EOGT	EGF Domain Specific O-Linked N-Acetylglucosamine Transferase
FANCB	Fanconi Anemia Complementation Group B
DSG2	Desmoglein 2
ACTN2	Actinin Alpha 2
SDHB	Succinate Dehydrogenase Complex Iron Sulfur Subunit B
HLA-DQB1	Major Histocompatibility Complex, Class II, DQ Beta 1
TCAP	Titin-Cap
PDGFRB	Platelet Derived Growth Factor Receptor Beta
LIPA	Lipase A, Lysosomal Acid Type
SDHD	Succinate Dehydrogenase Complex Subunit D
HTR1B	5-Hydroxytryptamine Receptor 1B
VCP	Valosin Containing Protein
PSEN2	Presenilin 2
NPHP1	Nephrocystin 1
UMOD	Uromodulin
MBL2	Mannose Binding Lectin 2
DOCK6	Dedicator Of Cytokinesis 6
IL23R	Interleukin 23 Receptor
ALMS1	ALMS1, Centrosome And Basal Body Associated Protein
XK	X-Linked Kx Blood Group
PIGL	Phosphatidylinositol Glycan Anchor Biosynthesis Class L
LAMA4	Laminin Subunit Alpha 4
EYA4	EYA Transcriptional Coactivator And Phosphatase 4
JAG1	Jagged 1
LTA	Lymphotoxin Alpha
MYL3	Myosin Light Chain 3
BRCC3	BRCA1/BRCA2-Containing Complex Subunit 3
IFNA1	Interferon Alpha 1
MT-CO1	Mitochondrially Encoded Cytochrome C Oxidase I
SPEG	SPEG Complex Locus
DYNC2H1	Dynein Cytoplasmic 2 Heavy Chain 1
LARGE1	LARGE Xylosyl- And Glucuronyltransferase 1
SKI	SKI Proto-Oncogene
KCNAB2	Potassium Voltage-Gated Channel Subfamily A Regulatory Beta Subunit 2
CCL17	C-C Motif Chemokine Ligand 17
CPT2	Carnitine Palmitoyltransferase 2
TGFB3	Transforming Growth Factor Beta 3
GABRD	Gamma-Aminobutyric Acid Type A Receptor Delta Subunit
HSPG2	Heparan Sulfate Proteoglycan 2
CECR1	Cat Eye Syndrome Chromosome Region, Candidate 1
BBS1	Bardet-Biedl Syndrome 1
HTR7	5-Hydroxytryptamine Receptor 7
SMUG1	Single-Strand-Selective Monofunctional Uracil-DNA Glycosylase 1
TNNI3K	TNNI3 Interacting Kinase
SERPINA3	Serpin Family A Member 3
KLK3	Kallikrein Related Peptidase 3
AGPAT2	1-Acylglycerol-3-Phosphate O-Acyltransferase 2
IFNA2	Interferon Alpha 2
PDGFRA	Platelet Derived Growth Factor Receptor Alpha
BAG6	BCL2 Associated Athanogene 6
POMT2	Protein O-Mannosyltransferase 2
DNAJC19	DnaJ Heat Shock Protein Family (Hsp40) Member C19
BSCL2	BSCL2, Seipin Lipid Droplet Biogenesis Associated
S100A12	S100 Calcium Binding Protein A12
LTBP2	Latent Transforming Growth Factor Beta Binding Protein 2
MT-ND5	Mitochondrially Encoded NADH:Ubiquinone Oxidoreductase Core Subunit 5
FANCG	Fanconi Anemia Complementation Group G
KAT6B	Lysine Acetyltransferase 6B
GDNF	Glial Cell Derived Neurotrophic Factor
DOLK	Dolichol Kinase
PLCB4	Phospholipase C Beta 4
MT-ND6	Mitochondrially Encoded NADH:Ubiquinone Oxidoreductase Core Subunit 6
MT-ND4	Mitochondrially Encoded NADH:Ubiquinone Oxidoreductase Core Subunit 4
FHL2	Four And A Half LIM Domains 2
ABHD16A	Abhydrolase Domain Containing 16A
PRRC2A	Proline Rich Coiled-Coil 2A
PRDM6	PR/SET Domain 6
ITGB2	Integrin Subunit Beta 2
GATA6	GATA Binding Protein 6
POLG	DNA Polymerase Gamma, Catalytic Subunit
ITPR3	Inositol 1,4,5-Trisphosphate Receptor Type 3
MT-TL1	Mitochondrially Encoded TRNA Leucine 1 (UUA/G)
ANKH	ANKH Inorganic Pyrophosphate Transport Regulator
BBS4	Bardet-Biedl Syndrome 4
FOXC1	Forkhead Box C1
WDPCP	WD Repeat Containing Planar Cell Polarity Effector
NRAS	Neuroblastoma RAS Viral Oncogene Homolog
CEP290	Centrosomal Protein 290
PDLIM1	PDZ And LIM Domain 1
MIB1	Mindbomb E3 Ubiquitin Protein Ligase 1
MKS1	Meckel Syndrome, Type 1
SGCA	Sarcoglycan Alpha
GPC3	Glypican 3
KCNJ11	Potassium Voltage-Gated Channel Subfamily J Member 11
DPM3	Dolichyl-Phosphate Mannosyltransferase Subunit 3
CYP21A2	Cytochrome P450 Family 21 Subfamily A Member 2
COX7B	Cytochrome C Oxidase Subunit 7B
HCCS	Holocytochrome C Synthase
SGCB	Sarcoglycan Beta
MT-CO2	Mitochondrially Encoded Cytochrome C Oxidase II
MT-TS1	Mitochondrially Encoded TRNA Serine 1 (UCN)
MT-TS2	Mitochondrially Encoded TRNA Serine 2 (AGU/C)
MT-TF	Mitochondrially Encoded TRNA Phenylalanine
MT-TW	Mitochondrially Encoded TRNA Tryptophan
MT-TH	Mitochondrially Encoded TRNA Histidine
MT-TQ	Mitochondrially Encoded TRNA Glutamine
PRELP	Proline And Arginine Rich End Leucine Rich Repeat Protein
TNNT1	Troponin T1, Slow Skeletal Type
ACAN	Aggrecan
SFTPD	Surfactant Protein D
FANCA	Fanconi Anemia Complementation Group A
HLA-C	Major Histocompatibility Complex, Class I, C
APP	Amyloid Beta Precursor Protein
TREX1	Three Prime Repair Exonuclease 1
CHD7	Chromodomain Helicase DNA Binding Protein 7
MLXIPL	MLX Interacting Protein Like
BLK	BLK Proto-Oncogene, Src Family Tyrosine Kinase
BBS7	Bardet-Biedl Syndrome 7
STRA6	Stimulated By Retinoic Acid 6
MMP8	Matrix Metallopeptidase 8
ITGA2B	Integrin Subunit Alpha 2b
MYH7B	Myosin Heavy Chain 7B
STX1A	Syntaxin 1A
RTEL1	Regulator Of Telomere Elongation Helicase 1
COMT	Catechol-O-Methyltransferase
BRCA2	BRCA2, DNA Repair Associated
FANCC	Fanconi Anemia Complementation Group C
FANCD2	Fanconi Anemia Complementation Group D2
CALM1	Calmodulin 1
HRAS	HRas Proto-Oncogene, GTPase
SLC6A4	Solute Carrier Family 6 Member 4
ERCC4	ERCC Excision Repair 4, Endonuclease Catalytic Subunit
BRIP1	BRCA1 Interacting Protein C-Terminal Helicase 1
UBE2T	Ubiquitin Conjugating Enzyme E2 T
PALB2	Partner And Localizer Of BRCA2
FANCL	Fanconi Anemia Complementation Group L
FANCE	Fanconi Anemia Complementation Group E
FANCF	Fanconi Anemia Complementation Group F
RAD51C	RAD51 Paralog C
FANCM	Fanconi Anemia Complementation Group M
FANCI	Fanconi Anemia Complementation Group I
SLX4	SLX4 Structure-Specific Endonuclease Subunit
NEK8	NIMA Related Kinase 8
NSD1	Nuclear Receptor Binding SET Domain Protein 1
BCL7B	BCL Tumor Suppressor 7B
B4GALT1	Beta-1,4-Galactosyltransferase 1
NBN	Nibrin
IL5	Interleukin 5
GJA5	Gap Junction Protein Alpha 5
COL4A2	Collagen Type IV Alpha 2 Chain
PRKDC	Protein Kinase, DNA-Activated, Catalytic Polypeptide
ITGA4	Integrin Subunit Alpha 4
B3GALNT2	Beta-1,3-N-Acetylgalactosaminyltransferase 2
IFT172	Intraflagellar Transport 172
TRIM21	Tripartite Motif Containing 21
PARN	Poly(A)-Specific Ribonuclease
WBSCR27	Williams Beuren Syndrome Chromosome Region 27
ISPD	Isoprenoid Synthase Domain Containing
TMEM5	Transmembrane Protein 5
INVS	Inversin
BMP4	Bone Morphogenetic Protein 4
GTF2IP1	General Transcription Factor IIi Pseudogene 1
MICA	MHC Class I Polypeptide-Related Sequence A
POMK	Protein-O-Mannose Kinase
B4GAT1	Beta-1,4-Glucuronyltransferase 1
GTF2IRD2	GTF2I Repeat Domain Containing 2
NSUN5P2	NOP2/Sun RNA Methyltransferase Family Member 5 Pseudogene 2
HSPA4	Heat Shock Protein Family A (Hsp70) Member 4
GMPPB	GDP-Mannose Pyrophosphorylase B
ARL6	ADP Ribosylation Factor Like GTPase 6
TERC	Telomerase RNA Component
TNFRSF10A	TNF Receptor Superfamily Member 10a
FZD9	Frizzled Class Receptor 9
CLDN3	Claudin 3
CLDN4	Claudin 4
EIF4H	Eukaryotic Translation Initiation Factor 4H
SMARCA5	SWI/SNF Related, Matrix Associated, Actin Dependent Regulator Of Chromatin, Subfamily A, Member 5
NSUN5	NOP2/Sun RNA Methyltransferase Family Member 5
FKBP6	FK506 Binding Protein 6
WBSCR17	Williams-Beuren Syndrome Chromosome Region 17
NIF3L1	NGG1 Interacting Factor 3 Like 1
WBSCR22	Williams-Beuren Syndrome Chromosome Region 22
ABHD11	Abhydrolase Domain Containing 11
DNAJC30	DnaJ Heat Shock Protein Family (Hsp40) Member C30
TRIM50	Tripartite Motif Containing 50
VPS37D	VPS37D, ESCRT-I Subunit
GTF2IRD2B	GTF2I Repeat Domain Containing 2B
TRIM74	Tripartite Motif Containing 74
WBSCR28	Williams-Beuren Syndrome Chromosome Region 28
SPDYE1	Speedy/RINGO Cell Cycle Regulator Family Member E1
TRIM73	Tripartite Motif Containing 73
RCC1L	RCC1 Like
NSUN5P1	NOP2/Sun RNA Methyltransferase Family Member 5 Pseudogene 1
ABHD11-AS1	ABHD11 Antisense RNA 1 (Tail To Tail)
WBSCR2	Williams-Beuren Syndrome Chromosome Region 2
C1S	Complement C1s
CDKN3	Cyclin Dependent Kinase Inhibitor 3
ASNS	Asparagine Synthetase (Glutamine-Hydrolyzing)
GFAP	Glial Fibrillary Acidic Protein
HIRA	Histone Cell Cycle Regulator
KRIT1	KRIT1, Ankyrin Repeat Containing
KCNH1	Potassium Voltage-Gated Channel Subfamily H Member 1
ATP6V1B2	ATPase H+ Transporting V1 Subunit B2
BPI	Bactericidal/Permeability-Increasing Protein
TENM3	Teneurin Transmembrane Protein 3
IFIH1	Interferon Induced With Helicase C Domain 1
CRLF1	Cytokine Receptor Like Factor 1
RARB	Retinoic Acid Receptor Beta
MYOCD	Myocardin
UFD1L	Ubiquitin Fusion Degradation 1 Like (Yeast)
TTC8	Tetratricopeptide Repeat Domain 8
GDF6	Growth Differentiation Factor 6
CCR5	C-C Motif Chemokine Receptor 5 (Gene/Pseudogene)
MAP2K1	Mitogen-Activated Protein Kinase Kinase 1
GP1BB	Glycoprotein Ib Platelet Beta Subunit
TBX18	T-Box 18
CDKN2B-AS1	CDKN2B Antisense RNA 1
ABCB6	ATP Binding Cassette Subfamily B Member 6 (Langereis Blood Group)
GDF3	Growth Differentiation Factor 3
VSX2	Visual System Homeobox 2
AKT3	AKT Serine/Threonine Kinase 3
FTO	FTO, Alpha-Ketoglutarate Dependent Dioxygenase
PITX2	Paired Like Homeodomain 2
GPC4	Glypican 4
SOX18	SRY-Box 18
GBA	Glucosylceramidase Beta
TNFSF11	Tumor Necrosis Factor Superfamily Member 11
MTPN	Myotrophin
TPM2	Tropomyosin 2 (Beta)
CD86	CD86 Molecule
ARVCF	Armadillo Repeat Gene Deleted In Velocardiofacial Syndrome
MVK	Mevalonate Kinase
FAH	Fumarylacetoacetate Hydrolase
C3	Complement C3
SOAT2	Sterol O-Acyltransferase 2
NLRP12	NLR Family Pyrin Domain Containing 12
RFC1	Replication Factor C Subunit 1
MLN	Motilin
ACAD8	Acyl-CoA Dehydrogenase Family Member 8
MAP2K2	Mitogen-Activated Protein Kinase Kinase 2
CRKL	CRK Like Proto-Oncogene, Adaptor Protein
SPG7	SPG7, Paraplegin Matrix AAA Peptidase Subunit
TROVE2	TROVE Domain Family Member 2
TWIST2	Twist Family BHLH Transcription Factor 2
FN1	Fibronectin 1
VCAN	Versican
CDKN2B	Cyclin Dependent Kinase Inhibitor 2B
TNFSF13B	Tumor Necrosis Factor Superfamily Member 13b
ERBB3	Erb-B2 Receptor Tyrosine Kinase 3
RBCK1	RANBP2-Type And C3HC4-Type Zinc Finger Containing 1
CCL3	C-C Motif Chemokine Ligand 3
CLMP	CXADR Like Membrane Protein
DCXR	Dicarbonyl And L-Xylulose Reductase
BDNF	Brain Derived Neurotrophic Factor
IGFBP1	Insulin Like Growth Factor Binding Protein 1
TPM3	Tropomyosin 3
FIG4	FIG4 Phosphoinositide 5-Phosphatase
UGT1A1	UDP Glucuronosyltransferase Family 1 Member A1
FOXC2	Forkhead Box C2
P2RX1	Purinergic Receptor P2X 1
TRIM32	Tripartite Motif Containing 32
TMEM43	Transmembrane Protein 43
DCN	Decorin
UTRN	Utrophin
GSTZ1	Glutathione S-Transferase Zeta 1
KARS	Lysyl-TRNA Synthetase
NPHP4	Nephrocystin 4
PGM1	Phosphoglucomutase 1
HADH	Hydroxyacyl-CoA Dehydrogenase
SCNN1B	Sodium Channel Epithelial 1 Beta Subunit
PCSK2	Proprotein Convertase Subtilisin/Kexin Type 2
RNF31	Ring Finger Protein 31
FLT3	Fms Related Tyrosine Kinase 3
COMP	Cartilage Oligomeric Matrix Protein
DRD2	Dopamine Receptor D2
DNASE1	Deoxyribonuclease 1
SCNN1G	Sodium Channel Epithelial 1 Gamma Subunit
HARS	Histidyl-TRNA Synthetase
GARS	Glycyl-TRNA Synthetase
IARS	Isoleucyl-TRNA Synthetase
HPD	4-Hydroxyphenylpyruvate Dioxygenase
AARS	Alanyl-TRNA Synthetase
DKC1	Dyskerin Pseudouridine Synthase 1
MIR3606	MicroRNA 3606
UBR1	Ubiquitin Protein Ligase E3 Component N-Recognin 1
ACTG1	Actin Gamma 1
APPL1	Adaptor Protein, Phosphotyrosine Interacting With PH Domain And Leucine Zipper 1
IRF5	Interferon Regulatory Factor 5
CTC1	CST Telomere Replication Complex Component 1
COL4A3	Collagen Type IV Alpha 3 Chain
HACD1	3-Hydroxyacyl-CoA Dehydratase 1
TINF2	TERF1 Interacting Nuclear Factor 2
GNAS	GNAS Complex Locus
BBS10	Bardet-Biedl Syndrome 10
IKBKG	Inhibitor Of Kappa Light Polypeptide Gene Enhancer In B-Cells, Kinase Gamma
BBS12	Bardet-Biedl Syndrome 12
ACAD9	Acyl-CoA Dehydrogenase Family Member 9
BBS9	Bardet-Biedl Syndrome 9
KRT8	Keratin 8
SYNE1	Spectrin Repeat Containing Nuclear Envelope Protein 1
IL13	Interleukin 13
CYP11B1	Cytochrome P450 Family 11 Subfamily B Member 1
LZTFL1	Leucine Zipper Transcription Factor Like 1
BBS5	Bardet-Biedl Syndrome 5
BBIP1	BBSome Interacting Protein 1
GJB2	Gap Junction Protein Beta 2
TNS1	Tensin 1
ACD	ACD, Shelterin Complex Subunit And Telomerase Recruitment Factor
DHCR7	7-Dehydrocholesterol Reductase
FHL1	Four And A Half LIM Domains 1
SYNE2	Spectrin Repeat Containing Nuclear Envelope Protein 2
BOLA3	BolA Family Member 3
EPG5	Ectopic P-Granules Autophagy Protein 5 Homolog
MGME1	Mitochondrial Genome Maintenance Exonuclease 1
TWNK	Twinkle MtDNA Helicase
SDHAF1	Succinate Dehydrogenase Complex Assembly Factor 1
TPH1	Tryptophan Hydroxylase 1
PTPRJ	Protein Tyrosine Phosphatase, Receptor Type J
LILRB3	Leukocyte Immunoglobulin Like Receptor B3
GNRH1	Gonadotropin Releasing Hormone 1
MATN1	Matrilin 1, Cartilage Matrix Protein
PTPMT1	Protein Tyrosine Phosphatase, Mitochondrial 1
H19	H19, Imprinted Maternally Expressed Transcript (Non-Protein Coding)
SMARCA4	SWI/SNF Related, Matrix Associated, Actin Dependent Regulator Of Chromatin, Subfamily A, Member 4
FGFR2	Fibroblast Growth Factor Receptor 2
MEGF8	Multiple EGF Like Domains 8
GAST	Gastrin
PEX2	Peroxisomal Biogenesis Factor 2
IDH2	Isocitrate Dehydrogenase (NADP(+)) 2, Mitochondrial
CIITA	Class II Major Histocompatibility Complex Transactivator
NAGA	Alpha-N-Acetylgalactosaminidase
EXOSC9	Exosome Component 9
SOX9	SRY-Box 9
D2HGDH	D-2-Hydroxyglutarate Dehydrogenase
TNFRSF25	TNF Receptor Superfamily Member 25
FIP1L1	Factor Interacting With PAPOLA And CPSF1
BIN1	Bridging Integrator 1
LRP5	LDL Receptor Related Protein 5
NTRK3	Neurotrophic Receptor Tyrosine Kinase 3
NAGLU	N-Acetyl-Alpha-Glucosaminidase
ADRB3	Adrenoceptor Beta 3
NHP2	NHP2 Ribonucleoprotein
NOP10	NOP10 Ribonucleoprotein
WRAP53	WD Repeat Containing Antisense To TP53
USB1	U6 SnRNA Biogenesis Phosphodiesterase 1
IFT27	Intraflagellar Transport 27
PEX5	Peroxisomal Biogenesis Factor 5
TLR3	Toll Like Receptor 3
BGLAP	Bone Gamma-Carboxyglutamate Protein
PEX10	Peroxisomal Biogenesis Factor 10
CNN1	Calponin 1
CDKN1C	Cyclin Dependent Kinase Inhibitor 1C
SDC1	Syndecan 1
SDCCAG8	Serologically Defined Colon Cancer Antigen 8
PEX1	Peroxisomal Biogenesis Factor 1
PEX19	Peroxisomal Biogenesis Factor 19
PEX14	Peroxisomal Biogenesis Factor 14
PEX3	Peroxisomal Biogenesis Factor 3
PEX6	Peroxisomal Biogenesis Factor 6
PEX13	Peroxisomal Biogenesis Factor 13
PEX26	Peroxisomal Biogenesis Factor 26
PEX16	Peroxisomal Biogenesis Factor 16
PEX12	Peroxisomal Biogenesis Factor 12
PEX11B	Peroxisomal Biogenesis Factor 11 Beta
KCNQ1OT1	KCNQ1 Opposite Strand/Antisense Transcript 1 (Non-Protein Coding)
H19-ICR	H19/IGF2 Imprinting Control Region
HPSE2	Heparanase 2 (Inactive)
PDE4A	Phosphodiesterase 4A
EMD	Emerin
SELPLG	Selectin P Ligand
PDE3A	Phosphodiesterase 3A
TGFBR3	Transforming Growth Factor Beta Receptor 3
LRP1	LDL Receptor Related Protein 1
HLA-DQA1	Major Histocompatibility Complex, Class II, DQ Alpha 1
FLT4	Fms Related Tyrosine Kinase 4
CHGA	Chromogranin A
DHCR24	24-Dehydrocholesterol Reductase
BMP2	Bone Morphogenetic Protein 2
PDYN	Prodynorphin
SNAP29	Synaptosome Associated Protein 29
WDR35	WD Repeat Domain 35
UBE3B	Ubiquitin Protein Ligase E3B
AIP	Aryl Hydrocarbon Receptor Interacting Protein
HTR1A	5-Hydroxytryptamine Receptor 1A
ABCB1	ATP Binding Cassette Subfamily B Member 1
HTR1D	5-Hydroxytryptamine Receptor 1D
SEMA3D	Semaphorin 3D
ADRA2B	Adrenoceptor Alpha 2B
WFS1	Wolframin ER Transmembrane Glycoprotein
CISD2	CDGSH Iron Sulfur Domain 2
ANKRD11	Ankyrin Repeat Domain 11
RECQL4	RecQ Like Helicase 4
GSTM1	Glutathione S-Transferase Mu 1
HMGA2	High Mobility Group AT-Hook 2
MFAP4	Microfibrillar Associated Protein 4
PKP2	Plakophilin 2
CR2	Complement C3d Receptor 2
BCHE	Butyrylcholinesterase
SP7	Sp7 Transcription Factor
USP8	Ubiquitin Specific Peptidase 8
NTF3	Neurotrophin 3
RAD21	RAD21 Cohesin Complex Component
APLNR	Apelin Receptor
BLM	Bloom Syndrome RecQ Like Helicase
SCNN1A	Sodium Channel Epithelial 1 Alpha Subunit
KRT18	Keratin 18
ATXN3	Ataxin 3
TTF2	Transcription Termination Factor 2
ADRA1A	Adrenoceptor Alpha 1A
PPP1R14A	Protein Phosphatase 1 Regulatory Inhibitor Subunit 14A
MASP1	Mannan Binding Lectin Serine Peptidase 1
ITGA8	Integrin Subunit Alpha 8
GSR	Glutathione-Disulfide Reductase
MMP23B	Matrix Metallopeptidase 23B
HDAC8	Histone Deacetylase 8
SMC1A	Structural Maintenance Of Chromosomes 1A
SMC3	Structural Maintenance Of Chromosomes 3
NIPBL	NIPBL, Cohesin Loading Factor
MYOZ2	Myozenin 2
RAB3GAP1	RAB3 GTPase Activating Protein Catalytic Subunit 1
ITGA10	Integrin Subunit Alpha 10
ROCK1	Rho Associated Coiled-Coil Containing Protein Kinase 1
TWIST1	Twist Family BHLH Transcription Factor 1
NPR2	Natriuretic Peptide Receptor 2
SLC25A4	Solute Carrier Family 25 Member 4
CDKN2A	Cyclin Dependent Kinase Inhibitor 2A
SOCS1	Suppressor Of Cytokine Signaling 1
MICB	MHC Class I Polypeptide-Related Sequence B
GSTT1	Glutathione S-Transferase Theta 1
SLC8A1	Solute Carrier Family 8 Member A1
VPS13A	Vacuolar Protein Sorting 13 Homolog A
MIR146A	MicroRNA 146a
CSF3R	Colony Stimulating Factor 3 Receptor
HELLS	Helicase, Lymphoid-Specific
CREB1	CAMP Responsive Element Binding Protein 1
HGSNAT	Heparan-Alpha-Glucosaminide N-Acetyltransferase
NISCH	Nischarin
RELA	RELA Proto-Oncogene, NF-KB Subunit
ITGA11	Integrin Subunit Alpha 11
PAFAH1B1	Platelet Activating Factor Acetylhydrolase 1b Regulatory Subunit 1
IL2RB	Interleukin 2 Receptor Subunit Beta
PTGER3	Prostaglandin E Receptor 3
TNFSF12	Tumor Necrosis Factor Superfamily Member 12
DNAH8	Dynein Axonemal Heavy Chain 8
PRPS1	Phosphoribosyl Pyrophosphate Synthetase 1
ATP5A1	ATP Synthase, H+ Transporting, Mitochondrial F1 Complex, Alpha Subunit 1, Cardiac Muscle
SNRPN	Small Nuclear Ribonucleoprotein Polypeptide N
C5orf42	Chromosome 5 Open Reading Frame 42
RAB3GAP2	RAB3 GTPase Activating Non-Catalytic Protein Subunit 2
ERCC6	ERCC Excision Repair 6, Chromatin Remodeling Factor
CHRDL1	Chordin Like 1
PLA2G6	Phospholipase A2 Group VI
OTC	Ornithine Carbamoyltransferase
DDAH2	Dimethylarginine Dimethylaminohydrolase 2
RTN4	Reticulon 4
EGLN3	Egl-9 Family Hypoxia Inducible Factor 3
TNFRSF13C	TNF Receptor Superfamily Member 13C
RAD50	RAD50 Double Strand Break Repair Protein
NR1H2	Nuclear Receptor Subfamily 1 Group H Member 2
PIGW	Phosphatidylinositol Glycan Anchor Biosynthesis Class W
GRN	Granulin Precursor
HFE2	Hemochromatosis Type 2 (Juvenile)
HAMP	Hepcidin Antimicrobial Peptide
ERCC2	ERCC Excision Repair 2, TFIIH Core Complex Helicase Subunit
CTSB	Cathepsin B
DNAH11	Dynein Axonemal Heavy Chain 11
MT-TK	Mitochondrially Encoded TRNA Lysine
RAI1	Retinoic Acid Induced 1
PEPD	Peptidase D
AGRN	Agrin
NDUFS4	NADH:Ubiquinone Oxidoreductase Subunit S4
SOST	Sclerostin
CD59	CD59 Molecule
GSN	Gelsolin
PTGDS	Prostaglandin D2 Synthase
SRF	Serum Response Factor
COL7A1	Collagen Type VII Alpha 1 Chain
CYP3A4	Cytochrome P450 Family 3 Subfamily A Member 4
GBE1	1,4-Alpha-Glucan Branching Enzyme 1
CYP2C8	Cytochrome P450 Family 2 Subfamily C Member 8
TKT	Transketolase
FUCA1	Fucosidase, Alpha-L- 1, Tissue
LBR	Lamin B Receptor
CSRP1	Cysteine And Glycine Rich Protein 1
NOD1	Nucleotide Binding Oligomerization Domain Containing 1
BTNL2	Butyrophilin Like 2
HSPA1B	Heat Shock Protein Family A (Hsp70) Member 1B
PTPA	Protein Phosphatase 2 Phosphatase Activator
ARSB	Arylsulfatase B
ARG1	Arginase 1
IL6R	Interleukin 6 Receptor
STAT6	Signal Transducer And Activator Of Transcription 6
CUBN	Cubilin
GCH1	GTP Cyclohydrolase 1
HLA-G	Major Histocompatibility Complex, Class I, G
ADRA2A	Adrenoceptor Alpha 2A
MIR499A	MicroRNA 499a
MTOR	Mechanistic Target Of Rapamycin
SLC22A5	Solute Carrier Family 22 Member 5
TLR8	Toll Like Receptor 8
MYOT	Myotilin
MAOA	Monoamine Oxidase A
ADRA1B	Adrenoceptor Alpha 1B
DKK1	Dickkopf WNT Signaling Pathway Inhibitor 1
NRG1	Neuregulin 1
ITGA6	Integrin Subunit Alpha 6
PIK3R1	Phosphoinositide-3-Kinase Regulatory Subunit 1
MSH2	MutS Homolog 2
TNNI1	Troponin I1, Slow Skeletal Type
MIR208A	MicroRNA 208a
GCK	Glucokinase
IL21	Interleukin 21
HTR1F	5-Hydroxytryptamine Receptor 1F
ENHO	Energy Homeostasis Associated
DSC2	Desmocollin 2
ITGA3	Integrin Subunit Alpha 3
VEGFD	Vascular Endothelial Growth Factor D
ACADVL	Acyl-CoA Dehydrogenase, Very Long Chain
CYP2D6	Cytochrome P450 Family 2 Subfamily D Member 6
IGHE	Immunoglobulin Heavy Constant Epsilon
RLN1	Relaxin 1
PRICKLE2	Prickle Planar Cell Polarity Protein 2
CNNM2	Cyclin And CBS Domain Divalent Metal Cation Transport Mediator 2
RNASE3	Ribonuclease A Family Member 3
ERBB2	Erb-B2 Receptor Tyrosine Kinase 2
ADAM10	ADAM Metallopeptidase Domain 10
DIABLO	Diablo IAP-Binding Mitochondrial Protein
ATP5B	ATP Synthase, H+ Transporting, Mitochondrial F1 Complex, Beta Polypeptide
IL17F	Interleukin 17F
CLEC11A	C-Type Lectin Domain Family 11 Member A
MIR196A2	MicroRNA 196a-2
MIR214	MicroRNA 214
ITGAV	Integrin Subunit Alpha V
HMOX2	Heme Oxygenase 2
ATR	ATR Serine/Threonine Kinase
RUNX2	Runt Related Transcription Factor 2
EXT2	Exostosin Glycosyltransferase 2
LAMC2	Laminin Subunit Gamma 2
ITGA1	Integrin Subunit Alpha 1
CACNA2D3	Calcium Voltage-Gated Channel Auxiliary Subunit Alpha2delta 3
HSPA5	Heat Shock Protein Family A (Hsp70) Member 5
HPSE	Heparanase
CXCR1	C-X-C Motif Chemokine Receptor 1
RASD1	Ras Related Dexamethasone Induced 1
MCM10	Minichromosome Maintenance 10 Replication Initiation Factor
AMH	Anti-Mullerian Hormone
MCPH1	Microcephalin 1
TAP1	Transporter 1, ATP Binding Cassette Subfamily B Member
PIP5K1C	Phosphatidylinositol-4-Phosphate 5-Kinase Type 1 Gamma
CYFIP1	Cytoplasmic FMR1 Interacting Protein 1
GNAI1	G Protein Subunit Alpha I1
HSD17B10	Hydroxysteroid 17-Beta Dehydrogenase 10
ALG1	ALG1, Chitobiosyldiphosphodolichol Beta-Mannosyltransferase
GTPBP3	GTP Binding Protein 3 (Mitochondrial)
NDUFAF2	NADH:Ubiquinone Oxidoreductase Complex Assembly Factor 2
FBXL4	F-Box And Leucine Rich Repeat Protein 4
BSND	Barttin CLCNK Type Accessory Beta Subunit
PDZK1	PDZ Domain Containing 1
IGES	Immunoglobulin E Concentration, Serum
TRPS1	Transcriptional Repressor GATA Binding 1
CDH23	Cadherin Related 23
GRIA1	Glutamate Ionotropic Receptor AMPA Type Subunit 1
HSPA2	Heat Shock Protein Family A (Hsp70) Member 2
CUX2	Cut Like Homeobox 2
PAFAH1B2	Platelet Activating Factor Acetylhydrolase 1b Catalytic Subunit 2
TOR1A	Torsin Family 1 Member A
AMPD2	Adenosine Monophosphate Deaminase 2
CHL1	Cell Adhesion Molecule L1 Like
COL11A2	Collagen Type XI Alpha 2 Chain
G3BP1	G3BP Stress Granule Assembly Factor 1
PRKAB1	Protein Kinase AMP-Activated Non-Catalytic Subunit Beta 1
PRKAG3	Protein Kinase AMP-Activated Non-Catalytic Subunit Gamma 3
DLD	Dihydrolipoamide Dehydrogenase
SLC25A3	Solute Carrier Family 25 Member 3
NDUFV1	NADH:Ubiquinone Oxidoreductase Core Subunit V1
JPH2	Junctophilin 2
PLCD1	Phospholipase C Delta 1
PRKAG1	Protein Kinase AMP-Activated Non-Catalytic Subunit Gamma 1
PRKAB2	Protein Kinase AMP-Activated Non-Catalytic Subunit Beta 2
TRDN	Triadin
HSPB7	Heat Shock Protein Family B (Small) Member 7
PARVB	Parvin Beta
NFKB2	Nuclear Factor Kappa B Subunit 2
HNF4A	Hepatocyte Nuclear Factor 4 Alpha
MYO6	Myosin VI
MYO7A	Myosin VIIA

## Sheet: Myocardial contractility
Gene Symbol	Description
RYR2	Ryanodine Receptor 2
TNNT2	Troponin T2, Cardiac Type
KCNJ2	Potassium Voltage-Gated Channel Subfamily J Member 2
TRDN	Triadin
TNNI3	Troponin I3, Cardiac Type
DSG2	Desmoglein 2
KCNJ5	Potassium Voltage-Gated Channel Subfamily J Member 5
CACNA1C	Calcium Voltage-Gated Channel Subunit Alpha1 C
SCN5A	Sodium Voltage-Gated Channel Alpha Subunit 5
CSRP3	Cysteine And Glycine Rich Protein 3
MYH7	Myosin Heavy Chain 7
ABCC9	ATP Binding Cassette Subfamily C Member 9
LDB3	LIM Domain Binding 3
ACTN2	Actinin Alpha 2
TPM1	Tropomyosin 1 (Alpha)
CACNA1S	Calcium Voltage-Gated Channel Subunit Alpha1 S
MYBPC3	Myosin Binding Protein C, Cardiac
TTN	Titin
MYL2	Myosin Light Chain 2
KCNE3	Potassium Voltage-Gated Channel Subfamily E Regulatory Subunit 3
DES	Desmin
MYH6	Myosin Heavy Chain 6
ACTC1	Actin, Alpha, Cardiac Muscle 1
LMNA	Lamin A/C
SCN4A	Sodium Voltage-Gated Channel Alpha Subunit 4
MYL3	Myosin Light Chain 3
PLN	Phospholamban
GJA1	Gap Junction Protein Alpha 1
TGFB3	Transforming Growth Factor Beta 3
EDN1	Endothelin 1
RYR1	Ryanodine Receptor 1
TAZ	Tafazzin
DMD	Dystrophin
PRDM16	PR/SET Domain 16
NPPA	Natriuretic Peptide A
NPPB	Natriuretic Peptide B
ACE	Angiotensin I Converting Enzyme
TNNC1	Troponin C1, Slow Skeletal And Cardiac Type
VCL	Vinculin
ANK2	Ankyrin 2
MYPN	Myopalladin
BAG3	BCL2 Associated Athanogene 3
TGFB1	Transforming Growth Factor Beta 1
TCAP	Titin-Cap
NEXN	Nexilin F-Actin Binding Protein
SDHA	Succinate Dehydrogenase Complex Flavoprotein Subunit A
CRYAB	Crystallin Alpha B
GABRA3	Gamma-Aminobutyric Acid Type A Receptor Alpha3 Subunit
KCNJ18	Potassium Voltage-Gated Channel Subfamily J Member 18
RAF1	Raf-1 Proto-Oncogene, Serine/Threonine Kinase
CAT	Catalase
ADRB2	Adrenoceptor Beta 2
FKTN	Fukutin
SLC9A1	Solute Carrier Family 9 Member A1
FBN1	Fibrillin 1
SGCD	Sarcoglycan Delta
KCNJ8	Potassium Voltage-Gated Channel Subfamily J Member 8
PSEN1	Presenilin 1
GATAD1	GATA Zinc Finger Domain Containing 1
ATP2A2	ATPase Sarcoplasmic/Endoplasmic Reticulum Ca2+ Transporting 2
XK	X-Linked Kx Blood Group
PSEN2	Presenilin 2
TMPO	Thymopoietin
LAMA4	Laminin Subunit Alpha 4
RBM20	RNA Binding Motif Protein 20
AGTR1	Angiotensin II Receptor Type 1
FGFR2	Fibroblast Growth Factor Receptor 2
KCNE4	Potassium Voltage-Gated Channel Subfamily E Regulatory Subunit 4
HDAC8	Histone Deacetylase 8
FKBP1B	FK506 Binding Protein 1B
AGT	Angiotensinogen
FLNA	Filamin A
ATP1B1	ATPase Na+/K+ Transporting Subunit Beta 1
REN	Renin
MYH11	Myosin Heavy Chain 11
KCNJ16	Potassium Voltage-Gated Channel Subfamily J Member 16
KNG1	Kininogen 1
ATP1B2	ATPase Na+/K+ Transporting Subunit Beta 2
MYL9	Myosin Light Chain 9
FHL2	Four And A Half LIM Domains 2
CRP	C-Reactive Protein
NPY	Neuropeptide Y
ADRB1	Adrenoceptor Beta 1
FLNC	Filamin C
CDH2	Cadherin 2
MYLK2	Myosin Light Chain Kinase 2
CHKB	Choline Kinase Beta
NOS3	Nitric Oxide Synthase 3
ECE1	Endothelin Converting Enzyme 1
ATP1A1	ATPase Na+/K+ Transporting Subunit Alpha 1
ATP1A2	ATPase Na+/K+ Transporting Subunit Alpha 2
PRKG1	Protein Kinase, CGMP-Dependent, Type I
TRPM4	Transient Receptor Potential Cation Channel Subfamily M Member 4
TXNRD2	Thioredoxin Reductase 2
DOLK	Dolichol Kinase
IL6	Interleukin 6
CAV1	Caveolin 1
MAPK1	Mitogen-Activated Protein Kinase 1
TSHR	Thyroid Stimulating Hormone Receptor
ATP1B4	ATPase Na+/K+ Transporting Family Member Beta 4
ASPH	Aspartate Beta-Hydroxylase
ACTA2	Actin, Alpha 2, Smooth Muscle, Aorta
ITGA7	Integrin Subunit Alpha 7
MYBPC1	Myosin Binding Protein C, Slow Type
DAG1	Dystroglycan 1
FKBP1A	FK506 Binding Protein 1A
RHOA	Ras Homolog Family Member A
KIF20B	Kinesin Family Member 20B
ALB	Albumin
LRP2	LDL Receptor Related Protein 2
INS	Insulin
ADM	Adrenomedullin
SOD1	Superoxide Dismutase 1, Soluble
TNF	Tumor Necrosis Factor
CAMK2D	Calcium/Calmodulin Dependent Protein Kinase II Delta
IGF1	Insulin Like Growth Factor 1
MYOCD	Myocardin
OXT	Oxytocin/Neurophysin I Prepropeptide
PRKCA	Protein Kinase C Alpha
SMAD3	SMAD Family Member 3
VIP	Vasoactive Intestinal Peptide
SLC8A1	Solute Carrier Family 8 Member A1
CHRM2	Cholinergic Receptor Muscarinic 2
MYBPC2	Myosin Binding Protein C, Fast Type
BRAF	B-Raf Proto-Oncogene, Serine/Threonine Kinase
ADIPOQ	Adiponectin, C1Q And Collagen Domain Containing
CALCA	Calcitonin Related Polypeptide Alpha
ACTG1	Actin Gamma 1
MYL12A	Myosin Light Chain 12A
ZEB2	Zinc Finger E-Box Binding Homeobox 2
EGF	Epidermal Growth Factor
EDNRA	Endothelin Receptor Type A
EGFR	Epidermal Growth Factor Receptor
CHRM3	Cholinergic Receptor Muscarinic 3
MAP2K1	Mitogen-Activated Protein Kinase Kinase 1
TNNI1	Troponin I1, Slow Skeletal Type
ACTB	Actin Beta
BMP4	Bone Morphogenetic Protein 4
PPARG	Peroxisome Proliferator Activated Receptor Gamma
ADORA1	Adenosine A1 Receptor
ADCY10	Adenylate Cyclase 10, Soluble
EDNRB	Endothelin Receptor Type B
TGFB2	Transforming Growth Factor Beta 2
PRKAA2	Protein Kinase AMP-Activated Catalytic Subunit Alpha 2
TNNT1	Troponin T1, Slow Skeletal Type
RACGAP1	Rac GTPase Activating Protein 1
KCNMA1	Potassium Calcium-Activated Channel Subfamily M Alpha 1
IGF2	Insulin Like Growth Factor 2
DMPK	Dystrophia Myotonica Protein Kinase
PPP1CB	Protein Phosphatase 1 Catalytic Subunit Beta
PLAT	Plasminogen Activator, Tissue Type
COL1A1	Collagen Type I Alpha 1 Chain
NOS2	Nitric Oxide Synthase 2
CDKN3	Cyclin Dependent Kinase Inhibitor 3
EDN3	Endothelin 3
ACTN1	Actinin Alpha 1
CD36	CD36 Molecule
FGF2	Fibroblast Growth Factor 2
ACTA1	Actin, Alpha 1, Skeletal Muscle
DNAH8	Dynein Axonemal Heavy Chain 8
SST	Somatostatin
CD40LG	CD40 Ligand
PDE5A	Phosphodiesterase 5A
TUBA1A	Tubulin Alpha 1a
MYH9	Myosin Heavy Chain 9
GNAI1	G Protein Subunit Alpha I1
SRF	Serum Response Factor
FN1	Fibronectin 1
CST3	Cystatin C
CCL2	C-C Motif Chemokine Ligand 2
PRC1	Protein Regulator Of Cytokinesis 1
KIF23	Kinesin Family Member 23
TNFRSF1A	TNF Receptor Superfamily Member 1A
RPGR	Retinitis Pigmentosa GTPase Regulator
GPT	Glutamic--Pyruvic Transaminase
CAMK2G	Calcium/Calmodulin Dependent Protein Kinase II Gamma
CTF1	Cardiotrophin 1
GRK2	G Protein-Coupled Receptor Kinase 2
CXCR4	C-X-C Motif Chemokine Receptor 4
TGFBR1	Transforming Growth Factor Beta Receptor 1
F2	Coagulation Factor II, Thrombin
AGTR2	Angiotensin II Receptor Type 2
NOS1	Nitric Oxide Synthase 1
TGFBR2	Transforming Growth Factor Beta Receptor 2
TH	Tyrosine Hydroxylase
ROCK1	Rho Associated Coiled-Coil Containing Protein Kinase 1
MYLK	Myosin Light Chain Kinase
PTGS2	Prostaglandin-Endoperoxide Synthase 2
SERPINC1	Serpin Family C Member 1
HSPG2	Heparan Sulfate Proteoglycan 2
MYL1	Myosin Light Chain 1
MLC1	Megalencephalic Leukoencephalopathy With Subcortical Cysts 1
HDAC4	Histone Deacetylase 4
SGCA	Sarcoglycan Alpha
QDPR	Quinoid Dihydropteridine Reductase
SOD3	Superoxide Dismutase 3, Extracellular
MAPK14	Mitogen-Activated Protein Kinase 14
MPO	Myeloperoxidase
SLC2A4	Solute Carrier Family 2 Member 4
PPARGC1A	PPARG Coactivator 1 Alpha
S100A1	S100 Calcium Binding Protein A1
DUSP19	Dual Specificity Phosphatase 19
MT-CYB	Mitochondrially Encoded Cytochrome B
ICAM1	Intercellular Adhesion Molecule 1
ADORA2A	Adenosine A2a Receptor
SLC24A3	Solute Carrier Family 24 Member 3
PIK3CD	Phosphatidylinositol-4,5-Bisphosphate 3-Kinase Catalytic Subunit Delta
CBS	Cystathionine-Beta-Synthase
KCNA4	Potassium Voltage-Gated Channel Subfamily A Member 4
SGCB	Sarcoglycan Beta
VIM	Vimentin
ADAMTS13	ADAM Metallopeptidase With Thrombospondin Type 1 Motif 13
AKT1	AKT Serine/Threonine Kinase 1
ECT2	Epithelial Cell Transforming 2
HGF	Hepatocyte Growth Factor
VWF	Von Willebrand Factor
PPARA	Peroxisome Proliferator Activated Receptor Alpha
GNAQ	G Protein Subunit Alpha Q
IL1B	Interleukin 1 Beta
GHSR	Growth Hormone Secretagogue Receptor
XDH	Xanthine Dehydrogenase
BDKRB2	Bradykinin Receptor B2
GHRL	Ghrelin And Obestatin Prepropeptide
MYL4	Myosin Light Chain 4
MYH10	Myosin Heavy Chain 10
CDC42	Cell Division Cycle 42
HTR3A	5-Hydroxytryptamine Receptor 3A
P2RX1	Purinergic Receptor P2X 1
CRH	Corticotropin Releasing Hormone
LRP1	LDL Receptor Related Protein 1
RAP1A	RAP1A, Member Of RAS Oncogene Family
KCNJ11	Potassium Voltage-Gated Channel Subfamily J Member 11
ADRA2C	Adrenoceptor Alpha 2C
MB	Myoglobin
EPO	Erythropoietin
BMPR1A	Bone Morphogenetic Protein Receptor Type 1A
ACTG2	Actin, Gamma 2, Smooth Muscle, Enteric
LPAR1	Lysophosphatidic Acid Receptor 1
OPRM1	Opioid Receptor Mu 1
PTGS1	Prostaglandin-Endoperoxide Synthase 1
PDE4A	Phosphodiesterase 4A
APLN	Apelin
COMP	Cartilage Oligomeric Matrix Protein
KRT8	Keratin 8
SLC2A1	Solute Carrier Family 2 Member 1
STAT3	Signal Transducer And Activator Of Transcription 3
DPP4	Dipeptidyl Peptidase 4
VCAM1	Vascular Cell Adhesion Molecule 1
MYL7	Myosin Light Chain 7
TUBA3D	Tubulin Alpha 3d
B4GALT7	Beta-1,4-Galactosyltransferase 7
SRC	SRC Proto-Oncogene, Non-Receptor Tyrosine Kinase
ACTN3	Actinin Alpha 3 (Gene/Pseudogene)
MAPK3	Mitogen-Activated Protein Kinase 3
ITGA5	Integrin Subunit Alpha 5
MME	Membrane Metalloendopeptidase
DBH	Dopamine Beta-Hydroxylase
AVPR2	Arginine Vasopressin Receptor 2
PAK1	P21 (RAC1) Activated Kinase 1
PDE3A	Phosphodiesterase 3A
C5AR1	Complement C5a Receptor 1
AKR1A1	Aldo-Keto Reductase Family 1 Member A1
VASP	Vasodilator-Stimulated Phosphoprotein
PTPA	Protein Phosphatase 2 Phosphatase Activator
PLA2G4A	Phospholipase A2 Group IVA
SOD2	Superoxide Dismutase 2, Mitochondrial
GSR	Glutathione-Disulfide Reductase
NAMPT	Nicotinamide Phosphoribosyltransferase
CYCS	Cytochrome C, Somatic
LEP	Leptin
NCAM1	Neural Cell Adhesion Molecule 1
OPRK1	Opioid Receptor Kappa 1
ARRB2	Arrestin Beta 2
CSF2	Colony Stimulating Factor 2
ARRB1	Arrestin Beta 1
GDF15	Growth Differentiation Factor 15
BLVRB	Biliverdin Reductase B
KRIT1	KRIT1, Ankyrin Repeat Containing
TNXA	Tenascin XA (Pseudogene)
MIR21	MicroRNA 21
HCN2	Hyperpolarization Activated Cyclic Nucleotide Gated Potassium Channel 2
SNCA	Synuclein Alpha
DRD2	Dopamine Receptor D2
ITGB1	Integrin Subunit Beta 1
ITGA1	Integrin Subunit Alpha 1
TUBA3C	Tubulin Alpha 3c
PDGFB	Platelet Derived Growth Factor Subunit B
PCNT	Pericentrin
JAK2	Janus Kinase 2
RPS6KB1	Ribosomal Protein S6 Kinase B1
PPARD	Peroxisome Proliferator Activated Receptor Delta
MAP3K5	Mitogen-Activated Protein Kinase Kinase Kinase 5
ITPR1	Inositol 1,4,5-Trisphosphate Receptor Type 1
PRKAA1	Protein Kinase AMP-Activated Catalytic Subunit Alpha 1
PLD2	Phospholipase D2
PRKAG1	Protein Kinase AMP-Activated Non-Catalytic Subunit Gamma 1
PLA2G2A	Phospholipase A2 Group IIA
SP1	Sp1 Transcription Factor
LPAR3	Lysophosphatidic Acid Receptor 3
CKB	Creatine Kinase B
PKD2	Polycystin 2, Transient Receptor Potential Cation Channel
MSTN	Myostatin
OLR1	Oxidized Low Density Lipoprotein Receptor 1
RPSA	Ribosomal Protein SA
PDK4	Pyruvate Dehydrogenase Kinase 4
CYBA	Cytochrome B-245 Alpha Chain
HRH2	Histamine Receptor H2
HTR4	5-Hydroxytryptamine Receptor 4
ENPEP	Glutamyl Aminopeptidase
YY1	YY1 Transcription Factor
CXADR	Coxsackie Virus And Adenovirus Receptor
HSPA4	Heat Shock Protein Family A (Hsp70) Member 4
MTNR1B	Melatonin Receptor 1B
RPS6	Ribosomal Protein S6
JUNB	JunB Proto-Oncogene, AP-1 Transcription Factor Subunit
IGFBP6	Insulin Like Growth Factor Binding Protein 6
CHKA	Choline Kinase Alpha
CXCL8	C-X-C Motif Chemokine Ligand 8
MYDGF	Myeloid Derived Growth Factor
IGKV2D-29	Immunoglobulin Kappa Variable 2D-29
MIR1-1	MicroRNA 1-1
MIR214	MicroRNA 214
PIK3CB	Phosphatidylinositol-4,5-Bisphosphate 3-Kinase Catalytic Subunit Beta
ZC3H12A	Zinc Finger CCCH-Type Containing 12A
MIR6732	MicroRNA 6732
TNNI2	Troponin I2, Fast Skeletal Type
LOX	Lysyl Oxidase
SPEG	SPEG Complex Locus
STAC3	SH3 And Cysteine Rich Domain 3
CDH1	Cadherin 1
PRKCZ	Protein Kinase C Zeta
MAP2	Microtubule Associated Protein 2
ACP1	Acid Phosphatase 1, Soluble
THPO	Thrombopoietin
PROK2	Prokineticin 2
PTK2	Protein Tyrosine Kinase 2
PXN	Paxillin
TPM2	Tropomyosin 2 (Beta)
MTM1	Myotubularin 1
YAP1	Yes Associated Protein 1
EZR	Ezrin
PAX3	Paired Box 3
P2RX4	Purinergic Receptor P2X 4
RAMP2	Receptor Activity Modifying Protein 2
TGFB1I1	Transforming Growth Factor Beta 1 Induced Transcript 1
PROKR1	Prokineticin Receptor 1
CAPN1	Calpain 1
CAST	Calpastatin
PDE4D	Phosphodiesterase 4D
HDAC6	Histone Deacetylase 6
MYH14	myosin, heavy chain 14
NOS2A	nitric oxide synthase 2A (inducible, hepatocytes)
PRKAR2A	protein kinase, cAMP-dependent, regulatory, type II, alpha
HBB	hemoglobin, beta
MAPT	microtubule-associated protein tau
ADCY7	adenylate cyclase 7
ATP2A3	ATPase, Ca++ transporting, ubiquitous
PIK3CA	phosphoinositide-3-kinase, catalytic, alpha polypeptide
CASP3	caspase 3, apoptosis-related cysteine peptidase
NFKB1	nuclear factor of kappa light polypeptide gene enhancer in B-cells 1 (p105)
PLCB1	phospholipase C, beta 1 (phosphoinositide-specific)
GAPDH	glyceraldehyde-3-phosphate dehydrogenase
PRKAR1A	protein kinase, cAMP-dependent, regulatory, type I, alpha (tissue specific extinguisher 1)
AVP	arginine vasopressin (neurophysin II, antidiuretic hormone, diabetes insipidus, neurohypophyseal)
HLA-A	major histocompatibility complex, class I, A
VEGFA	vascular endothelial growth factor A
COQ10A	coenzyme Q10 homolog A (S. cerevisiae)
CS	citrate synthase
IL10	interleukin 10
IL2	interleukin 2
ADRA1D	adrenergic, alpha-1D-, receptor
CNR1	cannabinoid receptor 1 (brain)
COX8B	cytochrome c oxidase, subunit 8B pseudogene
IL1A	interleukin 1, alpha
MMP2	matrix metallopeptidase 2 (gelatinase A, 72kDa gelatinase, 72kDa type IV collagenase)
PDLIM5	PDZ and LIM domain 5
ADCY1	adenylate cyclase 1 (brain)
BCL2	B-cell CLL/lymphoma 2
CNR2	cannabinoid receptor 2 (macrophage)
CPT1A	carnitine palmitoyltransferase 1A (liver)
HRH1	histamine receptor H1
IL8	interleukin 8
IPPK	inositol 1,3,4,5,6-pentakisphosphate 2-kinase
MMP9	matrix metallopeptidase 9 (gelatinase B, 92kDa gelatinase, 92kDa type IV collagenase)
MYL6B	myosin, light chain 6B, alkali, smooth muscle and non-muscle
OPRD1	opioid receptor, delta 1
PDE3B	phosphodiesterase 3B, cGMP-inhibited
PIK3CG	phosphoinositide-3-kinase, catalytic, gamma polypeptide
ADRBK1	adrenergic, beta, receptor kinase 1
HMGB1	high-mobility group box 1
HMOX1	heme oxygenase (decycling) 1
HSPA1A	heat shock 70kDa protein 1A
ITLN1	intelectin 1 (galactofuranose binding)
PARP1	poly (ADP-ribose) polymerase family, member 1
PDF	peptide deformylase (mitochondrial)
PLCG1	phospholipase C, gamma 1
POMC	proopiomelanocortin (adrenocorticotropin/ beta-lipotropin/ alpha-melanocyte stimulating hormone/ beta-melanocyte stimulating hormone/ beta-endorphin)
PPP2R4	protein phosphatase 2A activator, regulatory subunit 4
S100A9	S100 calcium binding protein A9
UTS2	urotensin 2
ACHE	acetylcholinesterase (Yt blood group)
ADRB3	adrenergic, beta-3-, receptor
ALPI	alkaline phosphatase, intestinal
CD2	CD2 molecule
CD34	CD34 molecule
CD40	CD40 molecule, TNF receptor superfamily member 5
CHRNA9	cholinergic receptor, nicotinic, alpha 9
CTGF	connective tissue growth factor
CYSLTR2	cysteinyl leukotriene receptor 2
DLL1	delta-like 1 (Drosophila)
ERBB2	v-erb-b2 erythroblastic leukemia viral oncogene homolog 2, neuro/glioblastoma derived oncogene homolog (avian)
HTR2B	5-hydroxytryptamine (serotonin) receptor 2B
IFNG	interferon, gamma
JUN	jun oncogene
MAPK6	mitogen-activated protein kinase 6
MAPK8	mitogen-activated protein kinase 8
MET	met proto-oncogene (hepatocyte growth factor receptor)
NOX5	NADPH oxidase, EF-hand calcium binding domain 5
NR3C2	nuclear receptor subfamily 3, group C, member 2
PDHB	pyruvate dehydrogenase (lipoamide) beta
PKLR	pyruvate kinase, liver and RBC
PPA1	pyrophosphatase (inorganic) 1
PRKCB1	protein kinase C, beta 1
PRKCE	protein kinase C, epsilon
PTAFR	platelet-activating factor receptor
PTH	parathyroid hormone
TLR4	toll-like receptor 4
AAVS1	adeno-associated virus integration site 1
ACE2	angiotensin I converting enzyme (peptidyl-dipeptidase A) 2
ACPP	acid phosphatase, prostate
ADA	adenosine deaminase
AGTRL1	angiotensin II receptor-like 1
ANXA5	annexin A5
APLP2	amyloid beta (A4) precursor-like protein 2
C20orf181	chromosome 20 open reading frame 181
CALR	calreticulin
CASP8	caspase 8, apoptosis-related cysteine peptidase
CAV3	caveolin 3
CKM	creatine kinase, muscle
CREBBP	CREB binding protein (Rubinstein-Taybi syndrome)
CSF3	colony stimulating factor 3 (granulocyte)
CXCL12	chemokine (C-X-C motif) ligand 12 (stromal cell-derived factor 1)
DLD	dihydrolipoamide dehydrogenase
DSG3	desmoglein 3 (pemphigus vulgaris antigen)
ELN	elastin (supravalvular aortic stenosis, Williams-Beuren syndrome)
ERBB4	v-erb-a erythroblastic leukemia viral oncogene homolog 4 (avian)
FLT1	fms-related tyrosine kinase 1 (vascular endothelial growth factor/vascular permeability factor receptor)
FOS	v-fos FBJ murine osteosarcoma viral oncogene homolog
FXYD1	FXYD domain containing ion transport regulator 1 (phospholemman)
GAA	glucosidase, alpha; acid (Pompe disease, glycogen storage disease type II)
GATA4	GATA binding protein 4
GHRH	growth hormone releasing hormone
GNAS	GNAS complex locus
GPLD1	glycosylphosphatidylinositol specific phospholipase D1
GRIN1	glutamate receptor, ionotropic, N-methyl D-aspartate 1
GRK5	G protein-coupled receptor kinase 5
HBG2	hemoglobin, gamma G
IL1R1	interleukin 1 receptor, type I
IMPACT	Impact homolog (mouse)
ITGAM	integrin, alpha M (complement component 3 receptor 3 subunit)
KDR	kinase insert domain receptor (a type III receptor tyrosine kinase)
LDLR	low density lipoprotein receptor (familial hypercholesterolemia)
LPL	lipoprotein lipase
MMP1	matrix metallopeptidase 1 (interstitial collagenase)
MSRA	methionine sulfoxide reductase A
MYC	v-myc myelocytomatosis viral oncogene homolog (avian)
MYD88	myeloid differentiation primary response gene (88)
NDUFA12	NADH dehydrogenase (ubiquinone) 1 alpha subcomplex, 12
NEUROD1	neurogenic differentiation 1
NF2	neurofibromin 2 (merlin)
NFKBIA	nuclear factor of kappa light polypeptide gene enhancer in B-cells inhibitor, alpha
NME2	non-metastatic cells 2, protein (NM23B) expressed in
NPPC	natriuretic peptide precursor C
NQO1	NAD(P)H dehydrogenase, quinone 1
NUDT6	nudix (nucleoside diphosphate linked moiety X)-type motif 6
PPP1CA	protein phosphatase 1, catalytic subunit, alpha isoform
PPP1R1A	protein phosphatase 1, regulatory (inhibitor) subunit 1A
PTEN	phosphatase and tensin homolog (mutated in multiple advanced cancers 1)
PXMP3	peroxisomal membrane protein 3, 35kDa (Zellweger syndrome)
S100A8	S100 calcium binding protein A8
SCD	stearoyl-CoA desaturase (delta-9-desaturase)
SDHB	succinate dehydrogenase complex, subunit B, iron sulfur (Ip)
SELL	selectin L (lymphocyte adhesion molecule 1)
SERPINE1	serpin peptidase inhibitor, clade E (nexin, plasminogen activator inhibitor type 1), member 1
SLN	sarcolipin
SPARC	secreted protein, acidic, cysteine-rich (osteonectin)
STN	statin
SUCLG1	succinate-CoA ligase, alpha subunit
TAC1	tachykinin, precursor 1
TIPARP	TCDD-inducible poly(ADP-ribose) polymerase
TPR	translocated promoter region (to activated MET oncogene)
ABCC8	ATP-binding cassette, sub-family C (CFTR/MRP), member 8
ABL2	v-abl Abelson murine leukemia viral oncogene homolog 2 (arg, Abelson-related gene)
ACADL	acyl-Coenzyme A dehydrogenase, long chain
ACO2	aconitase 2, mitochondrial
ACP5	acid phosphatase 5, tartrate resistant
ADCY2	adenylate cyclase 2 (brain)
ADCY8	adenylate cyclase 8 (brain)
ADH1A	alcohol dehydrogenase 1A (class I), alpha polypeptide
ADIPOR1	adiponectin receptor 1
AGER	advanced glycosylation end product-specific receptor
AHR	aryl hydrocarbon receptor
AIFM1	apoptosis-inducing factor, mitochondrion-associated, 1
AK2	adenylate kinase 2
AKAP1	A kinase (PRKA) anchor protein 1
AKAP10	A kinase (PRKA) anchor protein 10
ALDH2	aldehyde dehydrogenase 2 family (mitochondrial)
ALDH7A1	aldehyde dehydrogenase 7 family, member A1
ALDH9A1	aldehyde dehydrogenase 9 family, member A1
ANGPT1	angiopoietin 1
ANGPT2	angiopoietin 2
ANKRD1	ankyrin repeat domain 1 (cardiac muscle)
ANXA2	annexin A2
ANXA6	annexin A6
APEX1	APEX nuclease (multifunctional DNA repair enzyme) 1
APOB	apolipoprotein B (including Ag(x) antigen)
AR	androgen receptor (dihydrotestosterone receptor; testicular feminization; spinal and bulbar muscular atrophy; Kennedy disease)
ARD1A	ARD1 homolog A, N-acetyltransferase (S. cerevisiae)
ATE1	arginyltransferase 1
ATF4	activating transcription factor 4 (tax-responsive enhancer element B67)
ATP1A3	ATPase, Na+/K+ transporting, alpha 3 polypeptide
ATP2A1	ATPase, Ca++ transporting, cardiac muscle, fast twitch 1
ATP2B1	ATPase, Ca++ transporting, plasma membrane 1
ATP2B2	ATPase, Ca++ transporting, plasma membrane 2
ATP2B4	ATPase, Ca++ transporting, plasma membrane 4
ATP4A	ATPase, H+/K+ exchanging, alpha polypeptide
ATP5E	ATP synthase, H+ transporting, mitochondrial F1 complex, epsilon subunit
ATP5H	ATP synthase, H+ transporting, mitochondrial F0 complex, subunit d
ATP6AP2	ATPase, H+ transporting, lysosomal accessory protein 2
AURKA	aurora kinase A
B3GAT1	beta-1,3-glucuronyltransferase 1 (glucuronosyltransferase P)
BAK1	BCL2-antagonist/killer 1
BECN1	beclin 1, autophagy related
BEST1	bestrophin 1
BNIP3	BCL2/adenovirus E1B 19kDa interacting protein 3
C10orf59	chromosome 10 open reading frame 59
C3	complement component 3
CACNA1D	calcium channel, voltage-dependent, L type, alpha 1D subunit
CADM1	cell adhesion molecule 1
CAMK4	calcium/calmodulin-dependent protein kinase IV
CAP1	CAP, adenylate cyclase-associated protein 1 (yeast)
CAPZA1	capping protein (actin filament) muscle Z-line, alpha 1
CASP1	caspase 1, apoptosis-related cysteine peptidase (interleukin 1, beta, convertase)
CASP9	caspase 9, apoptosis-related cysteine peptidase
CBR1	carbonyl reductase 1
CCHCR1	coiled-coil alpha-helical rod protein 1
CCND1	cyclin D1
CCR2	chemokine (C-C motif) receptor 2
CCRK	cell cycle related kinase
CD14	CD14 molecule
CD151	CD151 molecule (Raph blood group)
CD160	CD160 molecule
CD38	CD38 molecule
CD4	CD4 molecule
CD46	CD46 molecule, complement regulatory protein
CD55	CD55 molecule, decay accelerating factor for complement (Cromer blood group)
CD63	CD63 molecule
CD68	CD68 molecule
CD8A	CD8a molecule
CDKN1A	cyclin-dependent kinase inhibitor 1A (p21, Cip1)
CDO1	cysteine dioxygenase, type I
CETP	cholesteryl ester transfer protein, plasma
CHAT	choline acetyltransferase
CHPT1	choline phosphotransferase 1
COASY	Coenzyme A synthase
COL1AR	collagen, type I, alpha, receptor
COMT	catechol-O-methyltransferase
COP	clathrin-ordered protein
COQ7	coenzyme Q7 homolog, ubiquinone (yeast)
COX8A	cytochrome c oxidase subunit 8A (ubiquitous)
CREB1	cAMP responsive element binding protein 1
CREM	cAMP responsive element modulator
CRMP1	collapsin response mediator protein 1
CTNNB1	catenin (cadherin-associated protein), beta 1, 88kDa
CTSD	cathepsin D
CUX1	cut-like homeobox 1
CXCL10	chemokine (C-X-C motif) ligand 10
CXCR7	chemokine (C-X-C motif) receptor 7
CYBB	cytochrome b-245, beta polypeptide (chronic granulomatous disease)
CYP1A2	cytochrome P450, family 1, subfamily A, polypeptide 2
CYSLTR1	cysteinyl leukotriene receptor 1
DCTN5	dynactin 5 (p25)
DEFA5	defensin, alpha 5, Paneth cell-specific
DIO3	deiodinase, iodothyronine, type III
DNM3	dynamin 3
DUSP2	dual specificity phosphatase 2
EBP	emopamil binding protein (sterol isomerase)
EDN2	endothelin 2
EEF1B3	eukaryotic translation elongation factor 1 beta 3
EGR1	early growth response 1
EIF2A	eukaryotic translation initiation factor 2A, 65kDa
EIF4EBP1	eukaryotic translation initiation factor 4E binding protein 1
ELK1	ELK1, member of ETS oncogene family
EMD	emerin (Emery-Dreifuss muscular dystrophy)
ENO1	enolase 1, (alpha)
ENTPD3	ectonucleoside triphosphate diphosphohydrolase 3
EP300	E1A binding protein p300
EPRS	glutamyl-prolyl-tRNA synthetase
ERBB3	v-erb-b2 erythroblastic leukemia viral oncogene homolog 3 (avian)
ESR2	estrogen receptor 2 (ER beta)
FAS	Fas (TNF receptor superfamily, member 6)
FGG	fibrinogen gamma chain
FHL1	four and a half LIM domains 1
FKBP11	FK506 binding protein 11, 19 kDa
FOXO3	forkhead box O3
FUS	fusion (involved in t(12;16) in malignant liposarcoma)
GAL	galanin prepropeptide
GBA	glucosidase, beta; acid (includes glucosylceramidase)
GCG	glucagon
GCGR	glucagon receptor
GCNT2	glucosaminyl (N-acetyl) transferase 2, I-branching enzyme (I blood group)
GEN1	Gen homolog 1, endonuclease (Drosophila)
GFER	growth factor, augmenter of liver regeneration (ERV1 homolog, S. cerevisiae)
GH2	growth hormone 2
GIPC1	GIPC PDZ domain containing family, member 1
GJB1	gap junction protein, beta 1, 32kDa
GJB2	gap junction protein, beta 2, 26kDa
GJC1	gap junction protein, gamma 1, 45kDa
GK	glycerol kinase
GORASP1	golgi reassembly stacking protein 1, 65kDa
GP1BA	glycoprotein Ib (platelet), alpha polypeptide
GPBAR1	G protein-coupled bile acid receptor 1
GRIA1	glutamate receptor, ionotropic, AMPA 1
GSK3B	glycogen synthase kinase 3 beta
GSTCD	glutathione S-transferase, C-terminal domain containing
GSTP1	glutathione S-transferase pi
HADHB	hydroxyacyl-Coenzyme A dehydrogenase/3-ketoacyl-Coenzyme A thiolase/enoyl-Coenzyme A hydratase (trifunctional protein), beta subunit
HFE	hemochromatosis
HIF1A	hypoxia-inducible factor 1, alpha subunit (basic helix-loop-helix transcription factor)
HK2	hexokinase 2
HLA-DOB	major histocompatibility complex, class II, DO beta
HPRT1	hypoxanthine phosphoribosyltransferase 1 (Lesch-Nyhan syndrome)
HRH3	histamine receptor H3
HSPA5	heat shock 70kDa protein 5 (glucose-regulated protein, 78kDa)
HSPB6	heat shock protein, alpha-crystallin-related, B6
HSPD1	heat shock 60kDa protein 1 (chaperonin)
HTT	huntingtin
IAPP	islet amyloid polypeptide
IDH3B	isocitrate dehydrogenase 3 (NAD+) beta
IGFALS	insulin-like growth factor binding protein, acid labile subunit
IGFBP3	insulin-like growth factor binding protein 3
IL12A	interleukin 12A (natural killer cell stimulatory factor 1, cytotoxic lymphocyte maturation factor 1, p35)
IL17F	interleukin 17F
IL18	interleukin 18 (interferon-gamma-inducing factor)
IL1F5	interleukin 1 family, member 5 (delta)
IL6ST	interleukin 6 signal transducer (gp130, oncostatin M receptor)
INTU	inturned planar cell polarity effector homolog (Drosophila)
IQGAP1	IQ motif containing GTPase activating protein 1
IRAK4	interleukin-1 receptor-associated kinase 4
IRS1	insulin receptor substrate 1
ITGA2	integrin, alpha 2 (CD49B, alpha 2 subunit of VLA-2 receptor)
ITGAV	integrin, alpha V (vitronectin receptor, alpha polypeptide, antigen CD51)
ITGB3	integrin, beta 3 (platelet glycoprotein IIIa, antigen CD61)
JPH2	junctophilin 2
JUP	junction plakoglobin
KCNA5	potassium voltage-gated channel, shaker-related subfamily, member 5
KCND2	potassium voltage-gated channel, Shal-related subfamily, member 2
KCNQ1	potassium voltage-gated channel, KQT-like subfamily, member 1
KLK1	kallikrein 1
KRT83	keratin 83
KRT85	keratin 85
LAMP1	lysosomal-associated membrane protein 1
LAMP2	lysosomal-associated membrane protein 2
LBP	lipopolysaccharide binding protein
LCAT	lecithin-cholesterol acyltransferase
LSR	lipolysis stimulated lipoprotein receptor
LTB	lymphotoxin beta (TNF superfamily, member 3)
MAGIX	MAGI family member, X-linked
MAL	mal, T-cell differentiation protein
MAOB	monoamine oxidase B
MAP3K7	mitogen-activated protein kinase kinase kinase 7
MAS1	MAS1 oncogene
MAX	MYC associated factor X
MBNL1	muscleblind-like (Drosophila)
MBTPS1	membrane-bound transcription factor peptidase, site 1
ME1	malic enzyme 1, NADP(+)-dependent, cytosolic
MED1	mediator complex subunit 1
MFN2	mitofusin 2
MINK1	misshapen-like kinase 1 (zebrafish)
MLYCD	malonyl-CoA decarboxylase
MMEL1	membrane metallo-endopeptidase-like 1
MMP13	matrix metallopeptidase 13 (collagenase 3)
MMP3	matrix metallopeptidase 3 (stromelysin 1, progelatinase)
MMP8	matrix metallopeptidase 8 (neutrophil collagenase)
MNT	MAX binding protein
MPL	myeloproliferative leukemia virus oncogene
MSR1	macrophage scavenger receptor 1
MTHFR	5,10-methylenetetrahydrofolate reductase (NADPH)
MT-ND1	mitochondrially encoded NADH dehydrogenase 1
MTTP	microsomal triglyceride transfer protein
MUC5B	mucin 5B, oligomeric mucus/gel-forming
MYH3	myosin, heavy chain 3, skeletal muscle, embryonic
MYLK3	myosin light chain kinase 3
MYOZ1	myozenin 1
MYOZ2	myozenin 2
NACA2	nascent polypeptide-associated complex alpha subunit 2
NAT2	N-acetyltransferase 2 (arylamine N-acetyltransferase)
NCOA1	nuclear receptor coactivator 1
NCOA3	nuclear receptor coactivator 3
NEBL	nebulette
NEU1	sialidase 1 (lysosomal sialidase)
NGFR	nerve growth factor receptor (TNFR superfamily, member 16)
NKX2-1	NK2 homeobox 1
NKX2-5	NK2 transcription factor related, locus 5 (Drosophila)
NME1	non-metastatic cells 1, protein (NM23A) expressed in
NR1H3	nuclear receptor subfamily 1, group H, member 3
NRG1	neuregulin 1
NSF	N-ethylmaleimide-sensitive factor
NTRK1	neurotrophic tyrosine kinase, receptor, type 1
OXTR	oxytocin receptor
P2RY1	purinergic receptor P2Y, G-protein coupled, 1
P2RY14	purinergic receptor P2Y, G-protein coupled, 14
P2RY2	purinergic receptor P2Y, G-protein coupled, 2
P4HA1	procollagen-proline, 2-oxoglutarate 4-dioxygenase (proline 4-hydroxylase), alpha polypeptide I
PADI1	peptidyl arginine deiminase, type I
PARP2	poly (ADP-ribose) polymerase family, member 2
PARP3	poly (ADP-ribose) polymerase family, member 3
PDE4B	phosphodiesterase 4B, cAMP-specific (phosphodiesterase E4 dunce homolog, Drosophila)
PDPK1	3-phosphoinositide dependent protein kinase-1
PECAM1	platelet/endothelial cell adhesion molecule (CD31 antigen)
PENK	proenkephalin
PF4V1	platelet factor 4 variant 1
PFDN1	prefoldin subunit 1
PFKM	phosphofructokinase, muscle
PGC	progastricsin (pepsinogen C)
PGK1	phosphoglycerate kinase 1
PI4KA	phosphatidylinositol 4-kinase, catalytic, alpha
PIAS1	protein inhibitor of activated STAT, 1
PIK3R1	phosphoinositide-3-kinase, regulatory subunit 1 (alpha)
PLA2G1B	phospholipase A2, group IB (pancreas)
PLCB4	phospholipase C, beta 4
PLXNB2	plexin B2
PPP1R12A	protein phosphatase 1, regulatory (inhibitor) subunit 12A
PPP1R12B	protein phosphatase 1, regulatory (inhibitor) subunit 12B
PPP1R13B	protein phosphatase 1, regulatory (inhibitor) subunit 13B
PRDX2	peroxiredoxin 2
PRKD1	protein kinase D1
PRL	prolactin
PROM1	prominin 1
PTGER1	prostaglandin E receptor 1 (subtype EP1), 42kDa
PTGER3	prostaglandin E receptor 3 (subtype EP3)
PTGFR	prostaglandin F receptor (FP)
PTPRU	protein tyrosine phosphatase, receptor type, U
PTPRV	protein tyrosine phosphatase, receptor type, V (pseudogene)
PVALB	parvalbumin
PYGM	phosphorylase, glycogen; muscle (McArdle syndrome, glycogen storage disease type V)
RAP1B	RAP1B, member of RAS oncogene family
RAPGEF3	Rap guanine nucleotide exchange factor (GEF) 3
REL	v-rel reticuloendotheliosis viral oncogene homolog (avian)
RETN	resistin
RNF123	ring finger protein 123
RNH1	ribonuclease/angiogenin inhibitor 1
RPS27A	ribosomal protein S27a
RUNX2	runt-related transcription factor 2
RXRA	retinoid X receptor, alpha
S1PR1	sphingosine-1-phosphate receptor 1
S1PR3	sphingosine-1-phosphate receptor 3
SELP	selectin P (granule membrane protein 140kDa, antigen CD62)
SERPINA5	serpin peptidase inhibitor, clade A (alpha-1 antiproteinase, antitrypsin), member 5
SETD2	SET domain containing 2
SFTPD	surfactant, pulmonary-associated protein D
SIRT1	sirtuin (silent mating type information regulation 2 homolog) 1 (S. cerevisiae)
SLC14A2	solute carrier family 14 (urea transporter), member 2
SLC27A1	solute carrier family 27 (fatty acid transporter), member 1
SLC29A1	solute carrier family 29 (nucleoside transporters), member 1
SLC5A5	solute carrier family 5 (sodium iodide symporter), member 5
SLC7A2	solute carrier family 7 (cationic amino acid transporter, y+ system), member 2
SMN1	survival of motor neuron 1, telomeric
SMN2	survival of motor neuron 2, centromeric
SNAP25	synaptosomal-associated protein, 25kDa
SOCS3	suppressor of cytokine signaling 3
SRA1	steroid receptor RNA activator 1
SSTR2	somatostatin receptor 2
STAT1	signal transducer and activator of transcription 1, 91kDa
STAU1	staufen, RNA binding protein, homolog 1 (Drosophila)
STX1A	syntaxin 1A (brain)
SUCLG2	succinate-CoA ligase, GDP-forming, beta subunit
TAC3	tachykinin 3 (neuromedin K, neurokinin beta)
TAF1A	TATA box binding protein (TBP)-associated factor, RNA polymerase I, A, 48kDa
TAX1BP3	Tax1 (human T-cell leukemia virus type I) binding protein 3
TBXAS1	thromboxane A synthase 1 (platelet, cytochrome P450, family 5, subfamily A)
TEC	tec protein tyrosine kinase
TEK	TEK tyrosine kinase, endothelial (venous malformations, multiple cutaneous and mucosal)
TFAM	transcription factor A, mitochondrial
TFPI	tissue factor pathway inhibitor (lipoprotein-associated coagulation inhibitor)
THRA	thyroid hormone receptor, alpha (erythroblastic leukemia viral (v-erb-a) oncogene homolog, avian)
THRB	thyroid hormone receptor, beta (erythroblastic leukemia viral (v-erb-a) oncogene homolog 2, avian)
TIMP1	TIMP metallopeptidase inhibitor 1
TIMP4	TIMP metallopeptidase inhibitor 4
TJP1	tight junction protein 1 (zona occludens 1)
TLR2	toll-like receptor 2
TLX2	T-cell leukemia homeobox 2
TNFRSF14	tumor necrosis factor receptor superfamily, member 14 (herpesvirus entry mediator)
TNFRSF1B	tumor necrosis factor receptor superfamily, member 1B
TNPO1	transportin 1
TNS1	tensin 1
TOP2B	topoisomerase (DNA) II beta 180kDa
TP53	tumor protein p53
TPO	thyroid peroxidase
TRH	thyrotropin-releasing hormone
TRI	transfer RNA isoleucine
TRIM13	tripartite motif-containing 13
TRIM54	tripartite motif-containing 54
TRPC3	transient receptor potential cation channel, subfamily C, member 3
TRPV2	transient receptor potential cation channel, subfamily V, member 2
TSHB	thyroid stimulating hormone, beta
UCN	urocortin
UNC45B	unc-45 homolog B (C. elegans)
UTS2R	urotensin 2 receptor
VDAC1	voltage-dependent anion channel 1
VTNR	vitronectin receptor
WARS	tryptophanyl-tRNA synthetase
XBP1	X-box binding protein 1
TGFA	transforming growth factor, alpha
RHOD	ras homolog gene family, member D
KIT	v-kit Hardy-Zuckerman 4 feline sarcoma viral oncogene homolog
CYP2B6	cytochrome P450, family 2, subfamily B, polypeptide 6
MAPK10	mitogen-activated protein kinase 10
SRI	sorcin
HDAC9	histone deacetylase 9
AKAP13	A kinase (PRKA) anchor protein 13
CHGA	chromogranin A (parathyroid secretory protein 1)
SPP1	secreted phosphoprotein 1 (osteopontin, bone sialoprotein I, early T-lymphocyte activation 1)
MYEF2	myelin expression factor 2
SMAD2	SMAD family member 2
CAMK2N1	calcium/calmodulin-dependent protein kinase II inhibitor 1
PPP2CA	protein phosphatase 2 (formerly 2A), catalytic subunit, alpha isoform
TXN	thioredoxin
KCNN4	potassium intermediate/small conductance calcium-activated channel, subfamily N, member 4
IMMT	inner membrane protein, mitochondrial (mitofilin)
MEF2C	myocyte enhancer factor 2C
SCN3A	sodium channel, voltage-gated, type III, alpha subunit
TIMP2	TIMP metallopeptidase inhibitor 2
ILK	integrin-linked kinase
MIRN21	microRNA 21
HRC	histidine rich calcium binding protein
GLP1R	glucagon-like peptide 1 receptor
HAX1	HCLS1 associated protein X-1
MEF2A	myocyte enhancer factor 2A
BCL2L1	BCL2-like 1
KCNE2	potassium voltage-gated channel, Isk-related family, member 2
ADRA1A	adrenergic, alpha-1A-, receptor
BAX	BCL2-associated X protein
DNASE1	deoxyribonuclease I
KCTD11	potassium channel tetramerisation domain containing 11
APOE	apolipoprotein E
MAPKAPK2	mitogen-activated protein kinase-activated protein kinase 2
SLC4A3	solute carrier family 4, anion exchanger, member 3
VDR	vitamin D (1,25- dihydroxyvitamin D3) receptor
HSPB1	heat shock 27kDa protein 1
MARK2	MAP/microtubule affinity-regulating kinase 2
HTR2A	5-hydroxytryptamine (serotonin) receptor 2A
LEPR	leptin receptor
RRM1	ribonucleotide reductase M1
TRPC1	transient receptor potential cation channel, subfamily C, member 1
EPOR	erythropoietin receptor
ITGB2	integrin, beta 2 (complement component 3 receptor 3 and 4 subunit)
MIRN122	microRNA 122
KCND3	potassium voltage-gated channel, Shal-related subfamily, member 3
LIPG	lipase, endothelial
INSR	insulin receptor
COL4A4	collagen, type IV, alpha 4
ESR1	estrogen receptor 1
KCNH2	potassium voltage-gated channel, subfamily H (eag-related), member 2
FGF1	fibroblast growth factor 1 (acidic)
CYP3A5	cytochrome P450, family 3, subfamily A, polypeptide 5
IL1RAPL2	interleukin 1 receptor accessory protein-like 2
NTS	neurotensin
BMP2	bone morphogenetic protein 2
BIN1	bridging integrator 1
UCN2	urocortin 2
FSD1	fibronectin type III and SPRY domain containing 1
HEY2	hairy/enhancer-of-split related with YRPW motif 2
IL4	interleukin 4
THBS1	thrombospondin 1
TYR	tyrosinase (oculocutaneous albinism IA)
OGT	O-linked N-acetylglucosamine (GlcNAc) transferase (UDP-N-acetylglucosamine:polypeptide-N-acetylglucosaminyl transferase)
GCA	grancalcin, EF-hand calcium binding protein
SART3	squamous cell carcinoma antigen recognized by T cells 3
MIF	macrophage migration inhibitory factor (glycosylation-inhibiting factor)
KCNIP2	Kv channel interacting protein 2
G6PD	glucose-6-phosphate dehydrogenase
MKI67	antigen identified by monoclonal antibody Ki-67
NOX4	NADPH oxidase 4
KITLG	KIT ligand
MGEA5	meningioma expressed antigen 5 (hyaluronidase)
POU5F1	POU class 5 homeobox 1
ADRA1B	adrenergic, alpha-1B-, receptor
AKAP6	A kinase (PRKA) anchor protein 6
CDH5	cadherin 5, type 2, VE-cadherin (vascular epithelium)
ERG	v-ets erythroblastosis virus E26 oncogene homolog (avian)
IGF1R	insulin-like growth factor 1 receptor
LIF	leukemia inhibitory factor (cholinergic differentiation factor)
PPP2R3B	protein phosphatase 2 (formerly 2A), regulatory subunit B'', beta
ADCY5	adenylate cyclase 5
ICK	intestinal cell (MAK-like) kinase
NANOG	Nanog homeobox
NPR2	natriuretic peptide receptor B/guanylate cyclase B (atrionatriuretic peptide receptor B)
PI3	peptidase inhibitor 3, skin-derived (SKALP)
UCP2	uncoupling protein 2 (mitochondrial, proton carrier)
AKR1B1	aldo-keto reductase family 1, member B1 (aldose reductase)
GLRX3	glutaredoxin 3
IL17A	interleukin 17A
TRIM63	tripartite motif-containing 63
COL1A2	collagen, type I, alpha 2
ADRBK2	adrenergic, beta, receptor kinase 2
NR1I2	nuclear receptor subfamily 1, group I, member 2
SMAD4	SMAD family member 4
IRAK1	interleukin-1 receptor-associated kinase 1
SLC12A2	solute carrier family 12 (sodium/potassium/chloride transporters), member 2
EGLN1	egl nine homolog 1 (C. elegans)
ITGA9	integrin, alpha 9
PTK2B	PTK2B protein tyrosine kinase 2 beta
SLC6A2	solute carrier family 6 (neurotransmitter transporter, noradrenalin), member 2
GATA6	GATA binding protein 6
MIRN208A	microRNA 208a
PPP5C	protein phosphatase 5, catalytic subunit
NGF	nerve growth factor (beta polypeptide)
TXNRD3	thioredoxin reductase 3
CBFA2T2	core-binding factor, runt domain, alpha subunit 2; translocated to, 2
MAP2K6	mitogen-activated protein kinase kinase 6
NPR1	natriuretic peptide receptor A/guanylate cyclase A (atrionatriuretic peptide receptor A)
RGS4	regulator of G-protein signaling 4
CALCRL	calcitonin receptor-like
IGBP1	immunoglobulin (CD79A) binding protein 1
MIRN126	microRNA 126
SMAD1	SMAD family member 1
TRPC6	transient receptor potential cation channel, subfamily C, member 6
ATF3	activating transcription factor 3
DAPK3	death-associated protein kinase 3
PDYN	prodynorphin
RGS2	regulator of G-protein signaling 2, 24kDa
UCP1	uncoupling protein 1 (mitochondrial, proton carrier)
DICER1	dicer 1, ribonuclease type III
ANG	angiogenin, ribonuclease, RNase A family, 5
COL3A1	collagen, type III, alpha 1 (Ehlers-Danlos syndrome type IV, autosomal dominant)
CYP1A1	cytochrome P450, family 1, subfamily A, polypeptide 1
IRS2	insulin receptor substrate 2
MAPKAP1	mitogen-activated protein kinase associated protein 1
NFE2L2	nuclear factor (erythroid-derived 2)-like 2
PTPRC	protein tyrosine phosphatase, receptor type, C
JUND	jun D proto-oncogene
PCNA	proliferating cell nuclear antigen
TUBA1B	tubulin, alpha 1b
MIRN214	microRNA 214
P2RX2	purinergic receptor P2X, ligand-gated ion channel, 2
PCTK1	PCTAIRE protein kinase 1
PLAU	plasminogen activator, urokinase
PRKCD	protein kinase C, delta
SLC9A3R2	solute carrier family 9 (sodium/hydrogen exchanger), member 3 regulator 2
TFAP2A	transcription factor AP-2 alpha (activating enhancer binding protein 2 alpha)
TTR	transthyretin (prealbumin, amyloidosis type I)
ERAL1	Era G-protein-like 1 (E. coli)
FASLG	Fas ligand (TNF superfamily, member 6)
GSTA1	glutathione S-transferase A1
ID1	inhibitor of DNA binding 1, dominant negative helix-loop-helix protein
ISL1	ISL LIM homeobox 1
KCNJ3	potassium inwardly-rectifying channel, subfamily J, member 3
LY86	lymphocyte antigen 86
LYZ	lysozyme (renal amyloidosis)
PITX2	paired-like homeodomain 2
RORC	RAR-related orphan receptor C
TNC	tenascin C (hexabrachion)
CAPG	capping protein (actin filament), gelsolin-like
CEBPB	CCAAT/enhancer binding protein (C/EBP), beta
DUOX1	dual oxidase 1
LRPAP1	low density lipoprotein receptor-related protein associated protein 1
NCF1	neutrophil cytosolic factor 1, (chronic granulomatous disease, autosomal 1)
NPTXR	neuronal pentraxin receptor
PPP1R3C	protein phosphatase 1, regulatory (inhibitor) subunit 3C
PPP3R1	protein phosphatase 3 (formerly 2B), regulatory subunit B, alpha isoform
SOX2	SRY (sex determining region Y)-box 2
SSR1	signal sequence receptor, alpha (translocon-associated protein alpha)
UCP3	uncoupling protein 3 (mitochondrial, proton carrier)
ABP1	amiloride binding protein 1 (amine oxidase (copper-containing))
CCK	cholecystokinin
CDH17	cadherin 17, LI cadherin (liver-intestine)
FAP	fibroblast activation protein, alpha
GPX4	glutathione peroxidase 4 (phospholipid hydroperoxidase)
KIR3DL1	killer cell immunoglobulin-like receptor, three domains, long cytoplasmic tail, 1
MAP2K4	mitogen-activated protein kinase kinase 4
MAPK11	mitogen-activated protein kinase 11
PASD1	PAS domain containing 1
PDGFA	platelet-derived growth factor alpha polypeptide
RAC1	ras-related C3 botulinum toxin substrate 1 (rho family, small GTP binding protein Rac1)
RASGRF1	Ras protein-specific guanine nucleotide-releasing factor 1
MKL1	megakaryoblastic leukemia (translocation) 1
SCARB1	scavenger receptor class B, member 1
ITGB1BP2	integrin beta 1 binding protein (melusin) 2
GIF	gastric intrinsic factor (vitamin B synthesis)
ITGAL	integrin, alpha L (antigen CD11A (p180), lymphocyte function-associated antigen 1; alpha polypeptide)
TRPC4	transient receptor potential cation channel, subfamily C, member 4
STIM1	stromal interaction molecule 1
ARHGEF2	rho/rac guanine nucleotide exchange factor (GEF) 2
PAFAH1B1	platelet-activating factor acetylhydrolase, isoform Ib, alpha subunit 45kDa
SERPING1	serpin peptidase inhibitor, clade G (C1 inhibitor), member 1, (angioedema, hereditary)
SMAD5	SMAD family member 5
BDNF	brain-derived neurotrophic factor
CTSK	cathepsin K
HSPA8	heat shock 70kDa protein 8
THBS4	thrombospondin 4
UTS2D	urotensin 2 domain containing
PDE4DIP	phosphodiesterase 4D interacting protein (myomegalin)
FAAH	fatty acid amide hydrolase
IFNA1	interferon, alpha 1
PPAP2A	phosphatidic acid phosphatase type 2A
DUSP1	dual specificity phosphatase 1
HCN4	hyperpolarization activated cyclic nucleotide-gated potassium channel 4
ITGA2B	integrin, alpha 2b (platelet glycoprotein IIb of IIb/IIIa complex, antigen CD41)
PNPLA2	patatin-like phospholipase domain containing 2
PTHLH	parathyroid hormone-like hormone
RCAN1	regulator of calcineurin 1
SILV	silver homolog (mouse)
ADCY6	adenylate cyclase 6
HDAC1	histone deacetylase 1
ITPR2	inositol 1,4,5-triphosphate receptor, type 2
LIMS1	LIM and senescent cell antigen-like domains 1
MIRN25	microRNA 25
ADCYAP1	adenylate cyclase activating polypeptide 1 (pituitary)
C12orf57	chromosome 12 open reading frame 57
CORIN	corin, serine peptidase
CSN3	casein kappa
IRF1	interferon regulatory factor 1
TBX20	T-box 20
TLR5	toll-like receptor 5
CFTR	cystic fibrosis transmembrane conductance regulator (ATP-binding cassette sub-family C, member 7)
CX3CL1	chemokine (C-X3-C motif) ligand 1
DSC2	desmocollin 2
HMOX2	heme oxygenase (decycling) 2
HSF1	heat shock transcription factor 1
MMP7	matrix metallopeptidase 7 (matrilysin, uterine)
TLR9	toll-like receptor 9
VEGFB	vascular endothelial growth factor B
GPER	G protein-coupled estrogen receptor 1
MMP14	matrix metallopeptidase 14 (membrane-inserted)
RRM2	ribonucleotide reductase M2 polypeptide
SERPINA1	serpin peptidase inhibitor, clade A (alpha-1 antiproteinase, antitrypsin), member 1
TSPO	translocator protein (18kDa)
ZAP70	zeta-chain (TCR) associated protein kinase 70kDa
CYP19A1	cytochrome P450, family 19, subfamily A, polypeptide 1
F2R	coagulation factor II (thrombin) receptor
FOSL1	FOS-like antigen 1
MDH2	malate dehydrogenase 2, NAD (mitochondrial)
MIRN132	microRNA 132
PKP2	plakophilin 2
SLC4A1	solute carrier family 4, anion exchanger, member 1 (erythrocyte membrane protein band 3, Diego blood group)
ADM2	adrenomedullin 2
AKAP7	A kinase (PRKA) anchor protein 7
AURKAIP1	aurora kinase A interacting protein 1
CSF1	colony stimulating factor 1 (macrophage)
CTNNA1	catenin (cadherin-associated protein), alpha 1, 102kDa
GC	group-specific component (vitamin D binding protein)
MAPK9	mitogen-activated protein kinase 9
POLG	polymerase (DNA directed), gamma
PRKCG	protein kinase C, gamma
PTGER4	prostaglandin E receptor 4 (subtype EP4)
SLC4A2	solute carrier family 4, anion exchanger, member 2 (erythrocyte membrane protein band 3-like 1)
SLC8A3	solute carrier family 8 (sodium-calcium exchanger), member 3
TF	transferrin
ACADM	acyl-Coenzyme A dehydrogenase, C-4 to C-12 straight chain
ALOX12	arachidonate 12-lipoxygenase
ARFRP1	ADP-ribosylation factor related protein 1
CDKN2A	cyclin-dependent kinase inhibitor 2A (melanoma, p16, inhibits CDK4)
CP	ceruloplasmin (ferroxidase)
GIP	gastric inhibitory polypeptide
KCNJ1	potassium inwardly-rectifying channel, subfamily J, member 1
NES	nestin
PARVB	parvin, beta
PON1	paraoxonase 1
RPIA	ribose 5-phosphate isomerase A (ribose 5-phosphate epimerase)
RPS6KA1	ribosomal protein S6 kinase, 90kDa, polypeptide 1
TBX5	T-box 5
TNFRSF9	tumor necrosis factor receptor superfamily, member 9
ADCY3	adenylate cyclase 3
ATP12A	ATPase, H+/K+ transporting, nongastric, alpha polypeptide
ATP2C1	ATPase, Ca++ transporting, type 2C, member 1
BAD	BCL2-antagonist of cell death
CFLAR	CASP8 and FADD-like apoptosis regulator
CHAF1A	chromatin assembly factor 1, subunit A (p150)
CIC	capicua homolog (Drosophila)
DBP	D site of albumin promoter (albumin D-box) binding protein
GRK6	G protein-coupled receptor kinase 6
GSK3A	glycogen synthase kinase 3 alpha
IL3	interleukin 3 (colony-stimulating factor, multiple)
ING1	inhibitor of growth family, member 1
JMJD6	jumonji domain containing 6
LGALS3	lectin, galactoside-binding, soluble, 3
MUT	methylmalonyl Coenzyme A mutase
NOX1	NADPH oxidase 1
RNF138	ring finger protein 138
ROCK2	Rho-associated, coiled-coil containing protein kinase 2
THY1	Thy-1 cell surface antigen
VIPR1	vasoactive intestinal peptide receptor 1
ZFPM2	zinc finger protein, multitype 2
ANXA7	annexin A7
COL18A1	collagen, type XVIII, alpha 1
CTSB	cathepsin B
ELA2	elastase 2, neutrophil
ELAVL1	ELAV (embryonic lethal, abnormal vision, Drosophila)-like 1 (Hu antigen R)
GTF3A	general transcription factor IIIA
HLA-G	major histocompatibility complex, class I, G
KCNE1	potassium voltage-gated channel, Isk-related family, member 1
LPAL2	lipoprotein, Lp(a)-like 2
MAP1LC3A	microtubule-associated protein 1 light chain 3 alpha
MIRN145	microRNA 145
MIRN150	microRNA 150
MSMB	microseminoprotein, beta-
MT-CO2	mitochondrially encoded cytochrome c oxidase II
MTPN	myotrophin
MYLIP	myosin regulatory light chain interacting protein
NCOR1	nuclear receptor co-repressor 1
NFATC3	nuclear factor of activated T-cells, cytoplasmic, calcineurin-dependent 3
OPA1	optic atrophy 1 (autosomal dominant)
PAGE1	P antigen family, member 1 (prostate associated)
PAGE2	P antigen family, member 2 (prostate associated)
SCN8A	sodium channel, voltage gated, type VIII, alpha subunit
SELE	selectin E (endothelial adhesion molecule 1)
SLC7A10	solute carrier family 7, (neutral amino acid transporter, y+ system) member 10
SLC8A2	solute carrier family 8 (sodium-calcium exchanger), member 2
SSB	Sjogren syndrome antigen B (autoantigen La)
TDRD9	tudor domain containing 9
TLN2	talin 2
TMOD4	tropomodulin 4 (muscle)
TNFSF10	tumor necrosis factor (ligand) superfamily, member 10
ACACA	acetyl-Coenzyme A carboxylase alpha
APOA1	apolipoprotein A-I
ATG5	ATG5 autophagy related 5 homolog (S. cerevisiae)
ATG7	ATG7 autophagy related 7 homolog (S. cerevisiae)
CACNA1H	calcium channel, voltage-dependent, T type, alpha 1H subunit
CACNA2D1	calcium channel, voltage-dependent, alpha 2/delta subunit 1
CCL21	chemokine (C-C motif) ligand 21
CFB	complement factor B
CUZD1	CUB and zona pellucida-like domains 1
DSP	desmoplakin
EIF3K	eukaryotic translation initiation factor 3, subunit K
ETFA	electron-transfer-flavoprotein, alpha polypeptide (glutaric aciduria II)
EZH2	enhancer of zeste homolog 2 (Drosophila)
F13A1	coagulation factor XIII, A1 polypeptide
FGF4	fibroblast growth factor 4 (heparin secretory transforming protein 1, Kaposi sarcoma oncogene)
FGFR1	fibroblast growth factor receptor 1 (fms-related tyrosine kinase 2, Pfeiffer syndrome)
GATA1	GATA binding protein 1 (globin transcription factor 1)
GLRX	glutaredoxin (thioltransferase)
GOLGA6	golgi autoantigen, golgin subfamily a, 6
GPRC5C	G protein-coupled receptor, family C, group 5, member C
GRB10	growth factor receptor-bound protein 10
HEY1	hairy/enhancer-of-split related with YRPW motif 1
HIST3H2A	histone cluster 3, H2a
HRAS	v-Ha-ras Harvey rat sarcoma viral oncogene homolog
IKBKAP	inhibitor of kappa light polypeptide gene enhancer in B-cells, kinase complex-associated protein
IKBKB	inhibitor of kappa light polypeptide gene enhancer in B-cells, kinase beta
INHBE	inhibin, beta E
IRF6	interferon regulatory factor 6
KCNB1	potassium voltage-gated channel, Shab-related subfamily, member 1
KL	klotho
LPP	LIM domain containing preferred translocation partner in lipoma
MIRN125A	microRNA 125a
MIRN23A	microRNA 23a
NR3C1	nuclear receptor subfamily 3, group C, member 1 (glucocorticoid receptor)
NT5E	5'-nucleotidase, ecto (CD73)
PDCD4	programmed cell death 4 (neoplastic transformation inhibitor)
PGF	placental growth factor
PPP1R13L	protein phosphatase 1, regulatory (inhibitor) subunit 13 like
PRSS1	protease, serine, 1 (trypsin 1)
RYR3	ryanodine receptor 3
SCN1A	sodium channel, voltage-gated, type I, alpha subunit
SLC17A5	solute carrier family 17 (anion/sugar transporter), member 5
SLC25A16	solute carrier family 25 (mitochondrial carrier; Graves disease autoantigen), member 16
SLC3A1	solute carrier family 3 (cystine, dibasic and neutral amino acid transporters, activator of cystine, dibasic and neutral amino acid transport), member 1
SP2	Sp2 transcription factor
SPINT1	serine peptidase inhibitor, Kunitz type 1
SPRY2	sprouty homolog 2 (Drosophila)
TFAP4	transcription factor AP-4 (activating enhancer binding protein 4)
TRPV1	transient receptor potential cation channel, subfamily V, member 1
TYK2	tyrosine kinase 2
ULK1	unc-51-like kinase 1 (C. elegans)
STAT6	signal transducer and activator of transcription 6, interleukin-4 induced
CRIP2	cysteine-rich protein 2
PDIA2	protein disulfide isomerase family A, member 2
MIRN223	microRNA 223
LAMP3	lysosomal-associated membrane protein 3
ARNT	aryl hydrocarbon receptor nuclear translocator
NDRG4	NDRG family member 4
SLC22A5	solute carrier family 22 (organic cation/carnitine transporter), member 5
TRPC5	transient receptor potential cation channel, subfamily C, member 5
ESM1	endothelial cell-specific molecule 1
FBLIM1	filamin binding LIM protein 1
EIF2AK2	eukaryotic translation initiation factor 2-alpha kinase 2
MIRN195	microRNA 195
NTSR2	neurotensin receptor 2
P2RY11	purinergic receptor P2Y, G-protein coupled, 11
PIK3C3	phosphoinositide-3-kinase, class 3
SLC6A4	solute carrier family 6 (neurotransmitter transporter, serotonin), member 4
VAULTRC1	vault RNA component 1
AGRN	agrin
FGF23	fibroblast growth factor 23
IL11	interleukin 11
NOS1AP	nitric oxide synthase 1 (neuronal) adaptor protein
SH2B3	SH2B adaptor protein 3
AKT2	v-akt murine thymoma viral oncogene homolog 2
EIF2S1	eukaryotic translation initiation factor 2, subunit 1 alpha, 35kDa
EPB41	erythrocyte membrane protein band 4.1 (elliptocytosis 1, RH-linked)
SLC22A3	solute carrier family 22 (extraneuronal monoamine transporter), member 3
SPRY1	sprouty homolog 1, antagonist of FGF signaling (Drosophila)
TPM4	tropomyosin 4
ALPK3	alpha-kinase 3
APOO	apolipoprotein O
CD69	CD69 molecule
CSRP1	cysteine and glycine-rich protein 1
CXCL2	chemokine (C-X-C motif) ligand 2
DDIT3	DNA-damage-inducible transcript 3
EDA	ectodysplasin A
GDF5	growth differentiation factor 5
HMBS	hydroxymethylbilane synthase
PIM1	pim-1 oncogene
PPEF1	protein phosphatase, EF-hand calcium binding domain 1
TAGLN	transgelin
TBX21	T-box 21
TNNI3K	TNNI3 interacting kinase
ANXA1	annexin A1
C11orf17	chromosome 11 open reading frame 17
CIB1	calcium and integrin binding 1 (calmyrin)
EED	embryonic ectoderm development
FBXO32	F-box protein 32
IGLV2-8	immunoglobulin lambda variable 2-8
IL23A	interleukin 23, alpha subunit p19
PARK2	Parkinson disease (autosomal recessive, juvenile) 2, parkin
PRLH	prolactin releasing hormone
SMARCA4	SWI/SNF related, matrix associated, actin dependent regulator of chromatin, subfamily a, member 4
AQP1	aquaporin 1 (Colton blood group)
DPF3	D4, zinc and double PHD fingers, family 3
EIF4A2	eukaryotic translation initiation factor 4A, isoform 2
FERMT2	fermitin family homolog 2 (Drosophila)
GSN	gelsolin (amyloidosis, Finnish type)
GSS	glutathione synthetase
HDAC2	histone deacetylase 2
HPS1	Hermansky-Pudlak syndrome 1
HTR1B	5-hydroxytryptamine (serotonin) receptor 1B
IGF2R	insulin-like growth factor 2 receptor
KCNMB1	potassium large conductance calcium-activated channel, subfamily M, beta member 1
NR4A1	nuclear receptor subfamily 4, group A, member 1
PEBP1	phosphatidylethanolamine binding protein 1
PIK3R6	phosphoinositide-3-kinase, regulatory subunit 6
RBM24	RNA binding motif protein 24
RUNX1	runt-related transcription factor 1 (acute myeloid leukemia 1; aml1 oncogene)
AOC3	amine oxidase, copper containing 3 (vascular adhesion protein 1)
CASP12	caspase 12 (gene/pseudogene)
DUSP4	dual specificity phosphatase 4
FAT	FAT tumor suppressor homolog 1 (Drosophila)
FLOT2	flotillin 2
HCP5P14	HLA complex P5 pseudogene 14
MCL1	myeloid cell leukemia sequence 1 (BCL2-related)
MKL2	MKL/myocardin-like 2
MON2	MON2 homolog (S. cerevisiae)
NEB	nebulin
NUDT1	nudix (nucleoside diphosphate linked moiety X)-type motif 1
PSG2	pregnancy specific beta-1-glycoprotein 2
TPPP3	tubulin polymerization-promoting protein family member 3
TRPM5	transient receptor potential cation channel, subfamily M, member 5
ZNF260	zinc finger protein 260
ALLC	allantoicase
EGLN3	egl nine homolog 3 (C. elegans)
EMILIN1	elastin microfibril interfacer 1
GPX1	glutathione peroxidase 1
HTRA2	HtrA serine peptidase 2
ODC1	ornithine decarboxylase 1
PAEP	progestagen-associated endometrial protein (placental protein 14, pregnancy-associated endometrial alpha-2-globulin, alpha uterine protein)
PDC	phosducin
POPDC2	popeye domain containing 2
PRNP	prion protein (p27-30) (Creutzfeldt-Jakob disease, Gerstmann-Strausler-Scheinker syndrome, fatal familial insomnia)
SERPINA4	serpin peptidase inhibitor, clade A (alpha-1 antiproteinase, antitrypsin), member 4
TERT	telomerase reverse transcriptase
TPT1	tumor protein, translationally-controlled 1
ADD3	adducin 3 (gamma)
AK1	adenylate kinase 1
BDKRB1	bradykinin receptor B1
BMI1	BMI1 polycomb ring finger oncogene
EIF4E	eukaryotic translation initiation factor 4E
GAB2	GRB2-associated binding protein 2
KRT84	keratin 84
NPNT	nephronectin
PIK3R5	phosphoinositide-3-kinase, regulatory subunit 5
RARA	retinoic acid receptor, alpha
SKIL	SKI-like oncogene
SLMAP	sarcolemma associated protein
SNORD50A	small nucleolar RNA, C/D box 50A
TRNAN1	transfer RNA asparagine 1 (anticodon GUU)
UCHL1	ubiquitin carboxyl-terminal esterase L1 (ubiquitin thiolesterase)
ABCC1	ATP-binding cassette, sub-family C (CFTR/MRP), member 1
ABCC4	ATP-binding cassette, sub-family C (CFTR/MRP), member 4
ACADVL	acyl-Coenzyme A dehydrogenase, very long chain
BUD31	BUD31 homolog (S. cerevisiae)
COQ9	coenzyme Q9 homolog (S. cerevisiae)
CPB1	carboxypeptidase B1 (tissue)
CRHR2	corticotropin releasing hormone receptor 2
CRTAP	cartilage associated protein
FKRP	fukutin related protein
FPR1	formyl peptide receptor 1
HSPB2	heat shock 27kDa protein 2
IFI44	interferon-induced protein 44
KCNN3	potassium intermediate/small conductance calcium-activated channel, subfamily N, member 3
MAFD2	major affective disorder 2
MAP2K3	mitogen-activated protein kinase kinase 3
MYCBP2	MYC binding protein 2
OSM	oncostatin M
P200	p200 cell surface protein
PFKFB3	6-phosphofructo-2-kinase/fructose-2,6-biphosphatase 3
S100A2	S100 calcium binding protein A2
SMARCA2	SWI/SNF related, matrix associated, actin dependent regulator of chromatin, subfamily a, member 2
THBS2	thrombospondin 2
TK2	thymidine kinase 2, mitochondrial
TRPV4	transient receptor potential cation channel, subfamily V, member 4
TTPA	tocopherol (alpha) transfer protein
ADH5	alcohol dehydrogenase 5 (class III), chi polypeptide
BRUNOL4	bruno-like 4, RNA binding protein (Drosophila)
CGB	chorionic gonadotropin, beta polypeptide
CITED4	Cbp/p300-interacting transactivator, with Glu/Asp-rich carboxy-terminal domain, 4
CNGA2	cyclic nucleotide gated channel alpha 2
COL4A3	collagen, type IV, alpha 3 (Goodpasture antigen)
FABP4	fatty acid binding protein 4, adipocyte
FCGR3A	Fc fragment of IgG, low affinity IIIa, receptor (CD16a)
FOXP3	forkhead box P3
GAB1	GRB2-associated binding protein 1
GATA3	GATA binding protein 3
GLDN	gliomedin
H6PD	hexose-6-phosphate dehydrogenase (glucose 1-dehydrogenase)
IL1RN	interleukin 1 receptor antagonist
IPP	intracisternal A particle-promoted polypeptide
KCNJ12	potassium inwardly-rectifying channel, subfamily J, member 12
KCNJ14	potassium inwardly-rectifying channel, subfamily J, member 14
KCNK2	potassium channel, subfamily K, member 2
MIRN155	microRNA 155
MIRN18A	microRNA 18a
MT-ND2	mitochondrially encoded NADH dehydrogenase 2
MXI1	MAX interactor 1
NHLRC1	NHL repeat containing 1
NUCB2	nucleobindin 2
P2RY6	pyrimidinergic receptor P2Y, G-protein coupled, 6
PDK2	pyruvate dehydrogenase kinase, isozyme 2
PIK3R3	phosphoinositide-3-kinase, regulatory subunit 3 (gamma)
PML	promyelocytic leukemia
PROS1	protein S (alpha)
PTBP1	polypyrimidine tract binding protein 1
RAPGEF4	Rap guanine nucleotide exchange factor (GEF) 4
RBPJ	recombination signal binding protein for immunoglobulin kappa J region
RNASEN	ribonuclease type III, nuclear
RORA	RAR-related orphan receptor A
S100A6	S100 calcium binding protein A6
SLC9A2	solute carrier family 9 (sodium/hydrogen exchanger), member 2
SNORD62A	small nucleolar RNA, C/D box 62A
SPRED1	sprouty-related, EVH1 domain containing 1
TES	testis derived transcript (3 LIM domains)
TRNAE1	transfer RNA glutamic acid 1 (anticodon UUC)
VIPR2	vasoactive intestinal peptide receptor 2
ZFP36	zinc finger protein 36, C3H type, homolog (mouse)
ABCA4	ATP-binding cassette, sub-family A (ABC1), member 4
ABO	ABO blood group (transferase A, alpha 1-3-N-acetylgalactosaminyltransferase; transferase B, alpha 1-3-galactosyltransferase)
ACVR1C	activin A receptor, type IC
ARNTL	aryl hydrocarbon receptor nuclear translocator-like
ASPA	aspartoacylase (Canavan disease)
BNIP3L	BCL2/adenovirus E1B 19kDa interacting protein 3-like
BRD1	bromodomain containing 1
C11orf36	chromosome 11 open reading frame 36
CA8	carbonic anhydrase VIII
CALCB	calcitonin-related polypeptide beta
CALCR	calcitonin receptor
CASR	calcium-sensing receptor (hypocalciuric hypercalcemia 1, severe neonatal hyperparathyroidism)
CCL26	chemokine (C-C motif) ligand 26
CDK2AP1	CDK2-associated protein 1
CEBPA	CCAAT/enhancer binding protein (C/EBP), alpha
COLQ	collagen-like tail subunit (single strand of homotrimer) of asymmetric acetylcholinesterase
COX11	COX11 homolog, cytochrome c oxidase assembly protein (yeast)
CTSG	cathepsin G
CUGBP1	CUG triplet repeat, RNA binding protein 1
CUGBP2	CUG triplet repeat, RNA binding protein 2
CYP21A2	cytochrome P450, family 21, subfamily A, polypeptide 2
CYP2J2	cytochrome P450, family 2, subfamily J, polypeptide 2
DDEF1	development and differentiation enhancing factor 1
DDR1	discoidin domain receptor tyrosine kinase 1
DYNC1H1	dynein, cytoplasmic 1, heavy chain 1
EIF1AX	eukaryotic translation initiation factor 1A, X-linked
ENG	endoglin (Osler-Rendu-Weber syndrome 1)
F2RL3	coagulation factor II (thrombin) receptor-like 3
FASN	fatty acid synthase
FGFR3	fibroblast growth factor receptor 3 (achondroplasia, thanatophoric dwarfism)
FRZB	frizzled-related protein
FTL	ferritin, light polypeptide
FXYD3	FXYD domain containing ion transport regulator 3
GGT1	gamma-glutamyltransferase 1
GHR	growth hormone receptor
GLA	galactosidase, alpha
GNRH1	gonadotropin-releasing hormone 1 (luteinizing-releasing hormone)
GPR158	G protein-coupled receptor 158
HCP5P10	HLA complex P5 pseudogene 10
HIST4H4	histone cluster 4, H4
HLA-DRA	major histocompatibility complex, class II, DR alpha
HSP90AA1	heat shock protein 90kDa alpha (cytosolic), class A member 1
HTR7	5-hydroxytryptamine (serotonin) receptor 7 (adenylate cyclase-coupled)
IGF2BP2	insulin-like growth factor 2 mRNA binding protein 2
IL16	interleukin 16 (lymphocyte chemoattractant factor)
IL5	interleukin 5 (colony-stimulating factor, eosinophil)
IRX1	iroquois homeobox 1
ITGA6	integrin, alpha 6
KIAA0101	KIAA0101
KISS1	KiSS-1 metastasis-suppressor
KLF4	Kruppel-like factor 4 (gut)
LATS2	LATS, large tumor suppressor, homolog 2 (Drosophila)
LIMS2	LIM and senescent cell antigen-like domains 2
LMNB1	lamin B1
MCM2	minichromosome maintenance complex component 2
MCM5	minichromosome maintenance complex component 5
MIRN93	microRNA 93
MIRN98	microRNA 98
MIRNLET7E	microRNA let-7e
MMP12	matrix metallopeptidase 12 (macrophage elastase)
MYOG	myogenin (myogenic factor 4)
NOC2L	nucleolar complex associated 2 homolog (S. cerevisiae)
OGDH	oxoglutarate (alpha-ketoglutarate) dehydrogenase (lipoamide)
PCK2	phosphoenolpyruvate carboxykinase 2 (mitochondrial)
PDAP1	PDGFA associated protein 1
PDE2A	phosphodiesterase 2A, cGMP-stimulated
PDE8A	phosphodiesterase 8A
PDLIM3	PDZ and LIM domain 3
PFKFB1	6-phosphofructo-2-kinase/fructose-2,6-biphosphatase 1
POR	P450 (cytochrome) oxidoreductase
PRKD2	protein kinase D2
PVR	poliovirus receptor
RASA1	RAS p21 protein activator (GTPase activating protein) 1
RELB	v-rel reticuloendotheliosis viral oncogene homolog B, nuclear factor of kappa light polypeptide gene enhancer in B-cells 3 (avian)
RHD	Rh blood group, D antigen
S100A10	S100 calcium binding protein A10
SBDS	Shwachman-Bodian-Diamond syndrome
SF4	splicing factor 4
SFRP2	secreted frizzled-related protein 2
SFRS1	splicing factor, arginine/serine-rich 1 (splicing factor 2, alternate splicing factor)
SFTPC	surfactant, pulmonary-associated protein C
SIRT2	sirtuin (silent mating type information regulation 2 homolog) 2 (S. cerevisiae)
SKIV2L	superkiller viralicidic activity 2-like (S. cerevisiae)
SLC18A3	solute carrier family 18 (vesicular acetylcholine), member 3
SLC22A12	solute carrier family 22 (organic anion/urate transporter), member 12
SLC26A3	solute carrier family 26, member 3
SLC29A4	solute carrier family 29 (nucleoside transporters), member 4
SLC4A4	solute carrier family 4, sodium bicarbonate cotransporter, member 4
SLC4A7	solute carrier family 4, sodium bicarbonate cotransporter, member 7
SLC9A3	solute carrier family 9 (sodium/hydrogen exchanger), member 3
SLC9A3R1	solute carrier family 9 (sodium/hydrogen exchanger), member 3 regulator 1
SMAD7	SMAD family member 7
SMARCA1	SWI/SNF related, matrix associated, actin dependent regulator of chromatin, subfamily a, member 1
SMARCB1	SWI/SNF related, matrix associated, actin dependent regulator of chromatin, subfamily b, member 1
SP3	Sp3 transcription factor
SPG7	spastic paraplegia 7 (pure and complicated autosomal recessive)
SRPR	signal recognition particle receptor ('docking protein')
STK16	serine/threonine kinase 16
TAT	tyrosine aminotransferase
TCEA1	transcription elongation factor A (SII), 1
TCEAL1	transcription elongation factor A (SII)-like 1
TLR3	toll-like receptor 3
TLR7	toll-like receptor 7
TMPRSS11D	transmembrane protease, serine 11D
TUSC2	tumor suppressor candidate 2
TXN2	thioredoxin 2
UNG	uracil-DNA glycosylase
VCAN	versican
WWTR1	WW domain containing transcription regulator 1
ZBP1	Z-DNA binding protein 1
AAAS	achalasia, adrenocortical insufficiency, alacrimia (Allgrove, triple-A)
AACS	acetoacetyl-CoA synthetase
AANAT	arylalkylamine N-acetyltransferase
ABL1	c-abl oncogene 1, receptor tyrosine kinase
ABR	active BCR-related gene
ACAD9	acyl-Coenzyme A dehydrogenase family, member 9
ACOT11	acyl-CoA thioesterase 11
ACSM3	acyl-CoA synthetase medium-chain family member 3
ACVR1B	activin A receptor, type IB
ADC	arginine decarboxylase
ADK	adenosine kinase
ADORA3	adenosine A3 receptor
ADRM1	adhesion regulating molecule 1
AFF1	AF4/FMR2 family, member 1
AHNAK	AHNAK nucleoprotein
AKAP5	A kinase (PRKA) anchor protein 5
AKR1C1	aldo-keto reductase family 1, member C1 (dihydrodiol dehydrogenase 1; 20-alpha (3-alpha)-hydroxysteroid dehydrogenase)
ALDH3A1	aldehyde dehydrogenase 3 family, memberA1
ALDOA	aldolase A, fructose-bisphosphate
ALOX15	arachidonate 15-lipoxygenase
ANKRD2	ankyrin repeat domain 2 (stretch responsive muscle)
ANPEP	alanyl (membrane) aminopeptidase (aminopeptidase N, aminopeptidase M, microsomal aminopeptidase, CD13, p150)
ANTXR2	anthrax toxin receptor 2
AOC2	amine oxidase, copper containing 2 (retina-specific)
APP	amyloid beta (A4) precursor protein (peptidase nexin-II, Alzheimer disease)
APRT	adenine phosphoribosyltransferase
ATF2	activating transcription factor 2
ATF6	activating transcription factor 6
ATIC	5-aminoimidazole-4-carboxamide ribonucleotide formyltransferase/IMP cyclohydrolase
ATN1	atrophin 1
ATP7B	ATPase, Cu++ transporting, beta polypeptide
ATP8A1	ATPase, aminophospholipid transporter (APLT), class I, type 8A, member 1
B2M	beta-2-microglobulin
B3GALTL	beta 1,3-galactosyltransferase-like
BACE2	beta-site APP-cleaving enzyme 2
BAG1	BCL2-associated athanogene
BAP1	BRCA1 associated protein-1 (ubiquitin carboxy-terminal hydrolase)
BGN	biglycan
BID	BH3 interacting domain death agonist
BIK	BCL2-interacting killer (apoptosis-inducing)
BIRC3	baculoviral IAP repeat-containing 3
BMP7	bone morphogenetic protein 7 (osteogenic protein 1)
BPI	bactericidal/permeability-increasing protein
C10orf46	chromosome 10 open reading frame 46
C21orf63	chromosome 21 open reading frame 63
C3orf18	chromosome 3 open reading frame 18
CA2	carbonic anhydrase II
CA4	carbonic anhydrase IV
CA5B	carbonic anhydrase VB, mitochondrial
CACNA1E	calcium channel, voltage-dependent, R type, alpha 1E subunit
CACNA1G	calcium channel, voltage-dependent, T type, alpha 1G subunit
CACNA2D3	calcium channel, voltage-dependent, alpha 2/delta subunit 3
CALML6	calmodulin-like 6
CAMTA2	calmodulin binding transcription activator 2
CANX	calnexin
CAPN2	calpain 2, (m/II) large subunit
CARD11	caspase recruitment domain family, member 11
CARTPT	CART prepropeptide
CASD1	CAS1 domain containing 1
CASQ2	calsequestrin 2 (cardiac muscle)
CAV2	caveolin 2
CCL4	chemokine (C-C motif) ligand 4
CCR5	chemokine (C-C motif) receptor 5
CCRN4L	CCR4 carbon catabolite repression 4-like (S. cerevisiae)
CD28	CD28 molecule
CD33	CD33 molecule
CD44	CD44 molecule (Indian blood group)
CD47	CD47 molecule
CD53	CD53 molecule
CD59	CD59 molecule, complement regulatory protein
CD79A	CD79a molecule, immunoglobulin-associated alpha
CDK2	cyclin-dependent kinase 2
CDK5RAP1	CDK5 regulatory subunit associated protein 1
CEACAM5	carcinoembryonic antigen-related cell adhesion molecule 5
CELSR3	cadherin, EGF LAG seven-pass G-type receptor 3 (flamingo homolog, Drosophila)
CENPF	centromere protein F, 350/400ka (mitosin)
CFI	complement factor I
CGB5	chorionic gonadotropin, beta polypeptide 5
CHRM4	cholinergic receptor, muscarinic 4
CHRNA3	cholinergic receptor, nicotinic, alpha 3
CHRNA4	cholinergic receptor, nicotinic, alpha 4
CLCNKB	chloride channel Kb
CLYBL	citrate lyase beta like
CNGB1	cyclic nucleotide gated channel beta 1
COL14A1	collagen, type XIV, alpha 1
COL17A1	collagen, type XVII, alpha 1
COL5A2	collagen, type V, alpha 2
COMMD4	COMM domain containing 4
COX4I1	cytochrome c oxidase subunit IV isoform 1
CPT2	carnitine palmitoyltransferase II
CRHR1	corticotropin releasing hormone receptor 1
CSK	c-src tyrosine kinase
CTNNA3	catenin (cadherin-associated protein), alpha 3
CTNS	cystinosis, nephropathic
CTSL1	cathepsin L1
CXCL9	chemokine (C-X-C motif) ligand 9
CYP1B1	cytochrome P450, family 1, subfamily B, polypeptide 1
DAP	death-associated protein
DGCR2	DiGeorge syndrome critical region gene 2
DGCR8	DiGeorge syndrome critical region gene 8
DLG4	discs, large homolog 4 (Drosophila)
DNM1L	dynamin 1-like
DNTT	deoxynucleotidyltransferase, terminal
DSTN	destrin (actin depolymerizing factor)
DUSP5	dual specificity phosphatase 5
DYRK1A	dual-specificity tyrosine-(Y)-phosphorylation regulated kinase 1A
EDC4	enhancer of mRNA decapping 4
EIF2B1	eukaryotic translation initiation factor 2B, subunit 1 alpha, 26kDa
EIF4EBP2	eukaryotic translation initiation factor 4E binding protein 2
EIF4G1	eukaryotic translation initiation factor 4 gamma, 1
ELA3A	elastase 3A, pancreatic
ENDOGL1	endonuclease G-like 1
ENO3	enolase 3 (beta, muscle)
EPAS1	endothelial PAS domain protein 1
EPHB2	EPH receptor B2
EPHX2	epoxide hydrolase 2, cytoplasmic
EREG	epiregulin
ESRRB	estrogen-related receptor beta
ETFDH	electron-transferring-flavoprotein dehydrogenase
EXTL3	exostoses (multiple)-like 3
F10	coagulation factor X
F2RL1	coagulation factor II (thrombin) receptor-like 1
F9	coagulation factor IX (plasma thromboplastic component, Christmas disease, hemophilia B)
FADS1	fatty acid desaturase 1
FBXW10	F-box and WD repeat domain containing 10
FDPS	farnesyl diphosphate synthase (farnesyl pyrophosphate synthetase, dimethylallyltranstransferase, geranyltranstransferase)
FIS1	fission 1 (mitochondrial outer membrane) homolog (S. cerevisiae)
FLNB	filamin B, beta (actin binding protein 278)
FOXD3	forkhead box D3
FOXG1	forkhead box G1
FOXO1	forkhead box O1
FPR2	formyl peptide receptor 2
FSHB	follicle stimulating hormone, beta polypeptide
FXYD5	FXYD domain containing ion transport regulator 5
GABBR1	gamma-aminobutyric acid (GABA) B receptor, 1
GATA2	GATA binding protein 2
GBX2	gastrulation brain homeobox 2
GDNF	glial cell derived neurotrophic factor
GFPT1	glutamine-fructose-6-phosphate transaminase 1
GFPT2	glutamine-fructose-6-phosphate transaminase 2
GIMAP5	GTPase, IMAP family member 5
GJA5	gap junction protein, alpha 5, 40kDa
GLRA3	glycine receptor, alpha 3
GNAT1	guanine nucleotide binding protein (G protein), alpha transducing activity polypeptide 1
GPR160	G protein-coupled receptor 160
GPR182	G protein-coupled receptor 182
GPR77	G protein-coupled receptor 77
GPR78	G protein-coupled receptor 78
GRB2	growth factor receptor-bound protein 2
GREM1	gremlin 1, cysteine knot superfamily, homolog (Xenopus laevis)
GRK1	G protein-coupled receptor kinase 1
GRP	gastrin-releasing peptide
GTF2A1	general transcription factor IIA, 1, 19/37kDa
HAND2	heart and neural crest derivatives expressed 2
HAVCR1	hepatitis A virus cellular receptor 1
HAVCR2	hepatitis A virus cellular receptor 2
HESX1	HESX homeobox 1
HMGCR	3-hydroxy-3-methylglutaryl-Coenzyme A reductase
HNF1A	HNF1 homeobox A
HOXA9	homeobox A9
HPX	hemopexin
HSP90AB1	heat shock protein 90kDa alpha (cytosolic), class B member 1
IFNA2	interferon, alpha 2
IGKV3-31	immunoglobulin kappa variable 3-31
IGLV1-47	immunoglobulin lambda variable 1-47
IL10RA	interleukin 10 receptor, alpha
IL18BP	interleukin 18 binding protein
IL2RA	interleukin 2 receptor, alpha
IL2RG	interleukin 2 receptor, gamma (severe combined immunodeficiency)
IL6R	interleukin 6 receptor
IL8RA	interleukin 8 receptor, alpha
IRF3	interferon regulatory factor 3
ITCH	itchy E3 ubiquitin protein ligase homolog (mouse)
ITGA4	integrin, alpha 4 (antigen CD49D, alpha 4 subunit of VLA-4 receptor)
ITGAX	integrin, alpha X (complement component 3 receptor 4 subunit)
IVNS1ABP	influenza virus NS1A binding protein
IZUMO1	izumo sperm-egg fusion 1
KCNC1	potassium voltage-gated channel, Shaw-related subfamily, member 1
KCNJ4	potassium inwardly-rectifying channel, subfamily J, member 4
KHDRBS1	KH domain containing, RNA binding, signal transduction associated 1
KIAA1524	KIAA1524
KLF1	Kruppel-like factor 1 (erythroid)
KRR1	KRR1, small subunit (SSU) processome component, homolog (yeast)
KRT23	keratin 23 (histone deacetylase inducible)
LCK	lymphocyte-specific protein tyrosine kinase
LCN2	lipocalin 2
LIMS3	LIM and senescent cell antigen-like domains 3
LNPEP	leucyl/cystinyl aminopeptidase
LY96	lymphocyte antigen 96
MAP3K11	mitogen-activated protein kinase kinase kinase 11
MARCKSL1	MARCKS-like 1
MBP	myelin basic protein
MCF2L2	MCF.2 cell line derived transforming sequence-like 2
MDM4	Mdm4 p53 binding protein homolog (mouse)
MECP2	methyl CpG binding protein 2 (Rett syndrome)
MEFV	Mediterranean fever
MIP	major intrinsic protein of lens fiber
MIRN140	microRNA 140
MIRN143	microRNA 143
MIRN15A	microRNA 15a
MIRN181C	microRNA 181c
MIRN199B	microRNA 199b
MIRN206	microRNA 206
MIRN27A	microRNA 27a
MIRN320	microRNA 320
MIRN376B	microRNA 376b
MIRN494	microRNA 494
MLXIP	MLX interacting protein
MPP2	membrane protein, palmitoylated 2 (MAGUK p55 subfamily member 2)
MT-CO1	mitochondrially encoded cytochrome c oxidase I
MTMR14	myotubularin related protein 14
MTNR1A	melatonin receptor 1A
MYCN	v-myc myelocytomatosis viral related oncogene, neuroblastoma derived (avian)
MYO1G	myosin IG
MYOZ3	myozenin 3
MYST2	MYST histone acetyltransferase 2
NACA	nascent polypeptide-associated complex alpha subunit
NCF2	neutrophil cytosolic factor 2 (65kDa, chronic granulomatous disease, autosomal 2)
NCOA6	nuclear receptor coactivator 6
NCOR2	nuclear receptor co-repressor 2
NDUFA13	NADH dehydrogenase (ubiquinone) 1 alpha subcomplex, 13
NDUFB6	NADH dehydrogenase (ubiquinone) 1 beta subcomplex, 6, 17kDa
NDUFB8	NADH dehydrogenase (ubiquinone) 1 beta subcomplex, 8, 19kDa
NDUFS2	NADH dehydrogenase (ubiquinone) Fe-S protein 2, 49kDa (NADH-coenzyme Q reductase)
NDUFS3	NADH dehydrogenase (ubiquinone) Fe-S protein 3, 30kDa (NADH-coenzyme Q reductase)
NDUFS4	NADH dehydrogenase (ubiquinone) Fe-S protein 4, 18kDa (NADH-coenzyme Q reductase)
NDUFS5	NADH dehydrogenase (ubiquinone) Fe-S protein 5, 15kDa (NADH-coenzyme Q reductase)
NEDD9	neural precursor cell expressed, developmentally down-regulated 9
NLRP12	NLR family, pyrin domain containing 12
NNT	nicotinamide nucleotide transhydrogenase
NOD2	nucleotide-binding oligomerization domain containing 2
NONO	non-POU domain containing, octamer-binding
NPR3	natriuretic peptide receptor C/guanylate cyclase C (atrionatriuretic peptide receptor C)
NPY6R	neuropeptide Y receptor Y6 (pseudogene)
NR1H4	nuclear receptor subfamily 1, group H, member 4
NR5A1	nuclear receptor subfamily 5, group A, member 1
NRCAM	neuronal cell adhesion molecule
NRP1	neuropilin 1
NUCB1	nucleobindin 1
OCA2	oculocutaneous albinism II
OLIG1	oligodendrocyte transcription factor 1
OLIG2	oligodendrocyte lineage transcription factor 2
OPRS1	opioid receptor, sigma 1
OTC	ornithine carbamoyltransferase
P2RX5	purinergic receptor P2X, ligand-gated ion channel, 5
P2RX7	purinergic receptor P2X, ligand-gated ion channel, 7
P4HB	procollagen-proline, 2-oxoglutarate 4-dioxygenase (proline 4-hydroxylase), beta polypeptide
PAG1	phosphoprotein associated with glycosphingolipid microdomains 1
PAOX	polyamine oxidase (exo-N4-amino)
PAPPA	pregnancy-associated plasma protein A, pappalysin 1
PAWR	PRKC, apoptosis, WT1, regulator
PDE7A	phosphodiesterase 7A
PDHX	pyruvate dehydrogenase complex, component X
PDIK1L	PDLIM1 interacting kinase 1 like
PDK1	pyruvate dehydrogenase kinase, isozyme 1
PER2	period homolog 2 (Drosophila)
PERLD1	per1-like domain containing 1
PGA	pepsinogen A gene cluster
PHACTR1	phosphatase and actin regulator 1
PIGN	phosphatidylinositol glycan anchor biosynthesis, class N
PIK3R2	phosphoinositide-3-kinase, regulatory subunit 2 (beta)
PIK3R4	phosphoinositide-3-kinase, regulatory subunit 4
PIN1	peptidylprolyl cis/trans isomerase, NIMA-interacting 1
PIP5K1A	phosphatidylinositol-4-phosphate 5-kinase, type I, alpha
PITRM1	pitrilysin metallopeptidase 1
PKD1	polycystic kidney disease 1 (autosomal dominant)
PKD1P1	polycystic kidney disease 1 (autosomal dominant) pseudogene 1
PKN1	protein kinase N1
PKN2	protein kinase N2
PLA2G7	phospholipase A2, group VII (platelet-activating factor acetylhydrolase, plasma)
PLAUR	plasminogen activator, urokinase receptor
PLEKHB1	pleckstrin homology domain containing, family B (evectins) member 1
PLEKHO2	pleckstrin homology domain containing, family O member 2
PLG	plasminogen
PLXNA2	plexin A2
PMP2	peripheral myelin protein 2
PMP22	peripheral myelin protein 22
PNKD	paroxysmal nonkinesigenic dyskinesia
PNLIP	pancreatic lipase
POLR3A	polymerase (RNA) III (DNA directed) polypeptide A, 155kDa
POU2F1	POU class 2 homeobox 1
PPIA	peptidylprolyl isomerase A (cyclophilin A)
PPID	peptidylprolyl isomerase D (cyclophilin D)
PPM2C	protein phosphatase 2C, magnesium-dependent, catalytic subunit
PPP2R5A	protein phosphatase 2, regulatory subunit B', alpha isoform
PR	proline-rich protein gene cluster
PRAP1	proline-rich acidic protein 1
PRDX6	peroxiredoxin 6
PRKAG2	protein kinase, AMP-activated, gamma 2 non-catalytic subunit
PRKRA	protein kinase, interferon-inducible double stranded RNA dependent activator
PRM1	protamine 1
PSCD3	pleckstrin homology, Sec7 and coiled-coil domains 3
PTGDS	prostaglandin D2 synthase 21kDa (brain)
PTGER2	prostaglandin E receptor 2 (subtype EP2), 53kDa
PYY	peptide YY
RAN	RAN, member RAS oncogene family
REM1	RAS (RAD and GEM)-like GTP-binding 1
REST	RE1-silencing transcription factor
RET	ret proto-oncogene
RGMA	RGM domain family, member A
RGS1	regulator of G-protein signaling 1
RGS19	regulator of G-protein signaling 19
RHOB	ras homolog gene family, member B
RNF19A	ring finger protein 19A
RP9	retinitis pigmentosa 9 (autosomal dominant)
RPA1	replication protein A1, 70kDa
RRAS	related RAS viral (r-ras) oncogene homolog
S100A12	S100 calcium binding protein A12
S100B	S100 calcium binding protein B
S100G	S100 calcium binding protein G
S1PR2	sphingosine-1-phosphate receptor 2
SAG	S-antigen; retina and pineal gland (arrestin)
SAMSN1	SAM domain, SH3 domain and nuclear localization signals 1
SAR1A	SAR1 gene homolog A (S. cerevisiae)
SAV1	salvador homolog 1 (Drosophila)
SCN2A	sodium channel, voltage-gated, type II, alpha subunit
SEC23IP	SEC23 interacting protein
SERF1A	small EDRK-rich factor 1A (telomeric)
SERINC3	serine incorporator 3
SESTD1	SEC14 and spectrin domains 1
SFRS2	splicing factor, arginine/serine-rich 2
SFTPA2B	surfactant, pulmonary-associated protein A2B
SH2B1	SH2B adaptor protein 1
SH2D1A	SH2 domain protein 1A, Duncan's disease (lymphoproliferative syndrome)
SH3BP4	SH3-domain binding protein 4
SH3RF1	SH3 domain containing ring finger 1
SHCBP1	SHC SH2-domain binding protein 1
SIT1	signaling threshold regulating transmembrane adaptor 1
SKAP2	src kinase associated phosphoprotein 2
SLC16A1	solute carrier family 16, member 1 (monocarboxylic acid transporter 1)
SLC25A19	solute carrier family 25 (mitochondrial thiamine pyrophosphate carrier), member 19
SLC25A6P1	solute carrier family 25 (mitochondrial carrier; adenine nucleotide translocator), member 6, pseudogene 1
SLC26A6	solute carrier family 26, member 6
SLC2A5	solute carrier family 2 (facilitated glucose/fructose transporter), member 5
SLC33A1	solute carrier family 33 (acetyl-CoA transporter), member 1
SLC38A2	solute carrier family 38, member 2
SLC38A4	solute carrier family 38, member 4
SLC3A2	solute carrier family 3 (activators of dibasic and neutral amino acid transport), member 2
SLC45A2	solute carrier family 45, member 2
SLC4A5	solute carrier family 4, sodium bicarbonate cotransporter, member 5
SLC5A7	solute carrier family 5 (choline transporter), member 7
SLC7A1	solute carrier family 7 (cationic amino acid transporter, y+ system), member 1
SMC3	structural maintenance of chromosomes 3
SNAPIN	SNAP-associated protein
SNF1LK	SNF1-like kinase
SNORD42A	small nucleolar RNA, C/D box 42A
SP5	Sp5 transcription factor
SP6	Sp6 transcription factor
SP8	Sp8 transcription factor
SPHK1	sphingosine kinase 1
SPHKAP	SPHK1 interactor, AKAP domain containing
SPINK1	serine peptidase inhibitor, Kazal type 1
SPRY3	sprouty homolog 3 (Drosophila)
SPTLC1	serine palmitoyltransferase, long chain base subunit 1
SRL	sarcalumenin
STAT2	signal transducer and activator of transcription 2, 113kDa
STAT5A	signal transducer and activator of transcription 5A
STK11	serine/threonine kinase 11
STK24	serine/threonine kinase 24 (STE20 homolog, yeast)
STK25	serine/threonine kinase 25 (STE20 homolog, yeast)
STK3	serine/threonine kinase 3 (STE20 homolog, yeast)
STK4	serine/threonine kinase 4
STXBP3	syntaxin binding protein 3
SUMO1	SMT3 suppressor of mif two 3 homolog 1 (S. cerevisiae)
T	T, brachyury homolog (mouse)
TACR1	tachykinin receptor 1
TAGLN2	transgelin 2
TAPVR1	total anomalous pulmonary venous return 1
TBX1	T-box 1
TBXA2R	thromboxane A2 receptor
TDGF4	teratocarcinoma-derived growth factor 4, pseudogene
TDO2	tryptophan 2,3-dioxygenase
TFRC	transferrin receptor (p90, CD71)
THBS3	thrombospondin 3
THRSP	thyroid hormone responsive (SPOT14 homolog, rat)
TICAM2	toll-like receptor adaptor molecule 2
TIGD7	tigger transposable element derived 7
TIMP3	TIMP metallopeptidase inhibitor 3 (Sorsby fundus dystrophy, pseudoinflammatory)
TJP2	tight junction protein 2 (zona occludens 2)
TLN1	talin 1
TMEM27	transmembrane protein 27
TMEM43	transmembrane protein 43
TMEM54	transmembrane protein 54
TNFRSF12A	tumor necrosis factor receptor superfamily, member 12A
TNFSF12	tumor necrosis factor (ligand) superfamily, member 12
TNNT3	troponin T type 3 (skeletal, fast)
TOX	thymocyte selection-associated high mobility group box
TPM3	tropomyosin 3
TPSAB1	tryptase alpha/beta 1
TRAT1	T cell receptor associated transmembrane adaptor 1
TREM1	triggering receptor expressed on myeloid cells 1
TRHR	thyrotropin-releasing hormone receptor
TRIM21	tripartite motif-containing 21
TRIM55	tripartite motif-containing 55
TRNAA1	transfer RNA alanine 1 (anticodon UGC)
TRPM7	transient receptor potential cation channel, subfamily M, member 7
TSPAN31	tetraspanin 31
TUBB4	tubulin, beta 4
TXNIP	thioredoxin interacting protein
UBASH3B	ubiquitin associated and SH3 domain containing, B
UBC	ubiquitin C
UBL4A	ubiquitin-like 4A
UGCG	UDP-glucose ceramide glucosyltransferase
USP11	ubiquitin specific peptidase 11
UTRN	utrophin
VHL	von Hippel-Lindau tumor suppressor
VPREB1	pre-B lymphocyte gene 1
VTN	vitronectin
WDR57	WD repeat domain 57 (U5 snRNP specific)
XPO1	exportin 1 (CRM1 homolog, yeast)
XPO5	exportin 5
YES1	v-yes-1 Yamaguchi sarcoma viral oncogene homolog 1
ZFP42	zinc finger protein 42 homolog (mouse)
ZFYVE9	zinc finger, FYVE domain containing 9
ZMIZ1	zinc finger, MIZ-type containing 1

## Sheet: Glucose metabolism
Gene Symbol	Description
INS	Insulin
G6PC	Glucose-6-Phosphatase Catalytic Subunit
GCK	Glucokinase
SLC2A2	Solute Carrier Family 2 Member 2
SLC2A1	Solute Carrier Family 2 Member 1
PPARG	Peroxisome Proliferator Activated Receptor Gamma
G6PD	Glucose-6-Phosphate Dehydrogenase
SLC2A4	Solute Carrier Family 2 Member 4
INSR	Insulin Receptor
SLC5A1	Solute Carrier Family 5 Member 1
IGF1	Insulin Like Growth Factor 1
LPL	Lipoprotein Lipase
APOB	Apolipoprotein B
SLC5A2	Solute Carrier Family 5 Member 2
GHRL	Ghrelin And Obestatin Prepropeptide
GPI	Glucose-6-Phosphate Isomerase
HNF4A	Hepatocyte Nuclear Factor 4 Alpha
ABCC8	ATP Binding Cassette Subfamily C Member 8
IRS1	Insulin Receptor Substrate 1
ADIPOQ	Adiponectin, C1Q And Collagen Domain Containing
APOA1	Apolipoprotein A1
KCNJ11	Potassium Voltage-Gated Channel Subfamily J Member 11
SLC37A4	Solute Carrier Family 37 Member 4
APOE	Apolipoprotein E
IL6	Interleukin 6
GCG	Glucagon
AGL	Amylo-Alpha-1, 6-Glucosidase, 4-Alpha-Glucanotransferase
LEP	Leptin
TNF	Tumor Necrosis Factor
ALDOB	Aldolase, Fructose-Bisphosphate B
PDX1	Pancreatic And Duodenal Homeobox 1
RETN	Resistin
GAA	Glucosidase Alpha, Acid
AKT1	AKT Serine/Threonine Kinase 1
GH1	Growth Hormone 1
ACADM	Acyl-CoA Dehydrogenase, C-4 To C-12 Straight Chain
GALT	Galactose-1-Phosphate Uridylyltransferase
PYGL	Glycogen Phosphorylase L
HNF1A	HNF1 Homeobox A
CAT	Catalase
POMC	Proopiomelanocortin
NOS3	Nitric Oxide Synthase 3
HNF1B	HNF1 Homeobox B
FBP1	Fructose-Bisphosphatase 1
GLUD1	Glutamate Dehydrogenase 1
UGT1A1	UDP Glucuronosyltransferase Family 1 Member A1
LMNA	Lamin A/C
PAX4	Paired Box 4
ADRB3	Adrenoceptor Beta 3
UCP2	Uncoupling Protein 2
HBA1	Hemoglobin Subunit Alpha 1
GALK1	Galactokinase 1
PYGM	Glycogen Phosphorylase, Muscle Associated
H6PD	Hexose-6-Phosphate Dehydrogenase/Glucose 1-Dehydrogenase
PCK2	Phosphoenolpyruvate Carboxykinase 2, Mitochondrial
PHKA2	Phosphorylase Kinase Regulatory Subunit Alpha 2
VDR	Vitamin D (1,25- Dihydroxyvitamin D3) Receptor
AKT2	AKT Serine/Threonine Kinase 2
HK2	Hexokinase 2
GBE1	1,4-Alpha-Glucan Branching Enzyme 1
NEUROD1	Neuronal Differentiation 1
GALE	UDP-Galactose-4-Epimerase
ACADVL	Acyl-CoA Dehydrogenase, Very Long Chain
LCAT	Lecithin-Cholesterol Acyltransferase
TCF7L2	Transcription Factor 7 Like 2
ALB	Albumin
GYS2	Glycogen Synthase 2
CPT2	Carnitine Palmitoyltransferase 2
WFS1	Wolframin ER Transmembrane Glycoprotein
GGT1	Gamma-Glutamyltransferase 1
PIK3R1	Phosphoinositide-3-Kinase Regulatory Subunit 1
NR3C1	Nuclear Receptor Subfamily 3 Group C Member 1
MTTP	Microsomal Triglyceride Transfer Protein
CBS	Cystathionine-Beta-Synthase
ENPP1	Ectonucleotide Pyrophosphatase/Phosphodiesterase 1
CRP	C-Reactive Protein
IRS2	Insulin Receptor Substrate 2
LIPC	Lipase C, Hepatic Type
GYS1	Glycogen Synthase 1
LIPE	Lipase E, Hormone Sensitive Type
FAH	Fumarylacetoacetate Hydrolase
GHR	Growth Hormone Receptor
PCK1	Phosphoenolpyruvate Carboxykinase 1
PPP1R15B	Protein Phosphatase 1 Regulatory Subunit 15B
PNPLA2	Patatin Like Phospholipase Domain Containing 2
PRKAA2	Protein Kinase AMP-Activated Catalytic Subunit Alpha 2
G6PC2	Glucose-6-Phosphatase Catalytic Subunit 2
PFKM	Phosphofructokinase, Muscle
OTC	Ornithine Carbamoyltransferase
UCP1	Uncoupling Protein 1
HADH	Hydroxyacyl-CoA Dehydrogenase
SLC30A8	Solute Carrier Family 30 Member 8
CP	Ceruloplasmin
PTPN1	Protein Tyrosine Phosphatase, Non-Receptor Type 1
SLC16A1	Solute Carrier Family 16 Member 1
TRMT10A	TRNA Methyltransferase 10A
SLC19A2	Solute Carrier Family 19 Member 2
PPARGC1A	PPARG Coactivator 1 Alpha
PPP1R3A	Protein Phosphatase 1 Regulatory Subunit 3A
PTH	Parathyroid Hormone
SLC2A3	Solute Carrier Family 2 Member 3
G6PC3	Glucose-6-Phosphatase Catalytic Subunit 3
HFE	Hemochromatosis
PCCB	Propionyl-CoA Carboxylase Beta Subunit
HK1	Hexokinase 1
HBA2	Hemoglobin Subunit Alpha 2
HLCS	Holocarboxylase Synthetase
PLIN1	Perilipin 1
SST	Somatostatin
ETFDH	Electron Transfer Flavoprotein Dehydrogenase
PPARA	Peroxisome Proliferator Activated Receptor Alpha
SERPINE1	Serpin Family E Member 1
SLC16A12	Solute Carrier Family 16 Member 12
PCCA	Propionyl-CoA Carboxylase Alpha Subunit
SLC17A5	Solute Carrier Family 17 Member 5
PMM2	Phosphomannomutase 2
TPO	Thyroid Peroxidase
AGXT	Alanine-Glyoxylate Aminotransferase
NOS2	Nitric Oxide Synthase 2
ACE	Angiotensin I Converting Enzyme
HBB	Hemoglobin Subunit Beta
LDHA	Lactate Dehydrogenase A
HAMP	Hepcidin Antimicrobial Peptide
SLC25A20	Solute Carrier Family 25 Member 20
AKR1B1	Aldo-Keto Reductase Family 1 Member B
UGP2	UDP-Glucose Pyrophosphorylase 2
IAPP	Islet Amyloid Polypeptide
CCL2	C-C Motif Chemokine Ligand 2
BTD	Biotinidase
SIRT1	Sirtuin 1
GIP	Gastric Inhibitory Polypeptide
PAH	Phenylalanine Hydroxylase
HFE2	Hemochromatosis Type 2 (Juvenile)
HLA-B	Major Histocompatibility Complex, Class I, B
DPP4	Dipeptidyl Peptidase 4
CYP21A2	Cytochrome P450 Family 21 Subfamily A Member 2
HSD11B1	Hydroxysteroid 11-Beta Dehydrogenase 1
BGLAP	Bone Gamma-Carboxyglutamate Protein
SLCO1B1	Solute Carrier Organic Anion Transporter Family Member 1B1
LEPR	Leptin Receptor
IGFBP1	Insulin Like Growth Factor Binding Protein 1
XDH	Xanthine Dehydrogenase
HRAS	HRas Proto-Oncogene, GTPase
TF	Transferrin
CD36	CD36 Molecule
FGF23	Fibroblast Growth Factor 23
SLC25A13	Solute Carrier Family 25 Member 13
KHK	Ketohexokinase
SLC30A10	Solute Carrier Family 30 Member 10
RBP4	Retinol Binding Protein 4
GCGR	Glucagon Receptor
DYRK1B	Dual Specificity Tyrosine Phosphorylation Regulated Kinase 1B
APOA5	Apolipoprotein A5
DCXR	Dicarbonyl And L-Xylulose Reductase
IL1B	Interleukin 1 Beta
SLC11A2	Solute Carrier Family 11 Member 2
UCP3	Uncoupling Protein 3
IGFBP3	Insulin Like Growth Factor Binding Protein 3
CYP27B1	Cytochrome P450 Family 27 Subfamily B Member 1
LCT	Lactase
CAPN10	Calpain 10
TFR2	Transferrin Receptor 2
REN	Renin
ACACA	Acetyl-CoA Carboxylase Alpha
IGF2	Insulin Like Growth Factor 2
GAD2	Glutamate Decarboxylase 2
CYP1A2	Cytochrome P450 Family 1 Subfamily A Member 2
HMGCR	3-Hydroxy-3-Methylglutaryl-CoA Reductase
COG2	Component Of Oligomeric Golgi Complex 2
PGM1	Phosphoglucomutase 1
GNAS	GNAS Complex Locus
ATP7B	ATPase Copper Transporting Beta
GLP1R	Glucagon Like Peptide 1 Receptor
CTLA4	Cytotoxic T-Lymphocyte Associated Protein 4
AIRE	Autoimmune Regulator
SLC40A1	Solute Carrier Family 40 Member 1
IL2RA	Interleukin 2 Receptor Subunit Alpha
AUH	AU RNA Binding Methylglutaconyl-CoA Hydratase
CETP	Cholesteryl Ester Transfer Protein
PC	Pyruvate Carboxylase
HLA-A	Major Histocompatibility Complex, Class I, A
PDK4	Pyruvate Dehydrogenase Kinase 4
MC4R	Melanocortin 4 Receptor
FOXP3	Forkhead Box P3
SHBG	Sex Hormone Binding Globulin
HGD	Homogentisate 1,2-Dioxygenase
ADSL	Adenylosuccinate Lyase
CPT1A	Carnitine Palmitoyltransferase 1A
MTHFR	Methylenetetrahydrofolate Reductase
GPT	Glutamic--Pyruvic Transaminase
CYP19A1	Cytochrome P450 Family 19 Subfamily A Member 1
NR1H4	Nuclear Receptor Subfamily 1 Group H Member 4
NAMPT	Nicotinamide Phosphoribosyltransferase
MT-TL1	Mitochondrially Encoded TRNA Leucine 1 (UUA/G)
SERPINA1	Serpin Family A Member 1
MT-TK	Mitochondrially Encoded TRNA Lysine
PRKACA	Protein Kinase CAMP-Activated Catalytic Subunit Alpha
HK3	Hexokinase 3
EHHADH	Enoyl-CoA Hydratase And 3-Hydroxyacyl CoA Dehydrogenase
PPARD	Peroxisome Proliferator Activated Receptor Delta
BPGM	Bisphosphoglycerate Mutase
HMGCL	3-Hydroxymethyl-3-Methylglutaryl-CoA Lyase
GCKR	Glucokinase Regulator
L2HGDH	L-2-Hydroxyglutarate Dehydrogenase
PTPN22	Protein Tyrosine Phosphatase, Non-Receptor Type 22
MT-CO1	Mitochondrially Encoded Cytochrome C Oxidase I
APOC3	Apolipoprotein C3
AGPAT2	1-Acylglycerol-3-Phosphate O-Acyltransferase 2
PRKAA1	Protein Kinase AMP-Activated Catalytic Subunit Alpha 1
CLCN5	Chloride Voltage-Gated Channel 5
IFIH1	Interferon Induced With Helicase C Domain 1
MT-ND1	Mitochondrially Encoded NADH:Ubiquinone Oxidoreductase Core Subunit 1
HIF1A	Hypoxia Inducible Factor 1 Alpha Subunit
LPA	Lipoprotein(A)
FMO3	Flavin Containing Monooxygenase 3
GAD1	Glutamate Decarboxylase 1
NAGS	N-Acetylglutamate Synthase
MT-CYB	Mitochondrially Encoded Cytochrome B
TP53	Tumor Protein P53
CS	Citrate Synthase
SREBF1	Sterol Regulatory Element Binding Transcription Factor 1
PON1	Paraoxonase 1
GFPT1	Glutamine--Fructose-6-Phosphate Transaminase 1
PTEN	Phosphatase And Tensin Homolog
HADHA	Hydroxyacyl-CoA Dehydrogenase/3-Ketoacyl-CoA Thiolase/Enoyl-CoA Hydratase (Trifunctional Protein), Alpha Subunit
FGF21	Fibroblast Growth Factor 21
CCR5	C-C Motif Chemokine Receptor 5 (Gene/Pseudogene)
CUBN	Cubilin
GBA	Glucosylceramidase Beta
OAS1	2'-5'-Oligoadenylate Synthetase 1
FECH	Ferrochelatase
AGT	Angiotensinogen
CTNS	Cystinosin, Lysosomal Cystine Transporter
MLYCD	Malonyl-CoA Decarboxylase
CDKAL1	CDK5 Regulatory Subunit Associated Protein 1 Like 1
ASL	Argininosuccinate Lyase
ADIPOR1	Adiponectin Receptor 1
SLC4A1	Solute Carrier Family 4 Member 1 (Diego Blood Group)
CNR1	Cannabinoid Receptor 1
HMGA1	High Mobility Group AT-Hook 1
NPY	Neuropeptide Y
DLD	Dihydrolipoamide Dehydrogenase
GIF	Gastric Intrinsic Factor
SLC3A1	Solute Carrier Family 3 Member 1
CAV1	Caveolin 1
PGD	Phosphogluconate Dehydrogenase
SCD	Stearoyl-CoA Desaturase
ITPR3	Inositol 1,4,5-Trisphosphate Receptor Type 3
NR1H2	Nuclear Receptor Subfamily 1 Group H Member 2
ADIPOR2	Adiponectin Receptor 2
SLC2A9	Solute Carrier Family 2 Member 9
MAPK8IP1	Mitogen-Activated Protein Kinase 8 Interacting Protein 1
ACACB	Acetyl-CoA Carboxylase Beta
SLC5A4	Solute Carrier Family 5 Member 4
HP	Haptoglobin
EDN1	Endothelin 1
CYP2C19	Cytochrome P450 Family 2 Subfamily C Member 19
UGDH	UDP-Glucose 6-Dehydrogenase
ALAS2	5'-Aminolevulinate Synthase 2
ATP6V0A4	ATPase H+ Transporting V0 Subunit A4
FOXO1	Forkhead Box O1
APOA2	Apolipoprotein A2
RYR1	Ryanodine Receptor 1
TPI1	Triosephosphate Isomerase 1
RARRES2	Retinoic Acid Receptor Responder 2
HSD3B2	Hydroxy-Delta-5-Steroid Dehydrogenase, 3 Beta- And Steroid Delta-Isomerase 2
PTPRN	Protein Tyrosine Phosphatase, Receptor Type N
STAR	Steroidogenic Acute Regulatory Protein
ZMPSTE24	Zinc Metallopeptidase STE24
MTNR1B	Melatonin Receptor 1B
SOD1	Superoxide Dismutase 1, Soluble
KCNJ5	Potassium Voltage-Gated Channel Subfamily J Member 5
ABCA1	ATP Binding Cassette Subfamily A Member 1
CRH	Corticotropin Releasing Hormone
ESR1	Estrogen Receptor 1
TYMS	Thymidylate Synthetase
SI	Sucrase-Isomaltase
EPM2A	EPM2A, Laforin Glucan Phosphatase
DHFR	Dihydrofolate Reductase
HMOX1	Heme Oxygenase 1
PRKAG2	Protein Kinase AMP-Activated Non-Catalytic Subunit Gamma 2
LPIN1	Lipin 1
PDHA1	Pyruvate Dehydrogenase (Lipoamide) Alpha 1
AOMS1	Abdominal Obesity-Metabolic Syndrome QTL1
CYP2D6	Cytochrome P450 Family 2 Subfamily D Member 6
CYP2C9	Cytochrome P450 Family 2 Subfamily C Member 9
OXCT1	3-Oxoacid CoA-Transferase 1
ELN	Elastin
FBP2	Fructose-Bisphosphatase 2
VCAM1	Vascular Cell Adhesion Molecule 1
SLC2A5	Solute Carrier Family 2 Member 5
IGF1R	Insulin Like Growth Factor 1 Receptor
POLG2	DNA Polymerase Gamma 2, Accessory Subunit
OCRL	OCRL, Inositol Polyphosphate-5-Phosphatase
AMPD1	Adenosine Monophosphate Deaminase 1
CYP3A4	Cytochrome P450 Family 3 Subfamily A Member 4
GLUL	Glutamate-Ammonia Ligase
TBC1D4	TBC1 Domain Family Member 4
B2M	Beta-2-Microglobulin
IGF2BP2	Insulin Like Growth Factor 2 MRNA Binding Protein 2
CYP11A1	Cytochrome P450 Family 11 Subfamily A Member 1
AGTR1	Angiotensin II Receptor Type 1
IL10	Interleukin 10
TREH	Trehalase
GPD2	Glycerol-3-Phosphate Dehydrogenase 2
PYY	Peptide YY
ACP1	Acid Phosphatase 1, Soluble
GK	Glycerol Kinase
CALCA	Calcitonin Related Polypeptide Alpha
PDP1	Pyruvate Dehyrogenase Phosphatase Catalytic Subunit 1
ICAM1	Intercellular Adhesion Molecule 1
ALG6	ALG6, Alpha-1,3-Glucosyltransferase
HKDC1	Hexokinase Domain Containing 1
FTH1	Ferritin Heavy Chain 1
TTR	Transthyretin
MPO	Myeloperoxidase
SLC22A5	Solute Carrier Family 22 Member 5
SELP	Selectin P
TFRC	Transferrin Receptor
OGDH	Oxoglutarate Dehydrogenase
PCSK1	Proprotein Convertase Subtilisin/Kexin Type 1
IFNG	Interferon Gamma
XK	X-Linked Kx Blood Group
CST3	Cystatin C
ST3GAL4	ST3 Beta-Galactoside Alpha-2,3-Sialyltransferase 4
FABP4	Fatty Acid Binding Protein 4
SLC34A1	Solute Carrier Family 34 Member 1
AGA	Aspartylglucosaminidase
SELE	Selectin E
POLG	DNA Polymerase Gamma, Catalytic Subunit
ANGPTL8	Angiopoietin Like 8
LEPQTL1	Leptin, Serum Levels Of
PRL	Prolactin
TG	Thyroglobulin
INPPL1	Inositol Polyphosphate Phosphatase Like 1
OGT	O-Linked N-Acetylglucosamine (GlcNAc) Transferase
SLC2A8	Solute Carrier Family 2 Member 8
GNE	Glucosamine (UDP-N-Acetyl)-2-Epimerase/N-Acetylmannosamine Kinase
PARK2	Parkin RBR E3 Ubiquitin Protein Ligase
IGFBP2	Insulin Like Growth Factor Binding Protein 2
GYG1	Glycogenin 1
FOXC2	Forkhead Box C2
PKM	Pyruvate Kinase, Muscle
APOC2	Apolipoprotein C2
FH	Fumarate Hydratase
HLA-DRB1	Major Histocompatibility Complex, Class II, DR Beta 1
GSR	Glutathione-Disulfide Reductase
ALDH2	Aldehyde Dehydrogenase 2 Family (Mitochondrial)
ATP7A	ATPase Copper Transporting Alpha
ETFA	Electron Transfer Flavoprotein Alpha Subunit
PFKL	Phosphofructokinase, Liver Type
NHLRC1	NHL Repeat Containing E3 Ubiquitin Protein Ligase 1
ACAD9	Acyl-CoA Dehydrogenase Family Member 9
AOC3	Amine Oxidase, Copper Containing 3
PTPN3	Protein Tyrosine Phosphatase, Non-Receptor Type 3
HBG2	Hemoglobin Subunit Gamma 2
BSCL2	BSCL2, Seipin Lipid Droplet Biogenesis Associated
GCDH	Glutaryl-CoA Dehydrogenase
HLA-DQB1	Major Histocompatibility Complex, Class II, DQ Beta 1
HSPD1	Heat Shock Protein Family D (Hsp60) Member 1
LDLR	Low Density Lipoprotein Receptor
CD79A	CD79a Molecule
PLA2G6	Phospholipase A2 Group VI
FSHB	Follicle Stimulating Hormone Beta Subunit
FXN	Frataxin
CAV3	Caveolin 3
GLA	Galactosidase Alpha
CYP2E1	Cytochrome P450 Family 2 Subfamily E Member 1
HPRT1	Hypoxanthine Phosphoribosyltransferase 1
TCN2	Transcobalamin 2
PUS1	Pseudouridylate Synthase 1
UGCG	UDP-Glucose Ceramide Glucosyltransferase
PYGB	Glycogen Phosphorylase B
ACO1	Aconitase 1
F7	Coagulation Factor VII
DGAT1	Diacylglycerol O-Acyltransferase 1
CYP1A1	Cytochrome P450 Family 1 Subfamily A Member 1
HSPA5	Heat Shock Protein Family A (Hsp70) Member 5
AIP	Aryl Hydrocarbon Receptor Interacting Protein
PLAT	Plasminogen Activator, Tissue Type
EPO	Erythropoietin
ASS1	Argininosuccinate Synthase 1
ITLN1	Intelectin 1
SLC52A1	Solute Carrier Family 52 Member 1
AHSG	Alpha 2-HS Glycoprotein
IL4	Interleukin 4
STK11	Serine/Threonine Kinase 11
TGFB1	Transforming Growth Factor Beta 1
TBL2	Transducin Beta Like 2
PCBD1	Pterin-4 Alpha-Carbinolamine Dehydratase 1
FASN	Fatty Acid Synthase
SOD2	Superoxide Dismutase 2, Mitochondrial
FADS1	Fatty Acid Desaturase 1
GTF2IRD1	GTF2I Repeat Domain Containing 1
PRKAB1	Protein Kinase AMP-Activated Non-Catalytic Subunit Beta 1
LIMK1	LIM Domain Kinase 1
NDUFS4	NADH:Ubiquinone Oxidoreductase Subunit S4
PKLR	Pyruvate Kinase, Liver And RBC
BCKDHB	Branched Chain Keto Acid Dehydrogenase E1 Subunit Beta
ARG1	Arginase 1
BMP2	Bone Morphogenetic Protein 2
THBD	Thrombomodulin
ETFB	Electron Transfer Flavoprotein Beta Subunit
BAZ1B	Bromodomain Adjacent To Zinc Finger Domain 1B
FTL	Ferritin Light Chain
PFKFB3	6-Phosphofructo-2-Kinase/Fructose-2,6-Biphosphatase 3
NDUFAF6	NADH:Ubiquinone Oxidoreductase Complex Assembly Factor 6
NIDDM3	Noninsulin-Dependent Diabetes Mellitus 3
NIDDM4	Diabetes Mellitus, Noninsulin-Dependent
FABP2	Fatty Acid Binding Protein 2
YARS2	Tyrosyl-TRNA Synthetase 2
SUCLG1	Succinate-CoA Ligase Alpha Subunit
PDK3	Pyruvate Dehydrogenase Kinase 3
ACADSB	Acyl-CoA Dehydrogenase, Short/Branched Chain
ABCB1	ATP Binding Cassette Subfamily B Member 1
CYP7A1	Cytochrome P450 Family 7 Subfamily A Member 1
RFC2	Replication Factor C Subunit 2
GTF2I	General Transcription Factor IIi
CLIP2	CAP-Gly Domain Containing Linker Protein 2
HEXA	Hexosaminidase Subunit Alpha
GPC3	Glypican 3
GFPT2	Glutamine-Fructose-6-Phosphate Transaminase 2
PLTP	Phospholipid Transfer Protein
RDH12	Retinol Dehydrogenase 12 (All-Trans/9-Cis/11-Cis)
FBN1	Fibrillin 1
MB	Myoglobin
ALDH5A1	Aldehyde Dehydrogenase 5 Family Member A1
TGDS	TDP-Glucose 4,6-Dehydratase
AKR1A1	Aldo-Keto Reductase Family 1 Member A1
PRKAR1A	Protein Kinase CAMP-Dependent Type I Regulatory Subunit Alpha
GAPDH	Glyceraldehyde-3-Phosphate Dehydrogenase
VEGFA	Vascular Endothelial Growth Factor A
CYP2B6	Cytochrome P450 Family 2 Subfamily B Member 6
ABCB7	ATP Binding Cassette Subfamily B Member 7
RORA	RAR Related Orphan Receptor A
MDH2	Malate Dehydrogenase 2
MLXIPL	MLX Interacting Protein Like
PEX5	Peroxisomal Biogenesis Factor 5
MGAM	Maltase-Glucoamylase
TNFRSF10A	TNF Receptor Superfamily Member 10a
TMPRSS6	Transmembrane Protease, Serine 6
INVS	Inversin
LRPPRC	Leucine Rich Pentatricopeptide Repeat Containing
ABCC2	ATP Binding Cassette Subfamily C Member 2
ABCC6	ATP Binding Cassette Subfamily C Member 6
PDHX	Pyruvate Dehydrogenase Complex Component X
COMT	Catechol-O-Methyltransferase
LIPI	Lipase I
CPE	Carboxypeptidase E
CA5A	Carbonic Anhydrase 5A
TNFRSF25	TNF Receptor Superfamily Member 25
LAD1	Ladinin 1
IL18	Interleukin 18
PGM2	Phosphoglucomutase 2
PNP	Purine Nucleoside Phosphorylase
ACADL	Acyl-CoA Dehydrogenase, Long Chain
ADK	Adenosine Kinase
SLC2A14	Solute Carrier Family 2 Member 14
IER3IP1	Immediate Early Response 3 Interacting Protein 1
HSD17B10	Hydroxysteroid 17-Beta Dehydrogenase 10
LMBRD1	LMBR1 Domain Containing 1
APP	Amyloid Beta Precursor Protein
PTPRN2	Protein Tyrosine Phosphatase, Receptor Type N2
BCS1L	BCS1 Homolog, Ubiquinol-Cytochrome C Reductase Complex Chaperone
TRIB3	Tribbles Pseudokinase 3
USF1	Upstream Transcription Factor 1
FOXA2	Forkhead Box A2
PSAP	Prosaposin
ABCA3	ATP Binding Cassette Subfamily A Member 3
MAPK8	Mitogen-Activated Protein Kinase 8
GALM	Galactose Mutarotase
GOT1	Glutamic-Oxaloacetic Transaminase 1
EIF2AK3	Eukaryotic Translation Initiation Factor 2 Alpha Kinase 3
BCL2	BCL2, Apoptosis Regulator
NFU1	NFU1 Iron-Sulfur Cluster Scaffold
HMGCS2	3-Hydroxy-3-Methylglutaryl-CoA Synthase 2
COX10	COX10, Heme A:Farnesyltransferase Cytochrome C Oxidase Assembly Factor
SDHA	Succinate Dehydrogenase Complex Flavoprotein Subunit A
LTA	Lymphotoxin Alpha
MT-CO3	Mitochondrially Encoded Cytochrome C Oxidase III
CASR	Calcium Sensing Receptor
PDK1	Pyruvate Dehydrogenase Kinase 1
DBH	Dopamine Beta-Hydroxylase
PLAGL1	PLAG1 Like Zinc Finger 1
SLC25A19	Solute Carrier Family 25 Member 19
NAT2	N-Acetyltransferase 2
MT-ND4	Mitochondrially Encoded NADH:Ubiquinone Oxidoreductase Core Subunit 4
PSMB9	Proteasome Subunit Beta 9
PDK2	Pyruvate Dehydrogenase Kinase 2
PHKG2	Phosphorylase Kinase Catalytic Subunit Gamma 2
ADPGK	ADP Dependent Glucokinase
FASLG	Fas Ligand
SLC9A1	Solute Carrier Family 9 Member A1
IMPA1	Inositol Monophosphatase 1
MT-ND5	Mitochondrially Encoded NADH:Ubiquinone Oxidoreductase Core Subunit 5
MT-ND6	Mitochondrially Encoded NADH:Ubiquinone Oxidoreductase Core Subunit 6
MPC1	Mitochondrial Pyruvate Carrier 1
C4A	Complement C4A (Rodgers Blood Group)
GPD1	Glycerol-3-Phosphate Dehydrogenase 1
CASP3	Caspase 3
KNG1	Kininogen 1
NDUFAF2	NADH:Ubiquinone Oxidoreductase Complex Assembly Factor 2
ALDOA	Aldolase, Fructose-Bisphosphate A
IDE	Insulin Degrading Enzyme
MCCC2	Methylcrotonoyl-CoA Carboxylase 2
FOS	Fos Proto-Oncogene, AP-1 Transcription Factor Subunit
FOXM1	Forkhead Box M1
GFAP	Glial Fibrillary Acidic Protein
TKT	Transketolase
GLDC	Glycine Decarboxylase
MT-CO2	Mitochondrially Encoded Cytochrome C Oxidase II
SETD2	SET Domain Containing 2
CDKN1A	Cyclin Dependent Kinase Inhibitor 1A
VWF	Von Willebrand Factor
MTO1	Mitochondrial TRNA Translation Optimization 1
PFKP	Phosphofructokinase, Platelet
CHGA	Chromogranin A
CYP2A6	Cytochrome P450 Family 2 Subfamily A Member 6
MEN1	Menin 1
SHMT2	Serine Hydroxymethyltransferase 2
SLC6A18	Solute Carrier Family 6 Member 18
MYH7	Myosin Heavy Chain 7
ANGPTL3	Angiopoietin Like 3
MPV17	MPV17, Mitochondrial Inner Membrane Protein
NR1D1	Nuclear Receptor Subfamily 1 Group D Member 1
DDC	Dopa Decarboxylase
DECR1	2,4-Dienoyl-CoA Reductase 1
GSS	Glutathione Synthetase
SMPD1	Sphingomyelin Phosphodiesterase 1
GLB1	Galactosidase Beta 1
SDHB	Succinate Dehydrogenase Complex Iron Sulfur Subunit B
ADH1B	Alcohol Dehydrogenase 1B (Class I), Beta Polypeptide
GSK3A	Glycogen Synthase Kinase 3 Alpha
MT-ND3	Mitochondrially Encoded NADH:Ubiquinone Oxidoreductase Core Subunit 3
PIK3CA	Phosphatidylinositol-4,5-Bisphosphate 3-Kinase Catalytic Subunit Alpha
TSHR	Thyroid Stimulating Hormone Receptor
IDH1	Isocitrate Dehydrogenase (NADP(+)) 1, Cytosolic
ATM	ATM Serine/Threonine Kinase
PEX6	Peroxisomal Biogenesis Factor 6
AR	Androgen Receptor
IFT140	Intraflagellar Transport 140
NDUFS1	NADH:Ubiquinone Oxidoreductase Core Subunit S1
HSD11B2	Hydroxysteroid 11-Beta Dehydrogenase 2
SH2B3	SH2B Adaptor Protein 3
KL	Klotho
MCCC1	Methylcrotonoyl-CoA Carboxylase 1
ANGPTL4	Angiopoietin Like 4
C3	Complement C3
UGT1A6	UDP Glucuronosyltransferase Family 1 Member A6
PGM2L1	Phosphoglucomutase 2 Like 1
GALNS	Galactosamine (N-Acetyl)-6-Sulfatase
SLC19A3	Solute Carrier Family 19 Member 3
GDPGP1	GDP-D-Glucose Phosphorylase 1
GOT2	Glutamic-Oxaloacetic Transaminase 2
BAIAP2L1	BAI1 Associated Protein 2 Like 1
NDUFA1	NADH:Ubiquinone Oxidoreductase Subunit A1
GPX1	Glutathione Peroxidase 1
BRCA1	BRCA1, DNA Repair Associated
SCO1	SCO1, Cytochrome C Oxidase Assembly Protein
NPHP1	Nephrocystin 1
IDH2	Isocitrate Dehydrogenase (NADP(+)) 2, Mitochondrial
SLC7A7	Solute Carrier Family 7 Member 7
UGT8	UDP Glycosyltransferase 8
TTN	Titin
APLN	Apelin
PEX1	Peroxisomal Biogenesis Factor 1
CTSA	Cathepsin A
SERPINA12	Serpin Family A Member 12
DLAT	Dihydrolipoamide S-Acetyltransferase
CD4	CD4 Molecule
ALDH3A2	Aldehyde Dehydrogenase 3 Family Member A2
DGUOK	Deoxyguanosine Kinase
CLEC16A	C-Type Lectin Domain Family 16 Member A
PPM1K	Protein Phosphatase, Mg2+/Mn2+ Dependent 1K
TXNIP	Thioredoxin Interacting Protein
ACLY	ATP Citrate Lyase
JUN	Jun Proto-Oncogene, AP-1 Transcription Factor Subunit
PPARGC1B	PPARG Coactivator 1 Beta
ABCA4	ATP Binding Cassette Subfamily A Member 4
TH	Tyrosine Hydroxylase
HEXB	Hexosaminidase Subunit Beta
AGER	Advanced Glycosylation End-Product Specific Receptor
AHCY	Adenosylhomocysteinase
GNGT1	G Protein Subunit Gamma Transducin 1
IREB2	Iron Responsive Element Binding Protein 2
BANF1	Barrier To Autointegration Factor 1
PGK1	Phosphoglycerate Kinase 1
MMP9	Matrix Metallopeptidase 9
HADHB	Hydroxyacyl-CoA Dehydrogenase/3-Ketoacyl-CoA Thiolase/Enoyl-CoA Hydratase (Trifunctional Protein), Beta Subunit
TXNRD2	Thioredoxin Reductase 2
CYCS	Cytochrome C, Somatic
TALDO1	Transaldolase 1
GGT5	Gamma-Glutamyltransferase 5
MAOA	Monoamine Oxidase A
MPI	Mannose Phosphate Isomerase
CFTR	Cystic Fibrosis Transmembrane Conductance Regulator
SOCS3	Suppressor Of Cytokine Signaling 3
ALAD	Aminolevulinate Dehydratase
GAST	Gastrin
CLOCK	Clock Circadian Regulator
THBS1	Thrombospondin 1
NR3C2	Nuclear Receptor Subfamily 3 Group C Member 2
ADA	Adenosine Deaminase
PPP1R3C	Protein Phosphatase 1 Regulatory Subunit 3C
HLA-DPB1	Major Histocompatibility Complex, Class II, DP Beta 1
NEU1	Neuraminidase 1
DHCR7	7-Dehydrocholesterol Reductase
OAT	Ornithine Aminotransferase
PNPO	Pyridoxamine 5'-Phosphate Oxidase
IKBKB	Inhibitor Of Nuclear Factor Kappa B Kinase Subunit Beta
CALM1	Calmodulin 1
PDHB	Pyruvate Dehydrogenase (Lipoamide) Beta
CD40LG	CD40 Ligand
GSTP1	Glutathione S-Transferase Pi 1
GBA3	Glucosylceramidase Beta 3 (Gene/Pseudogene)
PFKFB1	6-Phosphofructo-2-Kinase/Fructose-2,6-Biphosphatase 1
DBT	Dihydrolipoamide Branched Chain Transacylase E2
CASP1	Caspase 1
SORD	Sorbitol Dehydrogenase
NR1I2	Nuclear Receptor Subfamily 1 Group I Member 2
BCKDHA	Branched Chain Keto Acid Dehydrogenase E1, Alpha Polypeptide
ABAT	4-Aminobutyrate Aminotransferase
RHO	Rhodopsin
SLC25A4	Solute Carrier Family 25 Member 4
FTO	FTO, Alpha-Ketoglutarate Dependent Dioxygenase
RORC	RAR Related Orphan Receptor C
CLN3	CLN3, Battenin
STYX	Serine/Threonine/Tyrosine Interacting Protein
LRAT	Lecithin Retinol Acyltransferase (Phosphatidylcholine--Retinol O-Acyltransferase)
NDUFS8	NADH:Ubiquinone Oxidoreductase Core Subunit S8
NDUFV1	NADH:Ubiquinone Oxidoreductase Core Subunit V1
ALMS1	ALMS1, Centrosome And Basal Body Associated Protein
KCNJ1	Potassium Voltage-Gated Channel Subfamily J Member 1
ABCC1	ATP Binding Cassette Subfamily C Member 1
CHIT1	Chitinase 1
MT-ND2	Mitochondrially Encoded NADH:Ubiquinone Oxidoreductase Core Subunit 2
PCSK9	Proprotein Convertase Subtilisin/Kexin Type 9
IL2	Interleukin 2
CRY2	Cryptochrome Circadian Clock 2
ALDH1B1	Aldehyde Dehydrogenase 1 Family Member B1
ZFP57	ZFP57 Zinc Finger Protein
MT-TE	Mitochondrially Encoded TRNA Glutamic Acid
SHMT1	Serine Hydroxymethyltransferase 1
ALDH1A1	Aldehyde Dehydrogenase 1 Family Member A1
MDH1	Malate Dehydrogenase 1
STS	Steroid Sulfatase (Microsomal), Isozyme S
ALOX5	Arachidonate 5-Lipoxygenase
TAT	Tyrosine Aminotransferase
CAMKMT	Calmodulin-Lysine N-Methyltransferase
SRY	Sex Determining Region Y
CALM2	Calmodulin 2
CALM3	Calmodulin 3
ODC1	Ornithine Decarboxylase 1
PNPLA3	Patatin Like Phospholipase Domain Containing 3
AMBP	Alpha-1-Microglobulin/Bikunin Precursor
PTGS2	Prostaglandin-Endoperoxide Synthase 2
PHGDH	Phosphoglycerate Dehydrogenase
PFKFB2	6-Phosphofructo-2-Kinase/Fructose-2,6-Biphosphatase 2
GYG2	Glycogenin 2
HLA-DQA1	Major Histocompatibility Complex, Class II, DQ Alpha 1
IRS4	Insulin Receptor Substrate 4
CEL	Carboxyl Ester Lipase
AMPD3	Adenosine Monophosphate Deaminase 3
UMOD	Uromodulin
CHKB	Choline Kinase Beta
CSN2	Casein Beta
NPC1L1	NPC1 Like Intracellular Cholesterol Transporter 1
ICA1	Islet Cell Autoantigen 1
CLCNKB	Chloride Voltage-Gated Channel Kb
TWNK	Twinkle MtDNA Helicase
APPL1	Adaptor Protein, Phosphotyrosine Interacting With PH Domain And Leucine Zipper 1
MTOR	Mechanistic Target Of Rapamycin
CCK	Cholecystokinin
SCT	Secretin
ALDH7A1	Aldehyde Dehydrogenase 7 Family Member A1
GALNT3	Polypeptide N-Acetylgalactosaminyltransferase 3
GATA6	GATA Binding Protein 6
RPE65	RPE65, Retinoid Isomerohydrolase
RRM2B	Ribonucleotide Reductase Regulatory TP53 Inducible Subunit M2B
TNFRSF11B	TNF Receptor Superfamily Member 11b
ADAMTS13	ADAM Metallopeptidase With Thrombospondin Type 1 Motif 13
UROD	Uroporphyrinogen Decarboxylase
HSP90B1	Heat Shock Protein 90 Beta Family Member 1
SUMO4	Small Ubiquitin-Like Modifier 4
HLA-DQB2	Major Histocompatibility Complex, Class II, DQ Beta 2
PRSS16	Protease, Serine 16
GLS	Glutaminase
F2	Coagulation Factor II, Thrombin
AMACR	Alpha-Methylacyl-CoA Racemase
SCO2	SCO2, Cytochrome C Oxidase Assembly Protein
SLC12A1	Solute Carrier Family 12 Member 1
EPHX2	Epoxide Hydrolase 2
DHCR24	24-Dehydrocholesterol Reductase
CRB1	Crumbs 1, Cell Polarity Complex Component
TXN	Thioredoxin
UQCRC2	Ubiquinol-Cytochrome C Reductase Core Protein II
TIGAR	TP53 Induced Glycolysis Regulatory Phosphatase
GCLC	Glutamate-Cysteine Ligase Catalytic Subunit
ABCD1	ATP Binding Cassette Subfamily D Member 1
ALDH3A1	Aldehyde Dehydrogenase 3 Family Member A1
CXCL8	C-X-C Motif Chemokine Ligand 8
CYP3A5	Cytochrome P450 Family 3 Subfamily A Member 5
PRKAG3	Protein Kinase AMP-Activated Non-Catalytic Subunit Gamma 3
LRP6	LDL Receptor Related Protein 6
PLG	Plasminogen
ROM1	Retinal Outer Segment Membrane Protein 1
GSK3B	Glycogen Synthase Kinase 3 Beta
GANC	Glucosidase Alpha, Neutral C
FANCD2	Fanconi Anemia Complementation Group D2
SGK1	Serum/Glucocorticoid Regulated Kinase 1
CBL	Cbl Proto-Oncogene
FFAR1	Free Fatty Acid Receptor 1
MAN2B1	Mannosidase Alpha Class 2B Member 1
QDPR	Quinoid Dihydropteridine Reductase
AFP	Alpha Fetoprotein
UTS2	Urotensin 2
ATF4	Activating Transcription Factor 4
TULP1	Tubby Like Protein 1
CRX	Cone-Rod Homeobox
PRKACG	Protein Kinase CAMP-Activated Catalytic Subunit Gamma
ARNTL	Aryl Hydrocarbon Receptor Nuclear Translocator Like
IMPDH1	Inosine Monophosphate Dehydrogenase 1
NUDT14	Nudix Hydrolase 14
FANCA	Fanconi Anemia Complementation Group A
FABP3	Fatty Acid Binding Protein 3
PNPLA6	Patatin Like Phospholipase Domain Containing 6
DRD2	Dopamine Receptor D2
ENO1	Enolase 1
SLC7A9	Solute Carrier Family 7 Member 9
UQCRB	Ubiquinol-Cytochrome C Reductase Binding Protein
PREPL	Prolyl Endopeptidase-Like
CDKN3	Cyclin Dependent Kinase Inhibitor 3
CSF2RA	Colony Stimulating Factor 2 Receptor Alpha Subunit
SARS2	Seryl-TRNA Synthetase 2, Mitochondrial
POLD1	DNA Polymerase Delta 1, Catalytic Subunit
PEA15	Phosphoprotein Enriched In Astrocytes 15
GNAI2	G Protein Subunit Alpha I2
NOS1	Nitric Oxide Synthase 1
MCOLN1	Mucolipin 1
MAPK14	Mitogen-Activated Protein Kinase 14
CLIC1	Chloride Intracellular Channel 1
TLR4	Toll Like Receptor 4
NDUFS3	NADH:Ubiquinone Oxidoreductase Core Subunit S3
GCH1	GTP Cyclohydrolase 1
BLK	BLK Proto-Oncogene, Src Family Tyrosine Kinase
TSPO	Translocator Protein
SLC1A2	Solute Carrier Family 1 Member 2
FABP1	Fatty Acid Binding Protein 1
SIRT6	Sirtuin 6
IFT172	Intraflagellar Transport 172
PDE6B	Phosphodiesterase 6B
SLC9A3	Solute Carrier Family 9 Member A3
ATP6V1B1	ATPase H+ Transporting V1 Subunit B1
SLC5A5	Solute Carrier Family 5 Member 5
RPGR	Retinitis Pigmentosa GTPase Regulator
UROS	Uroporphyrinogen III Synthase
BCHE	Butyrylcholinesterase
IL6R	Interleukin 6 Receptor
HEPH	Hephaestin
CRY1	Cryptochrome Circadian Clock 1
ECHS1	Enoyl-CoA Hydratase, Short Chain 1
USP8	Ubiquitin Specific Peptidase 8
VCP	Valosin Containing Protein
SIRT2	Sirtuin 2
CYP2C8	Cytochrome P450 Family 2 Subfamily C Member 8
SLC5A9	Solute Carrier Family 5 Member 9
FAM132A	Family With Sequence Similarity 132 Member A
IL12A	Interleukin 12A
CA2	Carbonic Anhydrase 2
MT-TF	Mitochondrially Encoded TRNA Phenylalanine
MT-TW	Mitochondrially Encoded TRNA Tryptophan
MT-TH	Mitochondrially Encoded TRNA Histidine
VIP	Vasoactive Intestinal Peptide
PGAM1	Phosphoglycerate Mutase 1
NOX1	NADPH Oxidase 1
ADRA2A	Adrenoceptor Alpha 2A
SAT1	Spermidine/Spermine N1-Acetyltransferase 1
UGT1A9	UDP Glucuronosyltransferase Family 1 Member A9
C9orf3	Chromosome 9 Open Reading Frame 3
ATP5A1	ATP Synthase, H+ Transporting, Mitochondrial F1 Complex, Alpha Subunit 1, Cardiac Muscle
SOX3	SRY-Box 3
NDUFS2	NADH:Ubiquinone Oxidoreductase Core Subunit S2
NDUFS6	NADH:Ubiquinone Oxidoreductase Subunit S6
HSPA4	Heat Shock Protein Family A (Hsp70) Member 4
GNRH1	Gonadotropin Releasing Hormone 1
PHKA1	Phosphorylase Kinase Regulatory Subunit Alpha 1
PPP2R5D	Protein Phosphatase 2 Regulatory Subunit B'Delta
KCNB1	Potassium Voltage-Gated Channel Subfamily B Member 1
GANAB	Glucosidase II Alpha Subunit
ALG8	ALG8, Alpha-1,3-Glucosyltransferase
NDUFAF5	NADH:Ubiquinone Oxidoreductase Complex Assembly Factor 5
RFX6	Regulatory Factor X6
UGT1A4	UDP Glucuronosyltransferase Family 1 Member A4
ACOX1	Acyl-CoA Oxidase 1
ONECUT1	One Cut Homeobox 1
FREM3	FRAS1 Related Extracellular Matrix 3
XBP1	X-Box Binding Protein 1
IL1A	Interleukin 1 Alpha
LDHB	Lactate Dehydrogenase B
TTC19	Tetratricopeptide Repeat Domain 19
MC2R	Melanocortin 2 Receptor
PTS	6-Pyruvoyltetrahydropterin Synthase
PGAM2	Phosphoglycerate Mutase 2
NNT	Nicotinamide Nucleotide Transhydrogenase
PIGM	Phosphatidylinositol Glycan Anchor Biosynthesis Class M
MT-TS1	Mitochondrially Encoded TRNA Serine 1 (UCN)
MT-TS2	Mitochondrially Encoded TRNA Serine 2 (AGU/C)
MT-TQ	Mitochondrially Encoded TRNA Glutamine
NDUFS7	NADH:Ubiquinone Oxidoreductase Core Subunit S7
NDUFV2	NADH:Ubiquinone Oxidoreductase Core Subunit V2
BAG6	BCL2 Associated Athanogene 6
PHKB	Phosphorylase Kinase Regulatory Subunit Beta
ENO3	Enolase 3
HCRT	Hypocretin Neuropeptide Precursor
CHEK2	Checkpoint Kinase 2
SLC12A3	Solute Carrier Family 12 Member 3
MIF	Macrophage Migration Inhibitory Factor (Glycosylation-Inhibiting Factor)
CYBRD1	Cytochrome B Reductase 1
PIK3CG	Phosphatidylinositol-4,5-Bisphosphate 3-Kinase Catalytic Subunit Gamma
IDS	Iduronate 2-Sulfatase
LPXN	Leupaxin
CDKN2B	Cyclin Dependent Kinase Inhibitor 2B
MAPK1	Mitogen-Activated Protein Kinase 1
PRKACB	Protein Kinase CAMP-Activated Catalytic Subunit Beta
ABCB4	ATP Binding Cassette Subfamily B Member 4
CPOX	Coproporphyrinogen Oxidase
CYP11B1	Cytochrome P450 Family 11 Subfamily B Member 1
CAD	Carbamoyl-Phosphate Synthetase 2, Aspartate Transcarbamylase, And Dihydroorotase
TTC21B	Tetratricopeptide Repeat Domain 21B
CRAT	Carnitine O-Acetyltransferase
LNPEP	Leucyl And Cystinyl Aminopeptidase
SLC25A1	Solute Carrier Family 25 Member 1
SERAC1	Serine Active Site Containing 1
CCL5	C-C Motif Chemokine Ligand 5
ALAS1	5'-Aminolevulinate Synthase 1
AMH	Anti-Mullerian Hormone
LRP2	LDL Receptor Related Protein 2
COX14	COX14, Cytochrome C Oxidase Assembly Factor
STX1A	Syntaxin 1A
UGT1A7	UDP Glucuronosyltransferase Family 1 Member A7
CTSD	Cathepsin D
RPS27A	Ribosomal Protein S27a
NDUFA11	NADH:Ubiquinone Oxidoreductase Subunit A11
CYC1	Cytochrome C1
IL1RN	Interleukin 1 Receptor Antagonist
SIM1	Single-Minded Family BHLH Transcription Factor 1
CTGF	Connective Tissue Growth Factor
BEST1	Bestrophin 1
F5	Coagulation Factor V
HYMAI	Hydatidiform Mole Associated And Imprinted (Non-Protein Coding)
FOXRED1	FAD Dependent Oxidoreductase Domain Containing 1
AQP2	Aquaporin 2
AGRP	Agouti Related Neuropeptide
NDUFAF4	NADH:Ubiquinone Oxidoreductase Complex Assembly Factor 4
NDUFAF3	NADH:Ubiquinone Oxidoreductase Complex Assembly Factor 3
NUBPL	Nucleotide Binding Protein Like
HGSNAT	Heparan-Alpha-Glucosaminide N-Acetyltransferase
ENO2	Enolase 2
FGF2	Fibroblast Growth Factor 2
NKX2-5	NK2 Homeobox 5
PTGS1	Prostaglandin-Endoperoxide Synthase 1
LPIN2	Lipin 2
SLC3A2	Solute Carrier Family 3 Member 2
ACHE	Acetylcholinesterase (Cartwright Blood Group)
USH2A	Usherin
PPM1B	Protein Phosphatase, Mg2+/Mn2+ Dependent 1B
ABCG2	ATP Binding Cassette Subfamily G Member 2 (Junior Blood Group)
SLC10A2	Solute Carrier Family 10 Member 2
IDUA	Iduronidase, Alpha-L-
ABCG1	ATP Binding Cassette Subfamily G Member 1
CXCR4	C-X-C Motif Chemokine Receptor 4
ALOX12	Arachidonate 12-Lipoxygenase, 12S Type
HSP90AA1	Heat Shock Protein 90 Alpha Family Class A Member 1
COX5A	Cytochrome C Oxidase Subunit 5A
CHKA	Choline Kinase Alpha
NDUFB9	NADH:Ubiquinone Oxidoreductase Subunit B9
PRKRIP1	PRKR Interacting Protein 1 (IL11 Inducible)
CEBPB	CCAAT/Enhancer Binding Protein Beta
PASK	PAS Domain Containing Serine/Threonine Kinase
NR1I3	Nuclear Receptor Subfamily 1 Group I Member 3
CES1	Carboxylesterase 1
GBA2	Glucosylceramidase Beta 2
MTHFD1L	Methylenetetrahydrofolate Dehydrogenase (NADP+ Dependent) 1-Like
PRKG1	Protein Kinase, CGMP-Dependent, Type I
DHODH	Dihydroorotate Dehydrogenase (Quinone)
BCAT2	Branched Chain Amino Acid Transaminase 2
PRKAR2B	Protein Kinase CAMP-Dependent Type II Regulatory Subunit Beta
UQCC2	Ubiquinol-Cytochrome C Reductase Complex Assembly Factor 2
NRF1	Nuclear Respiratory Factor 1
HAO1	Hydroxyacid Oxidase 1
TNFSF11	Tumor Necrosis Factor Superfamily Member 11
AHR	Aryl Hydrocarbon Receptor
STAT1	Signal Transducer And Activator Of Transcription 1
STAT3	Signal Transducer And Activator Of Transcription 3
NAGLU	N-Acetyl-Alpha-Glucosaminidase
TKTL1	Transketolase Like 1
PRKAB2	Protein Kinase AMP-Activated Non-Catalytic Subunit Beta 2
MOGS	Mannosyl-Oligosaccharide Glucosidase
ALPP	Alkaline Phosphatase, Placental
SLC6A4	Solute Carrier Family 6 Member 4
SLC5A10	Solute Carrier Family 5 Member 10
NR1H3	Nuclear Receptor Subfamily 1 Group H Member 3
HMBS	Hydroxymethylbilane Synthase
MFN2	Mitofusin 2
BDNF	Brain Derived Neurotrophic Factor
ISYNA1	Inositol-3-Phosphate Synthase 1
TTPA	Alpha Tocopherol Transfer Protein
ESRRA	Estrogen Related Receptor Alpha
SUCLA2	Succinate-CoA Ligase ADP-Forming Beta Subunit
UQCRQ	Ubiquinol-Cytochrome C Reductase Complex III Subunit VII
TOPORS	TOP1 Binding Arginine/Serine Rich Protein
SNRNP200	Small Nuclear Ribonucleoprotein U5 Subunit 200
PRPH2	Peripherin 2
IMPG2	Interphotoreceptor Matrix Proteoglycan 2
RP1	RP1, Axonemal Microtubule Associated
EYS	Eyes Shut Homolog (Drosophila)
C2orf71	Chromosome 2 Open Reading Frame 71
PRCD	Progressive Rod-Cone Degeneration
COX6B1	Cytochrome C Oxidase Subunit 6B1
NQO1	NAD(P)H Quinone Dehydrogenase 1
HSPG2	Heparan Sulfate Proteoglycan 2
NCOA2	Nuclear Receptor Coactivator 2
PLCD1	Phospholipase C Delta 1
ACAT2	Acetyl-CoA Acetyltransferase 2
HYOU1	Hypoxia Up-Regulated 1
NDUFB3	NADH:Ubiquinone Oxidoreductase Subunit B3
CSF2	Colony Stimulating Factor 2
SRD5A1	Steroid 5 Alpha-Reductase 1
CRYAB	Crystallin Alpha B
TXNRD1	Thioredoxin Reductase 1
TACO1	Translational Activator Of Cytochrome C Oxidase I
PIK3R2	Phosphoinositide-3-Kinase Regulatory Subunit 2
SDHD	Succinate Dehydrogenase Complex Subunit D
NR4A3	Nuclear Receptor Subfamily 4 Group A Member 3
ADH7	Alcohol Dehydrogenase 7 (Class IV), Mu Or Sigma Polypeptide
ACSL1	Acyl-CoA Synthetase Long-Chain Family Member 1
AMY2B	Amylase, Alpha 2B (Pancreatic)
NDUFAF1	NADH:Ubiquinone Oxidoreductase Complex Assembly Factor 1
GJA1	Gap Junction Protein Alpha 1
GIPR	Gastric Inhibitory Polypeptide Receptor
PAX6	Paired Box 6
AOX1	Aldehyde Oxidase 1
CYB5A	Cytochrome B5 Type A
CEP290	Centrosomal Protein 290
CR1	Complement C3b/C4b Receptor 1 (Knops Blood Group)
CD40	CD40 Molecule
MAOB	Monoamine Oxidase B
LMNB2	Lamin B2
RPS6KB1	Ribosomal Protein S6 Kinase B1
BRS3	Bombesin Receptor Subtype 3
ALDH9A1	Aldehyde Dehydrogenase 9 Family Member A1
SLC7A5	Solute Carrier Family 7 Member 5
GNPDA1	Glucosamine-6-Phosphate Deaminase 1
ABCG5	ATP Binding Cassette Subfamily G Member 5
F3	Coagulation Factor III, Tissue Factor
INSIG1	Insulin Induced Gene 1
PRKAR1B	Protein Kinase CAMP-Dependent Type I Regulatory Subunit Beta
NTS	Neurotensin
GNPDA2	Glucosamine-6-Phosphate Deaminase 2
PLA2G2A	Phospholipase A2 Group IIA
ASNS	Asparagine Synthetase (Glutamine-Hydrolyzing)
MYC	V-Myc Avian Myelocytomatosis Viral Oncogene Homolog
PIK3C2A	Phosphatidylinositol-4-Phosphate 3-Kinase Catalytic Subunit Type 2 Alpha
CEP19	Centrosomal Protein 19
RLBP1	Retinaldehyde Binding Protein 1
SLC22A2	Solute Carrier Family 22 Member 2
CYP11B2	Cytochrome P450 Family 11 Subfamily B Member 2
UGT1A8	UDP Glucuronosyltransferase Family 1 Member A8
AMPD2	Adenosine Monophosphate Deaminase 2
PLA2G1B	Phospholipase A2 Group IB
PRKAG1	Protein Kinase AMP-Activated Non-Catalytic Subunit Gamma 1
IL17A	Interleukin 17A
PRKCZ	Protein Kinase C Zeta
GYPB	Glycophorin B (MNS Blood Group)
RHNO1	RAD9-HUS1-RAD1 Interacting Nuclear Orphan 1
WBS2	Williams-Beuren Syndrome Type 2
DEL3Q13.31	Chromosome 3q13.31 Deletion Syndrome
VAMP2	Vesicle Associated Membrane Protein 2
RAF1	Raf-1 Proto-Oncogene, Serine/Threonine Kinase
GPR119	G Protein-Coupled Receptor 119
PYCR1	Pyrroline-5-Carboxylate Reductase 1
CEBPA	CCAAT/Enhancer Binding Protein Alpha
CDKN1B	Cyclin Dependent Kinase Inhibitor 1B
FGFR4	Fibroblast Growth Factor Receptor 4
SHH	Sonic Hedgehog
NGFR	Nerve Growth Factor Receptor
ALDH3B1	Aldehyde Dehydrogenase 3 Family Member B1
POU1F1	POU Class 1 Homeobox 1
IL13	Interleukin 13
TYMP	Thymidine Phosphorylase
PRKCB	Protein Kinase C Beta
LIG4	DNA Ligase 4
LRP5	LDL Receptor Related Protein 5
ABCC4	ATP Binding Cassette Subfamily C Member 4
ABCG8	ATP Binding Cassette Subfamily G Member 8
B4GALT1	Beta-1,4-Galactosyltransferase 1
NSD1	Nuclear Receptor Binding SET Domain Protein 1
APC2	APC2, WNT Signaling Pathway Regulator
CAPN5	Calpain 5
GNB3	G Protein Subunit Beta 3
ADCY5	Adenylate Cyclase 5
KLF11	Kruppel Like Factor 11
NFE2L2	Nuclear Factor, Erythroid 2 Like 2
FGFR1	Fibroblast Growth Factor Receptor 1
PEX14	Peroxisomal Biogenesis Factor 14
PRKAR2A	Protein Kinase CAMP-Dependent Type II Regulatory Subunit Alpha
SLC5A6	Solute Carrier Family 5 Member 6
PGM5	Phosphoglucomutase 5
MMP2	Matrix Metallopeptidase 2
SLC25A12	Solute Carrier Family 25 Member 12
SIRT3	Sirtuin 3
PHKG1	Phosphorylase Kinase Catalytic Subunit Gamma 1
ATP5E	ATP Synthase, H+ Transporting, Mitochondrial F1 Complex, Epsilon Subunit
PGM3	Phosphoglucomutase 3
LDHC	Lactate Dehydrogenase C
UGT1A3	UDP Glucuronosyltransferase Family 1 Member A3
PEPD	Peptidase D
PRRT2	Proline Rich Transmembrane Protein 2
IGF2R	Insulin Like Growth Factor 2 Receptor
PARP1	Poly(ADP-Ribose) Polymerase 1
JAZF1	JAZF Zinc Finger 1
HSD17B4	Hydroxysteroid 17-Beta Dehydrogenase 4
EGF	Epidermal Growth Factor
SCNN1A	Sodium Channel Epithelial 1 Alpha Subunit
SLC46A1	Solute Carrier Family 46 Member 1
LDB3	LIM Domain Binding 3
AKT3	AKT Serine/Threonine Kinase 3
SLC27A1	Solute Carrier Family 27 Member 1
ALDOC	Aldolase, Fructose-Bisphosphate C
SLC4A4	Solute Carrier Family 4 Member 4
MTM1	Myotubularin 1
PET100	PET100 Homolog
MAP3K5	Mitogen-Activated Protein Kinase Kinase Kinase 5
UGT2B7	UDP Glucuronosyltransferase Family 2 Member B7
IGFALS	Insulin Like Growth Factor Binding Protein Acid Labile Subunit
PTCH1	Patched 1
ARMC5	Armadillo Repeat Containing 5
COX20	COX20, Cytochrome C Oxidase Assembly Factor
IGFBP5	Insulin Like Growth Factor Binding Protein 5
PFKFB4	6-Phosphofructo-2-Kinase/Fructose-2,6-Biphosphatase 4
HCFC1	Host Cell Factor C1
MMP1	Matrix Metallopeptidase 1
OPA1	OPA1, Mitochondrial Dynamin Like GTPase
CCL11	C-C Motif Chemokine Ligand 11
IGFBP4	Insulin Like Growth Factor Binding Protein 4
APOA4	Apolipoprotein A4
BSG	Basigin (Ok Blood Group)
AK1	Adenylate Kinase 1
SCAP	SREBF Chaperone
SPP1	Secreted Phosphoprotein 1
DLST	Dihydrolipoamide S-Succinyltransferase
XYLB	Xylulokinase
ALG5	ALG5, Dolichyl-Phosphate Beta-Glucosyltransferase
WRN	Werner Syndrome RecQ Like Helicase
CYB5R3	Cytochrome B5 Reductase 3
ADH1C	Alcohol Dehydrogenase 1C (Class I), Gamma Polypeptide
SFTPD	Surfactant Protein D
CDK5	Cyclin Dependent Kinase 5
WNK4	WNK Lysine Deficient Protein Kinase 4
CD38	CD38 Molecule
BRAF	B-Raf Proto-Oncogene, Serine/Threonine Kinase
FUCA1	Fucosidase, Alpha-L- 1, Tissue
F9	Coagulation Factor IX
SERPINA6	Serpin Family A Member 6
PEX3	Peroxisomal Biogenesis Factor 3
HTR2C	5-Hydroxytryptamine Receptor 2C
NLRP3	NLR Family Pyrin Domain Containing 3
CSF3	Colony Stimulating Factor 3
PTHLH	Parathyroid Hormone Like Hormone
PLA2G4A	Phospholipase A2 Group IVA
TSC2	Tuberous Sclerosis 2
SLC25A11	Solute Carrier Family 25 Member 11
HMOX2	Heme Oxygenase 2
MAP2	Microtubule Associated Protein 2
NR0B2	Nuclear Receptor Subfamily 0 Group B Member 2
ADRB2	Adrenoceptor Beta 2
MYD88	Myeloid Differentiation Primary Response 88
FABP5	Fatty Acid Binding Protein 5
PDE4D	Phosphodiesterase 4D
SLC35D2	Solute Carrier Family 35 Member D2
UGGT1	UDP-Glucose Glycoprotein Glucosyltransferase 1
PDHA2	Pyruvate Dehydrogenase (Lipoamide) Alpha 2
ACSF3	Acyl-CoA Synthetase Family Member 3
NAGA	Alpha-N-Acetylgalactosaminidase
ADORA1	Adenosine A1 Receptor
POGZ	Pogo Transposable Element With ZNF Domain
NODAL	Nodal Growth Differentiation Factor
ABCB11	ATP Binding Cassette Subfamily B Member 11
NUAK2	NUAK Family Kinase 2
CA9	Carbonic Anhydrase 9
CPT1B	Carnitine Palmitoyltransferase 1B
AVP	Arginine Vasopressin
CDKN2A	Cyclin Dependent Kinase Inhibitor 2A
AKR1C2	Aldo-Keto Reductase Family 1 Member C2
GPC4	Glypican 4
EEF2	Eukaryotic Translation Elongation Factor 2
GLI3	GLI Family Zinc Finger 3
RANBP2	RAN Binding Protein 2
PROP1	PROP Paired-Like Homeobox 1
PSEN1	Presenilin 1
GLS2	Glutaminase 2
ACO2	Aconitase 2
MAPK10	Mitogen-Activated Protein Kinase 10
PEX19	Peroxisomal Biogenesis Factor 19
PTPN11	Protein Tyrosine Phosphatase, Non-Receptor Type 11
SLC39A4	Solute Carrier Family 39 Member 4
LYRM7	LYR Motif Containing 7
UQCC3	Ubiquinol-Cytochrome C Reductase Complex Assembly Factor 3
ATIC	5-Aminoimidazole-4-Carboxamide Ribonucleotide Formyltransferase/IMP Cyclohydrolase
PDE8B	Phosphodiesterase 8B
BCAT1	Branched Chain Amino Acid Transaminase 1
PRDM10	PR/SET Domain 10
NAT1	N-Acetyltransferase 1
ADCYAP1	Adenylate Cyclase Activating Polypeptide 1
HSPA1A	Heat Shock Protein Family A (Hsp70) Member 1A
GPAM	Glycerol-3-Phosphate Acyltransferase, Mitochondrial
GMPS	Guanine Monophosphate Synthase
TGFA	Transforming Growth Factor Alpha
SNCA	Synuclein Alpha
GNPTAB	N-Acetylglucosamine-1-Phosphate Transferase Alpha And Beta Subunits
PROM1	Prominin 1
RSC1A1	Regulator Of Solute Carriers 1
MTHFD2	Methylenetetrahydrofolate Dehydrogenase (NADP+ Dependent) 2, Methenyltetrahydrofolate Cyclohydrolase
ADH1A	Alcohol Dehydrogenase 1A (Class I), Alpha Polypeptide
FMR1	Fragile X Mental Retardation 1
EGFR	Epidermal Growth Factor Receptor
IDH3B	Isocitrate Dehydrogenase 3 (NAD(+)) Beta
MRAP	Melanocortin 2 Receptor Accessory Protein
NDP	NDP, Norrin Cystine Knot Growth Factor
MLX	MLX, MAX Dimerization Protein
AGK	Acylglycerol Kinase
KCNQ1	Potassium Voltage-Gated Channel Subfamily Q Member 1
GAPDHS	Glyceraldehyde-3-Phosphate Dehydrogenase, Spermatogenic
PGP	Phosphoglycolate Phosphatase
MTMR14	Myotubularin Related Protein 14
PRPF31	Pre-MRNA Processing Factor 31
UGGT2	UDP-Glucose Glycoprotein Glucosyltransferase 2
ACTA1	Actin, Alpha 1, Skeletal Muscle
MECP2	Methyl-CpG Binding Protein 2
FAAH	Fatty Acid Amide Hydrolase
FASTKD2	FAST Kinase Domains 2
COA3	Cytochrome C Oxidase Assembly Factor 3
APOPT1	Apoptogenic 1, Mitochondrial
GLIS3	GLIS Family Zinc Finger 3
CARTPT	CART Prepropeptide
FUZ	Fuzzy Planar Cell Polarity Protein
BSND	Barttin CLCNK Type Accessory Beta Subunit
HYAL1	Hyaluronoglucosaminidase 1
UGT1A10	UDP Glucuronosyltransferase Family 1 Member A10
PTF1A	Pancreas Specific Transcription Factor, 1a
IFT80	Intraflagellar Transport 80
H19	H19, Imprinted Maternally Expressed Transcript (Non-Protein Coding)
TK1	Thymidine Kinase 1
PRDX1	Peroxiredoxin 1
ABCC3	ATP Binding Cassette Subfamily C Member 3
ADH4	Alcohol Dehydrogenase 4 (Class II), Pi Polypeptide
P4HB	Prolyl 4-Hydroxylase Subunit Beta
SERPINF1	Serpin Family F Member 1
UGT1A	UDP Glucuronosyltransferase Family 1 Member A Complex Locus
SLC6A19	Solute Carrier Family 6 Member 19
TYR	Tyrosinase
INPP5E	Inositol Polyphosphate-5-Phosphatase E
PIK3C3	Phosphatidylinositol 3-Kinase Catalytic Subunit Type 3
WNK1	WNK Lysine Deficient Protein Kinase 1
SLC16A2	Solute Carrier Family 16 Member 2
BBS2	Bardet-Biedl Syndrome 2
HMGA2	High Mobility Group AT-Hook 2
TRH	Thyrotropin Releasing Hormone
DOLK	Dolichol Kinase
PF4	Platelet Factor 4
SLC1A3	Solute Carrier Family 1 Member 3
DKC1	Dyskerin Pseudouridine Synthase 1
FOXA1	Forkhead Box A1
TSC1	Tuberous Sclerosis 1
CHAT	Choline O-Acetyltransferase
VANGL1	VANGL Planar Cell Polarity Protein 1
CLCNKA	Chloride Voltage-Gated Channel Ka
P2RY12	Purinergic Receptor P2Y12
CA4	Carbonic Anhydrase 4
GC	GC, Vitamin D Binding Protein
CRTC2	CREB Regulated Transcription Coactivator 2
ADH5	Alcohol Dehydrogenase 5 (Class III), Chi Polypeptide
SPATA7	Spermatogenesis Associated 7
TINF2	TERF1 Interacting Nuclear Factor 2
GPR101	G Protein-Coupled Receptor 101
AKR1B10	Aldo-Keto Reductase Family 1 Member B10
NME1	NME/NM23 Nucleoside Diphosphate Kinase 1
MTAP	Methylthioadenosine Phosphorylase
DYNC2H1	Dynein Cytoplasmic 2 Heavy Chain 1
WDR34	WD Repeat Domain 34
CEP120	Centrosomal Protein 120
WDR19	WD Repeat Domain 19
WDR60	WD Repeat Domain 60
HMGCS1	3-Hydroxy-3-Methylglutaryl-CoA Synthase 1
ME2	Malic Enzyme 2
RPIA	Ribose 5-Phosphate Isomerase A
HSD17B6	Hydroxysteroid 17-Beta Dehydrogenase 6
DNAH8	Dynein Axonemal Heavy Chain 8
MAPT	Microtubule Associated Protein Tau
STIM1	Stromal Interaction Molecule 1
FHL1	Four And A Half LIM Domains 1
DYSF	Dysferlin
SLC29A1	Solute Carrier Family 29 Member 1 (Augustine Blood Group)
SCNN1B	Sodium Channel Epithelial 1 Beta Subunit
PPP1CC	Protein Phosphatase 1 Catalytic Subunit Gamma
MKKS	McKusick-Kaufman Syndrome
MGAT2	Mannosyl (Alpha-1,6-)-Glycoprotein Beta-1,2-N-Acetylglucosaminyltransferase
EGR1	Early Growth Response 1
ALG10	ALG10, Alpha-1,2-Glucosyltransferase
SLC22A1	Solute Carrier Family 22 Member 1
PER2	Period Circadian Clock 2
TGFBR2	Transforming Growth Factor Beta Receptor 2
SLC5A3	Solute Carrier Family 5 Member 3
DAO	D-Amino Acid Oxidase
NOTCH3	Notch 3
MINPP1	Multiple Inositol-Polyphosphate Phosphatase 1
FGF8	Fibroblast Growth Factor 8
BBS1	Bardet-Biedl Syndrome 1
GLI2	GLI Family Zinc Finger 2
OTX2	Orthodenticle Homeobox 2
LHX4	LIM Homeobox 4
BBS12	Bardet-Biedl Syndrome 12
CTSL	Cathepsin L
BBS4	Bardet-Biedl Syndrome 4
ATF6	Activating Transcription Factor 6
HSPA8	Heat Shock Protein Family A (Hsp70) Member 8
PANK1	Pantothenate Kinase 1
DHRS9	Dehydrogenase/Reductase 9
NUP62	Nucleoporin 62
NUP107	Nucleoporin 107
MME	Membrane Metalloendopeptidase
FLNC	Filamin C
PDE11A	Phosphodiesterase 11A
BMP6	Bone Morphogenetic Protein 6
OPRM1	Opioid Receptor Mu 1
ALDH1A3	Aldehyde Dehydrogenase 1 Family Member A3
ALDH3B2	Aldehyde Dehydrogenase 3 Family Member B2
SOAT1	Sterol O-Acyltransferase 1
PNLIP	Pancreatic Lipase
HTR2A	5-Hydroxytryptamine Receptor 2A
SLC25A10	Solute Carrier Family 25 Member 10
CTRC	Chymotrypsin C
SPRY4	Sprouty RTK Signaling Antagonist 4
PCSK2	Proprotein Convertase Subtilisin/Kexin Type 2
ARSH	Arylsulfatase Family Member H
SLC31A1	Solute Carrier Family 31 Member 1
UPP1	Uridine Phosphorylase 1
DMD	Dystrophin
ACSS2	Acyl-CoA Synthetase Short-Chain Family Member 2
FOLR1	Folate Receptor 1
GCLM	Glutamate-Cysteine Ligase Modifier Subunit
LBR	Lamin B Receptor
RPS6	Ribosomal Protein S6
PDE6A	Phosphodiesterase 6A
CD44	CD44 Molecule (Indian Blood Group)
VDAC1	Voltage Dependent Anion Channel 1
RTEL1	Regulator Of Telomere Elongation Helicase 1
TCIRG1	T-Cell Immune Regulator 1, ATPase H+ Transporting V0 Subunit A3
SLC35C1	Solute Carrier Family 35 Member C1
PTPN2	Protein Tyrosine Phosphatase, Non-Receptor Type 2
HHEX	Hematopoietically Expressed Homeobox
DES	Desmin
ARNT	Aryl Hydrocarbon Receptor Nuclear Translocator
RXRA	Retinoid X Receptor Alpha
SIX3	SIX Homeobox 3
ADCY10	Adenylate Cyclase 10, Soluble
STOM	Stomatin
TFAP2B	Transcription Factor AP-2 Beta
CISD2	CDGSH Iron Sulfur Domain 2
CYBA	Cytochrome B-245 Alpha Chain
RHAG	Rh-Associated Glycoprotein
PTRF	Polymerase I And Transcript Release Factor
HESX1	HESX Homeobox 1
GPBAR1	G Protein-Coupled Bile Acid Receptor 1
FN1	Fibronectin 1
UBE2D1	Ubiquitin Conjugating Enzyme E2 D1
YWHAE	Tyrosine 3-Monooxygenase/Tryptophan 5-Monooxygenase Activation Protein Epsilon
WBSCR17	Williams-Beuren Syndrome Chromosome Region 17
LOX	Lysyl Oxidase
BLM	Bloom Syndrome RecQ Like Helicase
SP1	Sp1 Transcription Factor
FLNA	Filamin A
ARL6	ADP Ribosylation Factor Like GTPase 6
TTC8	Tetratricopeptide Repeat Domain 8
SLCO1B3	Solute Carrier Organic Anion Transporter Family Member 1B3
GRP	Gastrin Releasing Peptide
BBS10	Bardet-Biedl Syndrome 10
SDCCAG8	Serologically Defined Colon Cancer Antigen 8
BBS5	Bardet-Biedl Syndrome 5
BBS7	Bardet-Biedl Syndrome 7
NR5A1	Nuclear Receptor Subfamily 5 Group A Member 1
CCL3	C-C Motif Chemokine Ligand 3
PPP2CA	Protein Phosphatase 2 Catalytic Subunit Alpha
RP2	Retinitis Pigmentosa 2 (X-Linked Recessive)
SLC35A2	Solute Carrier Family 35 Member A2
TUB	Tubby Bipartite Transcription Factor
ERN1	Endoplasmic Reticulum To Nucleus Signaling 1
CTNNB1	Catenin Beta 1
PTGIS	Prostaglandin I2 Synthase
HSD17B3	Hydroxysteroid 17-Beta Dehydrogenase 3
WWOX	WW Domain Containing Oxidoreductase
ARL2BP	ADP Ribosylation Factor Like GTPase 2 Binding Protein
CCND1	Cyclin D1
PRSS1	Protease, Serine 1
CFI	Complement Factor I
DSP	Desmoplakin
CSTB	Cystatin B
MYF6	Myogenic Factor 6
ME1	Malic Enzyme 1
AIMP1	Aminoacyl TRNA Synthetase Complex Interacting Multifunctional Protein 1
GLO1	Glyoxalase I
ADAMTSL1	ADAMTS Like 1
TERT	Telomerase Reverse Transcriptase
SCARB1	Scavenger Receptor Class B Member 1
SREBF2	Sterol Regulatory Element Binding Transcription Factor 2
MT-ATP8	Mitochondrially Encoded ATP Synthase 8
CHDH	Choline Dehydrogenase
SLC20A1	Solute Carrier Family 20 Member 1
CDKN1C	Cyclin Dependent Kinase Inhibitor 1C
IDO1	Indoleamine 2,3-Dioxygenase 1
FFAR4	Free Fatty Acid Receptor 4
LRP1	LDL Receptor Related Protein 1
SLC25A22	Solute Carrier Family 25 Member 22
CREB1	CAMP Responsive Element Binding Protein 1
COL6A2	Collagen Type VI Alpha 2 Chain
HS6ST1	Heparan Sulfate 6-O-Sulfotransferase 1
SBDS	SBDS Ribosome Assembly Guanine Nucleotide Exchange Factor
EIF2AK4	Eukaryotic Translation Initiation Factor 2 Alpha Kinase 4
TGIF1	TGFB Induced Factor Homeobox 1
SLC22A7	Solute Carrier Family 22 Member 7
GHRH	Growth Hormone Releasing Hormone
PGAM4	Phosphoglycerate Mutase Family Member 4
STXBP4	Syntaxin Binding Protein 4
SGSH	N-Sulfoglucosamine Sulfohydrolase
SLC16A3	Solute Carrier Family 16 Member 3
AAAS	Aladin WD Repeat Nucleoporin
IKBKAP	Inhibitor Of Kappa Light Polypeptide Gene Enhancer In B-Cells, Kinase Complex-Associated Protein
KISS1	KiSS-1 Metastasis-Suppressor
UBA52	Ubiquitin A-52 Residue Ribosomal Protein Fusion Product 1
CLU	Clusterin
AMY1A	Amylase, Alpha 1A (Salivary)
ZIC2	Zic Family Member 2
LZTFL1	Leucine Zipper Transcription Factor Like 1
WDPCP	WD Repeat Containing Planar Cell Polarity Effector
UBC	Ubiquitin C
PCYT1A	Phosphate Cytidylyltransferase 1, Choline, Alpha
ENHO	Energy Homeostasis Associated
FAS	Fas Cell Surface Death Receptor
PCNT	Pericentrin
PRPF8	Pre-MRNA Processing Factor 8
SLC17A1	Solute Carrier Family 17 Member 1
NOCT	Nocturnin
ATP6V0A2	ATPase H+ Transporting V0 Subunit A2
SCNN1G	Sodium Channel Epithelial 1 Gamma Subunit
SOX10	SRY-Box 10
CTC1	CST Telomere Replication Complex Component 1
GJB3	Gap Junction Protein Beta 3
APC	APC, WNT Signaling Pathway Regulator
OFD1	OFD1, Centriole And Centriolar Satellite Protein
SAA1	Serum Amyloid A1
IMPA2	Inositol Monophosphatase 2
PLA2G7	Phospholipase A2 Group VII
ACP5	Acid Phosphatase 5, Tartrate Resistant
PTH1R	Parathyroid Hormone 1 Receptor
COL6A3	Collagen Type VI Alpha 3 Chain
NEB	Nebulin
MYOT	Myotilin
PLIN2	Perilipin 2
SELENON	Selenoprotein N
ESR2	Estrogen Receptor 2
GHRHR	Growth Hormone Releasing Hormone Receptor
GHSR	Growth Hormone Secretagogue Receptor
COL1A1	Collagen Type I Alpha 1 Chain
SLPI	Secretory Leukocyte Peptidase Inhibitor
PSMC6	Proteasome 26S Subunit, ATPase 6
RBP3	Retinol Binding Protein 3
NME2	NME/NM23 Nucleoside Diphosphate Kinase 2
APTX	Aprataxin
NBN	Nibrin
SMARCA5	SWI/SNF Related, Matrix Associated, Actin Dependent Regulator Of Chromatin, Subfamily A, Member 5
ANPEP	Alanyl Aminopeptidase, Membrane
UBR1	Ubiquitin Protein Ligase E3 Component N-Recognin 1
RNF125	Ring Finger Protein 125
FAN1	FANCD2 And FANCI Associated Nuclease 1
CDH1	Cadherin 1
NPPA	Natriuretic Peptide A
KRAS	KRAS Proto-Oncogene, GTPase
PDE6G	Phosphodiesterase 6G
FKBP6	FK506 Binding Protein 6
SLC26A2	Solute Carrier Family 26 Member 2
ADCY9	Adenylate Cyclase 9
PGR	Progesterone Receptor
CDKN2C	Cyclin Dependent Kinase Inhibitor 2C
KDM6A	Lysine Demethylase 6A
KMT2D	Lysine Methyltransferase 2D
PPBP	Pro-Platelet Basic Protein
EIF2S1	Eukaryotic Translation Initiation Factor 2 Subunit Alpha
RCE1	Ras Converting CAAX Endopeptidase 1
APOC1	Apolipoprotein C1
CACNA1A	Calcium Voltage-Gated Channel Subunit Alpha1 A
SDHC	Succinate Dehydrogenase Complex Subunit C
ANXA5	Annexin A5
CXCL12	C-X-C Motif Chemokine Ligand 12
TNNT1	Troponin T1, Slow Skeletal Type
FCGRT	Fc Fragment Of IgG Receptor And Transporter
SNRPN	Small Nuclear Ribonucleoprotein Polypeptide N
NDN	Necdin, MAGE Family Member
TACR3	Tachykinin Receptor 3
GAS1	Growth Arrest Specific 1
MAPK3	Mitogen-Activated Protein Kinase 3
GNB1	G Protein Subunit Beta 1
SQSTM1	Sequestosome 1
NR2E3	Nuclear Receptor Subfamily 2 Group E Member 3
DHDDS	Dehydrodolichyl Diphosphate Synthase Subunit
SPINK1	Serine Peptidase Inhibitor, Kazal Type 1
SAG	S-Antigen Visual Arrestin
GAL	Galanin And GMAP Prepropeptide
NT5C3A	5'-Nucleotidase, Cytosolic IIIA
DNAJC3	DnaJ Heat Shock Protein Family (Hsp40) Member C3
APOM	Apolipoprotein M
SLC22A12	Solute Carrier Family 22 Member 12
IL17RD	Interleukin 17 Receptor D
IL17F	Interleukin 17F
USB1	U6 SnRNA Biogenesis Phosphodiesterase 1
GJB4	Gap Junction Protein Beta 4
GK2	Glycerol Kinase 2
SERPINA3	Serpin Family A Member 3
APOD	Apolipoprotein D
SCARB2	Scavenger Receptor Class B Member 2
YWHAZ	Tyrosine 3-Monooxygenase/Tryptophan 5-Monooxygenase Activation Protein Zeta
ENPP3	Ectonucleotide Pyrophosphatase/Phosphodiesterase 3
EMD	Emerin
COL6A1	Collagen Type VI Alpha 1 Chain
SLC1A1	Solute Carrier Family 1 Member 1
RHD	Rh Blood Group D Antigen
TIMP1	TIMP Metallopeptidase Inhibitor 1
SELENOS	Selenoprotein S
SHPK	Sedoheptulokinase
TRPV4	Transient Receptor Potential Cation Channel Subfamily V Member 4
KIT	KIT Proto-Oncogene Receptor Tyrosine Kinase
MYO5A	Myosin VA
DUSP6	Dual Specificity Phosphatase 6
SLC34A3	Solute Carrier Family 34 Member 3
SESN2	Sestrin 2
CA12	Carbonic Anhydrase 12
SLC35D1	Solute Carrier Family 35 Member D1
SLC29A3	Solute Carrier Family 29 Member 3
GFOD1	Glucose-Fructose Oxidoreductase Domain Containing 1
CD55	CD55 Molecule (Cromer Blood Group)
GPLD1	Glycosylphosphatidylinositol Specific Phospholipase D1
ALG13	ALG13, UDP-N-Acetylglucosaminyltransferase Subunit
TXN2	Thioredoxin 2
RHOQ	Ras Homolog Family Member Q
CBR1	Carbonyl Reductase 1
TRAF3IP2	TRAF3 Interacting Protein 2
FDXR	Ferredoxin Reductase
GPR161	G Protein-Coupled Receptor 161
KCNQ1OT1	KCNQ1 Opposite Strand/Antisense Transcript 1 (Non-Protein Coding)
H19-ICR	H19/IGF2 Imprinting Control Region
CLEC7A	C-Type Lectin Domain Family 7 Member A
UBB	Ubiquitin B
RBP1	Retinol Binding Protein 1
SLC47A1	Solute Carrier Family 47 Member 1
HTR1A	5-Hydroxytryptamine Receptor 1A
PANK4	Pantothenate Kinase 4
ERCC2	ERCC Excision Repair 2, TFIIH Core Complex Helicase Subunit
TPM2	Tropomyosin 2 (Beta)
MR1	Major Histocompatibility Complex, Class I-Related
ABCC12	ATP Binding Cassette Subfamily C Member 12
ASPSCR1	ASPSCR1, UBX Domain Containing Tether For SLC2A4
SPARC	Secreted Protein Acidic And Cysteine Rich
PIK3CB	Phosphatidylinositol-4,5-Bisphosphate 3-Kinase Catalytic Subunit Beta
PPP2R1A	Protein Phosphatase 2 Scaffold Subunit Aalpha
IL17RA	Interleukin 17 Receptor A
PRKCA	Protein Kinase C Alpha
SOX2	SRY-Box 2
CHD7	Chromodomain Helicase DNA Binding Protein 7
DLL1	Delta Like Canonical Notch Ligand 1
TRIM32	Tripartite Motif Containing 32
PROKR2	Prokineticin Receptor 2
FOXH1	Forkhead Box H1
LHX1	LIM Homeobox 1
MKS1	Meckel Syndrome, Type 1
DISP1	Dispatched RND Transporter Family Member 1
IFT27	Intraflagellar Transport 27
MMS19	MMS19 Homolog, Cytosolic Iron-Sulfur Assembly Component
ADCY1	Adenylate Cyclase 1
PRPF3	Pre-MRNA Processing Factor 3
PRPF6	Pre-MRNA Processing Factor 6
RP9	Retinitis Pigmentosa 9 (Autosomal Dominant)
CNGA1	Cyclic Nucleotide Gated Channel Alpha 1
CNGB1	Cyclic Nucleotide Gated Channel Beta 1
GUCA1B	Guanylate Cyclase Activator 1B
BRSK2	BR Serine/Threonine Kinase 2
MERTK	MER Proto-Oncogene, Tyrosine Kinase
MAN1B1	Mannosidase Alpha Class 1B Member 1
PARN	Poly(A)-Specific Ribonuclease
WRAP53	WD Repeat Containing Antisense To TP53
GNRHR	Gonadotropin Releasing Hormone Receptor
KISS1R	KISS1 Receptor
PLAUR	Plasminogen Activator, Urokinase Receptor
YWHAB	Tyrosine 3-Monooxygenase/Tryptophan 5-Monooxygenase Activation Protein Beta
COX4I1	Cytochrome C Oxidase Subunit 4I1
MPC2	Mitochondrial Pyruvate Carrier 2
TGFB2	Transforming Growth Factor Beta 2
FOLH1	Folate Hydrolase 1
PRKDC	Protein Kinase, DNA-Activated, Catalytic Polypeptide
DPH1	Diphthamide Biosynthesis 1
DCAF17	DDB1 And CUL4 Associated Factor 17
PANX1	Pannexin 1
TP63	Tumor Protein P63
APOH	Apolipoprotein H
KCNH2	Potassium Voltage-Gated Channel Subfamily H Member 2
MYH2	Myosin Heavy Chain 2
TNFRSF1A	TNF Receptor Superfamily Member 1A
GP1BA	Glycoprotein Ib Platelet Alpha Subunit
STEAP4	STEAP4 Metalloreductase
SLC25A5	Solute Carrier Family 25 Member 5
NGF	Nerve Growth Factor
ABCD3	ATP Binding Cassette Subfamily D Member 3
ACTB	Actin Beta
DCN	Decorin
CSF1	Colony Stimulating Factor 1
NAGK	N-Acetylglucosamine Kinase
ADCY3	Adenylate Cyclase 3
KRT1	Keratin 1
RPTOR	Regulatory Associated Protein Of MTOR Complex 1
GPX4	Glutathione Peroxidase 4
ADORA3	Adenosine A3 Receptor
LDHAL6B	Lactate Dehydrogenase A Like 6B
CNBP	CCHC-Type Zinc Finger Nucleic Acid Binding Protein
MMP3	Matrix Metallopeptidase 3
AGRN	Agrin
TPM3	Tropomyosin 3
CBX1	Chromobox 1
KLHL40	Kelch Like Family Member 40
EIF2B4	Eukaryotic Translation Initiation Factor 2B Subunit Delta
PDGFRB	Platelet Derived Growth Factor Receptor Beta
LMOD3	Leiomodin 3
ALG10B	ALG10B, Alpha-1,2-Glucosyltransferase
LALBA	Lactalbumin Alpha
POMGNT2	Protein O-Linked Mannose N-Acetylglucosaminyltransferase 2 (Beta 1,4-)
UGT1A5	UDP Glucuronosyltransferase Family 1 Member A5
ADD1	Adducin 1
STAT5B	Signal Transducer And Activator Of Transcription 5B
ABL1	ABL Proto-Oncogene 1, Non-Receptor Tyrosine Kinase
SHC1	SHC Adaptor Protein 1
NUP93	Nucleoporin 93
NUP35	Nucleoporin 35
NUAK1	NUAK Family Kinase 1
ST3GAL3	ST3 Beta-Galactoside Alpha-2,3-Sialyltransferase 3
RAE1	Ribonucleic Acid Export 1
NUP133	Nucleoporin 133
CRYL1	Crystallin Lambda 1
PDIA3	Protein Disulfide Isomerase Family A Member 3
NFKBIA	NFKB Inhibitor Alpha
PER1	Period Circadian Clock 1
DGKQ	Diacylglycerol Kinase Theta
PLCG1	Phospholipase C Gamma 1
DGKB	Diacylglycerol Kinase Beta
PRDX5	Peroxiredoxin 5
SLC6A3	Solute Carrier Family 6 Member 3
CPQ	Carboxypeptidase Q
CNDP1	Carnosine Dipeptidase 1
JAK2	Janus Kinase 2
SLC22A3	Solute Carrier Family 22 Member 3
TFAM	Transcription Factor A, Mitochondrial
NOX4	NADPH Oxidase 4
PSMC4	Proteasome 26S Subunit, ATPase 4
CDON	Cell Adhesion Associated, Oncogene Regulated
TDGF1	Teratocarcinoma-Derived Growth Factor 1
KCTD1	Potassium Channel Tetramerization Domain Containing 1
BBS9	Bardet-Biedl Syndrome 9
BBIP1	BBSome Interacting Protein 1
AACS	Acetoacetyl-CoA Synthetase
NFKB1	Nuclear Factor Kappa B Subunit 1
ERBB2	Erb-B2 Receptor Tyrosine Kinase 2
PAK1	P21 (RAC1) Activated Kinase 1
NEK2	NIMA Related Kinase 2
SEMA4A	Semaphorin 4A
MAK	Male Germ Cell Associated Kinase
RGR	Retinal G Protein Coupled Receptor
PRPF4	Pre-MRNA Processing Factor 4
NRL	Neural Retina Leucine Zipper
KLHL7	Kelch Like Family Member 7
CDHR1	Cadherin Related Family Member 1
FSCN2	Fascin Actin-Bundling Protein 2, Retinal
SLC7A14	Solute Carrier Family 7 Member 14
CERKL	Ceramide Kinase Like
ZNF513	Zinc Finger Protein 513
CLRN1	Clarin 1
C8orf37	Chromosome 8 Open Reading Frame 37
ZNF408	Zinc Finger Protein 408
FAM161A	Family With Sequence Similarity 161 Member A
KIZ	Kizuna Centrosomal Protein
SLC6A6	Solute Carrier Family 6 Member 6
GATA4	GATA Binding Protein 4
TNNI3	Troponin I3, Cardiac Type
PQBP1	Polyglutamine Binding Protein 1
PROK2	Prokineticin 2
FFAR2	Free Fatty Acid Receptor 2
FFAR3	Free Fatty Acid Receptor 3
HSD17B1	Hydroxysteroid 17-Beta Dehydrogenase 1
TAC3	Tachykinin 3
CARD9	Caspase Recruitment Domain Family Member 9
IL17RC	Interleukin 17 Receptor C
GSTM3	Glutathione S-Transferase Mu 3
KRT8	Keratin 8
AIFM1	Apoptosis Inducing Factor, Mitochondria Associated 1
SLC34A2	Solute Carrier Family 34 Member 2
SUCLG2	Succinate-CoA Ligase GDP-Forming Beta Subunit
SLC7A11	Solute Carrier Family 7 Member 11
VIM	Vimentin
ADCY8	Adenylate Cyclase 8
RUNX2	Runt Related Transcription Factor 2
CREM	CAMP Responsive Element Modulator
PSMB8	Proteasome Subunit Beta 8
SLC45A3	Solute Carrier Family 45 Member 3
GLRX	Glutaredoxin
FGF19	Fibroblast Growth Factor 19
BLVRB	Biliverdin Reductase B
P2RY14	Purinergic Receptor P2Y14
NPPB	Natriuretic Peptide B
CAMKK2	Calcium/Calmodulin Dependent Protein Kinase Kinase 2
HAS2	Hyaluronan Synthase 2
GNG5	G Protein Subunit Gamma 5
SLC8A1	Solute Carrier Family 8 Member A1
HPGD	Hydroxyprostaglandin Dehydrogenase 15-(NAD)
EP300	E1A Binding Protein P300
HTR3A	5-Hydroxytryptamine Receptor 3A
MBL2	Mannose Binding Lectin 2
ACSS1	Acyl-CoA Synthetase Short-Chain Family Member 1
ENTPD1	Ectonucleoside Triphosphate Diphosphohydrolase 1
AQP1	Aquaporin 1 (Colton Blood Group)
PRKCSH	Protein Kinase C Substrate 80K-H
CHST6	Carbohydrate Sulfotransferase 6
GFM1	G Elongation Factor Mitochondrial 1
SLC38A1	Solute Carrier Family 38 Member 1
FBXL4	F-Box And Leucine Rich Repeat Protein 4
CFL2	Cofilin 2
MEGF10	Multiple EGF Like Domains 10
DUSP13	Dual Specificity Phosphatase 13
PRDM8	PR/SET Domain 8
KLHL41	Kelch Like Family Member 41
KBTBD13	Kelch Repeat And BTB Domain Containing 13
RBCK1	RANBP2-Type And C3HC4-Type Zinc Finger Containing 1
RNF31	Ring Finger Protein 31
COQ6	Coenzyme Q6, Monooxygenase
KDR	Kinase Insert Domain Receptor
ITGAM	Integrin Subunit Alpha M
ERO1B	Endoplasmic Reticulum Oxidoreductase 1 Beta
ITGAL	Integrin Subunit Alpha L
CYP3A7	Cytochrome P450 Family 3 Subfamily A Member 7
NUP98	Nucleoporin 98
TPR	Translocated Promoter Region, Nuclear Basket Protein
NUP155	Nucleoporin 155
NUP153	Nucleoporin 153
NUP214	Nucleoporin 214
NUP50	Nucleoporin 50
NUP210	Nucleoporin 210
NUP85	Nucleoporin 85
NUP88	Nucleoporin 88
NUP205	Nucleoporin 205
NUPL2	Nucleoporin Like 2
NUP160	Nucleoporin 160
NUP37	Nucleoporin 37
SEH1L	SEH1 Like Nucleoporin
NUP54	Nucleoporin 54
NUP188	Nucleoporin 188
POM121	POM121 Transmembrane Nucleoporin
NUP43	Nucleoporin 43
NDC1	NDC1 Transmembrane Nucleoporin
POM121C	POM121 Transmembrane Nucleoporin C
NUP58	Nucleoporin 58
SDC1	Syndecan 1
INSIG2	Insulin Induced Gene 2
IP6K3	Inositol Hexakisphosphate Kinase 3
SCG5	Secretogranin V
SIRT5	Sirtuin 5
CASP8	Caspase 8
ATP1A2	ATPase Na+/K+ Transporting Subunit Alpha 2
GSN	Gelsolin
NPL	N-Acetylneuraminate Pyruvate Lyase
RAB27A	RAB27A, Member RAS Oncogene Family
CALR	Calreticulin
ATP2A2	ATPase Sarcoplasmic/Endoplasmic Reticulum Ca2+ Transporting 2
PAX2	Paired Box 2
SEMA3A	Semaphorin 3A
FGF17	Fibroblast Growth Factor 17
CPA1	Carboxypeptidase A1
PSTPIP1	Proline-Serine-Threonine Phosphatase Interacting Protein 1
FLRT3	Fibronectin Leucine Rich Transmembrane Protein 3
EDA	Ectodysplasin A
EDA2R	Ectodysplasin A2 Receptor
NHP2	NHP2 Ribonucleoprotein
PRSS2	Protease, Serine 2
LEMD3	LEM Domain Containing 3
NOP10	NOP10 Ribonucleoprotein
WDR11	WD Repeat Domain 11
FEZF1	FEZ Family Zinc Finger 1
NSMF	NMDA Receptor Synaptonuclear Signaling And Neuronal Migration Factor
POC1A	POC1 Centriolar Protein A
ANOS1	Anosmin 1
TERC	Telomerase RNA Component
LCRB	Locus Control Region, Beta
MGST3	Microsomal Glutathione S-Transferase 3
ANKH	ANKH Inorganic Pyrophosphate Transport Regulator
ATPIF1	ATPase Inhibitory Factor 1
ADM	Adrenomedullin
CKM	Creatine Kinase, M-Type
SLC6A20	Solute Carrier Family 6 Member 20
PDPK1	3-Phosphoinositide Dependent Protein Kinase 1
EIF4H	Eukaryotic Translation Initiation Factor 4H
CALCOCO1	Calcium Binding And Coiled-Coil Domain 1
BAD	BCL2 Associated Agonist Of Cell Death
ALG2	ALG2, Alpha-1,3/1,6-Mannosyltransferase
IL3	Interleukin 3
ADH6	Alcohol Dehydrogenase 6 (Class V)
AMY2A	Amylase, Alpha 2A (Pancreatic)
DPM1	Dolichyl-Phosphate Mannosyltransferase Subunit 1, Catalytic
SPHK1	Sphingosine Kinase 1
PON2	Paraoxonase 2
PPP2CB	Protein Phosphatase 2 Catalytic Subunit Beta
GABRA1	Gamma-Aminobutyric Acid Type A Receptor Alpha1 Subunit
SLC16A8	Solute Carrier Family 16 Member 8
NPHS2	NPHS2, Podocin
MTMR3	Myotubularin Related Protein 3
LDHAL6A	Lactate Dehydrogenase A Like 6A
TMEM27	Transmembrane Protein 27
PLXND1	Plexin D1
CANX	Calnexin
FOXO3	Forkhead Box O3
SLC30A5	Solute Carrier Family 30 Member 5
CDIPT	CDP-Diacylglycerol--Inositol 3-Phosphatidyltransferase
RB1	RB Transcriptional Corepressor 1
CREBBP	CREB Binding Protein
PRDX2	Peroxiredoxin 2
DHPS	Deoxyhypusine Synthase
TFAP2A	Transcription Factor AP-2 Alpha
BAX	BCL2 Associated X, Apoptosis Regulator
SLC26A1	Solute Carrier Family 26 Member 1
THRSP	Thyroid Hormone Responsive
PLCB1	Phospholipase C Beta 1
AOC1	Amine Oxidase, Copper Containing 1
CLPP	Caseinolytic Mitochondrial Matrix Peptidase Proteolytic Subunit
CTSB	Cathepsin B
SESN3	Sestrin 3
SLCO2A1	Solute Carrier Organic Anion Transporter Family Member 2A1
SERPINC1	Serpin Family C Member 1
RELA	RELA Proto-Oncogene, NF-KB Subunit
ATP2B4	ATPase Plasma Membrane Ca2+ Transporting 4
BRIP1	BRCA1 Interacting Protein C-Terminal Helicase 1
MLXIP	MLX Interacting Protein
INPP5K	Inositol Polyphosphate-5-Phosphatase K
FN3K	Fructosamine 3 Kinase
LSR	Lipolysis Stimulated Lipoprotein Receptor
GPT2	Glutamic--Pyruvic Transaminase 2
CGA	Glycoprotein Hormones, Alpha Polypeptide
IL1R1	Interleukin 1 Receptor Type 1
MBP	Myelin Basic Protein
GNAT3	G Protein Subunit Alpha Transducin 3
RYR2	Ryanodine Receptor 2
SRC	SRC Proto-Oncogene, Non-Receptor Tyrosine Kinase
GNG13	G Protein Subunit Gamma 13
TOMM20	Translocase Of Outer Mitochondrial Membrane 20
ADCY6	Adenylate Cyclase 6
GNG7	G Protein Subunit Gamma 7
GNG3	G Protein Subunit Gamma 3
B4GALT2	Beta-1,4-Galactosyltransferase 2
SLC26A3	Solute Carrier Family 26 Member 3
FABP12	Fatty Acid Binding Protein 12
WBSCR22	Williams-Beuren Syndrome Chromosome Region 22
PTK2B	Protein Tyrosine Kinase 2 Beta
ADCY7	Adenylate Cyclase 7
GNB2	G Protein Subunit Beta 2
PSEN2	Presenilin 2
PPA1	Pyrophosphatase (Inorganic) 1
BCL7B	BCL Tumor Suppressor 7B
PPP2R1B	Protein Phosphatase 2 Scaffold Subunit Abeta
STEAP3	STEAP3 Metalloreductase
SDHAF2	Succinate Dehydrogenase Complex Assembly Factor 2
CLDN4	Claudin 4
PDLIM1	PDZ And LIM Domain 1
LAT2	Linker For Activation Of T-Cells Family Member 2
ISL1	ISL LIM Homeobox 1
OSTN	Osteocrin
IDH3G	Isocitrate Dehydrogenase 3 (NAD(+)) Gamma
ATP8B1	ATPase Phospholipid Transporting 8B1
FANCC	Fanconi Anemia Complementation Group C
FANCG	Fanconi Anemia Complementation Group G
FANCI	Fanconi Anemia Complementation Group I
FANCL	Fanconi Anemia Complementation Group L
SLX4	SLX4 Structure-Specific Endonuclease Subunit
SLC26A4	Solute Carrier Family 26 Member 4
DIS3L2	DIS3 Like 3'-5' Exoribonuclease 2
TTF2	Transcription Termination Factor 2
SLC1A5	Solute Carrier Family 1 Member 5
NOTCH2	Notch 2
ACSM2A	Acyl-CoA Synthetase Medium-Chain Family Member 2A
AQP9	Aquaporin 9
SLC35A1	Solute Carrier Family 35 Member A1
DAXX	Death Domain Associated Protein
CYP8B1	Cytochrome P450 Family 8 Subfamily B Member 1
DPM2	Dolichyl-Phosphate Mannosyltransferase Subunit 2, Regulatory
HSPA9	Heat Shock Protein Family A (Hsp70) Member 9
CKB	Creatine Kinase B
DIO2	Iodothyronine Deiodinase 2
SDS	Serine Dehydratase
CYP20A1	Cytochrome P450 Family 20 Subfamily A Member 1
PROX1	Prospero Homeobox 1
KCNMA1	Potassium Calcium-Activated Channel Subfamily M Alpha 1
DNMT1	DNA Methyltransferase 1
YWHAQ	Tyrosine 3-Monooxygenase/Tryptophan 5-Monooxygenase Activation Protein Theta
CNR2	Cannabinoid Receptor 2
BCR	BCR, RhoGEF And GTPase Activating Protein
SLC23A1	Solute Carrier Family 23 Member 1
PLCB4	Phospholipase C Beta 4
CD46	CD46 Molecule
CSNK1G2	Casein Kinase 1 Gamma 2
CSN1S1	Casein Alpha S1
ATP5B	ATP Synthase, H+ Transporting, Mitochondrial F1 Complex, Beta Polypeptide
SLC27A4	Solute Carrier Family 27 Member 4
TGM2	Transglutaminase 2
GRN	Granulin Precursor
UBA1	Ubiquitin Like Modifier Activating Enzyme 1
TIMP2	TIMP Metallopeptidase Inhibitor 2
HTT	Huntingtin
CLCN7	Chloride Voltage-Gated Channel 7
LYZ	Lysozyme
PIGA	Phosphatidylinositol Glycan Anchor Biosynthesis Class A
ADCY2	Adenylate Cyclase 2
GNG2	G Protein Subunit Gamma 2
ADCY4	Adenylate Cyclase 4
GNB4	G Protein Subunit Beta 4
GNG4	G Protein Subunit Gamma 4
GNG12	G Protein Subunit Gamma 12
GNG11	G Protein Subunit Gamma 11
GNG10	G Protein Subunit Gamma 10
GNG8	G Protein Subunit Gamma 8
TBC1D1	TBC1 Domain Family Member 1
ADRB1	Adrenoceptor Beta 1
ANGPT2	Angiopoietin 2
HSD17B11	Hydroxysteroid 17-Beta Dehydrogenase 11
TNFRSF1B	TNF Receptor Superfamily Member 1B
MIR6787	MicroRNA 6787
GREM1	Gremlin 1, DAN Family BMP Antagonist
CTBP1	C-Terminal Binding Protein 1
PGK2	Phosphoglycerate Kinase 2
RAB7A	RAB7A, Member RAS Oncogene Family
MUC1	Mucin 1, Cell Surface Associated
PCNA	Proliferating Cell Nuclear Antigen
MAP2K1	Mitogen-Activated Protein Kinase Kinase 1
ACOT13	Acyl-CoA Thioesterase 13
PBX1	PBX Homeobox 1
IL5	Interleukin 5
RGN	Regucalcin
IDH3A	Isocitrate Dehydrogenase 3 (NAD(+)) Alpha
CGB5	Chorionic Gonadotropin Beta Subunit 5
ABCD2	ATP Binding Cassette Subfamily D Member 2
CD8A	CD8a Molecule
FZD9	Frizzled Class Receptor 9
CLDN3	Claudin 3
NSUN5	NOP2/Sun RNA Methyltransferase Family Member 5
NIF3L1	NGG1 Interacting Factor 3 Like 1
ABHD11	Abhydrolase Domain Containing 11
YRDC	YrdC N6-Threonylcarbamoyltransferase Domain Containing
DNAJC30	DnaJ Heat Shock Protein Family (Hsp40) Member C30
WBSCR27	Williams Beuren Syndrome Chromosome Region 27
TRIM50	Tripartite Motif Containing 50
GTF2IRD2	GTF2I Repeat Domain Containing 2
VPS37D	VPS37D, ESCRT-I Subunit
GTF2IRD2B	GTF2I Repeat Domain Containing 2B
TRIM74	Tripartite Motif Containing 74
WBSCR28	Williams-Beuren Syndrome Chromosome Region 28
SPDYE1	Speedy/RINGO Cell Cycle Regulator Family Member E1
TRIM73	Tripartite Motif Containing 73
RCC1L	RCC1 Like
NSUN5P2	NOP2/Sun RNA Methyltransferase Family Member 5 Pseudogene 2
NSUN5P1	NOP2/Sun RNA Methyltransferase Family Member 5 Pseudogene 1
GTF2IP1	General Transcription Factor IIi Pseudogene 1
ABHD11-AS1	ABHD11 Antisense RNA 1 (Tail To Tail)
WBSCR2	Williams-Beuren Syndrome Chromosome Region 2
ARRB1	Arrestin Beta 1
UXS1	UDP-Glucuronate Decarboxylase 1
NR0B1	Nuclear Receptor Subfamily 0 Group B Member 1
DDAH2	Dimethylarginine Dimethylaminohydrolase 2
TLR2	Toll Like Receptor 2
PMM1	Phosphomannomutase 1
WDTC1	WD And Tetratricopeptide Repeats 1
KRT18	Keratin 18
LONP1	Lon Peptidase 1, Mitochondrial
NKX6-1	NK6 Homeobox 1
SLC25A3	Solute Carrier Family 25 Member 3
CYP51A1	Cytochrome P450 Family 51 Subfamily A Member 1
SLC22A4	Solute Carrier Family 22 Member 4
SLC18A2	Solute Carrier Family 18 Member A2
DTYMK	Deoxythymidylate Kinase
WT1	Wilms Tumor 1
LPIN3	Lipin 3
B4GALNT1	Beta-1,4-N-Acetyl-Galactosaminyltransferase 1
PSMC1	Proteasome 26S Subunit, ATPase 1
CANT1	Calcium Activated Nucleotidase 1
SIK2	Salt Inducible Kinase 2
CHRM3	Cholinergic Receptor Muscarinic 3
HBEGF	Heparin Binding EGF Like Growth Factor
PIKFYVE	Phosphoinositide Kinase, FYVE-Type Zinc Finger Containing
BIRC5	Baculoviral IAP Repeat Containing 5
SCN5A	Sodium Voltage-Gated Channel Alpha Subunit 5
PMAIP1	Phorbol-12-Myristate-13-Acetate-Induced Protein 1
NPHS1	NPHS1, Nephrin
BECN1	Beclin 1
IKBKG	Inhibitor Of Kappa Light Polypeptide Gene Enhancer In B-Cells, Kinase Gamma
PTGES	Prostaglandin E Synthase
PRNP	Prion Protein
CHIA	Chitinase, Acidic
LTF	Lactotransferrin
BCL2L1	BCL2 Like 1
FCGR2B	Fc Fragment Of IgG Receptor IIb
LGALS1	Galectin 1
AGMO	Alkylglycerol Monooxygenase
SLC30A7	Solute Carrier Family 30 Member 7
CASP9	Caspase 9
CYB5R4	Cytochrome B5 Reductase 4
XIAP	X-Linked Inhibitor Of Apoptosis
MIP	Major Intrinsic Protein Of Lens Fiber
FOXA3	Forkhead Box A3
SIN3A	SIN3 Transcription Regulator Family Member A
KLK3	Kallikrein Related Peptidase 3
SLC7A6	Solute Carrier Family 7 Member 6
TRIM35	Tripartite Motif Containing 35
METRNL	Meteorin Like, Glial Cell Differentiation Regulator
PERM1	PPARGC1 And ESRR Induced Regulator, Muscle 1
SMAD4	SMAD Family Member 4
NISCH	Nischarin
EIF4EBP1	Eukaryotic Translation Initiation Factor 4E Binding Protein 1
B4GALT6	Beta-1,4-Galactosyltransferase 6
ITGB2	Integrin Subunit Beta 2
SLC5A8	Solute Carrier Family 5 Member 8
SMS	Spermine Synthase
EPAS1	Endothelial PAS Domain Protein 1
DPAGT1	Dolichyl-Phosphate N-Acetylglucosaminephosphotransferase 1
EPHA3	EPH Receptor A3
PRDX4	Peroxiredoxin 4
FNDC5	Fibronectin Type III Domain Containing 5
VHL	Von Hippel-Lindau Tumor Suppressor
S100B	S100 Calcium Binding Protein B
SLC39A14	Solute Carrier Family 39 Member 14
GATA2	GATA Binding Protein 2
PGF	Placental Growth Factor
PEPC	Peptidase C
SEM1	SEM1, 26S Proteasome Complex Subunit
ATG7	Autophagy Related 7
YWHAG	Tyrosine 3-Monooxygenase/Tryptophan 5-Monooxygenase Activation Protein Gamma
ATF2	Activating Transcription Factor 2
MET	MET Proto-Oncogene, Receptor Tyrosine Kinase
GMDS	GDP-Mannose 4,6-Dehydratase
EIF2S2	Eukaryotic Translation Initiation Factor 2 Subunit Beta
CLCN2	Chloride Voltage-Gated Channel 2
ADRA2B	Adrenoceptor Alpha 2B
STAT5A	Signal Transducer And Activator Of Transcription 5A
NCOA1	Nuclear Receptor Coactivator 1
PDZD11	PDZ Domain Containing 11
HMGB1	High Mobility Group Box 1
PRKCD	Protein Kinase C Delta
CLIC4	Chloride Intracellular Channel 4
UAP1	UDP-N-Acetylglucosamine Pyrophosphorylase 1
MAN2A1	Mannosidase Alpha Class 2A Member 1
MAN2B2	Mannosidase Alpha Class 2B Member 2
MAN2C1	Mannosidase Alpha Class 2C Member 1
HIST4H4	Histone Cluster 4 H4
EXTL2	Exostosin Like Glycosyltransferase 2
TARDBP	TAR DNA Binding Protein
RDH11	Retinol Dehydrogenase 11 (All-Trans/9-Cis/11-Cis)
CTPS1	CTP Synthase 1
GPX3	Glutathione Peroxidase 3
MT2A	Metallothionein 2A
SELENOP	Selenoprotein P
ATP8A2	ATPase Phospholipid Transporting 8A2
APEX1	Apurinic/Apyrimidinic Endodeoxyribonuclease 1
CFH	Complement Factor H
CEACAM5	Carcinoembryonic Antigen Related Cell Adhesion Molecule 5
SOS1	SOS Ras/Rac Guanine Nucleotide Exchange Factor 1
BTBD10	BTB Domain Containing 10
CIAO1	Cytosolic Iron-Sulfur Assembly Component 1
FAM96B	Family With Sequence Similarity 96 Member B
ADGRF5	Adhesion G Protein-Coupled Receptor F5
ABCA2	ATP Binding Cassette Subfamily A Member 2
PSME1	Proteasome Activator Subunit 1
PSMF1	Proteasome Inhibitor Subunit 1
CFB	Complement Factor B
OLR1	Oxidized Low Density Lipoprotein Receptor 1
KITLG	KIT Ligand
PRLR	Prolactin Receptor
SLC6A12	Solute Carrier Family 6 Member 12
SLC44A3	Solute Carrier Family 44 Member 3
WNT1	Wnt Family Member 1
CMA1	Chymase 1
TKFC	Triokinase And FMN Cyclase
NUDT5	Nudix Hydrolase 5
[truncated: 1,523 more rows]

## Sheet: Llipid metabolism
Gene Symbol	Description
APOE	Apolipoprotein E
APOB	Apolipoprotein B
LPL	Lipoprotein Lipase
APOA1	Apolipoprotein A1
LCAT	Lecithin-Cholesterol Acyltransferase
PNPLA2	Patatin Like Phospholipase Domain Containing 2
PPARG	Peroxisome Proliferator Activated Receptor Gamma
PSAP	Prosaposin
MTTP	Microsomal Triglyceride Transfer Protein
ACADM	Acyl-CoA Dehydrogenase, C-4 To C-12 Straight Chain
INS	Insulin
SMPD1	Sphingomyelin Phosphodiesterase 1
LIPC	Lipase C, Hepatic Type
CETP	Cholesteryl Ester Transfer Protein
HEXA	Hexosaminidase Subunit Alpha
NPC1	NPC Intracellular Cholesterol Transporter 1
ABHD5	Abhydrolase Domain Containing 5
APOA5	Apolipoprotein A5
ADIPOQ	Adiponectin, C1Q And Collagen Domain Containing
GBA	Glucosylceramidase Beta
G6PC	Glucose-6-Phosphatase Catalytic Subunit
ACADVL	Acyl-CoA Dehydrogenase, Very Long Chain
PLIN1	Perilipin 1
CPT2	Carnitine Palmitoyltransferase 2
PPARA	Peroxisome Proliferator Activated Receptor Alpha
ACADS	Acyl-CoA Dehydrogenase, C-2 To C-3 Short Chain
HMGCL	3-Hydroxymethyl-3-Methylglutaryl-CoA Lyase
HEXB	Hexosaminidase Subunit Beta
CYP27A1	Cytochrome P450 Family 27 Subfamily A Member 1
LEP	Leptin
GLA	Galactosidase Alpha
MTHFR	Methylenetetrahydrofolate Reductase
ETFDH	Electron Transfer Flavoprotein Dehydrogenase
CYP11A1	Cytochrome P450 Family 11 Subfamily A Member 1
IGF1	Insulin Like Growth Factor 1
LDLR	Low Density Lipoprotein Receptor
ABCA1	ATP Binding Cassette Subfamily A Member 1
HNF4A	Hepatocyte Nuclear Factor 4 Alpha
GALC	Galactosylceramidase
NPC2	NPC Intracellular Cholesterol Transporter 2
ARSA	Arylsulfatase A
STAR	Steroidogenic Acute Regulatory Protein
APOC3	Apolipoprotein C3
PPT1	Palmitoyl-Protein Thioesterase 1
CPT1A	Carnitine Palmitoyltransferase 1A
LIPA	Lipase A, Lysosomal Acid Type
CAT	Catalase
ETFA	Electron Transfer Flavoprotein Alpha Subunit
GLB1	Galactosidase Beta 1
MTR	5-Methyltetrahydrofolate-Homocysteine Methyltransferase
ANGPTL3	Angiopoietin Like 3
HMGCR	3-Hydroxy-3-Methylglutaryl-CoA Reductase
IL6	Interleukin 6
ALB	Albumin
CRP	C-Reactive Protein
CYP7A1	Cytochrome P450 Family 7 Subfamily A Member 1
POMC	Proopiomelanocortin
MCOLN1	Mucolipin 1
CYP27B1	Cytochrome P450 Family 27 Subfamily B Member 1
PEX5	Peroxisomal Biogenesis Factor 5
INSR	Insulin Receptor
PCCB	Propionyl-CoA Carboxylase Beta Subunit
PMM2	Phosphomannomutase 2
MUT	Methylmalonyl-CoA Mutase
CBS	Cystathionine-Beta-Synthase
TPP1	Tripeptidyl Peptidase 1
GHRL	Ghrelin And Obestatin Prepropeptide
GGT1	Gamma-Glutamyltransferase 1
USF1	Upstream Transcription Factor 1
GM2A	GM2 Ganglioside Activator
OTC	Ornithine Carbamoyltransferase
LIPE	Lipase E, Hormone Sensitive Type
PCCA	Propionyl-CoA Carboxylase Alpha Subunit
CUBN	Cubilin
HLCS	Holocarboxylase Synthetase
GAA	Glucosidase Alpha, Acid
CYP17A1	Cytochrome P450 Family 17 Subfamily A Member 1
NEU1	Neuraminidase 1
SAR1B	Secretion Associated Ras Related GTPase 1B
RETN	Resistin
CP	Ceruloplasmin
HADHA	Hydroxyacyl-CoA Dehydrogenase/3-Ketoacyl-CoA Thiolase/Enoyl-CoA Hydratase (Trifunctional Protein), Alpha Subunit
SERPINA1	Serpin Family A Member 1
SDHA	Succinate Dehydrogenase Complex Flavoprotein Subunit A
HFE	Hemochromatosis
PYGM	Glycogen Phosphorylase, Muscle Associated
LMNA	Lamin A/C
BTD	Biotinidase
MMAA	Methylmalonic Aciduria (Cobalamin Deficiency) CblA Type
TNF	Tumor Necrosis Factor
AGL	Amylo-Alpha-1, 6-Glucosidase, 4-Alpha-Glucanotransferase
APOA2	Apolipoprotein A2
ARG1	Arginase 1
CYP1A2	Cytochrome P450 Family 1 Subfamily A Member 2
GH1	Growth Hormone 1
ABCC8	ATP Binding Cassette Subfamily C Member 8
AKT1	AKT Serine/Threonine Kinase 1
LPA	Lipoprotein(A)
SREBF1	Sterol Regulatory Element Binding Transcription Factor 1
CYP3A4	Cytochrome P450 Family 3 Subfamily A Member 4
MMACHC	Methylmalonic Aciduria (Cobalamin Deficiency) CblC Type, With Homocystinuria
GBE1	1,4-Alpha-Glucan Branching Enzyme 1
SLC25A13	Solute Carrier Family 25 Member 13
PLA2G6	Phospholipase A2 Group VI
MT-CO1	Mitochondrially Encoded Cytochrome C Oxidase I
FLAD1	Flavin Adenine Dinucleotide Synthetase 1
ALG6	ALG6, Alpha-1,3-Glucosyltransferase
EHHADH	Enoyl-CoA Hydratase And 3-Hydroxyacyl CoA Dehydrogenase
NR1H4	Nuclear Receptor Subfamily 1 Group H Member 4
SLC17A5	Solute Carrier Family 17 Member 5
ACOX1	Acyl-CoA Oxidase 1
SLC25A20	Solute Carrier Family 25 Member 20
IRS1	Insulin Receptor Substrate 1
ASAH1	N-Acylsphingosine Amidohydrolase 1
SERPINE1	Serpin Family E Member 1
COG2	Component Of Oligomeric Golgi Complex 2
COX10	COX10, Heme A:Farnesyltransferase Cytochrome C Oxidase Assembly Factor
ACE	Angiotensin I Converting Enzyme
CYP2D6	Cytochrome P450 Family 2 Subfamily D Member 6
CYP2C19	Cytochrome P450 Family 2 Subfamily C Member 19
CYP2C9	Cytochrome P450 Family 2 Subfamily C Member 9
HADH	Hydroxyacyl-CoA Dehydrogenase
GCG	Glucagon
APOC2	Apolipoprotein C2
MT-TL1	Mitochondrially Encoded TRNA Leucine 1 (UUA/G)
ABCA4	ATP Binding Cassette Subfamily A Member 4
PEX6	Peroxisomal Biogenesis Factor 6
CYP19A1	Cytochrome P450 Family 19 Subfamily A Member 1
PEX2	Peroxisomal Biogenesis Factor 2
NOS3	Nitric Oxide Synthase 3
MT-CO2	Mitochondrially Encoded Cytochrome C Oxidase II
MT-CO3	Mitochondrially Encoded Cytochrome C Oxidase III
CYP2E1	Cytochrome P450 Family 2 Subfamily E Member 1
NR3C1	Nuclear Receptor Subfamily 3 Group C Member 1
ACADSB	Acyl-CoA Dehydrogenase, Short/Branched Chain
PEX19	Peroxisomal Biogenesis Factor 19
ACAT1	Acetyl-CoA Acetyltransferase 1
PEX3	Peroxisomal Biogenesis Factor 3
AGPAT2	1-Acylglycerol-3-Phosphate O-Acyltransferase 2
HMGCS2	3-Hydroxy-3-Methylglutaryl-CoA Synthase 2
PEX1	Peroxisomal Biogenesis Factor 1
CCL2	C-C Motif Chemokine Ligand 2
FECH	Ferrochelatase
ADSL	Adenylosuccinate Lyase
ALDH3A2	Aldehyde Dehydrogenase 3 Family Member A2
SLC52A1	Solute Carrier Family 52 Member 1
PC	Pyruvate Carboxylase
GNAS	GNAS Complex Locus
PEX10	Peroxisomal Biogenesis Factor 10
SCP2	Sterol Carrier Protein 2
ACAD9	Acyl-CoA Dehydrogenase Family Member 9
BSCL2	BSCL2, Seipin Lipid Droplet Biogenesis Associated
ACAD8	Acyl-CoA Dehydrogenase Family Member 8
PEX26	Peroxisomal Biogenesis Factor 26
NR5A1	Nuclear Receptor Subfamily 5 Group A Member 1
ABCG5	ATP Binding Cassette Subfamily G Member 5
PANK2	Pantothenate Kinase 2
TF	Transferrin
LRPPRC	Leucine Rich Pentatricopeptide Repeat Containing
ABCA12	ATP Binding Cassette Subfamily A Member 12
NSDHL	NAD(P) Dependent Steroid Dehydrogenase-Like
OCRL	OCRL, Inositol Polyphosphate-5-Phosphatase
ETFB	Electron Transfer Flavoprotein Beta Subunit
MMADHC	Methylmalonic Aciduria And Homocystinuria, CblD Type
DHCR7	7-Dehydrocholesterol Reductase
LPIN1	Lipin 1
NPC1L1	NPC1 Like Intracellular Cholesterol Transporter 1
SCO1	SCO1, Cytochrome C Oxidase Assembly Protein
TAZ	Tafazzin
PEX12	Peroxisomal Biogenesis Factor 12
ABCD1	ATP Binding Cassette Subfamily D Member 1
KCNJ11	Potassium Voltage-Gated Channel Subfamily J Member 11
HSD11B2	Hydroxysteroid 11-Beta Dehydrogenase 2
CYP2B6	Cytochrome P450 Family 2 Subfamily B Member 6
NAGS	N-Acetylglutamate Synthase
PLIN2	Perilipin 2
ABCG8	ATP Binding Cassette Subfamily G Member 8
PEX16	Peroxisomal Biogenesis Factor 16
PHYH	Phytanoyl-CoA 2-Hydroxylase
GHR	Growth Hormone Receptor
LPIN2	Lipin 2
CYP1A1	Cytochrome P450 Family 1 Subfamily A Member 1
PRKAG2	Protein Kinase AMP-Activated Non-Catalytic Subunit Gamma 2
PLTP	Phospholipid Transfer Protein
PNPLA3	Patatin Like Phospholipase Domain Containing 3
RDH12	Retinol Dehydrogenase 12 (All-Trans/9-Cis/11-Cis)
AKT2	AKT Serine/Threonine Kinase 2
C3	Complement C3
G6PD	Glucose-6-Phosphate Dehydrogenase
AGK	Acylglycerol Kinase
CD36	CD36 Molecule
STS	Steroid Sulfatase (Microsomal), Isozyme S
ISCU	Iron-Sulfur Cluster Assembly Enzyme
HSD11B1	Hydroxysteroid 11-Beta Dehydrogenase 1
RHO	Rhodopsin
LMBRD1	LMBR1 Domain Containing 1
MMAB	Methylmalonic Aciduria (Cobalamin Deficiency) CblB Type
DDC	Dopa Decarboxylase
ESR1	Estrogen Receptor 1
MT-TK	Mitochondrially Encoded TRNA Lysine
CST3	Cystatin C
ABCB4	ATP Binding Cassette Subfamily B Member 4
TULP1	Tubby Like Protein 1
COX14	COX14, Cytochrome C Oxidase Assembly Factor
PTEN	Phosphatase And Tensin Homolog
VLDLR	Very Low Density Lipoprotein Receptor
F2	Coagulation Factor II, Thrombin
HADHB	Hydroxyacyl-CoA Dehydrogenase/3-Ketoacyl-CoA Thiolase/Enoyl-CoA Hydratase (Trifunctional Protein), Beta Subunit
RYR1	Ryanodine Receptor 1
SDHB	Succinate Dehydrogenase Complex Iron Sulfur Subunit B
MT-CYB	Mitochondrially Encoded Cytochrome B
CTSD	Cathepsin D
PIK3CA	Phosphatidylinositol-4,5-Bisphosphate 3-Kinase Catalytic Subunit Alpha
RBP4	Retinol Binding Protein 4
APP	Amyloid Beta Precursor Protein
CYP21A2	Cytochrome P450 Family 21 Subfamily A Member 2
EPHX2	Epoxide Hydrolase 2
NR1H3	Nuclear Receptor Subfamily 1 Group H Member 3
FABP1	Fatty Acid Binding Protein 1
SMPD2	Sphingomyelin Phosphodiesterase 2
CFH	Complement Factor H
IL1B	Interleukin 1 Beta
TLR4	Toll Like Receptor 4
ROM1	Retinal Outer Segment Membrane Protein 1
SCO2	SCO2, Cytochrome C Oxidase Assembly Protein
SOD1	Superoxide Dismutase 1, Soluble
MCEE	Methylmalonyl-CoA Epimerase
PRKAA2	Protein Kinase AMP-Activated Catalytic Subunit Alpha 2
RPGR	Retinitis Pigmentosa GTPase Regulator
PPP1R3A	Protein Phosphatase 1 Regulatory Subunit 3A
SDHD	Succinate Dehydrogenase Complex Subunit D
LAMP2	Lysosomal Associated Membrane Protein 2
OGDH	Oxoglutarate Dehydrogenase
ASL	Argininosuccinate Lyase
GPD1	Glycerol-3-Phosphate Dehydrogenase 1
TSHR	Thyroid Stimulating Hormone Receptor
PNLIP	Pancreatic Lipase
IRS2	Insulin Receptor Substrate 2
HSD17B4	Hydroxysteroid 17-Beta Dehydrogenase 4
HMBS	Hydroxymethylbilane Synthase
PDE6B	Phosphodiesterase 6B
SFTPB	Surfactant Protein B
GK	Glycerol Kinase
ABCG1	ATP Binding Cassette Subfamily G Member 1
HSD3B7	Hydroxy-Delta-5-Steroid Dehydrogenase, 3 Beta- And Steroid Delta-Isomerase 7
ACADL	Acyl-CoA Dehydrogenase, Long Chain
GPT	Glutamic--Pyruvic Transaminase
LIPI	Lipase I
MLYCD	Malonyl-CoA Decarboxylase
NR1I2	Nuclear Receptor Subfamily 1 Group I Member 2
LIPG	Lipase G, Endothelial Type
XDH	Xanthine Dehydrogenase
COX6B1	Cytochrome C Oxidase Subunit 6B1
MT-TE	Mitochondrially Encoded TRNA Glutamic Acid
PLA2G4A	Phospholipase A2 Group IVA
CRB1	Crumbs 1, Cell Polarity Complex Component
ATP6V0A4	ATPase H+ Transporting V0 Subunit A4
TACO1	Translational Activator Of Cytochrome C Oxidase I
CHKA	Choline Kinase Alpha
MTRR	5-Methyltetrahydrofolate-Homocysteine Methyltransferase Reductase
CPOX	Coproporphyrinogen Oxidase
CRX	Cone-Rod Homeobox
GNPAT	Glyceronephosphate O-Acyltransferase
VDR	Vitamin D (1,25- Dihydroxyvitamin D3) Receptor
CYP2A6	Cytochrome P450 Family 2 Subfamily A Member 6
HLA-B	Major Histocompatibility Complex, Class I, B
PPARD	Peroxisome Proliferator Activated Receptor Delta
FBN1	Fibrillin 1
CLN3	CLN3, Battenin
CYP1B1	Cytochrome P450 Family 1 Subfamily B Member 1
ALOX5	Arachidonate 5-Lipoxygenase
PEX14	Peroxisomal Biogenesis Factor 14
PLG	Plasminogen
PPARGC1A	PPARG Coactivator 1 Alpha
PRKAA1	Protein Kinase AMP-Activated Catalytic Subunit Alpha 1
ELN	Elastin
USH2A	Usherin
PET100	PET100 Homolog
PCSK9	Proprotein Convertase Subtilisin/Kexin Type 9
REN	Renin
ACACA	Acetyl-CoA Carboxylase Alpha
IFT140	Intraflagellar Transport 140
SHBG	Sex Hormone Binding Globulin
SFTPC	Surfactant Protein C
BEST1	Bestrophin 1
PRPH2	Peripherin 2
IMPG2	Interphotoreceptor Matrix Proteoglycan 2
CLCN5	Chloride Voltage-Gated Channel 5
LIPF	Lipase F, Gastric Type
PYGL	Glycogen Phosphorylase L
AR	Androgen Receptor
PEX13	Peroxisomal Biogenesis Factor 13
SLC2A4	Solute Carrier Family 2 Member 4
PHKG2	Phosphorylase Kinase Catalytic Subunit Gamma 2
ASS1	Argininosuccinate Synthase 1
CIDEC	Cell Death Inducing DFFA Like Effector C
FDFT1	Farnesyl-Diphosphate Farnesyltransferase 1
C2orf71	Chromosome 2 Open Reading Frame 71
SURF1	SURF1, Cytochrome C Oxidase Assembly Factor
PEX7	Peroxisomal Biogenesis Factor 7
PRL	Prolactin
DGAT1	Diacylglycerol O-Acyltransferase 1
TTR	Transthyretin
RORA	RAR Related Orphan Receptor A
COQ8A	Coenzyme Q8A
ZMPSTE24	Zinc Metallopeptidase STE24
ACSF3	Acyl-CoA Synthetase Family Member 3
FADS1	Fatty Acid Desaturase 1
SI	Sucrase-Isomaltase
UGT8	UDP Glycosyltransferase 8
RP1	RP1, Axonemal Microtubule Associated
CFI	Complement Factor I
GNE	Glucosamine (UDP-N-Acetyl)-2-Epimerase/N-Acetylmannosamine Kinase
CYP4V2	Cytochrome P450 Family 4 Subfamily V Member 2
OXCT1	3-Oxoacid CoA-Transferase 1
MTOR	Mechanistic Target Of Rapamycin
TOPORS	TOP1 Binding Arginine/Serine Rich Protein
SNRNP200	Small Nuclear Ribonucleoprotein U5 Subunit 200
EYS	Eyes Shut Homolog (Drosophila)
PRCD	Progressive Rod-Cone Degeneration
HRAS	HRas Proto-Oncogene, GTPase
UGT1A1	UDP Glucuronosyltransferase Family 1 Member A1
CYP2C8	Cytochrome P450 Family 2 Subfamily C Member 8
CYP3A5	Cytochrome P450 Family 3 Subfamily A Member 5
TTPA	Alpha Tocopherol Transfer Protein
CACNA1S	Calcium Voltage-Gated Channel Subunit Alpha1 S
SIRT1	Sirtuin 1
PIK3C2A	Phosphatidylinositol-4-Phosphate 3-Kinase Catalytic Subunit Type 2 Alpha
COX15	COX15, Cytochrome C Oxidase Assembly Homolog
CPT1B	Carnitine Palmitoyltransferase 1B
CAV1	Caveolin 1
COQ9	Coenzyme Q9
GNPTAB	N-Acetylglucosamine-1-Phosphate Transferase Alpha And Beta Subunits
ALMS1	ALMS1, Centrosome And Basal Body Associated Protein
ABCD4	ATP Binding Cassette Subfamily D Member 4
NR1H2	Nuclear Receptor Subfamily 1 Group H Member 2
PLA2G2A	Phospholipase A2 Group IIA
MPI	Mannose Phosphate Isomerase
FASN	Fatty Acid Synthase
UGCG	UDP-Glucose Ceramide Glucosyltransferase
HP	Haptoglobin
ALOX12	Arachidonate 12-Lipoxygenase, 12S Type
SLC6A4	Solute Carrier Family 6 Member 4
RFT1	RFT1 Homolog
APOA4	Apolipoprotein A4
SLC5A1	Solute Carrier Family 5 Member 1
CTSA	Cathepsin A
GCK	Glucokinase
DPYD	Dihydropyrimidine Dehydrogenase
GSR	Glutathione-Disulfide Reductase
GALK1	Galactokinase 1
SDHAF1	Succinate Dehydrogenase Complex Assembly Factor 1
ALOX12B	Arachidonate 12-Lipoxygenase, 12R Type
PNPLA6	Patatin Like Phospholipase Domain Containing 6
CYP11B1	Cytochrome P450 Family 11 Subfamily B Member 1
PON1	Paraoxonase 1
CALCA	Calcitonin Related Polypeptide Alpha
SUMF1	Sulfatase Modifying Factor 1
NR1D1	Nuclear Receptor Subfamily 1 Group D Member 1
ABCA3	ATP Binding Cassette Subfamily A Member 3
LEPR	Leptin Receptor
CX3CR1	C-X3-C Motif Chemokine Receptor 1
SST	Somatostatin
PTGS2	Prostaglandin-Endoperoxide Synthase 2
ABCB1	ATP Binding Cassette Subfamily B Member 1
CFB	Complement Factor B
SCN4A	Sodium Voltage-Gated Channel Alpha Subunit 4
BGLAP	Bone Gamma-Carboxyglutamate Protein
SCD	Stearoyl-CoA Desaturase
ARMS2	Age-Related Maculopathy Susceptibility 2
SCARB2	Scavenger Receptor Class B Member 2
PHKB	Phosphorylase Kinase Regulatory Subunit Beta
ADA	Adenosine Deaminase
IL10	Interleukin 10
ALDH3B1	Aldehyde Dehydrogenase 3 Family Member B1
AMACR	Alpha-Methylacyl-CoA Racemase
SLC10A2	Solute Carrier Family 10 Member 2
IGFBP1	Insulin Like Growth Factor Binding Protein 1
SNCA	Synuclein Alpha
MYO5A	Myosin VA
HSD3B2	Hydroxy-Delta-5-Steroid Dehydrogenase, 3 Beta- And Steroid Delta-Isomerase 2
SLC35C1	Solute Carrier Family 35 Member C1
PAFAH1B1	Platelet Activating Factor Acetylhydrolase 1b Regulatory Subunit 1
ACSL4	Acyl-CoA Synthetase Long-Chain Family Member 4
F9	Coagulation Factor IX
PRKACA	Protein Kinase CAMP-Activated Catalytic Subunit Alpha
SOAT1	Sterol O-Acyltransferase 1
FGF23	Fibroblast Growth Factor 23
SLC22A5	Solute Carrier Family 22 Member 5
PHKA2	Phosphorylase Kinase Regulatory Subunit Alpha 2
MGAT2	Mannosyl (Alpha-1,6-)-Glycoprotein Beta-1,2-N-Acetylglucosaminyltransferase
ALDH3A1	Aldehyde Dehydrogenase 3 Family Member A1
CRAT	Carnitine O-Acetyltransferase
ALDH7A1	Aldehyde Dehydrogenase 7 Family Member A1
LMNB2	Lamin B2
HTRA1	HtrA Serine Peptidase 1
ADIPOR1	Adiponectin Receptor 1
CHKB	Choline Kinase Beta
UCP2	Uncoupling Protein 2
PLEKHA1	Pleckstrin Homology Domain Containing A1
ANGPTL4	Angiopoietin Like 4
CROT	Carnitine O-Octanoyltransferase
PKLR	Pyruvate Kinase, Liver And RBC
FMR1	Fragile X Mental Retardation 1
NAGA	Alpha-N-Acetylgalactosaminidase
ALOXE3	Arachidonate Lipoxygenase 3
SOAT2	Sterol O-Acyltransferase 2
ADRB2	Adrenoceptor Beta 2
FABP4	Fatty Acid Binding Protein 4
CYP24A1	Cytochrome P450 Family 24 Subfamily A Member 1
PLA2G7	Phospholipase A2 Group VII
CAPN10	Calpain 10
TGM1	Transglutaminase 1
CLN6	Ceroid-Lipofuscinosis, Neuronal 6, Late Infantile, Variant
PTH	Parathyroid Hormone
DECR1	2,4-Dienoyl-CoA Reductase 1
ECHS1	Enoyl-CoA Hydratase, Short Chain 1
PRKAB1	Protein Kinase AMP-Activated Non-Catalytic Subunit Beta 1
DPP4	Dipeptidyl Peptidase 4
ADIPOR2	Adiponectin Receptor 2
RPE65	RPE65, Retinoid Isomerohydrolase
MT-TS1	Mitochondrially Encoded TRNA Serine 1 (UCN)
PGR	Progesterone Receptor
CYP4F2	Cytochrome P450 Family 4 Subfamily F Member 2
CHIT1	Chitinase 1
CS	Citrate Synthase
PRKAR1A	Protein Kinase CAMP-Dependent Type I Regulatory Subunit Alpha
FDX1	Ferredoxin 1
KCNJ1	Potassium Voltage-Gated Channel Subfamily J Member 1
SLC12A1	Solute Carrier Family 12 Member 1
TFR2	Transferrin Receptor 2
FADS2	Fatty Acid Desaturase 2
SLC5A2	Solute Carrier Family 5 Member 2
SRD5A1	Steroid 5 Alpha-Reductase 1
PYY	Peptide YY
HPRT1	Hypoxanthine Phosphoribosyltransferase 1
NLRP3	NLR Family Pyrin Domain Containing 3
TBL2	Transducin Beta Like 2
NDUFB11	NADH:Ubiquinone Oxidoreductase Subunit B11
CFTR	Cystic Fibrosis Transmembrane Conductance Regulator
ABCC2	ATP Binding Cassette Subfamily C Member 2
HSD3B1	Hydroxy-Delta-5-Steroid Dehydrogenase, 3 Beta- And Steroid Delta-Isomerase 1
PFKM	Phosphofructokinase, Muscle
FMO3	Flavin Containing Monooxygenase 3
CD79A	CD79a Molecule
UCP1	Uncoupling Protein 1
ARSB	Arylsulfatase B
ARSH	Arylsulfatase Family Member H
CES1	Carboxylesterase 1
MPDU1	Mannose-P-Dolichol Utilization Defect 1
BRAF	B-Raf Proto-Oncogene, Serine/Threonine Kinase
GCDH	Glutaryl-CoA Dehydrogenase
COMT	Catechol-O-Methyltransferase
STARD10	StAR Related Lipid Transfer Domain Containing 10
HMOX1	Heme Oxygenase 1
QDPR	Quinoid Dihydropteridine Reductase
PDHA1	Pyruvate Dehydrogenase (Lipoamide) Alpha 1
TNNI3	Troponin I3, Cardiac Type
C2	Complement C2
ALDH2	Aldehyde Dehydrogenase 2 Family (Mitochondrial)
FSHR	Follicle Stimulating Hormone Receptor
CLN5	Ceroid-Lipofuscinosis, Neuronal 5
CLOCK	Clock Circadian Regulator
GAD1	Glutamate Decarboxylase 1
COX20	COX20, Cytochrome C Oxidase Assembly Factor
DYRK1B	Dual Specificity Tyrosine Phosphorylation Regulated Kinase 1B
LRP2	LDL Receptor Related Protein 2
ACACB	Acetyl-CoA Carboxylase Beta
ADRB3	Adrenoceptor Beta 3
ALOX15	Arachidonate 15-Lipoxygenase
TCN2	Transcobalamin 2
MT-ND2	Mitochondrially Encoded NADH:Ubiquinone Oxidoreductase Core Subunit 2
CDH1	Cadherin 1
FOLH1	Folate Hydrolase 1
ABCD3	ATP Binding Cassette Subfamily D Member 3
PCK1	Phosphoenolpyruvate Carboxykinase 1
CYP26A1	Cytochrome P450 Family 26 Subfamily A Member 1
COA6	Cytochrome C Oxidase Assembly Factor 6
CNR1	Cannabinoid Receptor 1
NR1D2	Nuclear Receptor Subfamily 1 Group D Member 2
POLG	DNA Polymerase Gamma, Catalytic Subunit
NADK2	NAD Kinase 2, Mitochondrial
MBP	Myelin Basic Protein
FABP6	Fatty Acid Binding Protein 6
STARD3	StAR Related Lipid Transfer Domain Containing 3
ACER3	Alkaline Ceramidase 3
CYP7B1	Cytochrome P450 Family 7 Subfamily B Member 1
RAB7A	RAB7A, Member RAS Oncogene Family
LRP1	LDL Receptor Related Protein 1
BAAT	Bile Acid-CoA:Amino Acid N-Acyltransferase
STARD4	StAR Related Lipid Transfer Domain Containing 4
SULT2A1	Sulfotransferase Family 2A Member 1
NAT2	N-Acetyltransferase 2
BAZ1B	Bromodomain Adjacent To Zinc Finger Domain 1B
SLCO1B1	Solute Carrier Organic Anion Transporter Family Member 1B1
AVP	Arginine Vasopressin
RAB27A	RAB27A, Member RAS Oncogene Family
STARD5	StAR Related Lipid Transfer Domain Containing 5
IGFBP3	Insulin Like Growth Factor Binding Protein 3
H6PD	Hexose-6-Phosphate Dehydrogenase/Glucose 1-Dehydrogenase
SREBF2	Sterol Regulatory Element Binding Transcription Factor 2
ERBB2	Erb-B2 Receptor Tyrosine Kinase 2
LIPN	Lipase Family Member N
FASTKD2	FAST Kinase Domains 2
COA3	Cytochrome C Oxidase Assembly Factor 3
APOPT1	Apoptogenic 1, Mitochondrial
ASAH2	N-Acylsphingosine Amidohydrolase 2
GTF2IRD1	GTF2I Repeat Domain Containing 1
SLC25A19	Solute Carrier Family 25 Member 19
UCP3	Uncoupling Protein 3
AKR1B1	Aldo-Keto Reductase Family 1 Member B
SERPINA3	Serpin Family A Member 3
SLC37A4	Solute Carrier Family 37 Member 4
PIK3R1	Phosphoinositide-3-Kinase Regulatory Subunit 1
IGF2	Insulin Like Growth Factor 2
CH25H	Cholesterol 25-Hydroxylase
TGFB1	Transforming Growth Factor Beta 1
ALAS1	5'-Aminolevulinate Synthase 1
LIMK1	LIM Domain Kinase 1
TRMU	TRNA 5-Methylaminomethyl-2-Thiouridylate Methyltransferase
LDLRAP1	Low Density Lipoprotein Receptor Adaptor Protein 1
KHK	Ketohexokinase
MGLL	Monoglyceride Lipase
APOC4	Apolipoprotein C4
TPK1	Thiamin Pyrophosphokinase 1
GIP	Gastric Inhibitory Polypeptide
TYMS	Thymidylate Synthetase
CPS1	Carbamoyl-Phosphate Synthase 1
GTF2I	General Transcription Factor IIi
ALG13	ALG13, UDP-N-Acetylglucosaminyltransferase Subunit
APOD	Apolipoprotein D
AWAT2	Acyl-CoA Wax Alcohol Acyltransferase 2
ANGPTL8	Angiopoietin Like 8
EPHX1	Epoxide Hydrolase 1
XK	X-Linked Kx Blood Group
ABCB7	ATP Binding Cassette Subfamily B Member 7
TTN	Titin
GOT1	Glutamic-Oxaloacetic Transaminase 1
PTGDS	Prostaglandin D2 Synthase
FTO	FTO, Alpha-Ketoglutarate Dependent Dioxygenase
VEGFA	Vascular Endothelial Growth Factor A
LPCAT1	Lysophosphatidylcholine Acyltransferase 1
HFE2	Hemochromatosis Type 2 (Juvenile)
HMCN1	Hemicentin 1
MAT1A	Methionine Adenosyltransferase 1A
AGPAT1	1-Acylglycerol-3-Phosphate O-Acyltransferase 1
CASR	Calcium Sensing Receptor
SLC27A2	Solute Carrier Family 27 Member 2
HACL1	2-Hydroxyacyl-CoA Lyase 1
POR	Cytochrome P450 Oxidoreductase
EGFR	Epidermal Growth Factor Receptor
RFC2	Replication Factor C Subunit 2
CLIP2	CAP-Gly Domain Containing Linker Protein 2
P4HB	Prolyl 4-Hydroxylase Subunit Beta
OSBP	Oxysterol Binding Protein
GPIHBP1	Glycosylphosphatidylinositol Anchored High Density Lipoprotein Binding Protein 1
HCRT	Hypocretin Neuropeptide Precursor
UGT1A9	UDP Glucuronosyltransferase Family 1 Member A9
HHEX	Hematopoietically Expressed Homeobox
AMN	Amnion Associated Transmembrane Protein
SLC11A2	Solute Carrier Family 11 Member 2
NOS2	Nitric Oxide Synthase 2
STARD6	StAR Related Lipid Transfer Domain Containing 6
GPX4	Glutathione Peroxidase 4
NR3C2	Nuclear Receptor Subfamily 3 Group C Member 2
CLU	Clusterin
ACLY	ATP Citrate Lyase
PPOX	Protoporphyrinogen Oxidase
ALAS2	5'-Aminolevulinate Synthase 2
PIK3CD	Phosphatidylinositol-4,5-Bisphosphate 3-Kinase Catalytic Subunit Delta
DHFR	Dihydrofolate Reductase
CASP3	Caspase 3
CYP11B2	Cytochrome P450 Family 11 Subfamily B Member 2
EBP	Emopamil Binding Protein (Sterol Isomerase)
PNPLA1	Patatin Like Phospholipase Domain Containing 1
ANXA5	Annexin A5
AMPD3	Adenosine Monophosphate Deaminase 3
MLXIPL	MLX Interacting Protein Like
MGEA5	Meningioma Expressed Antigen 5 (Hyaluronidase)
ALOX15B	Arachidonate 15-Lipoxygenase, Type B
FLT1	Fms Related Tyrosine Kinase 1
TP53	Tumor Protein P53
LBR	Lamin B Receptor
FLNC	Filamin C
SLC2A2	Solute Carrier Family 2 Member 2
CTNS	Cystinosin, Lysosomal Cystine Transporter
VIM	Vimentin
CYP2J2	Cytochrome P450 Family 2 Subfamily J Member 2
LMF1	Lipase Maturation Factor 1
NRAS	Neuroblastoma RAS Viral Oncogene Homolog
GSS	Glutathione Synthetase
HSPG2	Heparan Sulfate Proteoglycan 2
SCARB1	Scavenger Receptor Class B Member 1
PRKAB2	Protein Kinase AMP-Activated Non-Catalytic Subunit Beta 2
GSTP1	Glutathione S-Transferase Pi 1
PTGS1	Prostaglandin-Endoperoxide Synthase 1
MB	Myoglobin
SLC2A1	Solute Carrier Family 2 Member 1
ALAD	Aminolevulinate Dehydratase
PIK3CB	Phosphatidylinositol-4,5-Bisphosphate 3-Kinase Catalytic Subunit Beta
ALDH3B2	Aldehyde Dehydrogenase 3 Family Member B2
MTHFD1	Methylenetetrahydrofolate Dehydrogenase, Cyclohydrolase And Formyltetrahydrofolate Synthetase 1
SLC16A1	Solute Carrier Family 16 Member 1
CYP4A11	Cytochrome P450 Family 4 Subfamily A Member 11
DHCR24	24-Dehydrocholesterol Reductase
MIR4709	MicroRNA 4709
NAGLU	N-Acetyl-Alpha-Glucosaminidase
ACAT2	Acetyl-CoA Acetyltransferase 2
FABP2	Fatty Acid Binding Protein 2
PLP1	Proteolipid Protein 1
DPM1	Dolichyl-Phosphate Mannosyltransferase Subunit 1, Catalytic
DNAJC19	DnaJ Heat Shock Protein Family (Hsp40) Member C19
UMOD	Uromodulin
DGAT2	Diacylglycerol O-Acyltransferase 2
MUC5B	Mucin 5B, Oligomeric Mucus/Gel-Forming
ARNTL	Aryl Hydrocarbon Receptor Nuclear Translocator Like
GOT2	Glutamic-Oxaloacetic Transaminase 2
FBLN5	Fibulin 5
PDX1	Pancreatic And Duodenal Homeobox 1
BCS1L	BCS1 Homolog, Ubiquinol-Cytochrome C Reductase Complex Chaperone
ADK	Adenosine Kinase
CTH	Cystathionine Gamma-Lyase
BHMT	Betaine--Homocysteine S-Methyltransferase
ACSL3	Acyl-CoA Synthetase Long-Chain Family Member 3
MIR1908	MicroRNA 1908
SLC27A1	Solute Carrier Family 27 Member 1
BANF1	Barrier To Autointegration Factor 1
GLMN	Glomulin, FKBP Associated Protein
NAMPT	Nicotinamide Phosphoribosyltransferase
GLUD1	Glutamate Dehydrogenase 1
AHCY	Adenosylhomocysteinase
KL	Klotho
DMD	Dystrophin
CYP4F3	Cytochrome P450 Family 4 Subfamily F Member 3
SLC6A18	Solute Carrier Family 6 Member 18
ALG2	ALG2, Alpha-1,3/1,6-Mannosyltransferase
TSPO	Translocator Protein
SPHK1	Sphingosine Kinase 1
PLA2G1B	Phospholipase A2 Group IB
OPA3	OPA3, Outer Mitochondrial Membrane Lipid Metabolism Regulator
CXCL8	C-X-C Motif Chemokine Ligand 8
INPP5E	Inositol Polyphosphate-5-Phosphatase E
BCHE	Butyrylcholinesterase
GBA3	Glucosylceramidase Beta 3 (Gene/Pseudogene)
MPO	Myeloperoxidase
CIDEA	Cell Death-Inducing DFFA-Like Effector A
TOMM40	Translocase Of Outer Mitochondrial Membrane 40
ACSL1	Acyl-CoA Synthetase Long-Chain Family Member 1
DPM2	Dolichyl-Phosphate Mannosyltransferase Subunit 2, Regulatory
LCT	Lactase
UGT2B7	UDP Glucuronosyltransferase Family 2 Member B7
PTGIS	Prostaglandin I2 Synthase
GUSB	Glucuronidase Beta
CNP	2',3'-Cyclic Nucleotide 3' Phosphodiesterase
NR1I3	Nuclear Receptor Subfamily 1 Group I Member 3
SERPINC1	Serpin Family C Member 1
FOS	Fos Proto-Oncogene, AP-1 Transcription Factor Subunit
GSTM1	Glutathione S-Transferase Mu 1
ENPP1	Ectonucleotide Pyrophosphatase/Phosphodiesterase 1
CYP4B1	Cytochrome P450 Family 4 Subfamily B Member 1
HSD17B10	Hydroxysteroid 17-Beta Dehydrogenase 10
PIK3CG	Phosphatidylinositol-4,5-Bisphosphate 3-Kinase Catalytic Subunit Gamma
TECR	Trans-2,3-Enoyl-CoA Reductase
IL12A	Interleukin 12A
RARRES2	Retinoic Acid Receptor Responder 2
APOC1	Apolipoprotein C1
GFPT2	Glutamine-Fructose-6-Phosphate Transaminase 2
GPAM	Glycerol-3-Phosphate Acyltransferase, Mitochondrial
RHAG	Rh-Associated Glycoprotein
CFHR1	Complement Factor H Related 1
GAL3ST1	Galactose-3-O-Sulfotransferase 1
MAOA	Monoamine Oxidase A
GPX1	Glutathione Peroxidase 1
APOM	Apolipoprotein M
CCK	Cholecystokinin
MAPT	Microtubule Associated Protein Tau
PDSS2	Decaprenyl Diphosphate Synthase Subunit 2
SUCLG1	Succinate-CoA Ligase Alpha Subunit
GALNS	Galactosamine (N-Acetyl)-6-Sulfatase
TPO	Thyroid Peroxidase
MMP9	Matrix Metallopeptidase 9
MT-TN	Mitochondrially Encoded TRNA Asparagine
PPIG	Peptidylprolyl Isomerase G
ACSL6	Acyl-CoA Synthetase Long-Chain Family Member 6
SLC4A4	Solute Carrier Family 4 Member 4
AFF2	AF4/FMR2 Family Member 2
AWAT1	Acyl-CoA Wax Alcohol Acyltransferase 1
SLC4A1	Solute Carrier Family 4 Member 1 (Diego Blood Group)
CREBBP	CREB Binding Protein
MVK	Mevalonate Kinase
FAS	Fas Cell Surface Death Receptor
FUCA1	Fucosidase, Alpha-L- 1, Tissue
TAT	Tyrosine Aminotransferase
TBXAS1	Thromboxane A Synthase 1
CEL	Carboxyl Ester Lipase
NDUFS4	NADH:Ubiquinone Oxidoreductase Subunit S4
SC5D	Sterol-C5-Desaturase
SHMT2	Serine Hydroxymethyltransferase 2
PRLR	Prolactin Receptor
CD1A	CD1a Molecule
AGT	Angiotensinogen
RXRA	Retinoid X Receptor Alpha
PER2	Period Circadian Clock 2
UGT1A6	UDP Glucuronosyltransferase Family 1 Member A6
IL1A	Interleukin 1 Alpha
PITPNA	Phosphatidylinositol Transfer Protein Alpha
CLCNKB	Chloride Voltage-Gated Channel Kb
SOD2	Superoxide Dismutase 2, Mitochondrial
ABCC1	ATP Binding Cassette Subfamily C Member 1
MIR6721	MicroRNA 6721
FH	Fumarate Hydratase
TCF7L2	Transcription Factor 7 Like 2
CYB5A	Cytochrome B5 Type A
ALG8	ALG8, Alpha-1,3-Glucosyltransferase
CTGF	Connective Tissue Growth Factor
AMPD1	Adenosine Monophosphate Deaminase 1
LRAT	Lecithin Retinol Acyltransferase (Phosphatidylcholine--Retinol O-Acyltransferase)
SQSTM1	Sequestosome 1
PLPP1	Phospholipid Phosphatase 1
FABP3	Fatty Acid Binding Protein 3
HIF1A	Hypoxia Inducible Factor 1 Alpha Subunit
CAV2	Caveolin 2
PCYT1A	Phosphate Cytidylyltransferase 1, Choline, Alpha
DCTN1	Dynactin Subunit 1
SFTPA1	Surfactant Protein A1
PRKAG1	Protein Kinase AMP-Activated Non-Catalytic Subunit Gamma 1
AHR	Aryl Hydrocarbon Receptor
SULT1A1	Sulfotransferase Family 1A Member 1
INPPL1	Inositol Polyphosphate Phosphatase Like 1
SERPINF1	Serpin Family F Member 1
ABCA2	ATP Binding Cassette Subfamily A Member 2
LTC4S	Leukotriene C4 Synthase
POLD1	DNA Polymerase Delta 1, Catalytic Subunit
LDAH	Lipid Droplet Associated Hydrolase
PLA2G10	Phospholipase A2 Group X
MAG	Myelin Associated Glycoprotein
HBA1	Hemoglobin Subunit Alpha 1
SEC14L2	SEC14 Like Lipid Binding 2
IVD	Isovaleryl-CoA Dehydrogenase
PDSS1	Decaprenyl Diphosphate Synthase Subunit 1
PCTP	Phosphatidylcholine Transfer Protein
HSD17B2	Hydroxysteroid 17-Beta Dehydrogenase 2
TYMP	Thymidine Phosphorylase
ELOVL2	ELOVL Fatty Acid Elongase 2
PARK2	Parkin RBR E3 Ubiquitin Protein Ligase
IAPP	Islet Amyloid Polypeptide
SMPD3	Sphingomyelin Phosphodiesterase 3
AADAC	Arylacetamide Deacetylase
CYB5R3	Cytochrome B5 Reductase 3
PDHX	Pyruvate Dehydrogenase Complex Component X
APOF	Apolipoprotein F
SRD5A2	Steroid 5 Alpha-Reductase 2
TNFRSF11B	TNF Receptor Superfamily Member 11b
PNPLA8	Patatin Like Phospholipase Domain Containing 8
ELOVL6	ELOVL Fatty Acid Elongase 6
HILPDA	Hypoxia Inducible Lipid Droplet Associated
UROD	Uroporphyrinogen Decarboxylase
MMP2	Matrix Metallopeptidase 2
STARD13	StAR Related Lipid Transfer Domain Containing 13
CDKN3	Cyclin Dependent Kinase Inhibitor 3
COQ6	Coenzyme Q6, Monooxygenase
MPV17	MPV17, Mitochondrial Inner Membrane Protein
PRKAG3	Protein Kinase AMP-Activated Non-Catalytic Subunit Gamma 3
ELOVL5	ELOVL Fatty Acid Elongase 5
ADH1B	Alcohol Dehydrogenase 1B (Class I), Beta Polypeptide
CPT1C	Carnitine Palmitoyltransferase 1C
STAT5B	Signal Transducer And Activator Of Transcription 5B
CLN8	Ceroid-Lipofuscinosis, Neuronal 8
B4GALNT1	Beta-1,4-N-Acetyl-Galactosaminyltransferase 1
AOX1	Aldehyde Oxidase 1
PCK2	Phosphoenolpyruvate Carboxykinase 2, Mitochondrial
AGPS	Alkylglycerone Phosphate Synthase
IL1RN	Interleukin 1 Receptor Antagonist
GSTT1	Glutathione S-Transferase Theta 1
AKR1A1	Aldo-Keto Reductase Family 1 Member A1
CYP4F22	Cytochrome P450 Family 4 Subfamily F Member 22
GNRH1	Gonadotropin Releasing Hormone 1
HK2	Hexokinase 2
CLPS	Colipase
ACAA1	Acetyl-CoA Acyltransferase 1
TPMT	Thiopurine S-Methyltransferase
PTPN1	Protein Tyrosine Phosphatase, Non-Receptor Type 1
MAPK1	Mitogen-Activated Protein Kinase 1
ALDH1B1	Aldehyde Dehydrogenase 1 Family Member B1
ATP5A1	ATP Synthase, H+ Transporting, Mitochondrial F1 Complex, Alpha Subunit 1, Cardiac Muscle
ATP8B1	ATPase Phospholipid Transporting 8B1
ELOVL4	ELOVL Fatty Acid Elongase 4
SLC12A3	Solute Carrier Family 12 Member 3
HLA-DQB1	Major Histocompatibility Complex, Class II, DQ Beta 1
CRH	Corticotropin Releasing Hormone
KDR	Kinase Insert Domain Receptor
SARDH	Sarcosine Dehydrogenase
TFRC	Transferrin Receptor
STK11	Serine/Threonine Kinase 11
PIGA	Phosphatidylinositol Glycan Anchor Biosynthesis Class A
MC4R	Melanocortin 4 Receptor
TNPO3	Transportin 3
DYSF	Dysferlin
ERCC1	ERCC Excision Repair 1, Endonuclease Non-Catalytic Subunit
POLA1	DNA Polymerase Alpha 1, Catalytic Subunit
SLC19A2	Solute Carrier Family 19 Member 2
FA2H	Fatty Acid 2-Hydroxylase
PIKFYVE	Phosphoinositide Kinase, FYVE-Type Zinc Finger Containing
ALOX5AP	Arachidonate 5-Lipoxygenase Activating Protein
GGT5	Gamma-Glutamyltransferase 5
SCAP	SREBF Chaperone
FABP12	Fatty Acid Binding Protein 12
ELOVL1	ELOVL Fatty Acid Elongase 1
SHH	Sonic Hedgehog
A2M	Alpha-2-Macroglobulin
IL18	Interleukin 18
ABHD12	Abhydrolase Domain Containing 12
PRKACB	Protein Kinase CAMP-Activated Catalytic Subunit Beta
CRY2	Cryptochrome Circadian Clock 2
ABCB11	ATP Binding Cassette Subfamily B Member 11
FGF21	Fibroblast Growth Factor 21
CREB3L3	CAMP Responsive Element Binding Protein 3 Like 3
CBL	Cbl Proto-Oncogene
VCL	Vinculin
COL4A3BP	Collagen Type IV Alpha 3 Binding Protein
CYP46A1	Cytochrome P450 Family 46 Subfamily A Member 1
ALPP	Alkaline Phosphatase, Placental
ADH1C	Alcohol Dehydrogenase 1C (Class I), Gamma Polypeptide
PRNP	Prion Protein
COQ4	Coenzyme Q4
THRSP	Thyroid Hormone Responsive
ACOX3	Acyl-CoA Oxidase 3, Pristanoyl
KCNMA1	Potassium Calcium-Activated Channel Subfamily M Alpha 1
ICAM1	Intercellular Adhesion Molecule 1
UROS	Uroporphyrinogen III Synthase
ERLIN2	ER Lipid Raft Associated 2
WFS1	Wolframin ER Transmembrane Glycoprotein
PEX11B	Peroxisomal Biogenesis Factor 11 Beta
LHB	Luteinizing Hormone Beta Polypeptide
TGM2	Transglutaminase 2
TNFSF11	Tumor Necrosis Factor Superfamily Member 11
ACP5	Acid Phosphatase 5, Tartrate Resistant
SUCLA2	Succinate-CoA Ligase ADP-Forming Beta Subunit
ALPL	Alkaline Phosphatase, Liver/Bone/Kidney
SGPL1	Sphingosine-1-Phosphate Lyase 1
MIR6734	MicroRNA 6734
ELOVL3	ELOVL Fatty Acid Elongase 3
PLCG1	Phospholipase C Gamma 1
DEGS1	Delta 4-Desaturase, Sphingolipid 1
PRKACG	Protein Kinase CAMP-Activated Catalytic Subunit Gamma
CCL5	C-C Motif Chemokine Ligand 5
HSD17B8	Hydroxysteroid 17-Beta Dehydrogenase 8
INSIG1	Insulin Induced Gene 1
SPTLC2	Serine Palmitoyltransferase Long Chain Base Subunit 2
HMGCS1	3-Hydroxy-3-Methylglutaryl-CoA Synthase 1
HSD17B12	Hydroxysteroid 17-Beta Dehydrogenase 12
ITLN1	Intelectin 1
PTS	6-Pyruvoyltetrahydropterin Synthase
STARD7	StAR Related Lipid Transfer Domain Containing 7
PPARGC1B	PPARG Coactivator 1 Beta
CFHR4	Complement Factor H Related 4
INPP5J	Inositol Polyphosphate-5-Phosphatase J
DBI	Diazepam Binding Inhibitor, Acyl-CoA Binding Protein
RORC	RAR Related Orphan Receptor C
HNF1A	HNF1 Homeobox A
A4GALT	Alpha 1,4-Galactosyltransferase
LDB3	LIM Domain Binding 3
PON2	Paraoxonase 2
AKT3	AKT Serine/Threonine Kinase 3
LPIN3	Lipin 3
IDH2	Isocitrate Dehydrogenase (NADP(+)) 2, Mitochondrial
IRS4	Insulin Receptor Substrate 4
NPY	Neuropeptide Y
MTM1	Myotubularin 1
SLC39A4	Solute Carrier Family 39 Member 4
GABRA3	Gamma-Aminobutyric Acid Type A Receptor Alpha3 Subunit
SPINK5	Serine Peptidase Inhibitor, Kazal Type 5
NQO1	NAD(P)H Quinone Dehydrogenase 1
UNC13D	Unc-13 Homolog D
ZNF202	Zinc Finger Protein 202
LIPT1	Lipoyltransferase 1
PLCB1	Phospholipase C Beta 1
ACOT12	Acyl-CoA Thioesterase 12
XBP1	X-Box Binding Protein 1
ABCD2	ATP Binding Cassette Subfamily D Member 2
EPO	Erythropoietin
PLD1	Phospholipase D1
GYS1	Glycogen Synthase 1
SPHK2	Sphingosine Kinase 2
GPD2	Glycerol-3-Phosphate Dehydrogenase 2
MMEL1	Membrane Metalloendopeptidase Like 1
CSF1	Colony Stimulating Factor 1
GCH1	GTP Cyclohydrolase 1
SLC19A1	Solute Carrier Family 19 Member 1
UGT2B17	UDP Glucuronosyltransferase Family 2 Member B17
APOL1	Apolipoprotein L1
LTA4H	Leukotriene A4 Hydrolase
MIR6886	MicroRNA 6886
CD38	CD38 Molecule
MAPK8	Mitogen-Activated Protein Kinase 8
GLP1R	Glucagon Like Peptide 1 Receptor
THEM5	Thioesterase Superfamily Member 5
CLCA4	Chloride Channel Accessory 4
AKR1C2	Aldo-Keto Reductase Family 1 Member C2
F5	Coagulation Factor V
MEFV	MEFV, Pyrin Innate Immunity Regulator
AFP	Alpha Fetoprotein
PLA2G4F	Phospholipase A2 Group IVF
PDK4	Pyruvate Dehydrogenase Kinase 4
BRCA1	BRCA1, DNA Repair Associated
LIPK	Lipase Family Member K
LIPM	Lipase Family Member M
HSP90AA1	Heat Shock Protein 90 Alpha Family Class A Member 1
PLIN3	Perilipin 3
HACD1	3-Hydroxyacyl-CoA Dehydratase 1
HACD3	3-Hydroxyacyl-CoA Dehydratase 3
MTMR14	Myotubularin Related Protein 14
AFG3L2	AFG3 Like Matrix AAA Peptidase Subunit 2
FFAR1	Free Fatty Acid Receptor 1
RCBTB1	RCC1 And BTB Domain Containing Protein 1
SLC25A1	Solute Carrier Family 25 Member 1
SPTLC1	Serine Palmitoyltransferase Long Chain Base Subunit 1
IRF5	Interferon Regulatory Factor 5
CYP51A1	Cytochrome P450 Family 51 Subfamily A Member 1
DEGS2	Delta 4-Desaturase, Sphingolipid 2
IDH1	Isocitrate Dehydrogenase (NADP(+)) 1, Cytosolic
IDS	Iduronate 2-Sulfatase
SERPINA7	Serpin Family A Member 7
ALDH9A1	Aldehyde Dehydrogenase 9 Family Member A1
PLA2G3	Phospholipase A2 Group III
IFNG	Interferon Gamma
HPGD	Hydroxyprostaglandin Dehydrogenase 15-(NAD)
KRT14	Keratin 14
DGKQ	Diacylglycerol Kinase Theta
MPZ	Myelin Protein Zero
RPS27A	Ribosomal Protein S27a
FAAH	Fatty Acid Amide Hydrolase
CYP26B1	Cytochrome P450 Family 26 Subfamily B Member 1
UPB1	Beta-Ureidopropionase 1
ACSL5	Acyl-CoA Synthetase Long-Chain Family Member 5
SLC9A3	Solute Carrier Family 9 Member A3
PLA2G2D	Phospholipase A2 Group IID
KYNU	Kynureninase
KDSR	3-Ketodihydrosphingosine Reductase
EDF1	Endothelial Differentiation Related Factor 1
OSBPL10	Oxysterol Binding Protein Like 10
CYP8B1	Cytochrome P450 Family 8 Subfamily B Member 1
HYAL1	Hyaluronoglucosaminidase 1
LPCAT2	Lysophosphatidylcholine Acyltransferase 2
GPD1L	Glycerol-3-Phosphate Dehydrogenase 1-Like
MIF	Macrophage Migration Inhibitory Factor (Glycosylation-Inhibiting Factor)
TH	Tyrosine Hydroxylase
NME4	NME/NM23 Nucleoside Diphosphate Kinase 4
PTRF	Polymerase I And Transcript Release Factor
CERS5	Ceramide Synthase 5
HACD2	3-Hydroxyacyl-CoA Dehydratase 2
HACD4	3-Hydroxyacyl-CoA Dehydratase 4
ST3GAL4	ST3 Beta-Galactoside Alpha-2,3-Sialyltransferase 4
PLB1	Phospholipase B1
NRF1	Nuclear Respiratory Factor 1
ELOVL7	ELOVL Fatty Acid Elongase 7
ERLIN1	ER Lipid Raft Associated 1
FABP5	Fatty Acid Binding Protein 5
SLC16A12	Solute Carrier Family 16 Member 12
BPGM	Bisphosphoglycerate Mutase
ACHE	Acetylcholinesterase (Cartwright Blood Group)
IL12RB1	Interleukin 12 Receptor Subunit Beta 1
ARFRP1	ADP Ribosylation Factor Related Protein 1
ESRRA	Estrogen Related Receptor Alpha
SCD5	Stearoyl-CoA Desaturase 5
ACSS2	Acyl-CoA Synthetase Short-Chain Family Member 2
SMN1	Survival Of Motor Neuron 1, Telomeric
TXNRD1	Thioredoxin Reductase 1
TNFSF15	Tumor Necrosis Factor Superfamily Member 15
HDLBP	High Density Lipoprotein Binding Protein
CERS3	Ceramide Synthase 3
ABCC3	ATP Binding Cassette Subfamily C Member 3
HSD17B3	Hydroxysteroid 17-Beta Dehydrogenase 3
ECM1	Extracellular Matrix Protein 1
CERK	Ceramide Kinase
PLD2	Phospholipase D2
STX1A	Syntaxin 1A
SLC20A1	Solute Carrier Family 20 Member 1
MYC	V-Myc Avian Myelocytomatosis Viral Oncogene Homolog
HBB	Hemoglobin Subunit Beta
ACAA2	Acetyl-CoA Acyltransferase 2
HEPH	Hephaestin
LPCAT4	Lysophosphatidylcholine Acyltransferase 4
PLCD1	Phospholipase C Delta 1
CYP3A7	Cytochrome P450 Family 3 Subfamily A Member 7
SPTLC3	Serine Palmitoyltransferase Long Chain Base Subunit 3
PRKG1	Protein Kinase, CGMP-Dependent, Type I
DPEP1	Dipeptidase 1 (Renal)
UQCRC2	Ubiquinol-Cytochrome C Reductase Core Protein II
SOX3	SRY-Box 3
MIR6848	MicroRNA 6848
LEPQTL1	Leptin, Serum Levels Of
MOGAT2	Monoacylglycerol O-Acyltransferase 2
PECR	Peroxisomal Trans-2-Enoyl-CoA Reductase
MIR639	MicroRNA 639
POU2AF1	POU Class 2 Associating Factor 1
MGST3	Microsomal Glutathione S-Transferase 3
CRY1	Cryptochrome Circadian Clock 1
FN1	Fibronectin 1
MC2R	Melanocortin 2 Receptor
SULT1A3	Sulfotransferase Family 1A Member 3
AKR1D1	Aldo-Keto Reductase Family 1 Member D1
MBTPS1	Membrane Bound Transcription Factor Peptidase, Site 1
DPAGT1	Dolichyl-Phosphate N-Acetylglucosaminephosphotransferase 1
PNPLA4	Patatin Like Phospholipase Domain Containing 4
NAT1	N-Acetyltransferase 1
SIRT4	Sirtuin 4
GFPT1	Glutamine--Fructose-6-Phosphate Transaminase 1
ST8SIA1	ST8 Alpha-N-Acetyl-Neuraminide Alpha-2,8-Sialyltransferase 1
FDXR	Ferredoxin Reductase
PLIN5	Perilipin 5
SELENOI	Selenoprotein I
FTH1	Ferritin Heavy Chain 1
ATP6V1B1	ATPase H+ Transporting V1 Subunit B1
MCAT	Malonyl-CoA-Acyl Carrier Protein Transacylase
GNB3	G Protein Subunit Beta 3
B2M	Beta-2-Microglobulin
C4B	Complement C4B (Chido Blood Group)
SIRT6	Sirtuin 6
SLC35A2	Solute Carrier Family 35 Member A2
TOR1A	Torsin Family 1 Member A
SERPINA6	Serpin Family A Member 6
PTGES	Prostaglandin E Synthase
PEMT	Phosphatidylethanolamine N-Methyltransferase
FIG4	FIG4 Phosphoinositide 5-Phosphatase
CEBPB	CCAAT/Enhancer Binding Protein Beta
ACOT11	Acyl-CoA Thioesterase 11
UGT1A7	UDP Glucuronosyltransferase Family 1 Member A7
STARD9	StAR Related Lipid Transfer Domain Containing 9
IL1R1	Interleukin 1 Receptor Type 1
FGF2	Fibroblast Growth Factor 2
FABP7	Fatty Acid Binding Protein 7
ATP8A2	ATPase Phospholipid Transporting 8A2
AKR1C4	Aldo-Keto Reductase Family 1 Member C4
OSBPL5	Oxysterol Binding Protein Like 5
PDP1	Pyruvate Dehyrogenase Phosphatase Catalytic Subunit 1
TNFRSF11A	TNF Receptor Superfamily Member 11a
ARL1	ADP Ribosylation Factor Like GTPase 1
SLC5A4	Solute Carrier Family 5 Member 4
UQCRB	Ubiquinol-Cytochrome C Reductase Binding Protein
DBT	Dihydrolipoamide Branched Chain Transacylase E2
GK2	Glycerol Kinase 2
ACOT8	Acyl-CoA Thioesterase 8
CYCS	Cytochrome C, Somatic
COX5A	Cytochrome C Oxidase Subunit 5A
SPIB	Spi-B Transcription Factor
WBS2	Williams-Beuren Syndrome Type 2
LCS1	Lymphedema-Cholestasis Syndrome 1
PLA2G4C	Phospholipase A2 Group IVC
PAX4	Paired Box 4
ASIP	Agouti Signaling Protein
GCKR	Glucokinase Regulator
CYP39A1	Cytochrome P450 Family 39 Subfamily A Member 1
ECI1	Enoyl-CoA Delta Isomerase 1
MUC1	Mucin 1, Cell Surface Associated
NCOA2	Nuclear Receptor Coactivator 2
AGMO	Alkylglycerol Monooxygenase
FGFR3	Fibroblast Growth Factor Receptor 3
HLA-DRB1	Major Histocompatibility Complex, Class II, DR Beta 1
FYN	FYN Proto-Oncogene, Src Family Tyrosine Kinase
NEU3	Neuraminidase 3
P2RY12	Purinergic Receptor P2Y12
PRKAR1B	Protein Kinase CAMP-Dependent Type I Regulatory Subunit Beta
PEPD	Peptidase D
DBH	Dopamine Beta-Hydroxylase
ADRA2A	Adrenoceptor Alpha 2A
NPAS2	Neuronal PAS Domain Protein 2
MGST1	Microsomal Glutathione S-Transferase 1
FXN	Frataxin
TSHB	Thyroid Stimulating Hormone Beta
CD4	CD4 Molecule
ACSBG1	Acyl-CoA Synthetase Bubblegum Family Member 1
PNPLA5	Patatin Like Phospholipase Domain Containing 5
CCL18	C-C Motif Chemokine Ligand 18
PLPP3	Phospholipid Phosphatase 3
TPI1	Triosephosphate Isomerase 1
VCP	Valosin Containing Protein
PLCG2	Phospholipase C Gamma 2
NCOR2	Nuclear Receptor Corepressor 2
CYP2R1	Cytochrome P450 Family 2 Subfamily R Member 1
FLNA	Filamin A
GLUL	Glutamate-Ammonia Ligase
SCT	Secretin
ARNT	Aryl Hydrocarbon Receptor Nuclear Translocator
TALDO1	Transaldolase 1
CSF2RB	Colony Stimulating Factor 2 Receptor Beta Common Subunit
AKR1C3	Aldo-Keto Reductase Family 1 Member C3
ADH5	Alcohol Dehydrogenase 5 (Class III), Chi Polypeptide
PTGES2	Prostaglandin E Synthase 2
DNAJC5	DnaJ Heat Shock Protein Family (Hsp40) Member C5
COMMD1	Copper Metabolism Domain Containing 1
CBR4	Carbonyl Reductase 4
INSIG2	Insulin Induced Gene 2
GNPTG	N-Acetylglucosamine-1-Phosphate Transferase Gamma Subunit
BCKDK	Branched Chain Ketoacid Dehydrogenase Kinase
LRP5	LDL Receptor Related Protein 5
NCOA1	Nuclear Receptor Coactivator 1
PCSK1	Proprotein Convertase Subtilisin/Kexin Type 1
ERCC6	ERCC Excision Repair 6, Chromatin Remodeling Factor
TNXB	Tenascin XB
GPC1	Glypican 1
CHIA	Chitinase, Acidic
TGFA	Transforming Growth Factor Alpha
GPAT4	Glycerol-3-Phosphate Acyltransferase 4
GAD2	Glutamate Decarboxylase 2
CD5L	CD5 Molecule Like
CYP4F8	Cytochrome P450 Family 4 Subfamily F Member 8
CHAT	Choline O-Acetyltransferase
EDN1	Endothelin 1
ABCC4	ATP Binding Cassette Subfamily C Member 4
ODC1	Ornithine Decarboxylase 1
SULT1E1	Sulfotransferase Family 1E Member 1
NFKB1	Nuclear Factor Kappa B Subunit 1
AMT	Aminomethyltransferase
SHMT1	Serine Hydroxymethyltransferase 1
ME1	Malic Enzyme 1
GSN	Gelsolin
MAOB	Monoamine Oxidase B
CEBPA	CCAAT/Enhancer Binding Protein Alpha
MAN1B1	Mannosidase Alpha Class 1B Member 1
CFHR3	Complement Factor H Related 3
HCFC1	Host Cell Factor C1
NCOR1	Nuclear Receptor Corepressor 1
UGT1A4	UDP Glucuronosyltransferase Family 1 Member A4
BSND	Barttin CLCNK Type Accessory Beta Subunit
ALG1	ALG1, Chitobiosyldiphosphodolichol Beta-Mannosyltransferase
FBP2	Fructose-Bisphosphatase 2
THBS1	Thrombospondin 1
LBP	Lipopolysaccharide Binding Protein
ABCG2	ATP Binding Cassette Subfamily G Member 2 (Junior Blood Group)
HSD17B1	Hydroxysteroid 17-Beta Dehydrogenase 1
CHPT1	Choline Phosphotransferase 1
SAR1A	Secretion Associated Ras Related GTPase 1A
SOX9	SRY-Box 9
DMGDH	Dimethylglycine Dehydrogenase
CYP2A13	Cytochrome P450 Family 2 Subfamily A Member 13
ACBD4	Acyl-CoA Binding Domain Containing 4
CDIPT	CDP-Diacylglycerol--Inositol 3-Phosphatidyltransferase
CD59	CD59 Molecule
TTC19	Tetratricopeptide Repeat Domain 19
DTNA	Dystrobrevin Alpha
PTGES3	Prostaglandin E Synthase 3
NPHS1	NPHS1, Nephrin
TBL1XR1	Transducin Beta Like 1 X-Linked Receptor 1
AP2A2	Adaptor Related Protein Complex 2 Alpha 2 Subunit
M6PR	Mannose-6-Phosphate Receptor, Cation Dependent
NDUFAB1	NADH:Ubiquinone Oxidoreductase Subunit AB1
PISD	Phosphatidylserine Decarboxylase
PRKAR2A	Protein Kinase CAMP-Dependent Type II Regulatory Subunit Alpha
UGT1A	UDP Glucuronosyltransferase Family 1 Member A Complex Locus
GBA2	Glucosylceramidase Beta 2
DGKG	Diacylglycerol Kinase Gamma
ABHD3	Abhydrolase Domain Containing 3
HTR1A	5-Hydroxytryptamine Receptor 1A
CD46	CD46 Molecule
XIAP	X-Linked Inhibitor Of Apoptosis
APPL1	Adaptor Protein, Phosphotyrosine Interacting With PH Domain And Leucine Zipper 1
APOBR	Apolipoprotein B Receptor
COL1A2	Collagen Type I Alpha 2 Chain
GSK3B	Glycogen Synthase Kinase 3 Beta
DGKD	Diacylglycerol Kinase Delta
ACOT7	Acyl-CoA Thioesterase 7
BCL2	BCL2, Apoptosis Regulator
GPX3	Glutathione Peroxidase 3
CHGA	Chromogranin A
HTT	Huntingtin
PNLIPRP2	Pancreatic Lipase Related Protein 2 (Gene/Pseudogene)
FTCD	Formimidoyltransferase Cyclodeaminase
NPHS2	NPHS2, Podocin
PLA2G4B	Phospholipase A2 Group IVB
SELE	Selectin E
MED1	Mediator Complex Subunit 1
PRKAR2B	Protein Kinase CAMP-Dependent Type II Regulatory Subunit Beta
BDNF	Brain Derived Neurotrophic Factor
APOH	Apolipoprotein H
SLC30A8	Solute Carrier Family 30 Member 8
MOGAT1	Monoacylglycerol O-Acyltransferase 1
TPH1	Tryptophan Hydroxylase 1
MTMR3	Myotubularin Related Protein 3
PSMB8	Proteasome Subunit Beta 8
PLCB4	Phospholipase C Beta 4
CSN2	Casein Beta
PIK3C3	Phosphatidylinositol 3-Kinase Catalytic Subunit Type 3
IL2	Interleukin 2
KCNN4	Potassium Calcium-Activated Channel Subfamily N Member 4
TSC2	Tuberous Sclerosis 2
CD1D	CD1d Molecule
SLCO1B3	Solute Carrier Organic Anion Transporter Family Member 1B3
BHMT2	Betaine--Homocysteine S-Methyltransferase 2
ADH7	Alcohol Dehydrogenase 7 (Class IV), Mu Or Sigma Polypeptide
INPP4B	Inositol Polyphosphate-4-Phosphatase Type II B
MMP1	Matrix Metallopeptidase 1
JAZF1	JAZF Zinc Finger 1
TM6SF2	Transmembrane 6 Superfamily Member 2
LIPH	Lipase H
SRY	Sex Determining Region Y
FAR1	Fatty Acyl-CoA Reductase 1
SPAST	Spastin
HSD17B11	Hydroxysteroid 17-Beta Dehydrogenase 11
LSS	Lanosterol Synthase (2,3-Oxidosqualene-Lanosterol Cyclase)
CD40LG	CD40 Ligand
PLA2G12A	Phospholipase A2 Group XIIA
PCBD1	Pterin-4 Alpha-Carbinolamine Dehydratase 1
BMP2	Bone Morphogenetic Protein 2
BACE1	Beta-Secretase 1
ABCB6	ATP Binding Cassette Subfamily B Member 6 (Langereis Blood Group)
PTPMT1	Protein Tyrosine Phosphatase, Mitochondrial 1
ARF1	ADP Ribosylation Factor 1
GLTP	Glycolipid Transfer Protein
PKM	Pyruvate Kinase, Muscle
SLC27A5	Solute Carrier Family 27 Member 5
PLAT	Plasminogen Activator, Tissue Type
MBOAT1	Membrane Bound O-Acyltransferase Domain Containing 1
OSBPL2	Oxysterol Binding Protein Like 2
GSTA4	Glutathione S-Transferase Alpha 4
GNA11	G Protein Subunit Alpha 11
IL4	Interleukin 4
CAV3	Caveolin 3
SULT4A1	Sulfotransferase Family 4A Member 1
FOLR1	Folate Receptor 1
CALM1	Calmodulin 1
MBOAT7	Membrane Bound O-Acyltransferase Domain Containing 7
AKR1C1	Aldo-Keto Reductase Family 1 Member C1
JAG1	Jagged 1
PTPN11	Protein Tyrosine Phosphatase, Non-Receptor Type 11
CEP19	Centrosomal Protein 19
PRKCA	Protein Kinase C Alpha
EGF	Epidermal Growth Factor
INPP5D	Inositol Polyphosphate-5-Phosphatase D
DDHD2	DDHD Domain Containing 2
OSBPL8	Oxysterol Binding Protein Like 8
F7	Coagulation Factor VII
BCAP31	B-Cell Receptor-Associated Protein 31
HDAC3	Histone Deacetylase 3
MDH2	Malate Dehydrogenase 2
TRIB3	Tribbles Pseudokinase 3
ACER1	Alkaline Ceramidase 1
SP1	Sp1 Transcription Factor
SFTPD	Surfactant Protein D
HTR2C	5-Hydroxytryptamine Receptor 2C
FDPS	Farnesyl Diphosphate Synthase
ST3GAL3	ST3 Beta-Galactoside Alpha-2,3-Sialyltransferase 3
PLCE1	Phospholipase C Epsilon 1
SULT1A2	Sulfotransferase Family 1A Member 2
SPTSSA	Serine Palmitoyltransferase Small Subunit A
SPTSSB	Serine Palmitoyltransferase Small Subunit B
FTL	Ferritin Light Chain
MFSD2A	Major Facilitator Superfamily Domain Containing 2A
CLCNKA	Chloride Voltage-Gated Channel Ka
CSF1R	Colony Stimulating Factor 1 Receptor
SCNN1A	Sodium Channel Epithelial 1 Alpha Subunit
DGKB	Diacylglycerol Kinase Beta
PLCB3	Phospholipase C Beta 3
ITGA2	Integrin Subunit Alpha 2
DHX40	DEAH-Box Helicase 40
DNAH8	Dynein Axonemal Heavy Chain 8
TLR2	Toll Like Receptor 2
SERPING1	Serpin Family G Member 1
TMEM70	Transmembrane Protein 70
AGTR1	Angiotensin II Receptor Type 1
ACSBG2	Acyl-CoA Synthetase Bubblegum Family Member 2
PDE8B	Phosphodiesterase 8B
PLA2G16	Phospholipase A2 Group XVI
ALDH1A1	Aldehyde Dehydrogenase 1 Family Member A1
CFD	Complement Factor D
UBIAD1	UbiA Prenyltransferase Domain Containing 1
LPCAT3	Lysophosphatidylcholine Acyltransferase 3
GCLC	Glutamate-Cysteine Ligase Catalytic Subunit
ATIC	5-Aminoimidazole-4-Carboxamide Ribonucleotide Formyltransferase/IMP Cyclohydrolase
MBOAT2	Membrane Bound O-Acyltransferase Domain Containing 2
UQCC2	Ubiquinol-Cytochrome C Reductase Complex Assembly Factor 2
HNF1B	HNF1 Homeobox B
PDE3B	Phosphodiesterase 3B
GPAT2	Glycerol-3-Phosphate Acyltransferase 2, Mitochondrial
CNEP1R1	CTD Nuclear Envelope Phosphatase 1 Regulatory Subunit 1
SDHC	Succinate Dehydrogenase Complex Subunit C
UNC119	Unc-119 Lipid Binding Chaperone
PGAP3	Post-GPI Attachment To Proteins 3
OSBPL9	Oxysterol Binding Protein Like 9
NODAL	Nodal Growth Differentiation Factor
HBG2	Hemoglobin Subunit Gamma 2
PSEN1	Presenilin 1
PIP5K1A	Phosphatidylinositol-4-Phosphate 5-Kinase Type 1 Alpha
MGAM	Maltase-Glucoamylase
PLA2G4D	Phospholipase A2 Group IVD
PLA2G4E	Phospholipase A2 Group IVE
EP300	E1A Binding Protein P300
TK2	Thymidine Kinase 2, Mitochondrial
CYP2F1	Cytochrome P450 Family 2 Subfamily F Member 1
PGP	Phosphoglycolate Phosphatase
PGF	Placental Growth Factor
PHKA1	Phosphorylase Kinase Regulatory Subunit Alpha 1
CALR	Calreticulin
PTHLH	Parathyroid Hormone Like Hormone
VCAM1	Vascular Cell Adhesion Molecule 1
PARP1	Poly(ADP-Ribose) Polymerase 1
MECP2	Methyl-CpG Binding Protein 2
MTMR2	Myotubularin Related Protein 2
UQCRQ	Ubiquinol-Cytochrome C Reductase Complex III Subunit VII
SLC46A1	Solute Carrier Family 46 Member 1
PRKCB	Protein Kinase C Beta
EPB41	Erythrocyte Membrane Protein Band 4.1
ENPP2	Ectonucleotide Pyrophosphatase/Phosphodiesterase 2
PTDSS1	Phosphatidylserine Synthase 1
ESR2	Estrogen Receptor 2
NCOA6	Nuclear Receptor Coactivator 6
CYP2U1	Cytochrome P450 Family 2 Subfamily U Member 1
BBS2	Bardet-Biedl Syndrome 2
IFIH1	Interferon Induced With Helicase C Domain 1
TXNRD2	Thioredoxin Reductase 2
FGFR4	Fibroblast Growth Factor Receptor 4
ACOX2	Acyl-CoA Oxidase 2
SQLE	Squalene Epoxidase
AP2S1	Adaptor Related Protein Complex 2 Sigma 1 Subunit
PLPP2	Phospholipid Phosphatase 2
ESYT2	Extended Synaptotagmin 2
PGM1	Phosphoglucomutase 1
TNFAIP8L3	TNF Alpha Induced Protein 8 Like 3
MTX1	Metaxin 1
PRF1	Perforin 1
SLC25A4	Solute Carrier Family 25 Member 4
GPAT3	Glycerol-3-Phosphate Acyltransferase 3
ELANE	Elastase, Neutrophil Expressed
RARA	Retinoic Acid Receptor Alpha
SLC27A3	Solute Carrier Family 27 Member 3
SH2D1A	SH2 Domain Containing 1A
HLA-A	Major Histocompatibility Complex, Class I, A
PRKD1	Protein Kinase D1
ACOT4	Acyl-CoA Thioesterase 4
SLC16A11	Solute Carrier Family 16 Member 11
MSMO1	Methylsterol Monooxygenase 1
ESYT1	Extended Synaptotagmin 1
ESYT3	Extended Synaptotagmin 3
POLG2	DNA Polymerase Gamma 2, Accessory Subunit
GRN	Granulin Precursor
OSBPL1A	Oxysterol Binding Protein Like 1A
ACTN4	Actinin Alpha 4
KRT16	Keratin 16
SGMS2	Sphingomyelin Synthase 2
GAPDH	Glyceraldehyde-3-Phosphate Dehydrogenase
CFHR5	Complement Factor H Related 5
KRT18	Keratin 18
BMP6	Bone Morphogenetic Protein 6
SEC14L3	SEC14 Like Lipid Binding 3
CYP4F11	Cytochrome P450 Family 4 Subfamily F Member 11
PI4K2A	Phosphatidylinositol 4-Kinase Type 2 Alpha
SIN3B	SIN3 Transcription Regulator Family Member B
ACSM3	Acyl-CoA Synthetase Medium-Chain Family Member 3
PDE11A	Phosphodiesterase 11A
AOC1	Amine Oxidase, Copper Containing 1
SAA1	Serum Amyloid A1
PIP5K1C	Phosphatidylinositol-4-Phosphate 5-Kinase Type 1 Gamma
PLA2G5	Phospholipase A2 Group V
MFRP	Membrane Frizzled-Related Protein
AGPAT3	1-Acylglycerol-3-Phosphate O-Acyltransferase 3
AGPAT4	1-Acylglycerol-3-Phosphate O-Acyltransferase 4
LCLAT1	Lysocardiolipin Acyltransferase 1
NOCT	Nocturnin
PMP2	Peripheral Myelin Protein 2
BBS1	Bardet-Biedl Syndrome 1
DGKA	Diacylglycerol Kinase Alpha
STAT3	Signal Transducer And Activator Of Transcription 3
SELP	Selectin P
DSP	Desmoplakin
CD44	CD44 Molecule (Indian Blood Group)
RBP1	Retinol Binding Protein 1
CYC1	Cytochrome C1
FFAR2	Free Fatty Acid Receptor 2
SGPP1	Sphingosine-1-Phosphate Phosphatase 1
NUDT7	Nudix Hydrolase 7
GC	GC, Vitamin D Binding Protein
MYH7	Myosin Heavy Chain 7
HTR2A	5-Hydroxytryptamine Receptor 2A
SRD5A3	Steroid 5 Alpha-Reductase 3
RXRG	Retinoid X Receptor Gamma
COG7	Component Of Oligomeric Golgi Complex 7
COA5	Cytochrome C Oxidase Assembly Factor 5
AGPAT5	1-Acylglycerol-3-Phosphate O-Acyltransferase 5
ARNT2	Aryl Hydrocarbon Receptor Nuclear Translocator 2
SEC14L1	SEC14 Like Lipid Binding 1
RAF1	Raf-1 Proto-Oncogene, Serine/Threonine Kinase
SCNN1B	Sodium Channel Epithelial 1 Beta Subunit
NDUFS2	NADH:Ubiquinone Oxidoreductase Core Subunit S2
MAPK10	Mitogen-Activated Protein Kinase 10
HPGDS	Hematopoietic Prostaglandin D Synthase
ACSF2	Acyl-CoA Synthetase Family Member 2
PITPNC1	Phosphatidylinositol Transfer Protein, Cytoplasmic 1
CGA	Glycoprotein Hormones, Alpha Polypeptide
NGFR	Nerve Growth Factor Receptor
DGKZ	Diacylglycerol Kinase Zeta
SLC9A1	Solute Carrier Family 9 Member A1
NCAM1	Neural Cell Adhesion Molecule 1
PMVK	Phosphomevalonate Kinase
COQ2	Coenzyme Q2, Polyprenyltransferase
FOXO1	Forkhead Box O1
BTK	Bruton Tyrosine Kinase
CYP2S1	Cytochrome P450 Family 2 Subfamily S Member 1
MVD	Mevalonate Diphosphate Decarboxylase
RARG	Retinoic Acid Receptor Gamma
NEU4	Neuraminidase 4
ACAD11	Acyl-CoA Dehydrogenase Family Member 11
TIMM8A	Translocase Of Inner Mitochondrial Membrane 8 Homolog A (Yeast)
SEC14L4	SEC14 Like Lipid Binding 4
FAM20C	FAM20C, Golgi Associated Secretory Pathway Kinase
PLA1A	Phospholipase A1 Member A
SEC14L5	SEC14 Like Lipid Binding 5
OSBPL3	Oxysterol Binding Protein Like 3
MOGAT3	Monoacylglycerol O-Acyltransferase 3
MAPK3	Mitogen-Activated Protein Kinase 3
MID1IP1	MID1 Interacting Protein 1
DDOST	Dolichyl-Diphosphooligosaccharide--Protein Glycosyltransferase Non-Catalytic Subunit
KCNJ5	Potassium Voltage-Gated Channel Subfamily J Member 5
ECI2	Enoyl-CoA Delta Isomerase 2
PGD	Phosphogluconate Dehydrogenase
SLC5A6	Solute Carrier Family 5 Member 6
GPI	Glucose-6-Phosphate Isomerase
ITGB3	Integrin Subunit Beta 3
WNK1	WNK Lysine Deficient Protein Kinase 1
BDH1	3-Hydroxybutyrate Dehydrogenase 1
MMP8	Matrix Metallopeptidase 8
RLBP1	Retinaldehyde Binding Protein 1
PRDM10	PR/SET Domain 10
PITPNM1	Phosphatidylinositol Transfer Protein Membrane Associated 1
GPC3	Glypican 3
NCOA3	Nuclear Receptor Coactivator 3
PDGFRB	Platelet Derived Growth Factor Receptor Beta
CYP2D7	Cytochrome P450 Family 2 Subfamily D Member 7 (Gene/Pseudogene)
GSTA1	Glutathione S-Transferase Alpha 1
OXSM	3-Oxoacyl-ACP Synthase, Mitochondrial
ACP1	Acid Phosphatase 1, Soluble
TXN	Thioredoxin
KNG1	Kininogen 1
PPP1CA	Protein Phosphatase 1 Catalytic Subunit Alpha
PPP1CB	Protein Phosphatase 1 Catalytic Subunit Beta
CYP20A1	Cytochrome P450 Family 20 Subfamily A Member 1
MFN2	Mitofusin 2
SLC27A4	Solute Carrier Family 27 Member 4
THBD	Thrombomodulin
NIPAL4	NIPA Like Domain Containing 4
PPP1CC	Protein Phosphatase 1 Catalytic Subunit Gamma
NTS	Neurotensin
TJP2	Tight Junction Protein 2
F3	Coagulation Factor III, Tissue Factor
THEM4	Thioesterase Superfamily Member 4
BTN2A1	Butyrophilin Subfamily 2 Member A1
NPPA	Natriuretic Peptide A
MAL	Mal, T-Cell Differentiation Protein
PLEKHA8	Pleckstrin Homology Domain Containing A8
PTGR1	Prostaglandin Reductase 1
SPINK1	Serine Peptidase Inhibitor, Kazal Type 1
PRSS1	Protease, Serine 1
IL6R	Interleukin 6 Receptor
ALG3	ALG3, Alpha-1,3- Mannosyltransferase
VWF	Von Willebrand Factor
HMGA1	High Mobility Group AT-Hook 1
KRAS	KRAS Proto-Oncogene, GTPase
MTHFS	5,10-Methenyltetrahydrofolate Synthetase (5-Formyltetrahydrofolate Cyclo-Ligase)
RPIA	Ribose 5-Phosphate Isomerase A
S100A4	S100 Calcium Binding Protein A4
NCEH1	Neutral Cholesterol Ester Hydrolase 1
PCYT1B	Phosphate Cytidylyltransferase 1, Choline, Beta
ACSM6	Acyl-CoA Synthetase Medium-Chain Family Member 6
UGT1A3	UDP Glucuronosyltransferase Family 1 Member A3
ATXN1	Ataxin 1
AACS	Acetoacetyl-CoA Synthetase
PITPNB	Phosphatidylinositol Transfer Protein Beta
MAPK14	Mitogen-Activated Protein Kinase 14
TNC	Tenascin C
NEU2	Neuraminidase 2
HAO2	Hydroxyacid Oxidase 2
CBR1	Carbonyl Reductase 1
ABCC6	ATP Binding Cassette Subfamily C Member 6
RHOG	Ras Homolog Family Member G
RAI1	Retinoic Acid Induced 1
DMP1	Dentin Matrix Acidic Phosphoprotein 1
MED23	Mediator Complex Subunit 23
FURIN	Furin, Paired Basic Amino Acid Cleaving Enzyme
ACER2	Alkaline Ceramidase 2
MME	Membrane Metalloendopeptidase
RELA	RELA Proto-Oncogene, NF-KB Subunit
NR0B2	Nuclear Receptor Subfamily 0 Group B Member 2
CA2	Carbonic Anhydrase 2
ATXN3	Ataxin 3
SPP1	Secreted Phosphoprotein 1
RAX2	Retina And Anterior Neural Fold Homeobox 2
RHD	Rh Blood Group D Antigen
NEUROD1	Neuronal Differentiation 1
ALPI	Alkaline Phosphatase, Intestinal
GPX5	Glutathione Peroxidase 5
CDS2	CDP-Diacylglycerol Synthase 2
PIK3R2	Phosphoinositide-3-Kinase Regulatory Subunit 2
HSPA8	Heat Shock Protein Family A (Hsp70) Member 8
PLA2G2E	Phospholipase A2 Group IIE
PLA2G2F	Phospholipase A2 Group IIF
ADH4	Alcohol Dehydrogenase 4 (Class II), Pi Polypeptide
UGT1A8	UDP Glucuronosyltransferase Family 1 Member A8
FHL2	Four And A Half LIM Domains 2
ATP5B	ATP Synthase, H+ Transporting, Mitochondrial F1 Complex, Beta Polypeptide
CYP26C1	Cytochrome P450 Family 26 Subfamily C Member 1
CPTP	Ceramide-1-Phosphate Transfer Protein
AOC3	Amine Oxidase, Copper Containing 3
APTX	Aprataxin
ACP6	Acid Phosphatase 6, Lysophosphatidic
APOL6	Apolipoprotein L6
ITPR1	Inositol 1,4,5-Trisphosphate Receptor Type 1
ENPP6	Ectonucleotide Pyrophosphatase/Phosphodiesterase 6
BRCA2	BRCA2, DNA Repair Associated
THBS3	Thrombospondin 3
SMOC1	SPARC Related Modular Calcium Binding 1
CYP4F12	Cytochrome P450 Family 4 Subfamily F Member 12
MTMR1	Myotubularin Related Protein 1
CDS1	CDP-Diacylglycerol Synthase 1
GPX2	Glutathione Peroxidase 2
SIRT2	Sirtuin 2
ACSS3	Acyl-CoA Synthetase Short-Chain Family Member 3
SIN3A	SIN3 Transcription Regulator Family Member A
CSF3	Colony Stimulating Factor 3
NDP	NDP, Norrin Cystine Knot Growth Factor
PLA2G12B	Phospholipase A2 Group XIIB
IGBP1	Immunoglobulin (CD79A) Binding Protein 1
KCNJ16	Potassium Voltage-Gated Channel Subfamily J Member 16
NT5E	5'-Nucleotidase Ecto
PIP4K2A	Phosphatidylinositol-5-Phosphate 4-Kinase Type 2 Alpha
CCND1	Cyclin D1
HSD17B13	Hydroxysteroid 17-Beta Dehydrogenase 13
WWOX	WW Domain Containing Oxidoreductase
FOLR2	Folate Receptor Beta
FLII	FLII, Actin Remodeling Protein
ADCY10	Adenylate Cyclase 10, Soluble
OSBPL6	Oxysterol Binding Protein Like 6
SCNN1G	Sodium Channel Epithelial 1 Gamma Subunit
MIR33A	MicroRNA 33a
OMA1	OMA1 Zinc Metallopeptidase
ST3GAL6	ST3 Beta-Galactoside Alpha-2,3-Sialyltransferase 6
NPL	N-Acetylneuraminate Pyruvate Lyase
ANPEP	Alanyl Aminopeptidase, Membrane
DECR2	2,4-Dienoyl-CoA Reductase 2
DDHD1	DDHD Domain Containing 1
PAPSS2	3'-Phosphoadenosine 5'-Phosphosulfate Synthase 2
GNAI1	G Protein Subunit Alpha I1
PLD4	Phospholipase D Family Member 4
CDKN1A	Cyclin Dependent Kinase Inhibitor 1A
PRKCQ	Protein Kinase C Theta
LOX	Lysyl Oxidase
HSPD1	Heat Shock Protein Family D (Hsp60) Member 1
ABL1	ABL Proto-Oncogene 1, Non-Receptor Tyrosine Kinase
RSAD2	Radical S-Adenosyl Methionine Domain Containing 2
PLCB2	Phospholipase C Beta 2
LRP8	LDL Receptor Related Protein 8
ITPR3	Inositol 1,4,5-Trisphosphate Receptor Type 3
SLC20A2	Solute Carrier Family 20 Member 2
NFKBIA	NFKB Inhibitor Alpha
SMARCD3	SWI/SNF Related, Matrix Associated, Actin Dependent Regulator Of Chromatin, Subfamily D, Member 3
CARM1	Coactivator Associated Arginine Methyltransferase 1
CHD9	Chromodomain Helicase DNA Binding Protein 9
HELZ2	Helicase With Zinc Finger 2
OLAH	Oleoyl-ACP Hydrolase
RCE1	Ras Converting CAAX Endopeptidase 1
TCN1	Transcobalamin 1
LSR	Lipolysis Stimulated Lipoprotein Receptor
HSD17B6	Hydroxysteroid 17-Beta Dehydrogenase 6
SLC22A2	Solute Carrier Family 22 Member 2
MBTPS2	Membrane Bound Transcription Factor Peptidase, Site 2
BCL7B	BCL Tumor Suppressor 7B
PDE3A	Phosphodiesterase 3A
TOP3B	Topoisomerase (DNA) III Beta
CXCR3	C-X-C Motif Chemokine Receptor 3
ATG14	Autophagy Related 14
NKX2-5	NK2 Homeobox 5
FKBP4	FK506 Binding Protein 4
GDF9	Growth Differentiation Factor 9
RPS6KB1	Ribosomal Protein S6 Kinase B1
CCT5	Chaperonin Containing TCP1 Subunit 5
DGKE	Diacylglycerol Kinase Epsilon
PHYHIP	Phytanoyl-CoA 2-Hydroxylase Interacting Protein
PTPN22	Protein Tyrosine Phosphatase, Non-Receptor Type 22
TK1	Thymidine Kinase 1
MAT2A	Methionine Adenosyltransferase 2A
B4GALT1	Beta-1,4-Galactosyltransferase 1
GCGR	Glucagon Receptor
VPS13B	Vacuolar Protein Sorting 13 Homolog B
ABHD2	Abhydrolase Domain Containing 2
COL2A1	Collagen Type II Alpha 1 Chain
CEPT1	Choline/Ethanolamine Phosphotransferase 1
MIR33B	MicroRNA 33b
PNPLA7	Patatin Like Phospholipase Domain Containing 7
SLPI	Secretory Leukocyte Peptidase Inhibitor
UBR1	Ubiquitin Protein Ligase E3 Component N-Recognin 1
IFNA1	Interferon Alpha 1
SKAP2	Src Kinase Associated Phosphoprotein 2
PGS1	Phosphatidylglycerophosphate Synthase 1
TFG	TRK-Fused Gene
ABHD4	Abhydrolase Domain Containing 4
ENHO	Energy Homeostasis Associated
SERAC1	Serine Active Site Containing 1
TGS1	Trimethylguanosine Synthase 1
ALDH18A1	Aldehyde Dehydrogenase 18 Family Member A1
GMDS	GDP-Mannose 4,6-Dehydratase
DCAF17	DDB1 And CUL4 Associated Factor 17
TKT	Transketolase
SHC1	SHC Adaptor Protein 1
CD47	CD47 Molecule
NAPEPLD	N-Acyl Phosphatidylethanolamine Phospholipase D
ALG11	ALG11, Alpha-1,2-Mannosyltransferase
JUN	Jun Proto-Oncogene, AP-1 Transcription Factor Subunit
PRKCE	Protein Kinase C Epsilon
VDAC1	Voltage Dependent Anion Channel 1
CYP4A22	Cytochrome P450 Family 4 Subfamily A Member 22
PLD3	Phospholipase D Family Member 3
INPP5K	Inositol Polyphosphate-5-Phosphatase K
CTNNB1	Catenin Beta 1
NF1	Neurofibromin 1
STX11	Syntaxin 11
PIK3C2B	Phosphatidylinositol-4-Phosphate 3-Kinase Catalytic Subunit Type 2 Beta
AKAP5	A-Kinase Anchoring Protein 5
RARRES3	Retinoic Acid Receptor Responder 3
C4A	Complement C4A (Rodgers Blood Group)
GPHN	Gephyrin
COQ8B	Coenzyme Q8B
CASP8	Caspase 8
FOXRED1	FAD Dependent Oxidoreductase Domain Containing 1
CTDNEP1	CTD Nuclear Envelope Phosphatase 1
MARS	Methionyl-TRNA Synthetase
LDHB	Lactate Dehydrogenase B
PRKCZ	Protein Kinase C Zeta
AP2B1	Adaptor Related Protein Complex 2 Beta 1 Subunit
CSF2	Colony Stimulating Factor 2
SMPDL3B	Sphingomyelin Phosphodiesterase Acid Like 3B
YAP1	Yes Associated Protein 1
CASP1	Caspase 1
TGDS	TDP-Glucose 4,6-Dehydratase
SULT1B1	Sulfotransferase Family 1B Member 1
TBL1X	Transducin Beta Like 1X-Linked
MTHFD1L	Methylenetetrahydrofolate Dehydrogenase (NADP+ Dependent) 1-Like
WRN	Werner Syndrome RecQ Like Helicase
TINF2	TERF1 Interacting Nuclear Factor 2
GFAP	Glial Fibrillary Acidic Protein
ATXN7	Ataxin 7
SDHAF2	Succinate Dehydrogenase Complex Assembly Factor 2
FST	Follistatin
FGFR1	Fibroblast Growth Factor Receptor 1
TSTA3	Tissue Specific Transplantation Antigen P35B
RENBP	Renin Binding Protein
ADRB1	Adrenoceptor Beta 1
CCBE1	Collagen And Calcium Binding EGF Domains 1
FKBP6	FK506 Binding Protein 6
DLX3	Distal-Less Homeobox 3
RDPA	Refsum Disease, Adult, With Increased Pipecolicacidemia
ARMC5	Armadillo Repeat Containing 5
MED13	Mediator Complex Subunit 13
IDI1	Isopentenyl-Diphosphate Delta Isomerase 1
PITPNM3	PITPNM Family Member 3
UGT1A10	UDP Glucuronosyltransferase Family 1 Member A10
SLC3A2	Solute Carrier Family 3 Member 2
PTH1R	Parathyroid Hormone 1 Receptor
IGFBP2	Insulin Like Growth Factor Binding Protein 2
KRT1	Keratin 1
GPBAR1	G Protein-Coupled Bile Acid Receptor 1
NDUFV2	NADH:Ubiquinone Oxidoreductase Core Subunit V2
EIF2AK3	Eukaryotic Translation Initiation Factor 2 Alpha Kinase 3
SERPINA12	Serpin Family A Member 12
MED25	Mediator Complex Subunit 25
ALG10	ALG10, Alpha-1,2-Glucosyltransferase
GSTO1	Glutathione S-Transferase Omega 1
PLA2G2C	Phospholipase A2 Group IIC
DOLK	Dolichol Kinase
LYRM7	LYR Motif Containing 7
UQCC3	Ubiquinol-Cytochrome C Reductase Complex Assembly Factor 3
NOS1	Nitric Oxide Synthase 1
CD14	CD14 Molecule
ARV1	ARV1 Homolog, Fatty Acid Homeostasis Modulator
ABO	ABO, Alpha 1-3-N-Acetylgalactosaminyltransferase And Alpha 1-3-Galactosyltransferase
ACOXL	Acyl-CoA Oxidase-Like
SULT2B1	Sulfotransferase Family 2B Member 1
CDK4	Cyclin Dependent Kinase 4
LTF	Lactotransferrin
HRASLS	HRAS Like Suppressor
SOS1	SOS Ras/Rac Guanine Nucleotide Exchange Factor 1
PPY	Pancreatic Polypeptide
PER1	Period Circadian Clock 1
TNFRSF1A	TNF Receptor Superfamily Member 1A
NMNAT1	Nicotinamide Nucleotide Adenylyltransferase 1
TRPV1	Transient Receptor Potential Cation Channel Subfamily V Member 1
PCYT2	Phosphate Cytidylyltransferase 2, Ethanolamine
KCNQ1	Potassium Voltage-Gated Channel Subfamily Q Member 1
TG	Thyroglobulin
DRD2	Dopamine Receptor D2
ADAMTS13	ADAM Metallopeptidase With Thrombospondin Type 1 Motif 13
HRASLS2	HRAS Like Suppressor 2
TRH	Thyrotropin Releasing Hormone
IGF1R	Insulin Like Growth Factor 1 Receptor
MTMR7	Myotubularin Related Protein 7
AKR1B10	Aldo-Keto Reductase Family 1 Member B10
NDUFAF4	NADH:Ubiquinone Oxidoreductase Complex Assembly Factor 4
STXBP2	Syntaxin Binding Protein 2
WBSCR17	Williams-Beuren Syndrome Chromosome Region 17
ACAD10	Acyl-CoA Dehydrogenase Family Member 10
TECRL	Trans-2,3-Enoyl-CoA Reductase-Like
ID2	Inhibitor Of DNA Binding 2, HLH Protein
RARB	Retinoic Acid Receptor Beta
IDE	Insulin Degrading Enzyme
BMP1	Bone Morphogenetic Protein 1
SGPP2	Sphingosine-1-Phosphate Phosphatase 2
AQP2	Aquaporin 2
PIP4K2B	Phosphatidylinositol-5-Phosphate 4-Kinase Type 2 Beta
IGF2R	Insulin Like Growth Factor 2 Receptor
PRDX6	Peroxiredoxin 6
G0S2	G0/G1 Switch 2
FGA	Fibrinogen Alpha Chain
PAFAH1B3	Platelet Activating Factor Acetylhydrolase 1b Catalytic Subunit 3
SHROOM3	Shroom Family Member 3
ERCC2	ERCC Excision Repair 2, TFIIH Core Complex Helicase Subunit
SGMS1	Sphingomyelin Synthase 1
CPE	Carboxypeptidase E
STIM1	Stromal Interaction Molecule 1
ISYNA1	Inositol-3-Phosphate Synthase 1
CXCR4	C-X-C Motif Chemokine Receptor 4
APOL5	Apolipoprotein L5
FABP9	Fatty Acid Binding Protein 9
LAT2	Linker For Activation Of T-Cells Family Member 2
COL1A1	Collagen Type I Alpha 1 Chain
CYP2C18	Cytochrome P450 Family 2 Subfamily C Member 18
AGRN	Agrin
ACSM2B	Acyl-CoA Synthetase Medium-Chain Family Member 2B
TREX1	Three Prime Repair Exonuclease 1
AGFG1	ArfGAP With FG Repeats 1
GNAQ	G Protein Subunit Alpha Q
APOL2	Apolipoprotein L2
CBX1	Chromobox 1
FITM2	Fat Storage Inducing Transmembrane Protein 2
PTDSS2	Phosphatidylserine Synthase 2
OPRM1	Opioid Receptor Mu 1
RHCE	Rh Blood Group CcEe Antigens
ANXA2	Annexin A2
PNLIPRP1	Pancreatic Lipase Related Protein 1
PNLIPRP3	Pancreatic Lipase Related Protein 3
TRAF6	TNF Receptor Associated Factor 6
SETD2	SET Domain Containing 2
CXCR2	C-X-C Motif Chemokine Receptor 2
IL2RA	Interleukin 2 Receptor Subunit Alpha
SKIV2L	Ski2 Like RNA Helicase
LCN1	Lipocalin 1
GRP	Gastrin Releasing Peptide
BCAT1	Branched Chain Amino Acid Transaminase 1
PAFAH1B2	Platelet Activating Factor Acetylhydrolase 1b Catalytic Subunit 2
NUBPL	Nucleotide Binding Protein Like
ENPP7	Ectonucleotide Pyrophosphatase/Phosphodiesterase 7
ENTPD1	Ectonucleoside Triphosphate Diphosphohydrolase 1
RAB5A	RAB5A, Member RAS Oncogene Family
PDE4D	Phosphodiesterase 4D
GGCX	Gamma-Glutamyl Carboxylase
ACBD5	Acyl-CoA Binding Domain Containing 5
GHSR	Growth Hormone Secretagogue Receptor
APOL3	Apolipoprotein L3
PON3	Paraoxonase 3
IRAK1	Interleukin 1 Receptor Associated Kinase 1
GABRA1	Gamma-Aminobutyric Acid Type A Receptor Alpha1 Subunit
FAF2	Fas Associated Factor Family Member 2
LPXN	Leupaxin
CFHR2	Complement Factor H Related 2
P2RX7	Purinergic Receptor P2X 7
PI4KA	Phosphatidylinositol 4-Kinase Alpha
HSD17B7	Hydroxysteroid 17-Beta Dehydrogenase 7
NOX1	NADPH Oxidase 1
ABHD1	Abhydrolase Domain Containing 1
ABHD15	Abhydrolase Domain Containing 15
CERS2	Ceramide Synthase 2
CERS6	Ceramide Synthase 6
ACBD6	Acyl-CoA Binding Domain Containing 6
KCNH2	Potassium Voltage-Gated Channel Subfamily H Member 2
SEC14L6	SEC14 Like Lipid Binding 6
CSNK2B	Casein Kinase 2 Beta
UGT2B28	UDP Glucuronosyltransferase Family 2 Member B28
HSD17B14	Hydroxysteroid 17-Beta Dehydrogenase 14
CSN1S1	Casein Alpha S1
GSTA2	Glutathione S-Transferase Alpha 2
AHSG	Alpha 2-HS Glycoprotein
CGB5	Chorionic Gonadotropin Beta Subunit 5
APOO	Apolipoprotein O
FAM213B	Family With Sequence Similarity 213 Member B
NR2F2	Nuclear Receptor Subfamily 2 Group F Member 2
CD40	CD40 Molecule
MED12	Mediator Complex Subunit 12
ST3GAL2	ST3 Beta-Galactoside Alpha-2,3-Sialyltransferase 2
SLC25A17	Solute Carrier Family 25 Member 17
HMGCLL1	3-Hydroxymethyl-3-Methylglutaryl-CoA Lyase Like 1
LTA	Lymphotoxin Alpha
ST3GAL1	ST3 Beta-Galactoside Alpha-2,3-Sialyltransferase 1
GDF1	Growth Differentiation Factor 1
GIPR	Gastric Inhibitory Polypeptide Receptor
SLC1A1	Solute Carrier Family 1 Member 1
BAD	BCL2 Associated Agonist Of Cell Death
CCR2	C-C Motif Chemokine Receptor 2
NDUFA10	NADH:Ubiquinone Oxidoreductase Subunit A10
CACNA1D	Calcium Voltage-Gated Channel Subunit Alpha1 D
G6PC2	Glucose-6-Phosphatase Catalytic Subunit 2
AP2A1	Adaptor Related Protein Complex 2 Alpha 1 Subunit
MARCKS	Myristoylated Alanine Rich Protein Kinase C Substrate
CSNK2A1	Casein Kinase 2 Alpha 1
PLCD3	Phospholipase C Delta 3
NFE2L2	Nuclear Factor, Erythroid 2 Like 2
DUOX2	Dual Oxidase 2
GRB2	Growth Factor Receptor Bound Protein 2
FGFR2	Fibroblast Growth Factor Receptor 2
PCSK6	Proprotein Convertase Subtilisin/Kexin Type 6
AP2M1	Adaptor Related Protein Complex 2 Mu 1 Subunit
MED15	Mediator Complex Subunit 15
BDH2	3-Hydroxybutyrate Dehydrogenase 2
ALG12	ALG12, Alpha-1,6-Mannosyltransferase
COL3A1	Collagen Type III Alpha 1 Chain
PLD6	Phospholipase D Family Member 6
GDPD5	Glycerophosphodiester Phosphodiesterase Domain Containing 5
CTRC	Chymotrypsin C
ETNK2	Ethanolamine Kinase 2
KCTD7	Potassium Channel Tetramerization Domain Containing 7
PDK2	Pyruvate Dehydrogenase Kinase 2
SGK1	Serum/Glucocorticoid Regulated Kinase 1
FAAH2	Fatty Acid Amide Hydrolase 2
CDKAL1	CDK5 Regulatory Subunit Associated Protein 1 Like 1
CNR2	Cannabinoid Receptor 2
NAT8L	N-Acetyltransferase 8 Like
FITM1	Fat Storage Inducing Transmembrane Protein 1
ETNK1	Ethanolamine Kinase 1
OSBPL7	Oxysterol Binding Protein Like 7
GBF1	Golgi Brefeldin A Resistant Guanine Nucleotide Exchange Factor 1
FFAR4	Free Fatty Acid Receptor 4
GSTM3	Glutathione S-Transferase Mu 3
NAGK	N-Acetylglucosamine Kinase
PLCD4	Phospholipase C Delta 4
TLR3	Toll Like Receptor 3
CLIC1	Chloride Intracellular Channel 1
SYNJ1	Synaptojanin 1
AUP1	Ancient Ubiquitous Protein 1
GCLM	Glutamate-Cysteine Ligase Modifier Subunit
FOXA2	Forkhead Box A2
MTMR6	Myotubularin Related Protein 6
GHRH	Growth Hormone Releasing Hormone
WNT1	Wnt Family Member 1
SLC1A2	Solute Carrier Family 1 Member 2
LCK	LCK Proto-Oncogene, Src Family Tyrosine Kinase
ACOT2	Acyl-CoA Thioesterase 2
ACOT1	Acyl-CoA Thioesterase 1
SORL1	Sortilin Related Receptor 1
AHRR	Aryl-Hydrocarbon Receptor Repressor
RHOA	Ras Homolog Family Member A
GDE1	Glycerophosphodiester Phosphodiesterase 1
PRKCG	Protein Kinase C Gamma
TIMP1	TIMP Metallopeptidase Inhibitor 1
SLC39A14	Solute Carrier Family 39 Member 14
EIF4H	Eukaryotic Translation Initiation Factor 4H
RELN	Reelin
AIF1	Allograft Inflammatory Factor 1
SLC4A5	Solute Carrier Family 4 Member 5
CERS4	Ceramide Synthase 4
SBDS	SBDS Ribosome Assembly Guanine Nucleotide Exchange Factor
ACBD7	Acyl-CoA Binding Domain Containing 7
LHX4-AS1	LHX4 Antisense RNA 1
PDE5A	Phosphodiesterase 5A
UGT2B10	UDP Glucuronosyltransferase Family 2 Member B10
CYP2W1	Cytochrome P450 Family 2 Subfamily W Member 1
PIK3R5	Phosphoinositide-3-Kinase Regulatory Subunit 5
MIR7109	MicroRNA 7109
PLCZ1	Phospholipase C Zeta 1
TGFB2	Transforming Growth Factor Beta 2
ARHGEF1	Rho Guanine Nucleotide Exchange Factor 1
CLDN4	Claudin 4
RHCG	Rh Family C Glycoprotein
SLC25A11	Solute Carrier Family 25 Member 11
SLC2A3	Solute Carrier Family 2 Member 3
DHDDS	Dehydrodolichyl Diphosphate Synthase Subunit
PLCH1	Phospholipase C Eta 1
SLC6A3	Solute Carrier Family 6 Member 3
BAX	BCL2 Associated X, Apoptosis Regulator
HTR3A	5-Hydroxytryptamine Receptor 3A
MIR3620	MicroRNA 3620
ABCA8	ATP Binding Cassette Subfamily A Member 8
GATA6	GATA Binding Protein 6
DKK1	Dickkopf WNT Signaling Pathway Inhibitor 1
RYR2	Ryanodine Receptor 2
GGH	Gamma-Glutamyl Hydrolase
FBXW7	F-Box And WD Repeat Domain Containing 7
PDE4B	Phosphodiesterase 4B
ACSM1	Acyl-CoA Synthetase Medium-Chain Family Member 1
CLTC	Clathrin Heavy Chain
MED13L	Mediator Complex Subunit 13 Like
RPSA	Ribosomal Protein SA
RPS6	Ribosomal Protein S6
GFM1	G Elongation Factor Mitochondrial 1
SLCO2A1	Solute Carrier Organic Anion Transporter Family Member 2A1
PLCH2	Phospholipase C Eta 2
ALG9	ALG9, Alpha-1,2-Mannosyltransferase
DGAT2L6	Diacylglycerol O-Acyltransferase 2 Like 6
IL3	Interleukin 3
OPCML	Opioid Binding Protein/Cell Adhesion Molecule Like
SLC1A3	Solute Carrier Family 1 Member 3
PTPN3	Protein Tyrosine Phosphatase, Non-Receptor Type 3
VAPB	VAMP Associated Protein B And C
MTAP	Methylthioadenosine Phosphorylase
GNAI2	G Protein Subunit Alpha I2
CXCL12	C-X-C Motif Chemokine Ligand 12
ARSD	Arylsulfatase D
PIK3R4	Phosphoinositide-3-Kinase Regulatory Subunit 4
SDC1	Syndecan 1
ALDH1L1	Aldehyde Dehydrogenase 1 Family Member L1
SNX10	Sorting Nexin 10
TREH	Trehalase
CALB1	Calbindin 1
ADH6	Alcohol Dehydrogenase 6 (Class V)
CERS1	Ceramide Synthase 1
DHRS9	Dehydrogenase/Reductase 9
CTC1	CST Telomere Replication Complex Component 1
NFYB	Nuclear Transcription Factor Y Subunit Beta
NFYA	Nuclear Transcription Factor Y Subunit Alpha
UGT2B4	UDP Glucuronosyltransferase Family 2 Member B4
WNT10B	Wnt Family Member 10B
GLB1L	Galactosidase Beta 1 Like
ITGAM	Integrin Subunit Alpha M
PIP5K1B	Phosphatidylinositol-4-Phosphate 5-Kinase Type 1 Beta
NPPB	Natriuretic Peptide B
MAP2K1	Mitogen-Activated Protein Kinase Kinase 1
SIRT3	Sirtuin 3
TTF2	Transcription Termination Factor 2
TRIB1	Tribbles Pseudokinase 1
S100B	S100 Calcium Binding Protein B
ANKRD1	Ankyrin Repeat Domain 1
WWTR1	WW Domain Containing Transcription Regulator 1
MTF1	Metal Regulatory Transcription Factor 1
PEX11A	Peroxisomal Biogenesis Factor 11 Alpha
TRDN	Triadin
TM7SF2	Transmembrane 7 Superfamily Member 2
RB1	RB Transcriptional Corepressor 1
JAK2	Janus Kinase 2
PROS1	Protein S (Alpha)
APOL4	Apolipoprotein L4
ARF3	ADP Ribosylation Factor 3
DPM3	Dolichyl-Phosphate Mannosyltransferase Subunit 3
DAGLB	Diacylglycerol Lipase Beta
PLPPR4	Phospholipid Phosphatase Related 4
CYB5R1	Cytochrome B5 Reductase 1
CD19	CD19 Molecule
EIF2S1	Eukaryotic Translation Initiation Factor 2 Subunit Alpha
CPNE6	Copine 6
BSG	Basigin (Ok Blood Group)
KITLG	KIT Ligand
COX4I1	Cytochrome C Oxidase Subunit 4I1
PCSK2	Proprotein Convertase Subtilisin/Kexin Type 2
CREB1	CAMP Responsive Element Binding Protein 1
DCK	Deoxycytidine Kinase
PCSK5	Proprotein Convertase Subtilisin/Kexin Type 5
STAT1	Signal Transducer And Activator Of Transcription 1
CCR5	C-C Motif Chemokine Receptor 5 (Gene/Pseudogene)
WBSCR22	Williams-Beuren Syndrome Chromosome Region 22
ATP2A2	ATPase Sarcoplasmic/Endoplasmic Reticulum Ca2+ Transporting 2
DRD3	Dopamine Receptor D3
PGM3	Phosphoglucomutase 3
PROC	Protein C, Inactivator Of Coagulation Factors Va And VIIIa
PIK3R3	Phosphoinositide-3-Kinase Regulatory Subunit 3
BCR	BCR, RhoGEF And GTPase Activating Protein
TXNIP	Thioredoxin Interacting Protein
KLK3	Kallikrein Related Peptidase 3
FANCD2	Fanconi Anemia Complementation Group D2
PIK3C2G	Phosphatidylinositol-4-Phosphate 3-Kinase Catalytic Subunit Type 2 Gamma
IL13	Interleukin 13
MLPH	Melanophilin
PDLIM1	PDZ And LIM Domain 1
LBX2	Ladybird Homeobox 2
IDI2	Isopentenyl-Diphosphate Delta Isomerase 2
CTSF	Cathepsin F
ATP13A2	ATPase 13A2
VPS37D	VPS37D, ESCRT-I Subunit
CEACAM5	Carcinoembryonic Antigen Related Cell Adhesion Molecule 5
ARSG	Arylsulfatase G
NOD2	Nucleotide Binding Oligomerization Domain Containing 2
COX8A	Cytochrome C Oxidase Subunit 8A
ACOT6	Acyl-CoA Thioesterase 6
CYP3A43	Cytochrome P450 Family 3 Subfamily A Member 43
PLBD1	Phospholipase B Domain Containing 1
MMP3	Matrix Metallopeptidase 3
TACR1	Tachykinin Receptor 1
CD55	CD55 Molecule (Cromer Blood Group)
RHEB	Ras Homolog Enriched In Brain
MYH6	Myosin Heavy Chain 6
LIPJ	Lipase Family Member J
GSTO2	Glutathione S-Transferase Omega 2
ADCYAP1	Adenylate Cyclase Activating Polypeptide 1
GGPS1	Geranylgeranyl Diphosphate Synthase 1
GPCPD1	Glycerophosphocholine Phosphodiesterase 1
CDK8	Cyclin Dependent Kinase 8
MED6	Mediator Complex Subunit 6
GAL	Galanin And GMAP Prepropeptide
DCN	Decorin
SYT1	Synaptotagmin 1
EIF4EBP1	Eukaryotic Translation Initiation Factor 4E Binding Protein 1
EEF2	Eukaryotic Translation Elongation Factor 2
IFNL3	Interferon Lambda 3
HSP90B1	Heat Shock Protein 90 Beta Family Member 1
DAGLA	Diacylglycerol Lipase Alpha
PPM1B	Protein Phosphatase, Mg2+/Mn2+ Dependent 1B
PDK1	Pyruvate Dehydrogenase Kinase 1
[truncated: 2,698 more rows]

## Sheet: Reduce the preload of heart 
Gene Symbol	Description
ACE	angiotensin I converting enzyme (peptidyl-dipeptidase A) 1
REN	renin
AGT	angiotensinogen (serpin peptidase inhibitor, clade A, member 8)
MAPT	microtubule-associated protein tau
HBB	hemoglobin, beta
NPPA	natriuretic peptide precursor A
COL1A1	collagen, type I, alpha 1
INS	insulin
ALB	albumin
NPPB	natriuretic peptide precursor B
EDN1	endothelin 1
AVP	arginine vasopressin (neurophysin II, antidiuretic hormone, diabetes insipidus, neurohypophyseal)
TNF	tumor necrosis factor (TNF superfamily, member 2)
NOS2A	nitric oxide synthase 2A (inducible, hepatocytes)
MYH14	myosin, heavy chain 14
TNNI3	troponin I type 3 (cardiac)
AGTR1	angiotensin II receptor, type 1
TNNT2	troponin T type 2 (cardiac)
CKB	creatine kinase, brain
NOS3	nitric oxide synthase 3 (endothelial cell)
IL6	interleukin 6 (interferon, beta 2)
PLN	phospholamban
LRPAP1	low density lipoprotein receptor-related protein associated protein 1
NOS1	nitric oxide synthase 1 (neuronal)
PRKCA	protein kinase C, alpha
AKT1	v-akt murine thymoma viral oncogene homolog 1
CASP3	caspase 3, apoptosis-related cysteine peptidase
ADCY10	adenylate cyclase 10 (soluble)
TNNC1	troponin C type 1 (slow)
PRKAR2A	protein kinase, cAMP-dependent, regulatory, type II, alpha
ADRB1	adrenergic, beta-1-, receptor
MAPK1	mitogen-activated protein kinase 1
VEGFA	vascular endothelial growth factor A
SOD1	superoxide dismutase 1, soluble (amyotrophic lateral sclerosis 1 (adult))
POMC	proopiomelanocortin (adrenocorticotropin/ beta-lipotropin/ alpha-melanocyte stimulating hormone/ beta-melanocyte stimulating hormone/ beta-endorphin)
PDHB	pyruvate dehydrogenase (lipoamide) beta
PDE5A	phosphodiesterase 5A, cGMP-specific
MYC	v-myc myelocytomatosis viral oncogene homolog (avian)
MYH7	myosin, heavy chain 7, cardiac muscle, beta
CRP	C-reactive protein, pentraxin-related
ELN	elastin (supravalvular aortic stenosis, Williams-Beuren syndrome)
FOS	v-fos FBJ murine osteosarcoma viral oncogene homolog
BCL2	B-cell CLL/lymphoma 2
ADRB2	adrenergic, beta-2-, receptor, surface
TGFB1	transforming growth factor, beta 1
IL1B	interleukin 1, beta
MPO	myeloperoxidase
IGF1	insulin-like growth factor 1 (somatomedin C)
IL10	interleukin 10
EPO	erythropoietin
MAPK3	mitogen-activated protein kinase 3
MMP9	matrix metallopeptidase 9 (gelatinase B, 92kDa gelatinase, 92kDa type IV collagenase)
TTN	titin
MMP2	matrix metallopeptidase 2 (gelatinase A, 72kDa gelatinase, 72kDa type IV collagenase)
ADCY7	adenylate cyclase 7
PDF	peptide deformylase (mitochondrial)
IL1A	interleukin 1, alpha
HSPA1A	heat shock 70kDa protein 1A
PDAP1	PDGFA associated protein 1
XDH	xanthine dehydrogenase
TAC1	tachykinin, precursor 1
F2	coagulation factor II (thrombin)
NF2	neurofibromin 2 (merlin)
SERPINE1	serpin peptidase inhibitor, clade E (nexin, plasminogen activator inhibitor type 1), member 1
PPARG	peroxisome proliferator-activated receptor gamma
GAPDH	glyceraldehyde-3-phosphate dehydrogenase
MB	myoglobin
MYH6	myosin, heavy chain 6, cardiac muscle, alpha (cardiomyopathy, hypertrophic 1)
PLAT	plasminogen activator, tissue
NFKB1	nuclear factor of kappa light polypeptide gene enhancer in B-cells 1 (p105)
PIK3CA	phosphoinositide-3-kinase, catalytic, alpha polypeptide
PDGFB	platelet-derived growth factor beta polypeptide (simian sarcoma viral (v-sis) oncogene homolog)
MME	membrane metallo-endopeptidase
RYR1	ryanodine receptor 1 (skeletal)
ALPI	alkaline phosphatase, intestinal
HLA-A	major histocompatibility complex, class I, A
HIF1A	hypoxia-inducible factor 1, alpha subunit (basic helix-loop-helix transcription factor)
CEBPB	CCAAT/enhancer binding protein (C/EBP), beta
MAPK14	mitogen-activated protein kinase 14
ICAM1	intercellular adhesion molecule 1 (CD54), human rhinovirus receptor
EDNRA	endothelin receptor type A
AGTR2	angiotensin II receptor, type 2
CAT	catalase
HBG2	hemoglobin, gamma G
IPPK	inositol 1,3,4,5,6-pentakisphosphate 2-kinase
ADRA1D	adrenergic, alpha-1D-, receptor
C20orf181	chromosome 20 open reading frame 181
GPT	glutamic-pyruvate transaminase (alanine aminotransferase)
STAT1	signal transducer and activator of transcription 1, 91kDa
APLN	apelin
ADM	adrenomedullin
SOD3	superoxide dismutase 3, extracellular
CYCS	cytochrome c, somatic
CALCA	calcitonin-related polypeptide alpha
NPPC	natriuretic peptide precursor C
PLCG1	phospholipase C, gamma 1
S100A9	S100 calcium binding protein A9
CD36	CD36 molecule (thrombospondin receptor)
KIT	v-kit Hardy-Zuckerman 4 feline sarcoma viral oncogene homolog
COQ10A	coenzyme Q10 homolog A (S. cerevisiae)
DES	desmin
PTH	parathyroid hormone
EDNRB	endothelin receptor type B
FGF2	fibroblast growth factor 2 (basic)
GJA1	gap junction protein, alpha 1, 43kDa
PDK1	pyruvate dehydrogenase kinase, isozyme 1
FAS	Fas (TNF receptor superfamily, member 6)
GDF15	growth differentiation factor 15
KCNA5	potassium voltage-gated channel, shaker-related subfamily, member 5
TGFA	transforming growth factor, alpha
ADCY1	adenylate cyclase 1 (brain)
ATP2A3	ATPase, Ca++ transporting, ubiquitous
INTU	inturned planar cell polarity effector homolog (Drosophila)
MBNL1	muscleblind-like (Drosophila)
GHRL	ghrelin/obestatin preprohormone
SETD2	SET domain containing 2
PPP1R12A	protein phosphatase 1, regulatory (inhibitor) subunit 12A
DMD	dystrophin (muscular dystrophy, Duchenne and Becker types)
EGR1	early growth response 1
VCAM1	vascular cell adhesion molecule 1
DBP	D site of albumin promoter (albumin D-box) binding protein
IL17A	interleukin 17A
PARP1	poly (ADP-ribose) polymerase family, member 1
PTX3	pentraxin-related gene, rapidly induced by IL-1 beta
IL18	interleukin 18 (interferon-gamma-inducing factor)
STN	statin
HTR2B	5-hydroxytryptamine (serotonin) receptor 2B
IL23A	interleukin 23, alpha subunit p19
RHCE	Rh blood group, CcEe antigens
ATP2A2	ATPase, Ca++ transporting, cardiac muscle, slow twitch 2
PPARA	peroxisome proliferator-activated receptor alpha
APLP2	amyloid beta (A4) precursor-like protein 2
MET	met proto-oncogene (hepatocyte growth factor receptor)
VIP	vasoactive intestinal peptide
JUN	jun oncogene
LY86	lymphocyte antigen 86
APEX1	APEX nuclease (multifunctional DNA repair enzyme) 1
COL1AR	collagen, type I, alpha, receptor
CTGF	connective tissue growth factor
KCNQ1	potassium voltage-gated channel, KQT-like subfamily, member 1
TP53	tumor protein p53
CYP2B6	cytochrome P450, family 2, subfamily B, polypeptide 6
MAPK6	mitogen-activated protein kinase 6
PLCB1	phospholipase C, beta 1 (phosphoinositide-specific)
PDHX	pyruvate dehydrogenase complex, component X
SCN5A	sodium channel, voltage-gated, type V, alpha subunit
ITGAM	integrin, alpha M (complement component 3 receptor 3 subunit)
BRAP	BRCA1 associated protein
TRIM63	tripartite motif-containing 63
ADRBK1	adrenergic, beta, receptor kinase 1
CAP1	CAP, adenylate cyclase-associated protein 1 (yeast)
MAX	MYC associated factor X
CAMK2G	calcium/calmodulin-dependent protein kinase (CaM kinase) II gamma
MYL6B	myosin, light chain 6B, alkali, smooth muscle and non-muscle
IL2	interleukin 2
TIMP1	TIMP metallopeptidase inhibitor 1
ACTA1	actin, alpha 1, skeletal muscle
HMOX1	heme oxygenase (decycling) 1
BCL2L1	BCL2-like 1
CASP8	caspase 8, apoptosis-related cysteine peptidase
DDEF1	development and differentiation enhancing factor 1
HSPA9	heat shock 70kDa protein 9 (mortalin)
MKI67	antigen identified by monoclonal antibody Ki-67
SMAD2	SMAD family member 2
STAT3	signal transducer and activator of transcription 3 (acute-phase response factor)
ADORA2A	adenosine A2a receptor
CCHCR1	coiled-coil alpha-helical rod protein 1
CCL2	chemokine (C-C motif) ligand 2
CPT1A	carnitine palmitoyltransferase 1A (liver)
DLL1	delta-like 1 (Drosophila)
RHOD	ras homolog gene family, member D
SST	somatostatin
TLX2	T-cell leukemia homeobox 2
ADORA1	adenosine A1 receptor
CD4	CD4 molecule
MYBPC1	myosin binding protein C, slow type
NR3C2	nuclear receptor subfamily 3, group C, member 2
PTPRV	protein tyrosine phosphatase, receptor type, V (pseudogene)
RPS27A	ribosomal protein S27a
SOD2	superoxide dismutase 2, mitochondrial
ACPP	acid phosphatase, prostate
CTSD	cathepsin D
LEP	leptin
CYSLTR2	cysteinyl leukotriene receptor 2
MYEF2	myelin expression factor 2
GCG	glucagon
GRK5	G protein-coupled receptor kinase 5
ADRBK2	adrenergic, beta, receptor kinase 2
LPL	lipoprotein lipase
CORIN	corin, serine peptidase
ERAL1	Era G-protein-like 1 (E. coli)
[truncated: 525 more rows]

## Sheet: Oxidative damage
Gene Symbol	Description
[truncated: 2,196 more rows]

[truncated: 2 more sheets: Ventricular wall tension, Coagulation]
